# Supplementary material for: Kinase inhibition rewires the HLA-I immunopeptidome in chronic myeloid leukemia
Source: iScience. 2026 Apr 30;29(6):115944. doi: 10.1016/j.isci.2026.115944 (PMC13196390; doi:10.1016/j.isci.2026.115944)
Supplement: Table S1. HLA-I immunopeptidomic dataset and MHC-I binding affinity predictions for BV173 cells across kinase inhibitor treatments [file mmc2.xlsx]

## Sheet: Sheet1
Immunopeptidomic analysis BV173 cells and MHC binding affinity of the identified peptides
Peptide/Source protein IDs				MHC binding prediction		Peptide intensitites
Peptide sequence	uniprot	gene_name	name	MHC	BindLevel	CTRL_1	CTRL_2	CTRL_3	IMA_1	IMA_2	IMA_3	PP2_1	PP2_2	PP2_3	SP600125_1	SP600125_2	SP600125_3
AAAAATMAL			AAAAATMAL_NA_NA	HLA-B*15:10;HLA-C*03:04;HLA-C*12:03	WB;SB;SB	10.9465	10.0562	10.5013	13.9061	11.9059	14.5958	16.5718	16.5909	16.6374	14.3166	14.1735	14.6679
AAAALVLKA	Q9Y490	TLN1	AAAALVLKA_Q9Y490_TLN1	HLA-C*12:03	WB	14.1466	14.2318	13.4852	14.4493	15.3542	15.097	14.011	13.8467	14.7505	14.122	14.3145	14.0875
AAAANPIAL			AAAANPIAL_NA_NA	HLA-B*15:10;HLA-C*03:04;HLA-C*12:03	WB;SB;SB	14.8025	11.1534	11.6567	12.1503	14.7422	10.5976	15.5171	15.6282	16.0968	15.3301	14.7205	15.3475
AAAAPPLTL			AAAAPPLTL_NA_NA	HLA-A*30:01;HLA-B*15:10;HLA-C*03:04;HLA-C*12:03	WB;SB;SB;SB	12.5519	10.7782	12.2865	10.4136	11.1641	12.0369	13.057	11.7366	12.2296	14.3838	14.5328	14.5968
AAAAPSPVL			AAAAPSPVL_NA_NA	HLA-B*15:10;HLA-C*03:04;HLA-C*12:03	SB;SB;SB	14.0578	13.4887	13.7025	16.574	17.0342	17.4109	19.047	18.7621	19.2036	17.2701	16.7194	17.1061
AAAAVGLAL			AAAAVGLAL_NA_NA	HLA-B*15:10;HLA-C*03:04;HLA-C*12:03	WB;SB;SB	16.9595	16.6138	16.705	14.3376	13.1375	15.6917	18.0094	18.2655	18.9483	18.1657	17.9317	18.7418
AAAAVGPAM			AAAAVGPAM_NA_NA	HLA-B*15:10;HLA-C*03:04;HLA-C*12:03	WB;SB;SB	11.2255	10.3209	14.0194	12.6303	13.8962	14.7137	17.2131	17.2052	17.369	15.9137	15.8025	16.23
AAADASPSL			AAADASPSL_NA_NA	HLA-A*02:01;HLA-B*15:10;HLA-C*03:04;HLA-C*12:03	WB;SB;SB;SB	13.3684	14.0389	13.0875	12.312	11.7778	13.995	15.7148	15.8349	16.6068	15.3934	15.0466	15.467
AAADIFKHY	Q8WVM7	STAG1	AAADIFKHY_Q8WVM7_STAG1	HLA-A*30:01;HLA-B*18:01;HLA-C*03:04;HLA-C*12:03	WB;WB;WB;SB	14.0006	13.9866	12.9789	15.5907	15.5915	15.5259	14.0309	17.2898	14.475	13.962	13.0283	13.5725
AAADIVNFL	O15209	ZBTB22	AAADIVNFL_O15209_ZBTB22	HLA-A*02:01;HLA-C*03:04;HLA-C*12:03	WB;SB;SB	14.6458	10.8343	10.664	15.8137	15.0961	16.2729	14.5499	14.5589	11.9452	10.6783	14.0223	10.3726
AAADSIKIW	Q9UNX4	WDR3	AAADSIKIW_Q9UNX4_WDR3	HLA-C*12:03	SB	17.7454	17.4486	17.4827	17.1626	17.7987	17.5083	17.801	17.5196	18.2454	18.0864	17.8246	18.0102
AAAELIKEV			AAAELIKEV_NA_NA	HLA-A*02:01;HLA-C*03:04;HLA-C*12:03	SB;SB;SB	12.9689	13.2928	12.9671	13.9896	14.2329	14.2706	12.9416	13.6426	14.1944	13.1557	12.3479	12.6608
AAAGLHSNV			AAAGLHSNV_NA_NA	HLA-C*03:04;HLA-C*12:03	WB;SB	15.3137	15.4062	15.0276	15.327	15.5284	15.3699	14.2624	14.6515	14.8283	14.9219	14.1821	14.358
AAAGVFALL			AAAGVFALL_NA_NA	HLA-C*03:04;HLA-C*12:03	SB;SB	18.0077	17.7592	18.1186	18.0511	17.6299	18.0218	17.7224	16.5554	16.5806	18.7753	18.2611	18.2893
AAAHFYFEL	A7E2V4	ZSWIM8	AAAHFYFEL_A7E2V4_ZSWIM8	HLA-C*03:04;HLA-C*12:03	SB;SB	13.3788	14.2344	10.7127	15.0401	15.3961	14.5874	14.2665	13.2594	14.016	13.2398	13.0545	12.7826
AAAIKALEL	Q05086	UBE3A	AAAIKALEL_Q05086_UBE3A	HLA-C*03:04;HLA-C*12:03	SB;SB	12.9529	13.2001	13.0333	14.2507	15.5755	14.786	13.8442	13.635	14.6054	13.7391	13.2388	13.7636
AAAKMLLRV			AAAKMLLRV_NA_NA	HLA-A*02:01;HLA-C*12:03	WB;SB	12.0885	11.9365	11.4672	12.7766	13.5032	13.2081	13.4875	13.7216	14.1218	13.2542	13.5298	13.3569
AAALIIHHV			AAALIIHHV_NA_NA	HLA-A*02:01;HLA-C*03:04;HLA-C*12:03	WB;WB;SB	13.8658	14.0003	13.8177	15.382	15.3463	15.5441	12.9813	12.8954	13.4095	13.285	12.613	13.0109
AAALPAAAL			AAALPAAAL_NA_NA	HLA-B*15:10;HLA-C*03:04;HLA-C*12:03	WB;SB;SB	14.4762	11.6772	13.9084	13.1913	11.0159	10.6275	16.1241	11.5839	10.7126	16.1709	16.118	16.4737
AAANAIRVY	Q9NRK6	ABCB10	AAANAIRVY_Q9NRK6_ABCB10	HLA-B*18:01;HLA-C*03:04;HLA-C*12:03	WB;WB;SB	17.3481	16.8726	16.8679	18.0277	17.3786	17.6847	15.8982	16.3647	16.6144	14.6164	13.973	14.361
AAANLTKIV			AAANLTKIV_NA_NA	HLA-C*03:04;HLA-C*12:03	WB;SB	13.6145	13.1964	13.0132	11.1767	11.2143	10.6747	13.6436	13.3519	13.6886	10.428	10.1731	12.2079
AAANPTLAF	Q8TB72	PUM2	AAANPTLAF_Q8TB72_PUM2	HLA-B*15:10;HLA-C*03:04;HLA-C*12:03	WB;SB;SB	17.0659	15.7884	16.1731	16.009	17.9113	16.6849	17.3736	17.229	17.9604	17.1192	16.8659	16.962
AAAPAGTTF	Q9H0Z9	RBM38	AAAPAGTTF_Q9H0Z9_RBM38	HLA-B*15:10;HLA-B*18:01;HLA-C*03:04;HLA-C*12:03	WB;WB;SB;SB	10.839	13.8507	13.4792	10.3629	13.7078	15.7585	16.4593	17.0451	16.8144	16.7711	15.8243	16.6541
AAAPASGAL			AAAPASGAL_NA_NA	HLA-B*15:10;HLA-C*03:04;HLA-C*12:03	SB;SB;SB	16.1386	10.043	11.4436	10.245	11.7428	10.5014	18.4137	19.1786	19.3381	17.2398	16.0916	17.8749
AAAPASGEM			AAAPASGEM_NA_NA	HLA-B*15:10;HLA-C*03:04;HLA-C*12:03	WB;SB;SB	15.2018	15.4091	15.4292	14.8494	14.837	16.1233	18.305	18.9048	19.1506	18.1665	17.4315	18.1616
AAAPHLLLL			AAAPHLLLL_NA_NA	HLA-A*02:01;HLA-A*30:01;HLA-B*15:10;HLA-C*03:04;HLA-C*12:03	WB;WB;WB;SB;SB	13.0326	13.4884	12.9892	14.9683	15.0674	14.7954	13.1321	11.8357	11.4375	11.4361	11.8663	11.1346
AAAPHTVSY	O75907	DGAT1	AAAPHTVSY_O75907_DGAT1	HLA-A*30:01;HLA-B*15:10;HLA-B*18:01;HLA-C*03:04;HLA-C*12:03	SB;WB;WB;SB;SB	14.4598	14.6453	14.3784	15.2248	15.3122	14.9999	14.4679	13.9425	15.0473	14.2575	13.4466	13.5799
AAAPIISSV			AAAPIISSV_NA_NA	HLA-A*02:01;HLA-A*30:01;HLA-B*15:10;HLA-C*03:04;HLA-C*12:03	SB;WB;WB;SB;SB	11.4547	12.1039	10.6705	12.0012	11.3702	13.3736	12.642	13.1277	11.6601	14.384	13.3845	9.96316
AAAPPLTL			AAAPPLTL_NA_NA	HLA-B*15:10;HLA-C*03:04;HLA-C*12:03	WB;SB;SB	18.2002	17.51	17.533	15.5266	17.0139	16.0619	19.8734	19.9336	20.6445	20.9441	20.8729	21.1502
AAAPPPTPL			AAAPPPTPL_NA_NA	HLA-A*02:01;HLA-A*30:01;HLA-B*15:10;HLA-C*03:04;HLA-C*12:03	WB;WB;SB;SB;SB	13.4031	13.837	12.9545	11.0425	12.8939	13.0663	15.182	14.802	15.1527	14.5001	14.1866	14.5023
AAAPPSPAW			AAAPPSPAW_NA_NA	HLA-C*03:04;HLA-C*12:03	SB;SB	15.9738	15.2121	15.0055	14.036	10.952	10.9955	16.4054	16.6708	16.3548	15.6077	12.0075	10.4273
AAAPPSPPFSF			AAAPPSPPFSF_NA_NA	HLA-C*03:04;HLA-C*12:03	SB;WB	15.8349	15.1847	15.5703	16.0697	15.9085	16.1536	14.1452	13.8562	14.7791	12.2938	12.2735	13.2409
AAAPQLLIV			AAAPQLLIV_NA_NA	HLA-A*02:01;HLA-C*03:04;HLA-C*12:03	WB;SB;SB	17.0773	16.4669	16.982	18.1788	18.4742	18.3021	16.3778	15.2526	16.4104	16.9618	16.8485	17.0997
AAAPSPVL			AAAPSPVL_NA_NA	HLA-B*15:10;HLA-C*03:04;HLA-C*12:03	WB;SB;SB	10.1756	12.0176	11.6127	14.9239	9.95025	11.2542	16.7382	16.4351	16.8033	14.6588	14.4952	15.5613
AAAPVIKAY	Q8IW45	NAXD	AAAPVIKAY_Q8IW45_NAXD	HLA-A*30:01;HLA-B*18:01;HLA-C*03:04;HLA-C*12:03	WB;WB;SB;SB	16.9256	16.6052	16.6788	16.3482	16.8461	16.3014	16.8406	16.3961	17.1065	16.8921	16.9428	16.7536
AAAPVPTTTL			AAAPVPTTTL_NA_NA	HLA-B*15:10;HLA-C*03:04;HLA-C*12:03	WB;SB;SB	17.359	16.7707	17.6131	16.7185	18.7985	17.3405	18.0669	17.7489	18.1837	18.6715	18.1495	18.0678
AAAPVVPAV			AAAPVVPAV_NA_NA	HLA-A*02:01;HLA-A*30:01;HLA-B*15:10;HLA-C*03:04;HLA-C*12:03	SB;WB;WB;SB;SB	14.1663	13.7293	14.7154	13.9584	14.6883	10.5961	18.9751	18.4266	19.1911	16.7855	16.6406	17.8932
AAASAFTSL			AAASAFTSL_NA_NA	HLA-B*15:10;HLA-C*03:04;HLA-C*12:03	WB;SB;SB	14.5896	12.4992	11.1848	10.644	10.143	11.1736	17.1936	16.9768	17.4642	17.2199	16.4522	17.267
AAASFPWSA			AAASFPWSA_NA_NA	HLA-A*02:01;HLA-C*12:03	WB;WB	16.6284	15.9413	15.5114	15.1978	15.153	16.52	15.7443	15.6486	16.2967	16.3427	15.8801	16.6896
AAASHFFNL			AAASHFFNL_NA_NA	HLA-A*30:01;HLA-C*03:04;HLA-C*12:03	WB;SB;SB	16.7323	16.5242	16.1395	15.9059	15.7365	16.0634	15.1714	14.9207	15.84	15.249	14.6353	15.5298
AAASIANIV	P17987	TCP1	AAASIANIV_P17987_TCP1	HLA-C*03:04;HLA-C*12:03	WB;SB	19.0758	16.8389	17.8223	12.4515	17.8915	12.4275	18.962	19.7461	19.991	18.7058	18.2242	19.1415
AAATGGSVL			AAATGGSVL_NA_NA	HLA-B*15:10;HLA-C*03:04;HLA-C*12:03	WB;SB;SB	10.7976	10.5738	10.788	10.8626	11.19	11.0496	17.7388	17.4016	18.0578	16.5463	16.5776	16.7978
AAATSVHVV	Q68EM7	ARHGAP17	AAATSVHVV_Q68EM7_ARHGAP17	HLA-A*02:01;HLA-C*03:04;HLA-C*12:03	WB;SB;SB	18.246	18.15	17.943	17.9741	18.114	18.358	18.1103	17.9254	18.4959	18.2592	17.8821	18.1169
AAAVDVRTW			AAAVDVRTW_NA_NA	HLA-C*12:03	WB	9.75168	11.0659	11.4332	15.0825	15.2285	15.118	14.5895	12.6098	10.919	11.8379	9.63617	11.0089
AAAYPHTSL	Q9P2R6	RERE	AAAYPHTSL_Q9P2R6_RERE	HLA-A*30:01;HLA-B*15:10;HLA-C*03:04;HLA-C*12:03	WB;WB;SB;SB	17.0637	17.1005	16.7273	16.6248	16.5802	16.9252	16.6798	16.6093	17.1179	16.9731	16.6995	16.4182
AACDPRHGRYL			AACDPRHGRYL_NA_NA	HLA-C*03:04	WB	13.9566	13.6752	14.0862	11.6796	14.0165	14.1155	11.5191	13.0238	10.9649	13.2759	11.3967	12.7742
AACETFLKL			AACETFLKL_NA_NA	HLA-C*03:04;HLA-C*12:03	SB;SB	15.2328	15.3067	15.0162	15.3433	14.7249	16.2054	14.5089	14.2272	15.4707	15.0601	14.2716	14.235
AACGGHVEL			AACGGHVEL_NA_NA	HLA-B*15:10;HLA-C*03:04;HLA-C*12:03	WB;SB;SB	13.6456	13.3342	13.6832	13.909	14.0798	14.3392	11.796	10.2942	11.4821	10.8426	10.8179	9.94456
AADCAHEL			AADCAHEL_NA_NA	HLA-C*03:04	WB	15.6729	15.2337	15.5849	14.5849	14.6471	15.5099	15.846	15.6247	16.3167	17.0532	16.5922	16.9287
AADDSKLVL			AADDSKLVL_NA_NA	HLA-B*15:10;HLA-C*03:04;HLA-C*12:03	SB;SB;SB	13.4386	12.8293	12.949	12.6113	13.6637	12.938	13.6017	13.0942	13.3053	14.0224	13.5396	13.3824
AADIFKHY			AADIFKHY_NA_NA	HLA-C*12:03	WB	11.8169	13.5912	10.7106	14.2726	14.9724	14.9875	15.4501	15.9746	16.3112	14.6656	15.2526	15.3591
AADPGLHETL			AADPGLHETL_NA_NA	HLA-B*15:10;HLA-C*03:04	WB;SB	13.7045	13.6429	13.2764	13.5433	13.1519	12.6066	10.2979	10.6126	12.1878	11.3143	9.99845	10.4247
AAEDAIRNL			AAEDAIRNL_NA_NA	HLA-C*03:04;HLA-C*12:03	SB;SB	15.5734	15.7735	14.9721	16.1809	16.3437	16.1481	14.4806	13.8284	14.2968	14.863	14.7241	14.4084
AAEEGLREL	O43293	DAPK3	AAEEGLREL_O43293_DAPK3	HLA-B*15:10;HLA-C*03:04;HLA-C*12:03	WB;SB;SB	16.3137	16.6605	15.9897	17.0172	17.5219	16.7821	15.8031	15.7084	16.4486	16.1172	16.1297	15.8554
AAEKGVRTL	O60664	PLIN3	AAEKGVRTL_O60664_PLIN3	HLA-B*15:10;HLA-C*03:04;HLA-C*12:03	WB;SB;SB	9.92165	10.0047	10.4664	16.1926	15.9311	15.9753	14.5328	15.6838	16.232	14.8951	13.0051	14.3463
AAFAHFPEL	O60306	AQR	AAFAHFPEL_O60306_AQR	HLA-A*02:01;HLA-A*30:01;HLA-B*15:10;HLA-C*03:04;HLA-C*12:03	WB;WB;WB;SB;SB	13.4511	14.127	13.4248	14.6741	13.9943	15.6424	14.5265	14.4392	15.5018	14.7293	14.4998	14.7296
AAFAYTVKY	Q8N2K1	UBE2J2	AAFAYTVKY_Q8N2K1_UBE2J2	HLA-A*30:01;HLA-B*18:01;HLA-C*03:04;HLA-C*12:03	WB;WB;WB;SB	18.7491	18.6638	18.3704	19.5612	18.3276	20.655	19.0269	19.8231	19.8678	19.1127	18.8466	19.7114
AAFCKLIVY			AAFCKLIVY_NA_NA	HLA-A*30:01;HLA-B*18:01;HLA-C*03:04;HLA-C*12:03	WB;WB;WB;SB	11.6598	10.2014	11.0698	11.7857	12.446	13.7264	15.2879	15.8998	15.9658	12.5262	13.5314	12.9127
AAFDAAWMV	Q8TDZ2	MICAL1	AAFDAAWMV_Q8TDZ2_MICAL1	HLA-A*02:01;HLA-C*03:04;HLA-C*12:03	SB;WB;SB	14.541	13.9605	14.231	14.115	14.9604	14.3359	15.4098	14.5996	15.4615	16.4095	15.6138	16.3226
AAFDGGFTV	Q86WA8	LONP2	AAFDGGFTV_Q86WA8_LONP2	HLA-A*02:01;HLA-B*15:10;HLA-C*03:04;HLA-C*12:03	SB;WB;SB;SB	19.3834	19.2172	18.876	18.3476	18.8399	19.6526	19.1264	19.2898	19.9682	19.456	19.4387	19.7095
AAFDGRHSQTL			AAFDGRHSQTL_NA_NA	HLA-B*15:10;HLA-C*03:04;HLA-C*12:03	WB;SB;SB	15.4428	15.0982	15.2978	13.2958	13.3048	14.1097	11.4438	10.4139	13.6299	15.1666	14.7874	14.8387
AAFDHICTF			AAFDHICTF_NA_NA	HLA-B*15:10;HLA-B*18:01;HLA-C*03:04;HLA-C*12:03	WB;WB;SB;SB	14.4754	14.5822	14.5027	14.9605	14.1703	16.4852	14.2668	13.8864	15.2092	14.2102	13.2516	14.2336
AAFDKIQQL	Q9P2I0	CPSF2	AAFDKIQQL_Q9P2I0_CPSF2	HLA-A*02:01;HLA-A*30:01;HLA-B*15:10;HLA-B*18:01;HLA-C*03:04;HLA-C*12:03	SB;WB;SB;WB;SB;SB	15.321	15.1022	14.917	16.4681	16.5778	16.5195	14.6064	14.1168	14.6434	14.8089	14.5864	15.015
AAFDQWREW			AAFDQWREW_NA_NA	HLA-C*03:04;HLA-C*12:03	WB;SB	11.9023	10.1402	11.675	13.0143	13.1413	13.6131	14.6488	14.6949	15.5211	13.4941	13.3625	14.0064
AAFEKALEV	Q13325	IFIT5	AAFEKALEV_Q13325_IFIT5	HLA-A*02:01;HLA-A*30:01;HLA-B*15:10;HLA-C*03:04;HLA-C*12:03	SB;WB;WB;SB;SB	16.1787	16.1672	16.2385	16.642	16.0017	17.1392	15.6887	15.7419	16.4032	16.499	16.2385	16.1537
AAFGAPGII			AAFGAPGII_NA_NA	HLA-C*03:04;HLA-C*12:03	WB;SB	11.6683	11.0866	10.8046	15.2775	15.9955	15.3135	15.3332	15.3694	15.5087	14.7343	14.2705	14.7218
AAFGGHPQCL			AAFGGHPQCL_NA_NA	HLA-C*03:04;HLA-C*12:03	SB;WB	12.9977	13.2178	12.944	13.8523	14.0958	14.3557	10.4697	11.9933	10.1395	11.6853	11.8181	10.6421
AAFGRDLFL			AAFGRDLFL_NA_NA	HLA-C*03:04;HLA-C*12:03	SB;SB	13.0046	10.9237	13.2014	12.3784	13.4894	13.7128	14.7725	14.4256	14.5303	13.7267	13.6284	14.1409
AAFHEEFVV			AAFHEEFVV_NA_NA	HLA-C*03:04;HLA-C*12:03	WB;WB	16.108	15.8446	15.8312	16.8775	16.6127	17.0787	16.0144	15.5367	16.6068	15.9442	15.447	15.3371
AAFHQIEAV			AAFHQIEAV_NA_NA	HLA-A*02:01;HLA-C*03:04;HLA-C*12:03	WB;WB;SB	10.4019	11.8028	11.1725	13.6985	13.8967	13.5626	10.9688	12.7273	13.1725	10.417	12.2994	10.1933
AAFIPTGSVL			AAFIPTGSVL_NA_NA	HLA-B*15:10;HLA-C*03:04;HLA-C*12:03	WB;SB;WB	13.3632	11.7493	10.7032	14.6482	15.0105	14.7517	11.8901	13.9586	14.5236	11.8073	13.179	12.4763
AAFLKAIGY	O75533	SF3B1	AAFLKAIGY_O75533_SF3B1	HLA-A*30:01;HLA-B*18:01;HLA-C*12:03	WB;WB;SB	16.8594	16.8022	16.9245	17.503	17.5487	18.2115	16.1199	16.4631	16.6314	16.5597	15.9846	16.5151
AAFNALVTF	Q9Y3T9	NOC2L	AAFNALVTF_Q9Y3T9_NOC2L	HLA-B*18:01;HLA-C*03:04;HLA-C*12:03	WB;SB;SB	16.6014	16.4912	16.4302	17.2961	16.397	16.8131	16.8061	16.8623	17.3409	16.6376	17.0839	17.1922
AAFPGASL			AAFPGASL_NA_NA	HLA-B*15:10;HLA-C*03:04;HLA-C*12:03	WB;SB;SB	12.164	11.4115	11.6379	11.879	10.6254	11.6002	16.9941	11.9391	11.1956	12.7311	10.56	17.438
AAFPGASLY	Q15038	DAZAP2	AAFPGASLY_Q15038_DAZAP2	HLA-A*30:01;HLA-B*15:10;HLA-B*18:01;HLA-C*03:04;HLA-C*12:03	WB;WB;WB;SB;SB	19.8594	19.2216	19.3506	19.2564	19.6536	21.0772	21.5863	22.1129	22.4322	21.0952	20.7598	21.7508
AAFPGASLYL			AAFPGASLYL_NA_NA	HLA-C*03:04;HLA-C*12:03	SB;SB	18.4806	18.5507	18.486	18.5951	18.6617	18.5743	17.3482	16.0074	17.0337	17.6751	17.5715	17.4007
AAFPIAVV			AAFPIAVV_NA_NA	HLA-C*03:04;HLA-C*12:03	WB;WB	16.6806	15.1704	16.5111	15.5836	15.8957	16.102	16.1029	15.0943	16.5523	16.1341	16.0452	16.0127
AAFPIAVVA	Q53GS7	GLE1	AAFPIAVVA_Q53GS7_GLE1	HLA-A*30:01;HLA-C*03:04;HLA-C*12:03	WB;WB;SB	16.1562	11.6069	16.1685	12.5244	16.4068	16.0107	17.5274	17.1546	17.3086	17.5451	18.2115	17.9227
AAFPLPFVK			AAFPLPFVK_NA_NA	HLA-A*30:01;HLA-C*12:03	SB;WB	12.522	12.3118	12.2589	11.7267	10.884	10.6692	10.6492	11.3257	11.3163	12.4325	10.2298	11.1046
AAFPLPVVV	Q9H6Y7	RNF167	AAFPLPVVV_Q9H6Y7_RNF167	HLA-A*02:01;HLA-A*30:01;HLA-B*15:10;HLA-C*03:04;HLA-C*12:03	WB;WB;WB;SB;SB	16.2671	15.7845	16.2751	15.7175	13.6007	17.141	16.0991	16.7061	16.6131	16.5252	16.3762	16.8281
AAFPYGGVL	Q6PCD5	RFWD3	AAFPYGGVL_Q6PCD5_RFWD3	HLA-B*15:10;HLA-C*03:04;HLA-C*12:03	WB;SB;SB	19.9093	19.4237	19.9173	20.006	19.3244	20.3502	18.4116	18.1772	19.0045	18.5563	18.8489	19.0501
AAFPYPMMH			AAFPYPMMH_NA_NA	HLA-A*30:01;HLA-B*18:01;HLA-C*12:03	WB;WB;SB	16.1318	15.892	15.7213	16.1895	15.5054	16.0293	15.0303	14.9659	15.773	14.485	14.4639	14.4676
AAFQEAFYV	Q9UNN5	FAF1	AAFQEAFYV_Q9UNN5_FAF1	HLA-A*02:01;HLA-C*03:04;HLA-C*12:03	WB;WB;SB	17.823	16.7424	17.3652	17.0112	17.7904	18.1398	18.8347	19.2072	19.3081	18.6146	11.7788	18.8209
AAFQGLLLL			AAFQGLLLL_NA_NA	HLA-A*02:01;HLA-A*30:01;HLA-C*03:04;HLA-C*12:03	WB;WB;SB;SB	11.8691	14.9526	15.5584	16.2343	14.8802	17.1758	11.6543	15.3427	16.52	15.7739	14.8635	15.3601
AAFRIVVM	Q8WUI4	HDAC7	AAFRIVVM_Q8WUI4_HDAC7	HLA-C*03:04;HLA-C*12:03	SB;SB	19.742	19.8218	18.7078	19.8778	19.3289	20.4012	19.3226	19.1232	19.7622	19.0333	19.283	18.9328
AAFSKLIIY			AAFSKLIIY_NA_NA	HLA-A*30:01;HLA-B*18:01;HLA-C*03:04;HLA-C*12:03	SB;WB;WB;SB	11.9276	11.2339	12.1708	12.6316	11.5353	14.6749	12.1154	13.0634	13.6512	11.8106	11.6804	12.8479
AAFSVISVV			AAFSVISVV_NA_NA	HLA-A*02:01;HLA-A*30:01;HLA-C*03:04;HLA-C*12:03	WB;WB;WB;SB	11.1052	10.2925	10.5791	14.635	16.7886	14.1295	16.8196	16.3499	17.2517	15.041	15.5078	15.3734
AAFWGQMQM			AAFWGQMQM_NA_NA	HLA-A*30:01;HLA-B*15:10;HLA-C*03:04;HLA-C*12:03	WB;WB;SB;SB	14.7431	14.5012	14.3307	13.1904	13.1035	13.5845	14.4465	14.3198	14.951	14.3097	14.3676	14.7799
AAGEPGTSM			AAGEPGTSM_NA_NA	HLA-B*15:10;HLA-C*03:04;HLA-C*12:03	WB;SB;SB	16.1566	16.2518	16.0873	10.7513	17.6557	16.7147	19.2971	19.5168	19.8502	19.1712	18.4118	18.6664
AAGETFLVL			AAGETFLVL_NA_NA	HLA-C*03:04;HLA-C*12:03	SB;SB	11.6681	16.508	15.7382	17.4714	17.3136	17.2624	10.8373	12.3967	12.1118	16.1636	15.148	10.3485
AAGPGFSL			AAGPGFSL_NA_NA	HLA-C*03:04	SB	19.2631	17.7823	11.106	17.2003	11.5321	9.99984	19.8728	20.4527	20.9421	19.7268	19.3527	19.875
AAGPTGMFF			AAGPTGMFF_NA_NA	HLA-C*03:04;HLA-C*12:03	SB;SB	15.7459	15.2853	15.2355	11.4109	14.7126	12.5883	10.9442	11.0647	12.6203	10.9942	8.4904	10.4837
AAGTTVKVW	P57737	CORO7	AAGTTVKVW_P57737_CORO7	HLA-C*12:03	WB	14.1041	14.1519	13.7295	13.8264	14.7956	14.2025	14.033	13.8993	14.7483	14.1823	13.7768	14.3391
AAGVHSVL			AAGVHSVL_NA_NA	HLA-C*03:04;HLA-C*12:03	WB;WB	10.9201	10.7579	11.1402	10.9835	10.9105	14.2514	14.9179	15.4926	15.676	16.039	16.0494	16.901
AAHLGSAL			AAHLGSAL_NA_NA	HLA-C*03:04;HLA-C*12:03	SB;WB	14.4524	14.6608	14.2823	14.1984	14.3043	14.0939	15.4095	15.6862	16.3629	15.5744	14.9901	15.9143
AAHPGPIVV			AAHPGPIVV_NA_NA	HLA-A*02:01;HLA-A*30:01;HLA-B*15:10;HLA-C*03:04;HLA-C*12:03	WB;WB;WB;SB;SB	16.7663	16.6652	16.509	16.7044	17.1722	17.0278	15.5149	14.9489	16.009	16.0659	16.0583	15.7103
AAIAAVNAL	Q14498	RBM39	AAIAAVNAL_Q14498_RBM39	HLA-B*15:10;HLA-C*03:04;HLA-C*12:03	WB;SB;SB	11.7	10.8072	11.6284	10.2282	15.9188	11.1872	18.3323	18.5266	18.4734	16.6966	15.6687	17.7223
AAIAPPTSL			AAIAPPTSL_NA_NA	HLA-A*30:01;HLA-B*15:10;HLA-C*03:04;HLA-C*12:03	WB;SB;SB;SB	12.7271	12.3904	10.7969	11.45	10.8287	11.7221	15.8091	15.219	15.8487	15.4216	15.5563	15.7304
AAIDARIFHEL			AAIDARIFHEL_NA_NA	HLA-C*03:04;HLA-C*12:03	SB;WB	12.8105	11.6573	11.3259	11.9007	10.0751	12.2953	10.498	10.9789	10.2629	11.1469	10.0755	11.9327
AAIDHQIEV			AAIDHQIEV_NA_NA	HLA-A*02:01;HLA-B*15:10;HLA-C*03:04;HLA-C*12:03	SB;WB;SB;SB	14.238	14.8837	13.9374	13.8782	13.6121	14.1077	13.0868	12.7891	13.1517	13.3637	13.2141	13.4116
AAIEASQSL	Q7Z7A4	PXK	AAIEASQSL_Q7Z7A4_PXK	HLA-B*15:10;HLA-C*03:04;HLA-C*12:03	SB;SB;SB	15.6025	16.1484	15.5463	15.4891	14.9506	16.0726	16.1695	16.4575	17.0206	16.2797	16.1209	16.2093
AAIEHTIQW			AAIEHTIQW_NA_NA	HLA-B*18:01;HLA-C*03:04;HLA-C*12:03	WB;SB;SB	16.3575	15.712	15.5987	17.1961	12.3765	17.4534	11.263	14.9169	15.4909	15.2304	10.1017	9.50476
AAIHPSLEI			AAIHPSLEI_NA_NA	HLA-C*03:04;HLA-C*12:03	SB;SB	16.8951	16.7822	16.5459	16.8137	17.1869	16.7404	16.3162	15.4302	15.7985	16.7656	16.1161	16.2738
AAIKAFIAV			AAIKAFIAV_NA_NA	HLA-A*02:01;HLA-C*03:04;HLA-C*12:03	WB;SB;SB	11.944	11.9608	11.2772	12.6702	11.6383	12.7515	10.6813	12.2707	11.5201	11.2799	9.60219	11.2147
AAIKIIRQL			AAIKIIRQL_NA_NA	HLA-A*30:01;HLA-B*15:10;HLA-C*03:04;HLA-C*12:03	WB;WB;SB;SB	13.0086	12.8837	13.4644	11.9177	12.7447	12.299	12.6325	12.5777	14.0801	13.5554	13.2452	13.6245
AAILPDMAL			AAILPDMAL_NA_NA	HLA-B*15:10;HLA-C*03:04;HLA-C*12:03	WB;SB;WB	10.5349	13.9323	14.3676	11.2241	14.7071	11.5387	14.5563	10.1421	14.6337	14.2239	13.6575	13.9031
AAINFQPKM			AAINFQPKM_NA_NA	HLA-C*03:04;HLA-C*12:03	SB;SB	15.3701	11.0012	14.7816	13.1895	14.0942	14.1516	13.6786	11.1445	10.3017	14.6898	14.3944	10.2508
AAINPELLQL			AAINPELLQL_NA_NA	HLA-A*02:01;HLA-C*03:04;HLA-C*12:03	WB;WB;WB	13.7306	13.5752	13.59	13.9536	13.7116	13.9372	11.1149	10.2474	11.2016	12.2087	10.5699	10.2953
AAINPNHPL			AAINPNHPL_NA_NA	HLA-B*15:10;HLA-C*03:04;HLA-C*12:03	WB;SB;SB	14.0095	14.2597	13.9036	13.4699	10.9072	14.0373	12.7503	11.9356	11.5401	13.9172	13.2645	13.7969
AAIPSAPVL			AAIPSAPVL_NA_NA	HLA-B*15:10;HLA-C*03:04;HLA-C*12:03	SB;SB;SB	15.1447	14.4358	15.3522	13.2687	10.8379	14.4685	17.4721	17.4885	18.1783	17.373	16.8772	17.9183
AAISEVLYV			AAISEVLYV_NA_NA	HLA-A*02:01;HLA-C*03:04;HLA-C*12:03	SB;WB;SB	17.6402	17.1939	17.2598	17.4167	11.7217	17.9893	17.3946	17.4798	17.3744	17.3183	16.7962	17.0266
AAISHGRVF			AAISHGRVF_NA_NA	HLA-B*15:10;HLA-B*18:01;HLA-C*03:04;HLA-C*12:03	WB;WB;SB;SB	12.1618	12.0735	12.1504	12.2222	13.1122	12.7808	13.6092	13.5907	14.0609	13.3378	12.9792	13.1723
AAIVAKQVL	P40429	RPL13A	AAIVAKQVL_P40429_RPL13A	HLA-B*15:10;HLA-C*03:04;HLA-C*12:03	WB;SB;SB	12.3807	12.8599	12.4128	12.536	13.7903	13.0391	11.2515	10.5506	11.8415	13.453	13.6639	12.9929
AAIVPGSQL			AAIVPGSQL_NA_NA	HLA-B*15:10;HLA-C*03:04;HLA-C*12:03	WB;SB;SB	16.4419	15.9046	16.0113	11.0194	11.4775	13.7974	17.9641	17.6899	18.1748	19.0107	18.5077	19.2917
AAIWQYESL			AAIWQYESL_NA_NA	HLA-C*03:04;HLA-C*12:03	SB;WB	17.2184	16.8686	17.0499	17.282	15.0832	17.775	17.0847	17.2754	17.3858	17.4097	17.0896	17.509
AAKAVANTM			AAKAVANTM_NA_NA	HLA-A*30:01;HLA-B*15:10;HLA-C*03:04;HLA-C*12:03	WB;WB;SB;SB	13.3112	12.9252	13.0199	12.7923	12.544	12.6406	11.4609	10.7776	11.1777	10.5545	9.71676	9.3083
AAKDHTVVL			AAKDHTVVL_NA_NA	HLA-A*30:01;HLA-B*15:10;HLA-C*03:04;HLA-C*12:03	SB;WB;SB;SB	12.1406	11.1316	10.5013	14.2643	14.3725	14.2171	11.7663	11.821	13.6231	12.6668	12.3449	10.0397
AAKDPSPSV			AAKDPSPSV_NA_NA	HLA-A*02:01;HLA-A*30:01;HLA-B*15:10;HLA-C*03:04;HLA-C*12:03	WB;SB;WB;SB;SB	14.7171	14.5844	14.4518	14.434	14.7545	14.3603	13.2723	12.7883	14.5101	10.4285	14.1741	14.0229
AAKEQWKEL			AAKEQWKEL_NA_NA	HLA-A*30:01;HLA-C*03:04;HLA-C*12:03	WB;SB;SB	12.0784	12.8366	12.4905	13.2327	13.6341	13.2012	14.4026	14.0808	14.932	13.2989	11.0455	13.1714
AAKEYPFIL			AAKEYPFIL_NA_NA	HLA-A*30:01;HLA-C*03:04;HLA-C*12:03	WB;SB;SB	12.7398	12.7324	12.4647	14.5583	14.3083	13.9361	12.8188	11.8643	12.1115	12.4674	12.1575	8.80312
AAKGYIEVM			AAKGYIEVM_NA_NA	HLA-C*03:04;HLA-C*12:03	SB;SB	13.3749	13.55	13.0123	14.5772	14.6521	14.5745	13.6038	13.236	13.7781	13.2704	13.3402	12.9906
AAKILPIM			AAKILPIM_NA_NA	HLA-C*12:03	WB	14.3607	13.9162	13.3487	13.0907	14.2721	14.0022	13.7127	13.5381	14.5629	12.9727	12.7477	13.5901
AAKPAASITSK			AAKPAASITSK_NA_NA	HLA-A*30:01	SB	10.4733	11.82	10.0145	10.7764	11.0572	12.2854	14.9902	15.3492	15.2906	15.0587	14.565	14.6053
AALDKATVL	Q53EL6	PDCD4	AALDKATVL_Q53EL6_PDCD4	HLA-B*15:10;HLA-C*03:04;HLA-C*12:03	WB;SB;SB	13.7545	13.5828	13.6046	14.022	14.7867	14.6375	14.3	11.1987	15.0103	15.7501	15.7009	15.6947
AALFKAWAL			AALFKAWAL_NA_NA	HLA-C*03:04;HLA-C*12:03	SB;WB	11.4939	11.3401	10.4877	12.5318	12.9587	14.1548	12.5659	11.7894	12.7139	11.9358	12.4581	12.8987
AALIIHHV			AALIIHHV_NA_NA	HLA-C*12:03	WB	12.6424	12.4893	12.0899	13.7276	14.038	14.2569	13.0501	12.834	13.2464	12.688	12.6383	12.2418
AALPKATIL			AALPKATIL_NA_NA	HLA-B*15:10;HLA-C*03:04;HLA-C*12:03	WB;SB;SB	16.9879	17.0142	16.7742	15.6683	16.122	15.9362	16.0585	15.4875	16.0974	16.2952	15.7972	15.5695
AALPLALVL			AALPLALVL_NA_NA	HLA-B*15:10;HLA-C*03:04;HLA-C*12:03	WB;SB;SB	14.03	14.0813	13.9384	15.3608	14.954	15.5849	13.9693	13.3869	14.2118	14.1762	14.0908	13.7943
AALPNVYEV	P33992	MCM5	AALPNVYEV_P33992_MCM5	HLA-A*02:01;HLA-C*03:04;HLA-C*12:03	SB;SB;SB	20.9503	20.846	20.5745	20.0396	21.2959	21.1818	22.1029	22.1344	22.8898	20.9913	20.6442	20.9004
AALPPVSPL			AALPPVSPL_NA_NA	HLA-A*30:01;HLA-B*15:10;HLA-C*03:04;HLA-C*12:03	WB;WB;SB;SB	14.832	10.8025	13.8942	12.0367	14.0868	11.6799	15.3071	15.0632	14.9147	11.3367	10.8291	14.6757
AALPQVVAV			AALPQVVAV_NA_NA	HLA-A*02:01;HLA-A*30:01;HLA-C*03:04;HLA-C*12:03	SB;WB;SB;SB	15.2946	14.9619	14.5749	14.1636	16.1503	15.2168	16.9144	16.8824	17.7034	16.0518	16.0912	16.1743
AALTFPVLF	Q05D32	CTDSPL2	AALTFPVLF_Q05D32_CTDSPL2	HLA-C*03:04;HLA-C*12:03	WB;SB	16.5346	15.7757	15.6586	17.1603	15.8446	18.0323	16.9354	17.8133	17.6016	17.2247	16.853	17.1821
AAMDSAWMV			AAMDSAWMV_NA_NA	HLA-A*02:01;HLA-C*03:04;HLA-C*12:03	SB;WB;SB	10.1886	11.6952	14.0054	14.1016	11.2134	14.7311	15.5715	14.8121	15.6295	14.941	14.9116	15.364
AAMEFLQEL			AAMEFLQEL_NA_NA	HLA-A*02:01;HLA-B*15:10;HLA-C*03:04;HLA-C*12:03	SB;WB;SB;SB	12.8791	13.0739	12.4456	14.0137	13.5071	13.7331	11.552	13.086	14.0022	10.3244	11.577	10.855
AAMKALQAL	Q9NUL3	STAU2	AAMKALQAL_Q9NUL3_STAU2	HLA-B*15:10;HLA-C*03:04;HLA-C*12:03	WB;SB;SB	18.0945	17.6406	17.6311	18.7644	18.4534	18.8213	18.2351	18.3832	18.8129	19.0262	18.5272	19.3034
AAMKLMTAL			AAMKLMTAL_NA_NA	HLA-B*15:10;HLA-C*03:04;HLA-C*12:03	WB;SB;SB	14.4548	14.2447	14.281	15.5707	16.3767	15.9585	11.5657	14.6691	14.5265	14.7621	14.3333	14.0225
AAMKNVTEL			AAMKNVTEL_NA_NA	HLA-A*02:01;HLA-B*15:10;HLA-C*03:04;HLA-C*12:03	WB;WB;SB;SB	14.6233	13.6506	14.3732	15.4043	16.3215	15.6098	14.9432	14.6034	14.9374	14.1217	14.5706	14.0143
AAMLDTVVFK	O00487	PSMD14	AAMLDTVVFK_O00487_PSMD14	HLA-A*30:01	WB	15.0139	15.4307	15.1923	14.1297	12.3224	13.1769	13.4301	14.6944	14.3562	12.9212	12.0732	13.0206
AAMLKIAEM			AAMLKIAEM_NA_NA	HLA-C*03:04;HLA-C*12:03	SB;SB	11.7052	11.8302	12.0938	12.3366	12.6306	13.2082	9.19934	11.2347	11.3024	10.6731	11.1213	11.1574
AAMNSLTSL			AAMNSLTSL_NA_NA	HLA-A*30:01;HLA-B*15:10;HLA-C*03:04;HLA-C*12:03	WB;WB;SB;SB	10.957	11.7725	10.8845	11.5024	11.2521	12.8567	16.6098	15.8168	16.7029	16.8618	16.5011	16.8403
AAMPRPVSY	Q6TFL4	KLHL24	AAMPRPVSY_Q6TFL4_KLHL24	HLA-A*30:01;HLA-B*15:10;HLA-B*18:01;HLA-C*03:04;HLA-C*12:03	SB;WB;SB;SB;SB	15.696	15.8569	15.4889	18.4527	17.7919	18.4704	16.0483	15.9644	16.5128	15.6226	15.3141	15.3393
AAMPVAQHL			AAMPVAQHL_NA_NA	HLA-A*02:01;HLA-A*30:01;HLA-B*15:10;HLA-C*03:04;HLA-C*12:03	WB;WB;WB;SB;SB	13.8635	13.5551	13.1072	11.2343	9.1283	10.8911	11.1976	9.82557	12.3956	9.4135	10.2979	10.9166
AAMSHLLEM			AAMSHLLEM_NA_NA	HLA-A*02:01;HLA-A*30:01;HLA-B*15:10;HLA-C*03:04;HLA-C*12:03	WB;WB;WB;SB;SB	13.3711	13.4711	13.5736	12.8916	13.1806	13.4063	11.1864	12.0122	12.877	11.5798	11.4433	10.6692
AAMYKSLEL	Q7L576	CYFIP1	AAMYKSLEL_Q7L576_CYFIP1	HLA-B*15:10;HLA-C*03:04;HLA-C*12:03	WB;SB;SB	17.8163	17.6521	17.2939	17.6158	17.5629	18.3495	17.4308	16.5159	17.4931	17.9122	17.384	17.7806
AANKTIIYL			AANKTIIYL_NA_NA	HLA-A*02:01;HLA-A*30:01;HLA-C*03:04;HLA-C*12:03	WB;WB;SB;SB	14.373	13.7417	14.5722	13.6455	14.5317	13.6777	12.1764	12.8338	12.882	14.4576	13.8839	14.2581
AANKVVLQL			AANKVVLQL_NA_NA	HLA-A*02:01;HLA-A*30:01;HLA-B*15:10;HLA-C*03:04;HLA-C*12:03	WB;WB;WB;SB;SB	14.501	13.8134	13.8319	14.0814	14.8374	14.3237	12.5906	12.0819	11.7834	14.0804	13.6584	13.566
AANPHSFVF	Q9NQ55	PPAN	AANPHSFVF_Q9NQ55_PPAN	HLA-A*30:01;HLA-B*15:10;HLA-B*18:01;HLA-C*03:04;HLA-C*12:03	WB;WB;WB;SB;SB	16.3813	16.3363	16.3229	16.3597	17.288	16.4098	16.0685	15.5861	15.6028	16.8915	16.0958	16.2654
AANPIQFTL	P23921	RRM1	AANPIQFTL_P23921_RRM1	HLA-A*02:01;HLA-A*30:01;HLA-B*15:10;HLA-C*03:04;HLA-C*12:03	WB;WB;WB;SB;SB	16.0621	15.6888	15.6394	17.1058	16.5838	16.8146	15.2052	15.5605	16.0605	15.707	15.581	15.6051
AAPPAPAAA			AAPPAPAAA_NA_NA	HLA-C*03:04;HLA-C*12:03	WB;WB	10.4672	11.3326	11.5125	12.3361	10.6171	10.2739	14.5447	14.9125	11.2281	10.8165	9.97197	9.81622
AAQAHTREL	O75150	RNF40	AAQAHTREL_O75150_RNF40	HLA-B*15:10;HLA-C*03:04;HLA-C*12:03	WB;SB;SB	10.6887	14.5577	10.2501	10.8331	11.0334	9.93024	10.0188	11.8948	11.8826	9.34532	10.0028	10.2041
AAQEAVKLY	O60506	SYNCRIP	AAQEAVKLY_O60506_SYNCRIP	HLA-B*18:01;HLA-C*12:03	WB;SB	12.3809	14.3984	13.8463	18.5268	19.6718	19.3485	18.5192	18.004	18.8261	18.389	18.3536	18.2552
AAQFIPKFF			AAQFIPKFF_NA_NA	HLA-C*03:04;HLA-C*12:03	WB;SB	14.2489	13.1892	13.4907	13.5535	12.9386	13.9257	14.0933	10.7007	12.6515	13.3716	11.8742	13.3435
AAQNSRLSL			AAQNSRLSL_NA_NA	HLA-A*30:01;HLA-B*15:10;HLA-C*03:04;HLA-C*12:03	WB;WB;SB;SB	11.2505	15.9205	15.5576	16.7623	16.7932	16.5614	11.9453	10.2906	15.3699	15.7051	15.0466	9.41661
AAQPQPSVA			AAQPQPSVA_NA_NA	HLA-C*03:04;HLA-C*12:03	WB;WB	13.971	13.9135	13.9262	13.4717	14.5637	14.0479	15.7997	16.1204	16.1855	15.6239	15.0863	15.3961
AAQPSPSTV			AAQPSPSTV_NA_NA	HLA-A*02:01;HLA-A*30:01;HLA-B*15:10;HLA-C*03:04;HLA-C*12:03	WB;WB;WB;SB;SB	13.7077	13.9672	13.9387	15.7879	17.0858	16.1805	18.5151	18.6792	18.9785	17.2334	16.4622	16.6889
AARLRAVDF			AARLRAVDF_NA_NA	HLA-C*12:03	WB	17.8724	16.6373	18.5577	17.5607	18.968	18.3153	16.3644	16.8038	17.1833	15.8956	16.325	15.4521
AARPATSTL	Q04637	EIF4G1	AARPATSTL_Q04637_EIF4G1	HLA-A*30:01;HLA-B*15:10;HLA-C*03:04;HLA-C*12:03	SB;WB;SB;SB	13.9014	14.4744	14.1097	15.7188	15.6219	15.8706	11.1312	13.9331	11.8696	14.0502	14.1072	14.0569
AASGAAMSL			AASGAAMSL_NA_NA	HLA-B*15:10;HLA-C*03:04;HLA-C*12:03	WB;SB;SB	10.7943	14.3433	9.82083	14.0337	11.0853	11.8138	15.9825	15.724	16.4891	15.8385	16.239	16.7146
AASGHFICV			AASGHFICV_NA_NA	HLA-A*02:01;HLA-C*03:04;HLA-C*12:03	WB;WB;SB	18.6286	18.5414	18.145	16.0251	16.0237	15.8381	15.8136	15.089	15.2783	16.883	16.3291	16.8673
AASGLPLMV			AASGLPLMV_NA_NA	HLA-A*02:01;HLA-C*03:04;HLA-C*12:03	WB;WB;SB	16.7504	17.2109	16.6417	18.1924	18.3165	18.2016	17.6784	17.0686	17.647	17.6157	17.4194	17.5047
AASLHTSVV			AASLHTSVV_NA_NA	HLA-C*03:04;HLA-C*12:03	SB;SB	14.0393	13.8981	13.4188	14.0954	14.4131	14.2118	13.0803	12.8979	14.1741	13.9548	13.7273	13.7553
AASPAGLDL	O15156	ZBTB7B	AASPAGLDL_O15156_ZBTB7B	HLA-B*15:10;HLA-C*03:04;HLA-C*12:03	WB;SB;WB	12.1213	11.2831	10.939	11.6593	15.1615	11.2567	12.6482	10.4465	11.7863	16.2334	15.1132	15.5718
AASPIITLV	Q8TEM1	NUP210	AASPIITLV_Q8TEM1_NUP210	HLA-A*02:01;HLA-A*30:01;HLA-C*03:04;HLA-C*12:03	SB;WB;SB;SB	20.3437	20.2393	20.3389	20.7285	20.6396	21.1182	21.3698	20.7508	21.363	20.628	20.41	20.9104
AASPKSFTL			AASPKSFTL_NA_NA	HLA-A*02:01;HLA-A*30:01;HLA-B*15:10;HLA-C*03:04;HLA-C*12:03	WB;WB;WB;SB;SB	13.9052	13.9786	13.6976	14.3724	14.0324	14.4036	14.0072	13.86	14.5062	13.9197	14.1783	13.7623
AASPQAPTL			AASPQAPTL_NA_NA	HLA-A*02:01;HLA-B*15:10;HLA-C*03:04;HLA-C*12:03	WB;SB;SB;SB	14.863	14.3216	14.425	14.7123	14.6934	15.2289	17.7415	17.8856	18.2754	17.4217	17.0424	17.5848
AASPSGSQL			AASPSGSQL_NA_NA	HLA-B*15:10;HLA-C*03:04;HLA-C*12:03	SB;SB;SB	18.11	18.0295	18.1781	16.6915	18.2888	17.5993	19.0363	19.2365	19.5364	19.6562	18.8476	19.1647
AASPSSSSL			AASPSSSSL_NA_NA	HLA-B*15:10;HLA-C*03:04;HLA-C*12:03	SB;SB;SB	16.5204	16.2976	16.2861	16.773	17.174	17.5043	19.8441	19.8279	20.259	19.556	18.7868	19.2912
AASPVVSSM			AASPVVSSM_NA_NA	HLA-A*30:01;HLA-B*15:10;HLA-C*03:04;HLA-C*12:03	WB;WB;SB;SB	15.1875	12.2213	10.0022	11.4021	11.8226	14.9238	17.3645	17.8192	17.9318	17.4566	17.2324	17.9811
AASTASHRPIK	P41236;Q6NXS1	PPP1R2;PPP1R2P3	AASTASHRPIK_P41236	HLA-A*30:01	SB	12.9349	12.1647	12.6325	13.6233	13.6872	13.9874	12.149	12.4784	12.7141	12.5203	12.4962	13.0858
AATAVTQAL			AATAVTQAL_NA_NA	HLA-B*15:10;HLA-C*03:04;HLA-C*12:03	WB;SB;SB	13.5105	10.6405	11.1362	9.71049	11.5108	12.0029	15.4305	15.0199	15.4561	14.865	14.6718	15.1206
AATCNHTVM			AATCNHTVM_NA_NA	HLA-C*03:04;HLA-C*12:03	SB;WB	12.6408	12.6679	12.6041	13.6275	13.0832	13.6309	11.6802	11.2952	10.7305	10.8752	10.8591	11.3682
AATDIFSYL			AATDIFSYL_NA_NA	HLA-A*02:01;HLA-C*03:04;HLA-C*12:03	WB;SB;SB	15.4883	15.497	15.5599	16.2364	15.8329	15.6514	15.7305	15.3725	15.991	15.597	15.7131	15.8564
AATEVSKEL			AATEVSKEL_NA_NA	HLA-B*15:10;HLA-C*03:04;HLA-C*12:03	WB;SB;SB	14.9144	14.595	14.4444	16.4285	17.0051	16.8433	15.3495	14.7679	15.6113	14.25	14.0946	13.9342
AATGHTVVL			AATGHTVVL_NA_NA	HLA-B*15:10;HLA-C*03:04;HLA-C*12:03	WB;SB;SB	15.749	15.4805	15.4102	15.5258	15.9772	15.4511	14.3481	13.9863	14.8991	13.7903	13.7362	13.8903
AATGVVLDL			AATGVVLDL_NA_NA	HLA-C*03:04;HLA-C*12:03	SB;SB	16.5897	11.128	15.9793	11.7784	11.577	15.8961	11.4715	16.5788	16.2255	16.7808	16.1539	17.0721
AATKIINEV			AATKIINEV_NA_NA	HLA-A*02:01;HLA-C*03:04;HLA-C*12:03	WB;WB;SB	12.9637	12.2774	13.3572	12.0593	13.152	13.0095	11.8475	11.9376	12.9412	12.2103	11.4983	11.4158
AATLLHLEL			AATLLHLEL_NA_NA	HLA-C*03:04;HLA-C*12:03	SB;SB	13.2144	13.0947	12.6159	14.8037	14.7976	14.755	12.7593	10.3338	13.0985	13.3197	13.6472	13.1687
AATPAVRTV	Q9H361;P11940	PABPC3;PABPC1	AATPAVRTV_Q9H361	HLA-A*30:01;HLA-C*03:04;HLA-C*12:03	WB;SB;SB	16.4378	16.3101	15.8646	17.1199	17.0815	17.3669	15.6139	11.2092	16.1727	9.83589	14.5788	10.4789
AATQLVNQL			AATQLVNQL_NA_NA	HLA-B*15:10;HLA-C*03:04;HLA-C*12:03	WB;SB;SB	15.2272	14.7647	15.7083	14.5513	15.4539	14.8462	15.0366	14.3181	12.5766	15.202	14.4427	14.5403
AATSNVHMV			AATSNVHMV_NA_NA	HLA-A*02:01;HLA-C*03:04;HLA-C*12:03	WB;WB;SB	12.0333	11.2673	12.576	14.298	14.29	14.7589	13.278	13.1981	13.889	11.7111	9.61458	9.84436
AATSVHVVA			AATSVHVVA_NA_NA	HLA-C*12:03	WB	13.6725	13.426	13.3361	13.7258	14.728	14.2129	13.0784	11.1691	10.8345	13.5568	12.9959	13.2003
AATTSQPVL			AATTSQPVL_NA_NA	HLA-B*15:10;HLA-C*03:04;HLA-C*12:03	WB;SB;SB	18.2015	18.1323	17.7398	17.3917	17.6338	17.6973	18.9412	19.2942	19.872	18.694	18.8605	19.2576
AATTVLQEL			AATTVLQEL_NA_NA	HLA-C*03:04;HLA-C*12:03	SB;SB	16.5923	16.3921	16.0944	15.8545	17.0289	17.2377	17.0053	16.6012	17.4913	17.1943	17.0709	17.4498
AAVAAVLYV	P08910	ABHD2	AAVAAVLYV_P08910_ABHD2	HLA-A*02:01;HLA-C*03:04;HLA-C*12:03	WB;WB;SB	15.3352	14.2361	14.7353	11.2274	9.94609	10.7982	17.0238	17.3924	17.2582	16.6755	16.2968	16.9009
AAVDAGMAM	P26599	PTBP1	AAVDAGMAM_P26599_PTBP1	HLA-B*15:10;HLA-C*03:04;HLA-C*12:03	WB;SB;SB	17.5802	17.5211	17.8573	17.2212	16.5594	17.6935	21.2932	21.4849	21.7989	20.1978	20.1182	20.6297
AAVDNPIFY			AAVDNPIFY_NA_NA	HLA-B*18:01;HLA-C*03:04;HLA-C*12:03	WB;WB;SB	10.6236	10.4528	13.8634	13.8553	14.0624	15.0609	10.5807	10.5358	11.4113	10.4388	10.1966	8.92237
AAVDRIIRV			AAVDRIIRV_NA_NA	HLA-A*02:01;HLA-C*03:04;HLA-C*12:03	SB;SB;SB	15.7798	16.1015	15.6597	16.6268	16.5292	16.564	15.4811	14.8606	15.5049	15.0428	14.5131	10.8659
AAVGEPAFL	Q10570	CPSF1	AAVGEPAFL_Q10570_CPSF1	HLA-C*03:04;HLA-C*12:03	SB;SB	16.6725	16.3075	16.1606	14.9985	17.7372	16.8658	18.1133	18.2054	18.7708	17.6236	17.1786	17.8771
AAVGFLSSL			AAVGFLSSL_NA_NA	HLA-B*15:10;HLA-C*03:04;HLA-C*12:03	WB;SB;SB	10.7978	10.9464	10.9163	16.3233	11.226	16.4046	11.0724	14.5185	15.1638	14.8753	9.63361	14.7502
AAVGHVLVV			AAVGHVLVV_NA_NA	HLA-A*02:01;HLA-C*03:04;HLA-C*12:03	WB;SB;SB	15.5519	14.9193	14.7718	14.5302	14.663	14.3501	15.3713	15.4427	15.658	15.9782	15.6587	16.0671
AAVGLALLV			AAVGLALLV_NA_NA	HLA-C*12:03	SB	11.618	10.6336	11.1825	12.1828	11.0028	12.7168	16.0166	16.2258	16.1923	16.053	10.8179	8.94213
AAVHIILVI			AAVHIILVI_NA_NA	HLA-C*03:04;HLA-C*12:03	WB;SB	17.6943	17.5342	16.7768	18.9364	18.4934	17.6796	10.3304	10.8896	10.7484	10.6974	11.1325	10.0694
AAVKATQTL			AAVKATQTL_NA_NA	HLA-B*15:10;HLA-C*03:04;HLA-C*12:03	WB;SB;SB	14.8891	15.0041	14.8496	14.9374	15.0364	15.0196	13.0613	13.2032	13.3606	13.774	13.4024	13.3915
AAVKVIQSL			AAVKVIQSL_NA_NA	HLA-B*15:10;HLA-C*03:04;HLA-C*12:03	WB;SB;SB	12.0385	11.3322	11.0962	11.9644	13.1456	12.2474	12.3498	11.9033	11.3991	10.4515	8.72446	11.1756
AAVLRIPIL			AAVLRIPIL_NA_NA	HLA-C*03:04;HLA-C*12:03	SB;SB	11.6667	11.4417	11.5265	11.1035	11.5657	9.62125	13.7296	12.182	11.2607	13.889	11.5006	14.4132
AAVNHISQL	Q5T2E6	ARMH3	AAVNHISQL_Q5T2E6_ARMH3	HLA-B*15:10;HLA-C*03:04;HLA-C*12:03	WB;SB;SB	15.3576	15.6056	14.9905	16.6911	16.0847	16.962	15.2806	14.8232	15.0254	16.0536	15.7509	15.726
AAVNVICEL	O14617	AP3D1	AAVNVICEL_O14617_AP3D1	HLA-C*03:04;HLA-C*12:03	SB;SB	17.7278	17.5732	17.4519	17.5489	16.4929	17.7362	16.8997	16.0777	16.5859	16.9067	16.5846	16.6312
AAVPDSVAL			AAVPDSVAL_NA_NA	HLA-B*15:10;HLA-C*03:04;HLA-C*12:03	SB;SB;SB	11.0129	11.2915	10.9798	11.6788	13.5825	11.1578	15.6012	12.7571	11.967	9.58549	15.0358	15.4671
AAVPKSLQL			AAVPKSLQL_NA_NA	HLA-A*30:01;HLA-B*15:10;HLA-C*03:04;HLA-C*12:03	WB;WB;SB;SB	13.9977	13.6743	13.9624	15.2849	15.6716	14.9783	14.8153	14.7086	14.9945	14.7543	14.6615	14.3103
AAVPLVRLF			AAVPLVRLF_NA_NA	HLA-B*18:01;HLA-C*03:04;HLA-C*12:03	WB;SB;SB	11.606	11.3164	10.4723	11.8493	11.7205	10.4457	13.7788	13.4016	13.751	11.3475	10.8344	10.992
AAVPPGSLL			AAVPPGSLL_NA_NA	HLA-B*15:10;HLA-C*03:04;HLA-C*12:03	WB;SB;SB	18.3043	17.3763	17.4589	14.7354	17.8883	16.2159	16.6811	16.5656	13.1604	16.9415	16.7029	17.0454
AAVPRAAFL	P30040	ERP29	AAVPRAAFL_P30040_ERP29	HLA-C*03:04;HLA-C*12:03	SB;SB	19.0019	18.6293	18.4914	19.1733	18.9056	18.7189	18.3856	17.55	18.4247	18.2028	17.7455	18.0091
AAVQLIWVV	Q96HW7	INTS4	AAVQLIWVV_Q96HW7_INTS4	HLA-C*12:03	WB	15.3001	10.4884	10.7177	15.9942	15.7994	15.3231	15.3371	15.062	15.8802	15.0955	15.2607	15.3901
AAVSFPYVI	Q8WUH2	TGFBRAP1	AAVSFPYVI_Q8WUH2_TGFBRAP1	HLA-C*03:04;HLA-C*12:03	SB;SB	16.4416	16.1112	16.3324	16.1675	15.7224	16.3953	15.1598	14.837	15.5209	14.908	15.0753	14.5521
AAVTGVLSL			AAVTGVLSL_NA_NA	HLA-B*15:10;HLA-C*03:04;HLA-C*12:03	WB;SB;SB	10.7769	15.4589	10.0664	15.585	15.9891	12.1523	16.8144	16.9603	16.9144	17.1452	16.6953	17.153
AAVVFPMMV			AAVVFPMMV_NA_NA	HLA-C*03:04;HLA-C*12:03	WB;SB	18.1438	18.316	18.0849	17.0656	17.5187	17.0334	17.0252	16.8467	17.3187	16.5137	16.1106	16.0964
AAVVSSPSL			AAVVSSPSL_NA_NA	HLA-B*15:10;HLA-C*03:04;HLA-C*12:03	WB;SB;SB	13.083	14.0145	13.7027	12.836	10.9001	12.5709	15.8122	15.8308	16.2409	15.9315	15.8361	16.7502
AAWLQVLPV	Q8NBN3	TMEM87A	AAWLQVLPV_Q8NBN3_TMEM87A	HLA-A*02:01;HLA-C*03:04;HLA-C*12:03	WB;WB;WB	13.5204	14.0051	14.0307	14.0338	15.1071	13.7425	14.7316	13.5146	14.2255	14.3998	14.0861	14.0846
AAYAGGLVL			AAYAGGLVL_NA_NA	HLA-B*15:10;HLA-C*03:04;HLA-C*12:03	SB;SB;SB	19.2555	19.0728	18.804	15.9538	17.4563	16.9366	19.6996	19.2883	19.6324	19.2411	18.7203	19.3501
AAYASQPAAY			AAYASQPAAY_NA_NA	HLA-C*12:03	WB	12.8972	12.6109	13.0424	11.1638	12.2581	12.5935	11.6237	11.3631	12.9306	10.991	10.8317	11.0439
AAYDRYLKL			AAYDRYLKL_NA_NA	HLA-A*02:01;HLA-A*30:01;HLA-B*15:10;HLA-C*03:04;HLA-C*12:03	WB;SB;WB;SB;SB	12.6914	11.7945	12.5975	12.8582	13.6751	13.6753	14.2004	11.0203	13.9715	14.4801	14.194	15.0771
AAYGNVFSA			AAYGNVFSA_NA_NA	HLA-A*02:01;HLA-A*30:01;HLA-C*03:04;HLA-C*12:03	WB;WB;WB;SB	14.3856	14.5286	14.2801	13.8635	12.053	14.7833	15.5896	15.569	16.1392	16.0856	15.5681	15.8663
AAYHLIIEL			AAYHLIIEL_NA_NA	HLA-A*02:01;HLA-A*30:01;HLA-B*15:10;HLA-C*03:04;HLA-C*12:03	WB;WB;WB;SB;SB	14.0279	13.564	10.4223	14.909	13.608	11.9306	11.5791	11.1439	11.0848	10.6079	13.682	10.8297
AAYHVEVTF	Q6XUX3	DSTYK	AAYHVEVTF_Q6XUX3_DSTYK	HLA-B*15:10;HLA-B*18:01;HLA-C*03:04;HLA-C*12:03	WB;WB;SB;SB	15.8847	15.1277	14.7696	16.303	17.041	16.2545	15.3063	15.0271	15.6548	15.2427	14.8744	14.5922
AAYKWLVCY			AAYKWLVCY_NA_NA	HLA-B*18:01;HLA-C*12:03	WB;SB	16.5318	16.0191	16.1218	16.3906	15.2578	17.0488	14.3961	14.3251	14.8305	14.8172	14.038	14.9513
AAYLRALSL	O15294	OGT	AAYLRALSL_O15294_OGT	HLA-A*30:01;HLA-B*15:10;HLA-C*03:04;HLA-C*12:03	WB;WB;SB;SB	16.2634	16.2873	15.822	16.4937	17.016	17.3743	14.6345	14.6884	14.6112	16.3394	15.8993	16.6569
AAYNCAISV			AAYNCAISV_NA_NA	HLA-A*02:01;HLA-C*03:04;HLA-C*12:03	WB;WB;SB	14.341	13.8397	14.1991	13.8247	13.7733	13.9487	15.5939	15.2363	16.0669	15.9524	15.3964	15.7594
AAYNGHCEAL			AAYNGHCEAL_NA_NA	HLA-C*03:04;HLA-C*12:03	SB;WB	13.2195	13.0131	12.366	12.8126	10.8769	12.0633	12.0175	10.7801	11.3986	11.0272	11.0057	11.7524
AAYPEIVAV			AAYPEIVAV_NA_NA	HLA-A*02:01;HLA-A*30:01;HLA-B*15:10;HLA-C*03:04;HLA-C*12:03	SB;WB;WB;SB;SB	19.6238	19.2799	18.94	17.3842	17.8738	18.3578	20.4466	19.895	20.7719	19.2125	19.0565	19.2771
AAYPNTMVSSV			AAYPNTMVSSV_NA_NA	HLA-C*03:04;HLA-C*12:03	WB;WB	14.0617	13.673	13.485	13.1712	14.2067	13.755	13.0856	12.6876	13.021	13.5099	12.9538	12.9907
AAYPQVRCY			AAYPQVRCY_NA_NA	HLA-A*30:01;HLA-B*18:01;HLA-C*03:04;HLA-C*12:03	WB;WB;WB;SB	17.9217	18.3095	17.0185	17.563	17.4708	18.0549	11.0231	11.2492	11.1982	17.5474	16.8046	17.6155
AAYQSVRIL	Q9HAT2	SIAE	AAYQSVRIL_Q9HAT2_SIAE	HLA-A*30:01;HLA-B*15:10;HLA-C*03:04;HLA-C*12:03	WB;WB;SB;SB	10.6484	14.9823	14.5207	15.5573	14.724	15.0465	11.1014	14.9124	10.7735	15.827	14.9313	15.7553
AAYRRALEL			AAYRRALEL_NA_NA	HLA-A*30:01;HLA-B*15:10;HLA-C*03:04;HLA-C*12:03	WB;WB;SB;SB	15.9187	15.7037	15.7062	15.8176	15.9105	15.8501	11.1054	11.7862	14.3285	10.4657	14.7471	15.1393
AAYYHPSYL	Q14687	GSE1	AAYYHPSYL_Q14687_GSE1	HLA-A*30:01;HLA-B*15:10;HLA-C*03:04;HLA-C*12:03	SB;WB;SB;SB	16.9843	17.0267	16.8619	17.4391	17.4583	17.4175	15.4962	15.3983	16.0775	16.1714	16.1242	15.7329
AAYYPPSQI			AAYYPPSQI_NA_NA	HLA-A*30:01;HLA-B*15:10;HLA-C*03:04;HLA-C*12:03	WB;WB;SB;SB	17.5769	16.9371	16.4379	17.8103	19.1863	18.6084	18.314	17.7817	17.8535	17.9181	17.3348	17.9693
AAYYPSDVSSL	Q9BV23	ABHD6	AAYYPSDVSSL_Q9BV23_ABHD6	HLA-C*03:04	WB	16.4803	16.2459	16.153	11.9948	14.3592	11.57	15.3411	15.179	15.1102	16.0118	15.4039	15.9022
AEAGPDFEL			AEAGPDFEL_NA_NA	HLA-B*15:10;HLA-B*18:01	WB;WB	13.6576	13.446	13.0837	11.8002	11.2345	10.7768	12.0172	10.7941	11.9655	11.9624	11.6803	10.2298
AEAPAGPAL			AEAPAGPAL_NA_NA	HLA-B*15:10;HLA-B*18:01	SB;SB	14.1192	14.0596	13.4921	13.4598	13.2276	15.2899	15.9858	16.5848	16.8834	15.3673	15.1365	16.0758
AEAPVPEEF	Q6ICB4	PHETA2	AEAPVPEEF_Q6ICB4_PHETA2	HLA-B*15:10;HLA-B*18:01	WB;SB	11.2425	12.8284	11.0442	14.3613	15.2037	14.8904	15.1237	11.0976	15.0309	11.0869	13.5014	11.9204
AEFAISIKY	P15498	VAV1	AEFAISIKY_P15498_VAV1	HLA-B*18:01	SB	13.2717	12.5847	10.733	14.4749	14.1491	14.1303	13.3924	13.0231	14.7678	11.8958	12.6064	11.9617
AEFDAVVGY	Q9Y2Y0	ARL2BP	AEFDAVVGY_Q9Y2Y0_ARL2BP	HLA-B*18:01	SB	15.3743	10.9697	10.5462	14.1911	17.5639	14.812	16.8805	17.0541	17.3201	15.0506	14.9079	14.9375
AEFELPKTM	P78318	IGBP1	AEFELPKTM_P78318_IGBP1	HLA-B*15:10;HLA-B*18:01	SB;SB	18.3676	18.1296	17.9081	18.3564	18.228	18.5439	17.7346	17.5061	18.3594	17.1433	16.3766	16.4271
AEFEQGHQF	Q12899	TRIM26	AEFEQGHQF_Q12899_TRIM26	HLA-B*15:10;HLA-B*18:01	WB;SB	12.6175	12.4081	11.6681	14.2639	13.9861	14.1893	12.2919	12.3835	11.6559	11.8661	11.66	9.943
AEFEVHEVY	Q9UQ80	PA2G4	AEFEVHEVY_Q9UQ80_PA2G4	HLA-B*15:10;HLA-B*18:01	WB;SB	17.1407	17.4541	16.7227	17.8531	17.8332	17.8742	17.3779	17.1662	17.6784	16.7933	16.4988	17.0884
AEFHQIEGV	Q9Y285	FARSA	AEFHQIEGV_Q9Y285_FARSA	HLA-B*18:01	WB	14.9104	14.438	14.0826	14.3999	13.8399	13.9934	11.8236	11.1757	12.6047	10.4831	10.3571	10.9612
AEFKVTIKY	Q9UKD2	MRTO4	AEFKVTIKY_Q9UKD2_MRTO4	HLA-B*18:01	SB	15.321	15.6243	14.3	17.0127	16.922	15.7886	13.9033	13.0408	13.9177	13.1746	13.2879	13.2203
AEFLLHML	P18621	RPL17	AEFLLHML_P18621_RPL17	HLA-B*18:01	SB	14.3581	14.3293	14.1187	15.3835	15.1279	15.4749	12.9995	11.6482	13.0115	12.2089	12.9802	12.0899
AEFYHPGQEY	Q8NEV1;P68400	CSNK2A3;CSNK2A1	AEFYHPGQEY_Q8NEV1	HLA-B*18:01	SB	13.1822	13.2653	12.6104	14.8542	14.692	14.0276	15.2944	12.6193	13.2019	11.5532	13.0766	13.7793
AEHLTSHKY	Q9NR56	MBNL1	AEHLTSHKY_Q9NR56_MBNL1	HLA-B*18:01	SB	11.1232	11.3152	10.6529	12.2055	12.1608	11.3503	12.1477	14.0002	11.7375	10.8029	10.336	12.9986
AEIEHHEM	Q86U86	PBRM1	AEIEHHEM_Q86U86_PBRM1	HLA-B*15:10;HLA-B*18:01	WB;SB	12.8962	13.1689	12.8983	15.621	14.979	15.6604	13.7028	13.3554	13.9478	13.0409	12.0517	11.9001
AEILAVKF	O43422	THAP12	AEILAVKF_O43422_THAP12	HLA-B*18:01	SB	15.2295	14.7815	14.1833	12.8175	14.6413	14.5605	11.7229	14.7115	9.99167	10.2045	13.9038	14.1076
AEILLSNHY	Q8TEM1	NUP210	AEILLSNHY_Q8TEM1_NUP210	HLA-B*18:01	SB	14.2584	13.7637	13.9052	16.0565	16.2482	15.6082	14.7289	14.545	15.174	13.7117	13.4626	13.1605
AEILSHVF	Q92851	CASP10	AEILSHVF_Q92851_CASP10	HLA-B*18:01	SB	15.91	16.0203	15.7409	16.0573	15.7346	16.6763	16.4288	16.2589	16.0757	16.1912	15.4701	15.7331
AEISTACTY			AEISTACTY_NA_NA	HLA-B*18:01	SB	11.2461	10.2886	9.99551	12.0168	12.0201	11.8098	10.7817	12.1342	13.2196	11.4936	9.89015	11.9482
AEKLITQTF	Q9Y266	NUDC	AEKLITQTF_Q9Y266_NUDC	HLA-B*15:10;HLA-B*18:01	WB;SB	13.2002	13.0158	12.488	14.5428	14.903	14.4698	13.4739	13.3538	13.8765	13.4212	12.5152	13.401
AELAIFRVF	Q8N3C0	ASCC3	AELAIFRVF_Q8N3C0_ASCC3	HLA-B*18:01	SB	10.9894	11.0702	10.8936	11.2599	12.9227	13.4144	14.3624	14.2028	14.642	13.2586	13.9071	14.0884
AELIASTF	Q9UBB4	ATXN10	AELIASTF_Q9UBB4_ATXN10	HLA-B*18:01	SB	9.48292	10.4891	10.692	10.3451	16.6502	15.8008	18.8095	18.9253	19.5803	17.627	17.4132	17.9175
AELLAKQF			AELLAKQF_NA_NA	HLA-B*18:01	SB	15.2049	15.0379	14.8336	14.6744	14.9779	14.67	15.0333	14.8882	15.3223	14.416	14.043	13.9464
AEMYVAKF	P13639	EEF2	AEMYVAKF_P13639_EEF2	HLA-B*18:01	SB	17.715	17.8014	17.1374	17.7744	17.9281	17.9393	19.0976	18.9394	19.3867	18.3999	17.7877	18.6038
AENELNQSY	O15397	IPO8	AENELNQSY_O15397_IPO8	HLA-B*15:10;HLA-B*18:01	WB;SB	14.3035	14.0581	13.2187	14.8403	15.5295	15.2773	15.6533	15.2498	15.6544	15.0508	14.4516	14.6361
AENIFHSM			AENIFHSM_NA_NA	HLA-B*18:01	SB	14.0667	13.3427	13.0594	11.2262	10.9361	13.1915	13.4503	11.3709	9.94545	10.2976	10.6298	11.1401
AENPFVVSM	Q6P0Q8;O60307;O15021	MAST2;MAST3;MAST4	AENPFVVSM_Q6P0Q8	HLA-B*15:10;HLA-B*18:01;HLA-C*12:03	SB;SB;WB	17.6542	17.9132	17.3465	18.1068	18.043	17.9469	17.2804	17.0576	17.3698	16.5729	16.3141	16.2887
AENVAVPEA	P55884	EIF3B	AENVAVPEA_P55884_EIF3B	HLA-B*18:01	WB	10.442	10.4514	10.2347	11.4896	12.2403	9.98819	14.6058	14.2523	14.8763	12.8512	9.01243	13.1808
AENVFFVAH	Q8WUF8	ARB2A	AENVFFVAH_Q8WUF8_ARB2A	HLA-B*18:01	SB	15.252	15.1337	14.4189	15.5313	14.768	15.6513	14.9411	15.2088	15.5963	14.0516	13.6569	13.9127
AEQLIRVY	Q9Y3Z3	SAMHD1	AEQLIRVY_Q9Y3Z3_SAMHD1	HLA-B*18:01	SB	15.2662	14.6331	13.999	15.5479	11.3648	14.8197	15.0513	12.1669	11.6104	15.314	10.1189	10.4324
AESHLSLLY			AESHLSLLY_NA_NA	HLA-B*18:01	SB	13.233	12.8384	12.5428	12.898	13.4056	13.0303	11.7487	12.3577	13.6148	12.4792	12.3427	12.1689
AESIHLWEV			AESIHLWEV_NA_NA	HLA-B*18:01	WB	16.7945	16.7136	16.5305	16.3433	15.4655	16.2985	14.0527	11.9343	14.4521	14.3579	13.763	14.103
AESIVVHTY	P55060	CSE1L	AESIVVHTY_P55060_CSE1L	HLA-B*18:01	SB	15.7896	16.073	15.385	16.9804	17.1107	16.8932	15.862	15.3195	15.9825	14.5286	14.5233	13.876
AETESHIY			AETESHIY_NA_NA	HLA-B*18:01	SB	16.4671	16.472	16.0574	15.8856	15.1911	15.9102	15.2653	15.3177	15.4336	14.2887	14.0079	13.5803
AETHIVLLF	Q9H0U3	MAGT1	AETHIVLLF_Q9H0U3_MAGT1	HLA-B*18:01	SB	14.7341	14.8757	14.5241	16.8941	15.9294	15.6941	16.4317	14.9355	16.2556	14.0672	13.3182	13.6634
AETIAHIL			AETIAHIL_NA_NA	HLA-B*18:01	WB	13.6169	13.6787	13.8459	13.3862	10.8508	13.8607	10.0029	12.9677	12.6934	13.5092	13.5523	13.7026
AETLIFVKY	Q6YHU6	THADA	AETLIFVKY_Q6YHU6_THADA	HLA-B*18:01	SB	10.7233	13.1753	11.7464	13.7886	14.5082	13.7295	10.8842	10.4109	10.3071	10.4269	10.1969	10.2876
AEVEVVEM			AEVEVVEM_NA_NA	HLA-B*18:01	SB	11.334	11.8822	12.0923	11.2389	10.6765	11.3378	16.4688	15.8268	16.4173	10.135	11.2456	14.2386
AEVKPILQA			AEVKPILQA_NA_NA	HLA-B*18:01	WB	11.7837	11.3858	10.8587	11.3748	10.7892	12.3259	11.176	12.2592	11.5088	10.8238	10.2074	11.1855
AEVLNFLLRY			AEVLNFLLRY_NA_NA	HLA-B*18:01	WB	11.0602	11.6086	14.4809	16.0678	15.4127	15.9722	10.9631	9.84722	11.4788	10.7496	14.3152	9.43054
AEVLSWQF	P40763	STAT3	AEVLSWQF_P40763_STAT3	HLA-B*18:01	SB	16.035	10.4947	11.1955	10.2895	15.5784	10.5808	16.7455	15.8596	16.6718	16.124	15.7709	16.1749
AEWDQVTVY	Q9Y4W2	LAS1L	AEWDQVTVY_Q9Y4W2_LAS1L	HLA-B*18:01	SB	20.5061	18.9819	20.1109	18.9163	19.9419	19.2188	19.995	20.263	20.8683	19.3272	18.9976	19.3183
AEWKSLEY	P78527	PRKDC	AEWKSLEY_P78527_PRKDC	HLA-B*18:01	SB	16.6099	16.7194	16.0981	17.8239	17.6033	17.7235	16.0972	15.6183	16.3648	15.7264	15.3289	15.7457
AEWSSKTSY	Q9BT92	TCHP	AEWSSKTSY_Q9BT92_TCHP	HLA-B*18:01	SB	14.8591	14.4968	14.3446	15.741	15.147	15.689	13.8602	13.3586	14.5849	13.1788	12.9414	12.9774
AEYDNFFQH			AEYDNFFQH_NA_NA	HLA-B*18:01	SB	13.314	10.9313	11.9523	13.8282	13.8449	11.4358	11.2162	10.8264	11.5187	12.8914	10.2801	10.7176
AEYLIKEGY	P48147	PREP	AEYLIKEGY_P48147_PREP	HLA-B*18:01	SB	17.3737	17.4699	17.0343	17.1436	16.9851	17.269	16.2155	16.0225	16.5711	15.2058	15.144	14.7982
AEYPAVKF	Q13371	PDCL	AEYPAVKF_Q13371_PDCL	HLA-B*18:01	SB	17.4943	17.168	16.9277	17.0811	17.1754	17.1345	17.6665	17.1654	17.804	17.022	16.413	16.9076
AEYQFTGTY			AEYQFTGTY_NA_NA	HLA-B*15:10;HLA-B*18:01	WB;SB	16.455	15.9845	15.5002	14.8533	14.7381	15.002	15.919	15.9215	16.1124	15.9625	15.1438	15.8938
AFDKHMNL			AFDKHMNL_NA_NA	HLA-C*03:04;HLA-C*12:03	WB;WB	16.1045	15.8225	15.7589	15.6726	14.8196	15.9511	13.2873	12.3514	12.9157	14.313	13.8102	13.6983
AFKDIKLWRK			AFKDIKLWRK_NA_NA	HLA-A*30:01	SB	17.2061	17.0002	17.1431	16.7351	16.8235	16.6427	15.7019	15.1089	15.6154	15.1622	14.6682	14.993
AFKELLKEK			AFKELLKEK_NA_NA	HLA-A*30:01	SB	13.0479	12.3573	12.6014	12.0777	11.4751	12.3378	15.7542	15.306	16.361	16.0217	15.532	15.8335
AFKELQSTFK			AFKELQSTFK_NA_NA	HLA-A*30:01	SB	15.5617	15.598	15.3091	15.5132	17.2919	16.5816	17.1564	16.9911	17.5725	16.4508	16.481	16.1756
AFKISKIYK			AFKISKIYK_NA_NA	HLA-A*30:01	SB	12.1645	12.5839	10.9113	10.7725	10.5601	10.9659	15.3422	15.1859	15.8865	14.79	13.9708	14.9938
AFMSQVHSV			AFMSQVHSV_NA_NA	HLA-A*02:01;HLA-A*30:01	WB;WB	12.5846	13.098	12.2951	14.2962	14.3766	14.4961	12.8017	12.0363	13.3189	13.1677	12.5844	12.2848
AFPHLRVL			AFPHLRVL_NA_NA	HLA-C*03:04;HLA-C*12:03	WB;SB	11.9816	11.2892	11.3454	9.74361	12.164	10.7719	11.8779	11.0221	10.8897	11.4457	11.5951	10.5113
AFRPRPNYF	Q8TB36	GDAP1	AFRPRPNYF_Q8TB36_GDAP1	HLA-A*30:01;HLA-C*12:03	SB;WB	14.3811	14.3004	10.3544	13.6342	14.2909	11.4955	11.0893	9.71397	12.0549	10.6399	10.1959	12.2333
AFRVPTANV	P04406	GAPDH	AFRVPTANV_P04406_GAPDH	HLA-A*30:01	SB	16.9851	17.076	15.986	18.8612	17.9733	18.5811	16.5286	16.3841	17.0267	16.5922	16.4492	17.0033
AGADPSDPL			AGADPSDPL_NA_NA	HLA-C*03:04	WB	11.393	9.9017	10.1905	12.0895	13.1524	12.4995	14.5427	14.0816	14.9361	14.2962	14.4835	14.48
AGAPAGQAL			AGAPAGQAL_NA_NA	HLA-B*15:10;HLA-C*03:04;HLA-C*12:03	WB;SB;WB	16.1701	16.6174	11.0306	16.1426	11.4132	11.0326	17.6915	17.7555	18.2326	18.057	17.7616	18.2797
AGDPVILYV			AGDPVILYV_NA_NA	HLA-A*02:01	WB	10.5749	14.7178	14.6433	14.834	15.3416	14.3238	14.4258	13.1886	11.2873	14.6881	14.4592	14.27
AGKGVFVTK			AGKGVFVTK_NA_NA	HLA-A*30:01	SB	12.3595	12.251	11.6908	12.2743	11.4039	12.5558	11.0496	11.5635	12.2623	11.1573	10.4315	10.0568
AGKTTWVTK			AGKTTWVTK_NA_NA	HLA-A*30:01	SB	13.7711	13.7974	13.5101	14.5122	14.4426	14.7256	12.7979	13.1124	13.9032	13.3965	13.0684	13.2855
AGQSVRICK			AGQSVRICK_NA_NA	HLA-A*30:01	SB	11.0961	10.2045	10.0961	12.0162	11.1238	10.6077	14.4742	14.9038	15.2548	11.6179	13.0038	13.2144
AGYDHTVRF			AGYDHTVRF_NA_NA	HLA-C*03:04;HLA-C*12:03	SB;SB	11.8569	12.0008	12.0516	10.4805	10.8244	11.3688	11.856	10.6601	11.9631	10.5644	8.91092	10.4098
AGYEAPVLF			AGYEAPVLF_NA_NA	HLA-C*03:04;HLA-C*12:03	WB;WB	12.8945	10.7679	13.018	10.2337	10.9796	11.6768	12.4528	11.585	11.4	10.8529	9.90608	10.5192
AGYQHIRMY			AGYQHIRMY_NA_NA	HLA-A*30:01;HLA-B*18:01;HLA-C*12:03	WB;WB;SB	16.7057	16.489	16.0079	16.2703	16.888	16.8394	16.1062	16.2441	16.7583	16.4063	15.6961	15.9995
AGYSGQNSM			AGYSGQNSM_NA_NA	HLA-B*15:10;HLA-C*03:04;HLA-C*12:03	WB;SB;WB	18.9904	19.0899	18.6162	16.8476	18.1149	17.4374	16.8008	16.7702	16.3056	18.1466	17.7248	18.698
AHAANIVTA			AHAANIVTA_NA_NA	HLA-B*15:10	SB	12.3749	10.3083	11.4786	10.5634	11.3777	12.1507	10.4058	12.7812	9.66411	10.711	10.7393	11.1201
AHAAQVTCV			AHAAQVTCV_NA_NA	HLA-B*15:10	SB	16.7076	16.9026	16.4149	16.6934	17.6231	17.1058	15.2433	14.79	15.0575	15.5595	14.9567	15.0774
AHAAVQELL			AHAAVQELL_NA_NA	HLA-B*15:10	SB	10.9781	11.0518	10.1444	13.3129	13.3812	13.15	12.4071	12.383	10.69	10.8842	10.2302	9.98192
AHACNPSTL			AHACNPSTL_NA_NA	HLA-B*15:10	SB	14.3997	15.1553	14.8777	14.9339	15.3187	15.0805	13.6144	13.3591	14.2901	14.4096	13.8656	13.6585
AHADPTEL			AHADPTEL_NA_NA	HLA-B*15:10	SB	14.2206	13.88	13.887	14.1349	14.5098	14.273	14.9197	11.3001	12.3609	10.6406	10.8608	10.365
AHADPTELAL			AHADPTELAL_NA_NA	HLA-B*15:10;HLA-C*03:04	SB;WB	17.5942	17.6663	16.8793	17.0256	16.7285	16.5051	16.43	15.877	16.2165	16.1794	15.7696	16.2384
AHAEHGGVL			AHAEHGGVL_NA_NA	HLA-B*15:10	SB	13.9197	14.0465	13.7189	13.8391	12.8643	13.7874	13.6666	13.6516	14.2883	12.984	11.1148	12.6809
AHAFAQYNL			AHAFAQYNL_NA_NA	HLA-B*15:10	SB	13.3054	12.5807	12.3303	15.1579	15.0633	14.7488	13.0863	12.3904	10.9071	12.211	9.47432	12.2207
AHAFPQDEL			AHAFPQDEL_NA_NA	HLA-B*15:10	SB	15.0457	14.5197	14.175	15.4336	15.0702	15.5555	11.0742	12.3194	11.7745	14.8419	14.8576	14.2683
AHAGSLTNL			AHAGSLTNL_NA_NA	HLA-B*15:10	SB	11.1542	12.0804	10.1525	14.9303	15.43	15.4327	14.5146	11.3542	13.8442	10.6096	13.0945	10.1415
AHAHPQEVY			AHAHPQEVY_NA_NA	HLA-B*15:10;HLA-B*18:01	SB;WB	16.0407	15.8647	15.5841	17.2469	16.8452	17.1672	15.0007	14.7891	15.3057	14.5854	14.2941	13.3797
AHAIIAAEL			AHAIIAAEL_NA_NA	HLA-B*15:10	SB	12.5195	12.78	11.8165	13.3995	13.5416	13.2673	13.8996	13.4869	14.0664	12.9579	12.0674	12.6666
AHAIQTVRL			AHAIQTVRL_NA_NA	HLA-B*15:10	SB	9.68508	11.1741	9.82743	11.8691	13.8947	11.9005	15.3849	15.518	15.9383	13.7843	13.049	13.6925
AHAKAIEM			AHAKAIEM_NA_NA	HLA-B*15:10	SB	17.4162	17.5533	17.1265	17.8076	17.6436	18.0096	16.3722	16.4681	16.9451	16.3813	15.6267	15.6843
AHAKEDPLL			AHAKEDPLL_NA_NA	HLA-B*15:10	SB	12.4647	14.7645	11.1747	10.6892	11.0776	10.3727	10.7487	11.0084	11.1717	10.9133	10.0191	9.9978
AHAKLDNLTL			AHAKLDNLTL_NA_NA	HLA-B*15:10	SB	14.2951	14.2706	13.7578	15.7409	15.462	15.2134	12.0478	11.1697	12.6056	11.4269	11.7772	10.5055
AHAKSSVAL	Q9ULK4	MED23	AHAKSSVAL_Q9ULK4_MED23	HLA-B*15:10	SB	18.31	18.5133	17.4583	17.995	16.722	18.343	16.7971	18.476	18.8582	17.9873	17.235	17.4707
AHALHLLAL			AHALHLLAL_NA_NA	HLA-B*15:10	SB	14.7703	14.6148	13.7934	16.4166	16.6804	16.2545	15.6211	14.3403	14.9552	13.1438	13.4678	11.91
AHALPTTL			AHALPTTL_NA_NA	HLA-B*15:10	SB	16.7063	16.8252	16.4216	18.2188	18.8651	18.2343	18.4466	18.2591	18.6717	17.3016	16.9804	16.9363
AHAPATLML			AHAPATLML_NA_NA	HLA-B*15:10	SB	19.5554	19.4769	18.9767	18.6419	17.8986	19.0753	19.2719	19.0434	19.4732	18.9215	18.8832	19.1821
AHAPLTNIPL			AHAPLTNIPL_NA_NA	HLA-B*15:10	SB	17.3604	17.5912	17.1093	16.8771	17.4718	16.9886	16.3461	16.6328	16.9972	15.8933	15.4423	15.5638
AHAQAGVQV			AHAQAGVQV_NA_NA	HLA-B*15:10	SB	11.2828	10.7713	11.4857	12.911	13.2612	13.5996	15.6914	15.5906	16.0519	13.9257	10.4184	13.5655
AHAQLSEVL			AHAQLSEVL_NA_NA	HLA-B*15:10	SB	15.7183	15.8372	14.9075	16.5608	16.3739	16.123	15.0812	14.9512	15.2192	14.3814	14.2809	14.1007
AHAQPQTTM			AHAQPQTTM_NA_NA	HLA-B*15:10;HLA-C*03:04	SB;WB	18.5051	18.6915	18.2712	18.7939	18.4289	18.9065	18.2621	18.3958	18.8285	17.7963	17.4669	17.501
AHASLFVHV			AHASLFVHV_NA_NA	HLA-B*15:10	SB	11.6966	10.5056	11.2051	11.8645	11.2258	11.5258	11.7419	13.271	12.7467	10.3585	11.4559	10.7829
AHASTTRISL			AHASTTRISL_NA_NA	HLA-B*15:10	SB	15.8097	15.9414	9.75754	16.6205	16.2623	16.3431	15.2314	15.8783	16.0454	13.2094	13.4715	14.3762
AHASTTRLYL			AHASTTRLYL_NA_NA	HLA-B*15:10	SB	11.884	12.1472	10.1449	10.3926	13.1975	12.8893	14.8063	14.2227	14.9339	13.5546	13.4228	13.5581
AHASVAGHL			AHASVAGHL_NA_NA	HLA-B*15:10	SB	16.5167	16.8009	16.2625	17.753	17.678	17.832	18.0659	18.2368	18.6911	17.5241	16.9768	16.9905
AHATYPIKAV			AHATYPIKAV_NA_NA	HLA-B*15:10	WB	13.5274	14.3418	13.4237	15.7349	15.3589	15.6709	12.481	12.3448	12.8211	12.4598	12.549	12.1301
AHAVYQAML			AHAVYQAML_NA_NA	HLA-B*15:10	SB	18.1032	17.893	17.6574	17.9642	18.6584	17.7736	18.3804	17.9944	18.6199	18.1017	17.6757	17.6227
AHAVYQAVL			AHAVYQAVL_NA_NA	HLA-B*15:10	SB	17.6949	17.8676	17.0654	17.583	17.9094	17.638	17.8072	17.6027	18.2725	17.8372	17.6766	17.9435
AHCAHVFTT			AHCAHVFTT_NA_NA	HLA-B*15:10	WB	13.8296	14.5878	14.1931	13.4167	13.0993	13.8614	12.7243	12.9833	13.3723	13.0268	11.6742	11.9157
AHCDLGAHHSL			AHCDLGAHHSL_NA_NA	HLA-B*15:10	SB	13.3504	12.5015	12.7322	11.7977	14.9026	14.8867	13.9153	11.8939	14.6093	11.7326	11.3226	11.9801
AHCDLPELLL			AHCDLPELLL_NA_NA	HLA-B*15:10	SB	13.5476	13.4169	13.5118	13.2686	13.2249	12.9445	12.2886	9.75052	12.1255	11.0238	11.0114	10.5438
AHCGDPVSL			AHCGDPVSL_NA_NA	HLA-B*15:10	SB	11.6013	11.2504	10.9525	11.9062	11.9829	12.8167	14.2011	14.0699	14.8804	12.8411	12.7421	12.833
AHCPELVTL			AHCPELVTL_NA_NA	HLA-B*15:10	SB	17.072	16.7897	16.9866	17.3478	17.3142	17.6029	17.4841	17.431	18.4309	17.3126	16.9643	17.0481
AHCPHTPEF			AHCPHTPEF_NA_NA	HLA-B*15:10;HLA-B*18:01	SB;WB	17.2589	17.6386	16.7452	17.5219	16.9783	17.5771	15.6278	15.4489	16.0794	15.5463	15.0485	15.3096
AHCPKAEVL			AHCPKAEVL_NA_NA	HLA-B*15:10	SB	19.0265	19.081	18.7869	19.1428	18.2164	19.6897	17.7987	18.0647	18.4288	17.7873	17.2058	17.1906
AHCSASVAL			AHCSASVAL_NA_NA	HLA-B*15:10	SB	15.1579	15.5119	14.4588	14.5753	14.0578	15.9853	15.7067	15.9211	16.6521	15.3857	14.827	15.3112
AHCWVVVRL			AHCWVVVRL_NA_NA	HLA-B*15:10	SB	17.012	15.8827	17.202	14.8197	14.9652	17.0931	16.8955	17.3056	17.8406	16.7105	15.7616	15.6918
AHDAFRSSL	Q13813	SPTAN1	AHDAFRSSL_Q13813_SPTAN1	HLA-B*15:10	SB	14.5122	14.4915	14.4752	15.0794	14.9707	15.3923	16.2685	16.1908	16.7771	14.5224	14.5332	15.5838
AHDDAIWSV			AHDDAIWSV_NA_NA	HLA-A*02:01;HLA-B*15:10	WB;SB	11.1254	11.9109	10.2092	10.9043	12.6776	12.0314	12.2248	12.3045	12.2944	10.5043	10.8223	10.5699
AHDDGRWSL	Q16658	FSCN1	AHDDGRWSL_Q16658_FSCN1	HLA-B*15:10	SB	13.5486	14.0129	12.8693	16.0999	16.661	15.9053	13.7282	14.6932	14.2369	13.3057	13.3213	12.9584
AHDDRGIRFL			AHDDRGIRFL_NA_NA	HLA-B*15:10	SB	11.8164	10.0556	10.8885	14.9341	14.4425	14.3485	12.4606	11.1474	11.5893	10.0272	10.5573	9.77646
AHDDSVMYL			AHDDSVMYL_NA_NA	HLA-B*15:10;HLA-C*03:04	SB;WB	20.039	20.0321	19.2885	19.9794	19.6963	19.8284	19.6489	19.2593	19.6741	19.5991	19.1565	19.0087
AHDFLAFIL			AHDFLAFIL_NA_NA	HLA-B*15:10	SB	12.7891	12.5036	12.1607	15.3446	15.0052	15.0915	14.2051	10.623	13.7664	11.8369	11.4569	11.4369
AHDGIILKV			AHDGIILKV_NA_NA	HLA-B*15:10	SB	9.56859	10.4645	9.98163	12.2259	10.9236	11.7165	10.5056	11.6361	10.6936	10.8794	9.50416	10.3124
AHDGRSLWL			AHDGRSLWL_NA_NA	HLA-B*15:10	SB	15.464	14.1726	15.2024	15.0335	14.9758	14.7602	17.2043	16.6394	16.9434	15.913	15.4479	16.5573
AHDGSATYL			AHDGSATYL_NA_NA	HLA-B*15:10	SB	13.1118	13.1447	12.0188	14.1592	14.2855	14.0159	11.066	10.5932	11.7574	13.4085	10.8334	10.0729
AHDGSFATL			AHDGSFATL_NA_NA	HLA-B*15:10	SB	9.73167	11.0684	10.685	14.8087	14.247	14.754	13.8482	14.114	14.4855	13.7189	11.8532	13.8806
AHDGSVFTL	Q9HC35	EML4	AHDGSVFTL_Q9HC35_EML4	HLA-B*15:10	SB	15.0797	14.8859	14.5645	16.0602	16.2595	16.5148	15.7515	15.8699	16.2569	15.0472	14.4116	14.7138
AHDKPRYTL			AHDKPRYTL_NA_NA	HLA-B*15:10	SB	18.1097	18.2898	17.6065	16.2007	15.3411	15.9504	13.3741	14.0101	14.6241	14.4773	18.7982	13.9447
AHDKQPSVL	Q5JTV8	TOR1AIP1	AHDKQPSVL_Q5JTV8_TOR1AIP1	HLA-B*15:10	SB	13.0148	13.0889	12.5871	13.77	13.2766	13.7566	9.91248	9.98477	11.054	11.9994	11.3406	10.4726
AHDLAVRLL			AHDLAVRLL_NA_NA	HLA-B*15:10	SB	17.4826	17.2569	16.7422	18.6693	17.7216	18.0077	16.6229	15.8029	16.4204	17.2933	17.0294	16.5853
AHDLVIKSL	O14791	APOL1	AHDLVIKSL_O14791_APOL1	HLA-B*15:10	SB	14.5494	14.3803	14.2697	15.9436	15.9281	15.6949	12.6349	10.9814	10.9873	13.5379	13.2653	12.532
AHDPAGPSL	Q9H7S9	ZNF703	AHDPAGPSL_Q9H7S9_ZNF703	HLA-B*15:10;HLA-C*03:04	SB;WB	18.5611	18.701	18.1745	17.9886	17.7613	18.121	18.8224	18.7264	19.1947	18.1967	17.8954	18.1799
AHDPISPVL			AHDPISPVL_NA_NA	HLA-B*15:10;HLA-B*18:01;HLA-C*03:04	SB;WB;WB	17.7567	17.7243	17.4132	16.9302	15.2572	17.596	16.6605	16.8365	17.1024	17.4623	16.9081	17.1489
AHDPTETFL			AHDPTETFL_NA_NA	HLA-B*15:10	SB	13.504	13.6269	13.1774	15.5838	15.6365	15.6279	12.1612	13.9406	14.1533	14.6835	14.5441	14.6072
AHDQAVRTL			AHDQAVRTL_NA_NA	HLA-B*15:10;HLA-C*03:04	SB;WB	19.6408	19.9234	19.435	19.5794	19.2815	19.513	17.8034	20.6051	18.3913	18.3202	16.948	17.5076
AHDQFKSTL			AHDQFKSTL_NA_NA	HLA-B*15:10	SB	12.8861	12.9676	12.362	15.175	14.9052	15.3694	13.3637	12.4401	13.0928	12.3414	12.1985	12.0649
AHDSAIKAL			AHDSAIKAL_NA_NA	HLA-B*15:10	SB	15.3867	15.4474	14.9554	15.8964	15.7615	15.8581	15.4246	15.2204	15.6773	14.4346	14.1072	14.2268
AHDTDPKAL			AHDTDPKAL_NA_NA	HLA-B*15:10	SB	13.5202	13.3939	13.2734	14.0039	13.8655	14.0085	11.3587	12.2952	12.6997	11.8809	11.2316	10.6917
AHDTKSVKL	Q00722	PLCB2	AHDTKSVKL_Q00722_PLCB2	HLA-B*15:10	SB	11.3919	11.4489	11.4425	12.3353	11.4886	12.0588	10.8823	10.1223	10.6977	10.9571	11.573	10.9203
AHDVDPIEL	P62424	RPL7A	AHDVDPIEL_P62424_RPL7A	HLA-B*15:10	SB	17.8458	17.7649	17.3148	17.5677	17.599	17.6185	16.5125	15.6159	16.6217	16.4841	15.9367	15.7839
AHEDRHIKF			AHEDRHIKF_NA_NA	HLA-B*15:10;HLA-B*18:01	SB;WB	12.7747	13.2864	12.6946	15.2824	15.1414	15.2872	15.013	15.0695	15.2476	14.09	13.4593	13.7524
AHEEANAARKL			AHEEANAARKL_NA_NA	HLA-B*15:10	SB	15.8625	16.1865	16.1915	17.8972	18.0291	18.2914	16.3786	15.9235	16.9906	16.8025	15.4825	15.6781
AHEENVRFI			AHEENVRFI_NA_NA	HLA-B*15:10	SB	15.3334	14.8818	14.7576	14.6444	16.0538	15.4125	18.487	18.0505	18.5761	16.6729	16.4861	16.4465
AHEENVRFV			AHEENVRFV_NA_NA	HLA-B*15:10	SB	17.2905	17.5994	16.7333	16.703	16.2343	16.4976	16.3726	14.9758	15.8946	15.6189	15.4437	15.3761
AHEGFVRGI			AHEGFVRGI_NA_NA	HLA-B*15:10	SB	10.3823	10.9238	9.96305	11.345	10.9693	12.0154	14.0789	13.9081	14.3453	13.9088	13.7926	13.1775
AHEIYQKIL			AHEIYQKIL_NA_NA	HLA-B*15:10	SB	16.9879	17.2025	16.4132	17.6533	17.7555	17.2025	15.8149	15.4588	16.2233	15.4086	15.1439	14.7978
AHELGLLVI			AHELGLLVI_NA_NA	HLA-B*15:10	SB	9.80457	10.7227	10.1785	13.0157	13.4434	11.181	13.1192	9.78082	11.1728	11.4091	10.0575	10.0473
AHEVHQKIL			AHEVHQKIL_NA_NA	HLA-B*15:10	SB	14.9543	15.1456	14.5479	15.3876	15.2094	15.4397	13.6883	13.5271	14.0625	13.8589	13.2045	13.2429
AHFAKSISL			AHFAKSISL_NA_NA	HLA-B*15:10;HLA-C*12:03	SB;WB	20.0271	18.3364	20.1519	19.3534	17.6314	20.6584	19.112	19.4958	19.8773	19.4381	19.3103	19.7766
AHFDGLIFV	Q86XK2	FBXO11	AHFDGLIFV_Q86XK2_FBXO11	HLA-B*15:10	SB	17.3154	15.8653	10.4246	18.4222	18.3953	18.4785	15.5103	14.6371	17.8204	14.7632	13.6693	16.7198
AHFDVQSML			AHFDVQSML_NA_NA	HLA-B*15:10	SB	15.1895	15.2265	14.9153	16.6743	15.9276	16.5172	15.1529	15.161	16.2535	14.2082	13.8488	14.2359
AHFERSWVL			AHFERSWVL_NA_NA	HLA-B*15:10;HLA-B*18:01;HLA-C*12:03	SB;WB;WB	10.2987	12.3942	12.7568	10.9568	13.4497	13.2205	14.6058	14.8184	14.9674	15.3871	15.14	15.6962
AHFGFDEQL			AHFGFDEQL_NA_NA	HLA-B*15:10	SB	14.5219	14.3605	14.3689	15.9043	15.3367	16.4417	14.3187	14.423	14.7514	13.9882	13.094	13.5387
AHFGYHWSL			AHFGYHWSL_NA_NA	HLA-B*15:10;HLA-B*18:01	SB;WB	16.1491	15.9296	15.6172	17.3066	17.5888	17.2077	15.7279	14.6482	15.2068	14.8952	13.9292	14.0677
AHFKETLAL			AHFKETLAL_NA_NA	HLA-B*15:10	SB	16.0253	16.3105	15.3918	17.0804	16.3448	17.1952	14.8262	14.2091	15.5534	14.9532	15.1715	14.5692
AHFPGLASEL			AHFPGLASEL_NA_NA	HLA-B*15:10	SB	16.6759	16.7347	16.3087	17.6087	16.554	17.6481	16.2396	15.6449	16.6135	15.1891	14.8395	14.8648
AHFPINVVI	P32969	RPL9; RPL9P7; RPL9P8; RPL9P9	AHFPINVVI_P32969_RPL9	HLA-B*15:10	SB	21.7412	21.562	21.393	21.2177	21.911	21.324	21.0086	20.6697	21.0629	20.3964	20.2076	20.2927
AHFQKSYTL	Q9BW83	IFT27	AHFQKSYTL_Q9BW83_IFT27	HLA-B*15:10;HLA-B*18:01;HLA-C*12:03	SB;WB;WB	18.3189	18.6728	17.8276	19.5206	18.3168	19.762	17.7279	17.6273	18.4057	18.4658	18.3162	18.5696
AHFSVSDAL			AHFSVSDAL_NA_NA	HLA-B*15:10	SB	15.412	15.3392	14.9637	16.541	16.4962	16.5892	16.8075	16.1524	16.7073	15.9871	15.4021	16.0118
AHGAPINSL			AHGAPINSL_NA_NA	HLA-B*15:10	SB	14.4788	13.9021	14.2971	15.3308	15.6729	15.8101	14.7812	14.3224	14.4284	13.7582	13.0259	13.1867
AHGPMAEL			AHGPMAEL_NA_NA	HLA-B*15:10;HLA-C*03:04	SB;WB	10.3017	13.9474	13.6198	14.349	14.4236	13.9381	15.6169	15.2516	15.9528	14.599	14.4608	14.5204
AHGPPVTCL			AHGPPVTCL_NA_NA	HLA-B*15:10	SB	21.2143	21.5974	21.0365	20.4199	20.1314	20.7182	20.0698	19.7085	20.227	20.4323	20.2574	19.7343
AHGTSFLL			AHGTSFLL_NA_NA	HLA-B*15:10	WB	18.9007	18.5878	18.8537	18.4295	18.1625	18.6753	19.1284	18.9824	19.3468	18.8247	18.6164	18.7956
AHHAGPEL			AHHAGPEL_NA_NA	HLA-B*15:10	SB	15.6191	15.5933	14.8917	12.1299	11.6273	13.9759	11.844	14.627	11.1701	11.2079	10.4577	10.2445
AHHFPGPLL			AHHFPGPLL_NA_NA	HLA-B*15:10	SB	15.5653	15.1274	15.3661	15.2948	16.0285	15.0167	15.08	17.201	14.9824	12.9813	13.0357	14.6278
AHHGISRTL			AHHGISRTL_NA_NA	HLA-B*15:10;HLA-C*12:03	SB;WB	11.869	13.6257	10.4907	11.2488	12.9956	13.5903	10.8681	10.7514	11.5847	9.5202	10.9374	10.7709
AHHPHQNLI			AHHPHQNLI_NA_NA	HLA-B*15:10	SB	10.9471	12.2042	11.5684	13.0735	13.1992	13.3089	14.4565	15.389	11.0225	13.2749	12.5139	13.7702
AHHSQSFQL			AHHSQSFQL_NA_NA	HLA-B*15:10	SB	14.4367	14.2017	13.9079	14.974	15.4213	14.8288	13.324	12.9964	14.0119	12.9048	13.0726	11.3064
AHIDGAVII			AHIDGAVII_NA_NA	HLA-B*15:10	SB	13.928	13.8572	13.4503	14.0497	14.7319	14.6789	14.9081	14.372	14.8285	10.5397	13.5757	13.5541
AHIDGDHLTL			AHIDGDHLTL_NA_NA	HLA-B*15:10	SB	14.8343	14.8471	14.3286	16.0395	15.9892	15.6352	13.6771	11.9205	13.9286	13.1737	13.0162	12.0923
AHIDGDHLTLL			AHIDGDHLTLL_NA_NA	HLA-B*15:10	SB	15.1335	14.7108	14.52	14.8943	16.0628	16.1588	15.6893	15.231	15.9939	15.1735	14.7225	14.2712
AHIDSGKTTL			AHIDSGKTTL_NA_NA	HLA-B*15:10	SB	15.7636	15.9317	15.4075	15.1655	14.6883	15.042	13.7656	13.5467	14.1228	13.8333	13.5474	13.2672
AHIEGNMKL			AHIEGNMKL_NA_NA	HLA-B*15:10	SB	18.2829	18.5222	17.8249	17.994	17.736	17.9845	16.2537	15.6332	16.1619	16.1627	15.6225	15.541
AHIFEPAVL			AHIFEPAVL_NA_NA	HLA-B*15:10	SB	15.765	15.3858	15.2502	15.8611	15.6697	16.0498	15.5848	15.4325	16.5312	15.3258	15.0763	15.1277
AHIGPVLSL			AHIGPVLSL_NA_NA	HLA-B*15:10;HLA-C*03:04;HLA-C*12:03	SB;WB;WB	17.9857	17.9432	17.5389	17.9001	17.9334	18.1874	18.0291	17.9594	18.3695	16.97	16.844	16.6764
AHIIALESI			AHIIALESI_NA_NA	HLA-B*15:10	SB	16.0728	15.7164	15.7795	15.9551	16.3998	15.9627	14.0143	13.7608	14.4865	13.7803	12.7984	12.9873
AHIIQKILL			AHIIQKILL_NA_NA	HLA-B*15:10	SB	17.1837	17.1538	16.9259	18.2824	17.7559	17.734	15.3238	14.7385	15.7378	15.089	14.6028	14.3263
AHIISELIL			AHIISELIL_NA_NA	HLA-B*15:10	SB	15.5173	15.3359	15.0845	18.2712	18.1517	18.1597	16.9333	16.6126	17.125	15.7612	15.8538	15.563
AHIKDAVAL	Q9NQW7	XPNPEP1	AHIKDAVAL_Q9NQW7_XPNPEP1	HLA-B*15:10	SB	18.2232	18.4494	17.6736	17.8301	17.9502	17.7637	17.3031	17.1042	17.6295	17.3057	17.1136	17.0716
AHILAVLL			AHILAVLL_NA_NA	HLA-B*15:10	SB	10.9294	10.0508	10.1406	11.3087	11.1799	11.9753	11.0235	11.3282	11.0312	13.8277	13.429	13.5661
AHINTDMTL			AHINTDMTL_NA_NA	HLA-B*15:10	SB	14.1255	14.5805	11.2825	14.6041	14.688	14.937	14.6466	14.2818	14.7741	13.5837	13.206	9.89581
AHIPASAVI			AHIPASAVI_NA_NA	HLA-B*15:10	SB	16.7808	16.6094	16.5141	16.8682	17.227	17.1283	18.0816	18.003	18.5964	17.7034	17.5275	17.3912
AHIPKSDAL	Q16236	NFE2L2	AHIPKSDAL_Q16236_NFE2L2	HLA-B*15:10	SB	20.1915	20.3094	19.7767	20.0567	18.6348	20.2928	19.0745	19.2162	19.6252	19.0982	18.7078	18.5962
AHIPNSIMT			AHIPNSIMT_NA_NA	HLA-B*15:10	SB	14.3163	14.7477	14.2617	16.6063	16.9364	16.3865	15.0091	14.9207	15.4425	14.4231	14.2076	14.2444
AHIPNSIMTI			AHIPNSIMTI_NA_NA	HLA-B*15:10	SB	15.1106	15.4172	15.1252	16.2139	17.4878	16.0869	14.364	14.1518	14.565	14.0586	13.9438	13.7872
AHIPNSIMTIL			AHIPNSIMTIL_NA_NA	HLA-B*15:10	SB	12.208	13.1244	10.7826	10.329	13.8748	13.2842	10.4043	10.2102	13.5454	12.9538	10.2806	9.93643
AHIQASGHL			AHIQASGHL_NA_NA	HLA-B*15:10	SB	15.7032	15.9946	15.4339	16.3559	16.1709	16.5296	14.6365	14.6715	15.0379	14.629	14.4086	14.1631
AHIQDHYTL			AHIQDHYTL_NA_NA	HLA-B*15:10	SB	11.6548	12.2511	11.3662	13.2553	13.0994	13.482	15.7466	15.8718	15.8562	14.6686	11.0059	10.8688
AHISEQAVW			AHISEQAVW_NA_NA	HLA-B*15:10	SB	19.1955	19.5191	19.0922	19.8418	20.4438	19.8122	18.457	17.9029	18.576	18.6474	18.4525	18.2309
AHISGATSV			AHISGATSV_NA_NA	HLA-B*15:10	SB	20.0724	20.042	19.7851	20.2775	20.3912	20.2867	21.124	21.2451	21.55	20.753	20.3428	20.4508
AHISSSAVAM			AHISSSAVAM_NA_NA	HLA-B*15:10	SB	17.7771	17.919	17.2902	17.52	17.4546	17.4954	16.9337	16.2657	17.1308	16.0901	15.0205	15.8034
AHITGGGLL			AHITGGGLL_NA_NA	HLA-B*15:10	SB	18.7999	19.0074	18.6409	19.6391	20.1085	19.6395	19.7803	19.523	19.8666	18.858	18.9505	18.6246
AHKEICAVL			AHKEICAVL_NA_NA	HLA-B*15:10	SB	17.6587	18.2416	17.5047	17.2234	17.7747	17.6738	16.3099	16.5082	17.2692	17.6888	17.3513	16.9436
AHKQVAAEL			AHKQVAAEL_NA_NA	HLA-B*15:10	SB	12.2901	12.5216	12.2166	12.7967	12.2611	12.7058	12.5887	10.6338	11.1797	10.0626	10.3432	11.5426
AHLDAILIL			AHLDAILIL_NA_NA	HLA-B*15:10	SB	17.4939	17.6957	16.9775	18.1737	11.1469	17.6412	18.3429	17.306	11.4112	10.1111	16.4223	16.9388
AHLDATTVL	P06576	ATP5F1B	AHLDATTVL_P06576_ATP5F1B	HLA-B*15:10	SB	22.2407	22.3547	22.0189	22.093	22.0701	21.7438	22.421	22.4024	22.8474	21.5256	21.0688	21.7255
AHLDAVTCL			AHLDAVTCL_NA_NA	HLA-B*15:10	SB	14.8206	14.8617	14.8697	15.4569	15.8992	15.3722	13.9363	13.2248	13.5403	14.8	14.117	13.8867
AHLDAVTSL			AHLDAVTSL_NA_NA	HLA-B*15:10	SB	14.1338	13.8241	13.4675	14.9015	15.0768	14.5916	14.9761	14.4883	15.3324	11.635	14.0654	14.0487
AHLDRTMYL			AHLDRTMYL_NA_NA	HLA-B*15:10	SB	17.4441	17.1936	17.2492	18.6929	19.8516	18.0215	20.2061	20.0273	20.6486	19.1278	19.3049	19.3417
AHLEAVTSL	O43815	STRN	AHLEAVTSL_O43815_STRN	HLA-B*15:10	SB	15.0175	14.8168	14.6352	15.7683	16.0171	15.3356	16.2806	15.7547	16.6913	15.0056	15.3309	14.8705
AHLGSALVL			AHLGSALVL_NA_NA	HLA-B*15:10	SB	17.6108	17.5297	17.8584	17.5797	18.0048	17.6764	17.9862	17.4486	18.4779	17.1363	16.8742	17.2148
AHLQSSVVV			AHLQSSVVV_NA_NA	HLA-B*15:10	SB	14.9259	14.5799	14.1434	15.8144	16.3277	15.8023	15.5544	14.8773	15.4074	14.5289	14.4129	14.2792
AHLRAAVL			AHLRAAVL_NA_NA	HLA-B*15:10	SB	17.7246	17.6112	17.3434	17.2003	16.5209	17.0545	16.2604	10.956	15.7722	15.7102	15.3785	10.5472
AHLSLTITL			AHLSLTITL_NA_NA	HLA-B*15:10	SB	13.9297	14.1932	13.1544	12.8764	12.3907	10.8789	10.8511	10.7577	11.8831	9.53729	10.2649	11.3551
AHLTGHTL			AHLTGHTL_NA_NA	HLA-B*15:10;HLA-C*03:04	SB;WB	11.8988	12.154	12.2054	12.8441	12.9257	12.7739	10.9029	10.7989	11.7464	12.2255	10.6622	10.1756
AHMDATNAF			AHMDATNAF_NA_NA	HLA-B*15:10;HLA-B*18:01	SB;WB	12.7309	10.9289	13.0443	15.1418	15.2945	15.1435	15.255	15.1324	15.0628	14.5023	13.9117	14.2786
AHMDGTYKF			AHMDGTYKF_NA_NA	HLA-B*15:10;HLA-B*18:01	SB;WB	11.1624	12.3518	12.2525	13.0575	12.3878	12.8652	14.1554	11.6196	11.37	12.9209	10.5548	9.58494
AHMDIFQNL	A5YKK6	CNOT1	AHMDIFQNL_A5YKK6_CNOT1	HLA-B*15:10;HLA-B*18:01	SB;WB	18.2455	18.0547	17.6131	19.8121	19.9361	19.5671	18.9667	18.4929	18.8238	17.9403	17.3578	17.5215
AHMDTVRTL			AHMDTVRTL_NA_NA	HLA-B*15:10;HLA-B*18:01;HLA-C*03:04;HLA-C*12:03	SB;WB;WB;WB	18.8751	18.8545	18.5034	18.992	18.9449	18.9971	17.7656	17.2516	17.9614	17.7674	17.5356	17.3639
AHMGMFTEL	P53675;Q00610	CLTCL1;CLTC	AHMGMFTEL_P53675	HLA-B*15:10	SB	14.8017	14.9626	14.5695	17.5261	17.7442	17.3358	15.9267	15.9214	16.4961	13.6173	13.6386	13.44
AHMLQILL			AHMLQILL_NA_NA	HLA-B*15:10	SB	16.0539	16.5371	16.2777	18.165	16.9777	17.7268	17.5558	16.279	17.2616	16.6018	15.9836	16.2608
AHMPAAAL			AHMPAAAL_NA_NA	HLA-B*15:10	SB	16.4508	16.4222	16.0969	16.4859	16.97	16.232	17.7496	17.3463	17.9175	16.4665	16.455	16.42
AHNAVVHEL	Q9BYH8	NFKBIZ	AHNAVVHEL_Q9BYH8_NFKBIZ	HLA-B*15:10;HLA-B*18:01;HLA-C*12:03	SB;WB;WB	16.6538	16.5066	16.6726	18.6758	18.5844	18.5722	15.6578	15.08	15.8803	15.2975	14.9054	14.0665
AHNDVMEVL			AHNDVMEVL_NA_NA	HLA-B*15:10	SB	14.9952	14.7857	14.437	15.9586	16.1493	15.9856	14.7725	14.1345	14.9598	14.197	13.6764	13.6198
AHNKEIYTI			AHNKEIYTI_NA_NA	HLA-B*15:10	SB	12.3317	12.4256	12.1424	13.8357	14.0948	13.8983	11.7431	11.6789	12.0759	11.3925	11.5029	11.2086
AHNLCYTTL			AHNLCYTTL_NA_NA	HLA-B*15:10	SB	16.0395	16.3839	15.7071	16.6313	16.6565	16.7006	14.4163	13.4611	14.8348	14.4408	13.7836	14.2975
AHNMRVMKF			AHNMRVMKF_NA_NA	HLA-B*15:10;HLA-B*18:01	SB;WB	11.3386	14.4747	14.7498	14.7385	15.8708	16.155	11.3639	16.9592	17.4899	16.7184	15.9655	16.5575
AHNPQQIYF			AHNPQQIYF_NA_NA	HLA-B*15:10;HLA-B*18:01	SB;WB	15.0409	14.9036	14.5475	16.2213	16.4955	16.0679	14.6972	13.2349	14.7083	13.5446	13.7484	13.7637
AHNPYSTAV			AHNPYSTAV_NA_NA	HLA-B*15:10	SB	16.8043	16.8754	16.4613	16.1659	16.4251	16.5612	16.0429	15.4774	11.8876	16.0203	15.7655	15.6378
AHNVKAMVL	Q9Y5A7	NUB1	AHNVKAMVL_Q9Y5A7_NUB1	HLA-B*15:10	SB	19.8939	19.9786	19.5167	19.6136	20.6962	20.804	19.4146	18.9831	19.4509	19.1986	18.9485	19.1651
AHQAEIAQL			AHQAEIAQL_NA_NA	HLA-B*15:10	SB	12.1511	11.2254	12.0299	10.6312	14.3371	14.2271	10.6567	11.7222	11.6416	10.2508	9.87242	11.3467
AHQAETEVL			AHQAETEVL_NA_NA	HLA-B*15:10	SB	11.5602	12.6416	9.88084	13.5657	14.0265	13.1848	11.687	11.3967	13.4021	10.7803	9.85642	11.3152
AHQEALMKL			AHQEALMKL_NA_NA	HLA-B*15:10	SB	11.6354	12.7517	11.5504	14.3514	14.4823	14.1103	10.794	10.5385	10.697	10.2835	10.9694	10.4952
AHQETFPAL			AHQETFPAL_NA_NA	HLA-B*15:10	SB	17.579	17.7595	16.7398	17.6257	17.3969	17.359	16.6909	16.448	17.2674	16.2286	15.6715	15.3676
AHQETFPSL			AHQETFPSL_NA_NA	HLA-B*15:10	SB	15.5608	15.4727	15.5497	14.76	15.1792	14.5173	14.4657	13.9422	14.19	13.8995	10.3368	13.0666
AHQITHQAM			AHQITHQAM_NA_NA	HLA-B*15:10	SB	13.1814	13.0089	13.3342	15.052	13.7226	14.5963	10.934	10.4391	11.1916	11.5899	10.719	10.42
AHQKFALRL			AHQKFALRL_NA_NA	HLA-B*15:10	SB	13.3315	12.9987	13.4389	14.8381	16.6557	16.3437	17.0853	16.6654	17.3375	16.0795	16.0323	16.0694
AHQKPITAL			AHQKPITAL_NA_NA	HLA-B*15:10	SB	15.9329	16.3432	15.5475	16.6212	16.8392	16.9218	16.0096	15.713	16.3733	15.5405	15.4798	15.2579
AHQLSQLQAL			AHQLSQLQAL_NA_NA	HLA-B*15:10	SB	10.7531	11.3001	12.0112	13.1403	12.853	12.8798	11.6844	10.7635	11.7576	11.3551	10.8881	11.1765
AHQPHIGLA			AHQPHIGLA_NA_NA	HLA-B*15:10	WB	16.0313	16.3091	15.495	17.4955	17.4907	17.4433	15.4284	15.0242	15.5453	14.8333	14.2466	14.539
AHQPQPATT			AHQPQPATT_NA_NA	HLA-B*15:10	SB	11.6082	10.8329	10.6851	11.8746	11.8432	10.9577	11.0799	10.9906	11.7148	11.5421	9.94231	10.3633
AHQQHGVTL			AHQQHGVTL_NA_NA	HLA-B*15:10	SB	15.0844	15.4947	14.9099	15.8162	15.4636	15.8483	13.3342	13.195	13.2991	13.2508	13.0374	12.2454
AHQQQQQLL			AHQQQQQLL_NA_NA	HLA-B*15:10	SB	15.847	15.7609	15.2283	17.1512	17.3825	17.1301	14.9783	14.2817	15.2012	14.8335	14.579	14.2481
AHQQSGSEL			AHQQSGSEL_NA_NA	HLA-B*15:10	SB	13.8511	9.9012	13.9471	10.9921	10.7798	11.0414	9.93522	11.6835	12.0475	13.2893	9.44781	10.9444
AHQQSIPAV			AHQQSIPAV_NA_NA	HLA-B*15:10	SB	15.4475	15.4677	15.21	16.357	17.0946	16.4683	15.2225	14.8528	15.7697	14.4087	14.0138	13.741
AHQQSIPAVL			AHQQSIPAVL_NA_NA	HLA-B*15:10	SB	19.0219	18.748	18.3617	18.4576	18.5337	18.2449	18.0616	17.219	17.7378	16.8813	16.2716	16.9261
AHQVEQVLL			AHQVEQVLL_NA_NA	HLA-B*15:10	SB	14.3852	14.1202	13.9215	16.0892	16.2934	15.8274	14.6752	14.3674	14.8373	13.718	13.584	13.8906
AHSCGINSL			AHSCGINSL_NA_NA	HLA-B*15:10	SB	10.9604	10.9293	11.3439	13.0403	15.0224	14.8155	12.5648	11.7114	13.2042	9.85846	10.6098	10.306
AHSDLILHV	O43824	GTPBP6	AHSDLILHV_O43824_GTPBP6	HLA-B*15:10	SB	16.0719	15.9782	15.4984	16.3362	16.4231	16.0626	14.6344	13.8806	14.9378	13.7982	13.108	13.9096
AHSDPVSAV			AHSDPVSAV_NA_NA	HLA-B*15:10	SB	18.4466	18.6416	18.1375	16.6919	16.686	16.984	18.5356	18.6429	19.1217	18.471	17.7504	18.0898
AHSDTLFTI			AHSDTLFTI_NA_NA	HLA-B*15:10	SB	15.2074	15.2386	14.5558	16.1193	16.0936	16.5163	15.0501	14.8966	15.5953	14.7858	14.1838	14.1457
AHSDVASGM			AHSDVASGM_NA_NA	HLA-B*15:10	SB	13.2252	13.1114	10.6614	14.1823	13.8731	14.3705	11.7764	14.5076	15.1795	10.7969	10.3982	10.4935
AHSDYIRCI			AHSDYIRCI_NA_NA	HLA-B*15:10	SB	12.5505	11.7421	10.0916	11.0751	10.6677	10.9269	13.4242	13.0589	13.8258	13.401	13.4642	13.6407
AHSEPLAL			AHSEPLAL_NA_NA	HLA-B*15:10	SB	15.5259	15.3267	15.1013	15.8619	16.8026	15.7619	15.7068	15.1831	15.8926	14.5437	14.5245	14.1815
AHSEQTLSL			AHSEQTLSL_NA_NA	HLA-B*15:10	SB	15.2854	15.8447	14.9763	16.2377	16.8769	16.4436	16.4815	15.9362	16.8091	15.9323	15.8712	15.712
AHSESGIQM			AHSESGIQM_NA_NA	HLA-B*15:10	SB	15.7747	15.6182	15.4397	15.8589	16.3378	16.0708	14.8805	15.0014	15.6945	14.9254	14.4818	14.6181
AHSESINVI			AHSESINVI_NA_NA	HLA-B*15:10	SB	13.1827	10.422	13.0769	13.0322	14.3337	14.0079	13.5581	13.2338	13.9201	9.71815	12.8197	11.1797
AHSFDSSSL			AHSFDSSSL_NA_NA	HLA-B*15:10	SB	16.0331	15.7552	15.6012	17.1848	17.3801	17.0218	15.3632	15.0402	15.914	15.1049	14.9468	14.9888
AHSGFPEIAF			AHSGFPEIAF_NA_NA	HLA-B*15:10	SB	16.3834	16.6237	15.5683	17.5275	17.5341	17.0794	15.8273	15.6155	16.6762	15.4189	14.8904	14.7767
AHSIQIMKV			AHSIQIMKV_NA_NA	HLA-B*15:10	SB	20.7415	20.7058	20.1057	20.6375	20.9749	20.335	19.1201	18.5194	19.4774	19.1657	19.083	18.8917
AHSKGVTCL			AHSKGVTCL_NA_NA	HLA-B*15:10	SB	13.7302	17.7719	13.2363	14.6904	14.4572	14.873	14.3453	14.3024	14.8262	19.3403	13.5316	18.5718
AHSLPMSVV			AHSLPMSVV_NA_NA	HLA-B*15:10	SB	16.5196	16.567	15.728	15.7055	16.4517	15.9116	16.0821	15.7762	16.3854	15.1972	14.7779	10.7963
AHSMALPAL			AHSMALPAL_NA_NA	HLA-B*15:10	SB	13.9852	13.6236	13.3431	13.8281	14.7533	14.4412	15.0644	15.2581	15.7688	13.3177	13.0263	13.2186
AHSMGIIVL			AHSMGIIVL_NA_NA	HLA-B*15:10	SB	20.1839	19.7336	19.5068	20.283	20.739	20.1869	19.0746	18.589	18.8892	17.6256	17.2784	17.8009
AHSNEILIF			AHSNEILIF_NA_NA	HLA-B*15:10	SB	16.8194	16.1919	16.1049	18.5342	18.7481	18.2717	17.0331	16.421	16.5691	15.6343	15.2443	15.4058
AHSNLASVL	O15294	OGT	AHSNLASVL_O15294_OGT	HLA-B*15:10	SB	20.1705	20.1885	19.3252	20.3353	21.0958	20.2892	21.2118	21.0416	21.5278	20.8461	20.3798	21.0909
AHSNRILHL			AHSNRILHL_NA_NA	HLA-B*15:10	SB	14.2715	14.4449	13.4396	14.3133	15.4583	15.1302	16.0963	16.2694	16.636	15.3348	15.225	15.7921
AHSPAGNQV			AHSPAGNQV_NA_NA	HLA-B*15:10	SB	16.9408	16.6115	16.4028	16.5697	15.6703	16.5889	15.8071	16.1015	16.2457	15.6051	14.4769	14.7043
AHSPASLSF			AHSPASLSF_NA_NA	HLA-B*15:10;HLA-B*18:01;HLA-C*03:04;HLA-C*12:03	SB;WB;WB;WB	19.1843	19.4596	19.2006	18.6216	18.0733	18.9144	19.3321	19.0655	19.5648	19.1979	18.9339	18.7161
AHSPLAAQL	Q9HCE1	MOV10	AHSPLAAQL_Q9HCE1_MOV10	HLA-B*15:10	SB	20.6981	20.9985	20.192	20.9359	21.308	21.024	20.8039	20.6523	21.3523	19.8569	19.8331	19.6249
AHSPSLQSL			AHSPSLQSL_NA_NA	HLA-B*15:10;HLA-C*03:04;HLA-C*12:03	SB;WB;WB	18.8409	19.1824	18.1781	18.4917	18.6821	18.464	18.6875	18.2536	19.1203	18.2827	18.3271	18.2797
AHSSASLEL			AHSSASLEL_NA_NA	HLA-B*15:10	SB	14.2272	14.3824	13.6177	14.2505	14.6441	14.4857	14.5184	14.7562	15.1146	14.7168	14.868	14.0576
AHSSFQMAL			AHSSFQMAL_NA_NA	HLA-B*15:10	SB	14.9476	14.753	14.2133	13.7753	13.9808	13.9983	14.5387	13.6097	14.3313	14.0515	13.2616	13.5549
AHSSLPAEL			AHSSLPAEL_NA_NA	HLA-B*15:10	SB	15.1964	15.2647	14.3425	16.1744	16.7894	16.208	15.8676	15.0358	15.9327	14.8094	14.5255	14.5902
AHSTIMPRL			AHSTIMPRL_NA_NA	HLA-B*15:10	SB	20.9731	20.4799	20.7217	20.9331	21.381	21.1467	20.3015	20.0221	20.8071	19.2397	18.9428	18.5185
AHSVPSPAF	Q9H000	MKRN2	AHSVPSPAF_Q9H000_MKRN2	HLA-B*15:10;HLA-B*18:01	SB;WB	17.1179	17.3397	16.5735	17.4038	18.4392	17.4768	19.1881	18.8483	19.4932	18.2634	18.0747	18.1298
AHSVQPLSL			AHSVQPLSL_NA_NA	HLA-B*15:10	SB	13.4681	12.9494	12.6758	14.0781	14.5999	13.8127	13.2067	12.6796	13.2882	12.1071	11.7289	12.0044
AHSVSGQQTL			AHSVSGQQTL_NA_NA	HLA-B*15:10;HLA-C*03:04	SB;WB	11.5845	11.806	11.6116	12.296	12.6797	12.4902	11.7147	11.4356	11.2279	12.0571	10.16	11.5984
AHTAEVNCL			AHTAEVNCL_NA_NA	HLA-B*15:10	SB	15.5209	15.38	15.1071	16.4942	16.559	16.4983	14.0472	13.7725	14.6278	14.5099	13.6813	13.8559
AHTAGVVL			AHTAGVVL_NA_NA	HLA-B*15:10	SB	16.6993	16.6695	16.3918	17.1174	18.0606	16.7973	18.187	17.6038	18.503	16.9455	16.8814	16.869
AHTEMPTTL	Q01082	SPTBN1	AHTEMPTTL_Q01082_SPTBN1	HLA-B*15:10	SB	12.1685	11.3798	11.8188	15.4753	16.2405	15.8615	14.2641	14.062	14.6755	12.5305	12.3271	11.5115
AHTGVIFFL			AHTGVIFFL_NA_NA	HLA-B*15:10	SB	17.8952	18.2227	17.5696	17.869	16.8348	17.236	16.313	14.7972	15.6281	15.8265	14.8849	15.2662
AHTKPRPAL			AHTKPRPAL_NA_NA	HLA-B*15:10	SB	16.2553	16.5208	16.036	15.2626	13.554	14.1326	16.7115	17.4005	17.8022	12.25	11.3193	12.3957
AHTQATLLL			AHTQATLLL_NA_NA	HLA-B*15:10	SB	17.8418	17.4416	17.1841	17.5496	18.1741	17.6765	17.9905	17.5738	18.1441	17.6736	17.3531	16.9285
AHTRTVTTL			AHTRTVTTL_NA_NA	HLA-B*15:10	SB	11.6372	12.005	16.7523	16.9846	16.689	16.9017	11.5127	10.4698	10.3051	11.581	8.58502	13.5858
AHTSIMSYL			AHTSIMSYL_NA_NA	HLA-B*15:10	SB	13.9588	13.4432	13.2561	15.1862	15.4556	15.3976	13.672	13.198	14.2624	13.1641	12.8748	12.877
AHTTVIIDL			AHTTVIIDL_NA_NA	HLA-B*15:10	SB	15.8099	15.9019	15.3489	17.026	17.4006	17.0982	15.7254	15.1713	16.4685	15.2816	15.3984	14.9007
AHTYQSPLL			AHTYQSPLL_NA_NA	HLA-B*15:10	SB	19.4151	19.6318	18.8382	19.2442	18.6335	18.944	18.268	18.1876	18.5622	17.3249	16.8639	17.2331
AHVASQPVM			AHVASQPVM_NA_NA	HLA-B*15:10	SB	16.3778	16.5844	16.039	16.66	16.6026	16.7384	17.4986	17.0838	17.7666	16.9435	16.1705	16.1411
AHVDFEAML			AHVDFEAML_NA_NA	HLA-B*15:10	SB	10.2809	11.945	11.5332	12.8957	13.3922	13.0384	11.8818	9.55427	10.5892	10.8974	9.93364	11.4191
AHVDHGKSTL			AHVDHGKSTL_NA_NA	HLA-B*15:10	SB	9.69593	13.9085	13.4219	13.7706	12.3739	14.4453	13.73	14.1963	11.9832	13.502	10.1664	10.459
AHVDLIEKL	P62875	POLR2L	AHVDLIEKL_P62875_POLR2L	HLA-B*15:10	SB	13.7698	13.47	12.8222	14.1685	13.8826	13.9776	13.673	13.9438	14.2311	11.5454	9.50375	13.6563
AHVFPSNTI			AHVFPSNTI_NA_NA	HLA-B*15:10	SB	17.2851	17.391	16.5246	17.3702	17.7623	17.4199	16.859	16.5219	16.9711	15.749	16.2871	15.8842
AHVGHSVAA			AHVGHSVAA_NA_NA	HLA-B*15:10	SB	11.3198	10.802	12.3762	10.9335	10.9406	10.6164	11.7607	9.74178	11.271	10.8392	9.8191	10.4699
AHVPTLQVL			AHVPTLQVL_NA_NA	HLA-B*15:10;HLA-C*12:03	SB;WB	17.0364	17.3213	16.9766	17.1612	18.0545	17.4216	15.6444	15.7002	16.762	14.3004	14.2605	14.252
AHVQNGIAL	Q9H2M9	RAB3GAP2	AHVQNGIAL_Q9H2M9_RAB3GAP2	HLA-B*15:10	SB	18.0754	18.4299	17.5428	17.9566	18.5505	18.0228	19.1765	18.635	19.4265	18.6588	18.6176	18.534
AHVQTGITA			AHVQTGITA_NA_NA	HLA-B*15:10	SB	18.9271	19.0363	18.6728	19.4545	19.615	19.6049	18.7018	18.6704	18.9828	18.4396	18.1537	18.039
AHVSGRVVM	Q96CW1	AP2M1	AHVSGRVVM_Q96CW1_AP2M1	HLA-B*15:10	SB	10.6695	10.7197	11.6974	18.9695	18.5289	18.7008	16.5367	10.0336	11.9716	11.8655	9.32727	10.3496
AHVVSQTAV			AHVVSQTAV_NA_NA	HLA-B*15:10	SB	16.0279	16.0975	15.6644	16.0753	16.1194	15.961	15.4943	15.408	15.8163	14.9942	14.4706	14.2339
AHWQFETAL	Q8IYN6;Q8TB05	UBALD2;UBALD1	AHWQFETAL_Q8IYN6	HLA-B*15:10	SB	10.9473	12.7429	10.362	13.4186	12.9811	13.8248	11.1108	10.6878	11.892	12.1204	12.0354	9.85751
AHYADVLGL			AHYADVLGL_NA_NA	HLA-B*15:10	SB	17.5597	17.5644	17.1478	18.2167	18.2077	18.4672	17.3023	16.9366	17.6426	16.4064	16.1387	15.9992
AHYADVLGLLL			AHYADVLGLLL_NA_NA	HLA-B*15:10	SB	9.98095	11.0027	11.6252	12.4217	15.6462	10.2401	10.479	11.1207	11.1927	13.3761	13.3054	11.4231
AHYARPRAV			AHYARPRAV_NA_NA	HLA-B*15:10;HLA-C*12:03	SB;WB	14.7261	14.5927	14.2983	13.3403	17.2611	17.7874	17.9523	18.2079	18.483	17.6776	16.9784	17.1044
AHYDVQSLL			AHYDVQSLL_NA_NA	HLA-B*15:10;HLA-C*12:03	SB;WB	15.3213	15.7823	15.7328	15.655	15.8186	15.414	15.6454	13.7788	15.3382	14.8279	14.784	14.4598
AHYGRGRVVL			AHYGRGRVVL_NA_NA	HLA-B*15:10	SB	11.3691	11.1019	11.0845	11.9049	11.2439	10.2734	10.9344	9.81909	11.4688	10.2476	10.0148	11.1499
AHYLGKTHL			AHYLGKTHL_NA_NA	HLA-B*15:10	SB	10.8304	10.8053	10.8226	12.525	13.868	12.8987	14.4739	14.6114	15.2435	13.8887	13.2874	13.7213
AHYNLQNAF			AHYNLQNAF_NA_NA	HLA-B*15:10;HLA-B*18:01	SB;WB	11.0822	10.6794	10.8764	15.3387	15.4209	15.0621	13.3737	13.9001	13.8376	12.791	11.0917	12.8689
AHYPPVQVLF			AHYPPVQVLF_NA_NA	HLA-B*15:10	SB	11.3252	10.7779	12.2702	10.5149	11.2109	12.5706	15.4331	12.0457	15.2945	12.7465	12.3815	12.3466
AHYPSQPVF			AHYPSQPVF_NA_NA	HLA-B*15:10;HLA-B*18:01;HLA-C*03:04;HLA-C*12:03	SB;WB;WB;WB	21.415	20.9391	20.5474	21.2162	21.2168	20.9908	21.0184	20.8718	21.4757	20.752	20.7774	20.4818
AHYQRADFVL			AHYQRADFVL_NA_NA	HLA-B*15:10	SB	19.4791	19.5698	19.1333	18.2353	17.7333	19.1536	19.3286	19.0502	19.6339	18.946	18.8418	18.5965
AHYSAVTSL			AHYSAVTSL_NA_NA	HLA-B*15:10;HLA-B*18:01;HLA-C*03:04;HLA-C*12:03	SB;WB;WB;WB	17.2561	14.0691	17.84	17.2307	17.9967	18.4338	18.6474	18.4262	19.0626	17.6644	17.6103	17.5536
AIANAISVV			AIANAISVV_NA_NA	HLA-A*02:01	WB	11.1763	11.2274	10.1667	10.8168	18.9784	11.0787	18.199	18.2381	18.9455	17.3748	10.5352	17.2385
AIAPIIAAV	Q9BQ52	ELAC2	AIAPIIAAV_Q9BQ52_ELAC2	HLA-A*02:01;HLA-C*03:04;HLA-C*12:03	SB;WB;SB	21.6153	21.3435	21.2024	16.1344	20.4827	18.9844	22.143	21.5377	22.1875	21.5551	21.2233	21.5715
AIASGIYLL			AIASGIYLL_NA_NA	HLA-A*02:01;HLA-C*03:04	SB;WB	16.5577	16.6139	16.4984	17.1695	16.6757	16.8431	15.1428	14.4511	12.5359	15.3161	15.164	15.3251
AIATELAQA			AIATELAQA_NA_NA	HLA-A*02:01	WB	11.3422	10.3188	14.4994	11.2037	14.442	10.8891	16.4803	16.1604	16.8489	16.1634	16.0033	16.2199
AIAYILQGV	Q7RTN6	STRADA	AIAYILQGV_Q7RTN6_STRADA	HLA-A*02:01	SB	11.447	15.749	15.948	9.80687	17.0174	16.4112	17.4314	16.5498	17.5298	16.2553	16.4599	16.4729
AICPNNHEV			AICPNNHEV_NA_NA	HLA-A*02:01	SB	16.2552	16.1132	16.1976	15.6937	15.4989	16.0204	14.2897	13.7494	14.2086	14.4834	13.5252	13.6103
AIDEKVQAV	Q96AY4	TTC28	AIDEKVQAV_Q96AY4_TTC28	HLA-A*02:01;HLA-C*03:04;HLA-C*12:03	SB;WB;WB	13.5574	13.5689	13.5584	14.74	14.8828	14.809	14.3166	14.2971	15.0639	13.7031	13.9538	14.033
AIDLIVQHV			AIDLIVQHV_NA_NA	HLA-A*02:01	SB	10.949	12.2248	12.5696	14.0529	13.6464	14.7974	13.2722	13.0227	11.42	11.4032	12.9526	11.2832
AIDPHLLL			AIDPHLLL_NA_NA	HLA-C*03:04	WB	13.3193	13.2028	12.7407	12.9128	14.2592	11.9109	11.2104	9.62638	11.9501	10.547	9.78957	10.415
AIDPHLLLSV	Q29RF7	PDS5A	AIDPHLLLSV_Q29RF7_PDS5A	HLA-A*02:01	SB	17.9457	17.8873	17.9312	18.3781	18.6295	18.1935	17.3554	16.3055	17.5411	17.8201	17.3834	17.1574
AIDVVPPNV			AIDVVPPNV_NA_NA	HLA-A*02:01	SB	11.6096	11.6328	12.2677	11.5088	16.143	12.016	16.3053	10.6849	16.9242	16.1196	15.7036	16.0159
AIFQQPPVGV			AIFQQPPVGV_NA_NA	HLA-A*02:01	WB	17.5754	17.9307	17.3887	16.0211	16.9876	16.5685	16.5544	16.4594	17.2487	15.9145	15.753	15.7223
AIHHFIEGV			AIHHFIEGV_NA_NA	HLA-A*02:01	SB	11.986	11.5202	10.7727	12.2469	13.5338	13.8258	11.4389	10.3981	11.445	10.8345	10.5251	11.0184
AIIDGKIFCV	P60510	PPP4C	AIIDGKIFCV_P60510_PPP4C	HLA-A*02:01	SB	20.8394	20.7358	20.6635	20.5148	20.2209	20.2982	17.9912	17.8561	18.4667	19.0637	18.8387	18.4131
AIIDKYIKL			AIIDKYIKL_NA_NA	HLA-A*02:01;HLA-A*30:01;HLA-C*03:04;HLA-C*12:03	SB;WB;SB;WB	12.7471	12.2936	13.1864	12.5554	12.9292	12.5257	14.7874	14.2964	15.4912	14.8253	14.6609	10.7048
AIIESGKTL			AIIESGKTL_NA_NA	HLA-A*02:01;HLA-B*15:10;HLA-C*03:04;HLA-C*12:03	WB;WB;SB;WB	11.4063	11.4879	11.654	12.6268	13.0168	12.249	11.4074	11.4547	10.8681	10.738	11.4576	11.1273
AIIESTPEL	O60271	SPAG9	AIIESTPEL_O60271_SPAG9	HLA-A*02:01;HLA-B*15:10;HLA-C*03:04;HLA-C*12:03	SB;WB;SB;WB	13.1825	12.7756	13.4157	14.0633	17.0548	14.7703	16.7512	16.8123	17.0556	15.9247	15.6068	15.8209
AIIEYMPLL	P30154;P30153	PPP2R1B;PPP2R1A	AIIEYMPLL_P30154	HLA-A*02:01;HLA-C*03:04;HLA-C*12:03	SB;WB;WB	18.766	18.4488	18.4281	18.934	18.7627	19.332	18.473	18.0972	18.7596	18.1807	17.8689	17.6828
AIIGGMFTV	Q9Y282	ERGIC3	AIIGGMFTV_Q9Y282_ERGIC3	HLA-A*02:01;HLA-C*12:03	SB;WB	19.8527	19.8471	19.7341	20.7041	20.2003	20.309	19.9154	19.4576	20.0303	19.4561	19.1966	19.403
AIIGGTFTV	Q969X5	ERGIC1	AIIGGTFTV_Q969X5_ERGIC1	HLA-A*02:01;HLA-C*03:04;HLA-C*12:03	SB;WB;WB	19.9522	20.9222	20.3807	21.4691	21.475	21.4861	21.4838	21.4579	21.6198	20.5931	20.4239	20.4887
AIISELVSI	P78344	EIF4G2	AIISELVSI_P78344_EIF4G2	HLA-A*02:01;HLA-C*03:04	SB;WB	19.8737	10.3062	10.5044	10.4518	20.4917	19.1888	20.9326	20.3237	21.0137	20.4065	20.2486	19.8411
AIKAKIMAK	Q6P1J9	CDC73	AIKAKIMAK_Q6P1J9_CDC73	HLA-A*30:01	SB	14.0673	14.5921	13.9979	13.4264	13.9557	13.4305	16.5801	17.2422	17.3603	15.7997	15.0664	15.7103
AIKDKIEKA	Q58FF3	HSP90B2P	AIKDKIEKA_Q58FF3_HSP90B2P	HLA-A*02:01;HLA-A*30:01	WB;WB	10.3177	10.3139	10.6688	11.5574	10.8922	11.8457	11.1763	9.71817	11.3685	10.9163	10.3788	10.4441
AIKENFQFK			AIKENFQFK_NA_NA	HLA-A*30:01	SB	11.0904	12.2053	11.7551	12.9014	14.0039	13.8019	14.8255	14.3926	15.03	15.1655	14.8392	14.245
AIKGMHIRK			AIKGMHIRK_NA_NA	HLA-A*30:01	SB	15.246	15.6196	14.5658	13.4705	13.9539	14.3188	15.1323	15.653	15.9925	15.0634	14.8366	14.6362
AILAHLNTV			AILAHLNTV_NA_NA	HLA-A*02:01	SB	15.3231	15.6808	15.1094	15.8443	16.5258	15.9681	16.4123	15.7269	16.2157	15.137	14.8538	15.1598
AILEKVFTA	Q6ZMG9	CERS6	AILEKVFTA_Q6ZMG9_CERS6	HLA-A*02:01;HLA-A*30:01	SB;WB	17.1412	17.7778	17.7396	18.0033	18.2108	18.0787	18.4499	16.5144	18.1629	17.9077	17.7391	17.8159
AILETAPKEV			AILETAPKEV_NA_NA	HLA-A*02:01	WB	14.2958	14.2269	13.7563	13.2253	13.2029	13.2747	13.1831	12.7596	12.9916	13.2616	13.2023	12.7811
AILGITESFQV			AILGITESFQV_NA_NA	HLA-A*02:01	WB	16.1714	16.3577	15.9077	16.7145	15.8014	15.7888	15.3847	14.1822	14.9673	14.9362	14.8372	14.087
AILGTGRLLK			AILGTGRLLK_NA_NA	HLA-A*30:01	WB	14.1749	14.4106	13.7172	12.4013	13.794	13.6968	15.4379	14.9078	15.721	14.9635	15.1064	14.8188
AILKELVTL			AILKELVTL_NA_NA	HLA-A*02:01;HLA-C*03:04	SB;WB	13.675	13.4848	13.599	15.001	14.6736	14.5888	13.0911	11.6782	11.5059	12.8577	12.4673	12.6961
AILKYIETL	O75122	CLASP2	AILKYIETL_O75122_CLASP2	HLA-A*02:01;HLA-C*03:04	SB;WB	17.4897	17.1045	17.2588	18.896	19.2623	18.9907	17.3016	16.5877	17.3351	17.1174	17.3832	16.3746
AILSPAFKV			AILSPAFKV_NA_NA	HLA-A*02:01	SB	12.7103	12.9003	12.9297	14.2789	14.3443	14.4146	12.6446	12.3425	13.359	12.8664	12.3093	12.6335
AILTTLIHL	Q9UI26	IPO11	AILTTLIHL_Q9UI26_IPO11	HLA-A*02:01	SB	15.5409	15.8703	15.4711	16.8133	17.0407	15.8033	16.0147	13.7535	15.2103	15.8215	14.3121	15.0284
AILTVVPKI			AILTVVPKI_NA_NA	HLA-A*02:01	SB	16.1255	15.9501	15.8761	16.7876	17.0327	16.749	15.4586	15.1102	15.4254	14.5622	14.9507	14.7536
AIMDIVIKV	Q9NZJ5	EIF2AK3	AIMDIVIKV_Q9NZJ5_EIF2AK3	HLA-A*02:01;HLA-A*30:01;HLA-C*12:03	SB;WB;WB	18.2855	18.428	17.7893	20.424	20.4952	20.0493	20.7315	19.5237	20.659	18.4925	18.3682	18.1771
AIMDKMRVM			AIMDKMRVM_NA_NA	HLA-A*30:01;HLA-C*03:04;HLA-C*12:03	WB;SB;SB	12.3288	11.6243	10.0813	11.0853	12.3668	11.7009	12.3986	12.8139	12.9482	11.649	11.6082	11.9126
AIMDLLLRL	Q5H9R7;Q9UPN7	PPP6R3;PPP6R1	AIMDLLLRL_Q5H9R7	HLA-A*02:01;HLA-C*03:04;HLA-C*12:03	SB;WB;WB	17.5724	11.5136	13.556	13.3166	18.3213	14.4097	11.6599	18.165	18.0105	10.7511	10.3379	11.0598
AIQDHLLEV			AIQDHLLEV_NA_NA	HLA-A*02:01;HLA-A*30:01;HLA-C*03:04;HLA-C*12:03	SB;WB;WB;WB	13.0335	12.986	13.2007	13.7929	13.692	13.7648	11.8936	11.3242	11.9568	11.7397	11.7114	11.2501
AIQDKLFQV	Q9BRQ6	CHCHD6	AIQDKLFQV_Q9BRQ6_CHCHD6	HLA-A*02:01;HLA-A*30:01;HLA-C*12:03	SB;WB;WB	20.0418	20.3126	20.0435	19.8892	19.645	20.1421	19.4647	19.3991	19.6208	19.0636	18.5621	18.707
AIQEQITRV			AIQEQITRV_NA_NA	HLA-A*02:01	SB	11.2804	9.05294	14.649	16.4178	11.4615	16.2154	10.2237	10.9308	10.397	11.5062	11.4429	10.8962
AIRDYQGPLK	P53396	ACLY	AIRDYQGPLK_P53396_ACLY	HLA-A*30:01	SB	13.478	13.5395	13.2194	14.3517	14.5246	15.0582	14.4113	14.5645	15.3513	14.72	14.0038	14.2835
AIRKYIIHK			AIRKYIIHK_NA_NA	HLA-A*30:01	SB	14.7621	13.9232	14.7886	15.5909	14.9571	15.8001	14.9839	14.3458	15.4771	14.0001	13.8605	14.1486
AISAPPPLL			AISAPPPLL_NA_NA	HLA-A*02:01;HLA-A*30:01;HLA-C*03:04	WB;WB;WB	11.6492	10.9552	11.8837	14.9953	16.0157	15.1449	15.8258	15.7271	15.5308	14.1508	14.2021	14.492
AISGIIMGI			AISGIIMGI_NA_NA	HLA-A*02:01	SB	10.9452	13.1658	11.1481	17.9499	18.2823	10.6665	11.6599	11.69	10.5383	10.6992	10.2302	11.3332
AITEKLERV	P46939	UTRN	AITEKLERV_P46939_UTRN	HLA-A*02:01	SB	12.1672	11.2524	9.57873	10.6891	11.5581	11.2074	15.025	15.0829	15.3744	14.3809	13.6349	14.3282
AIVDKVPSV	Q9Y678	COPG1	AIVDKVPSV_Q9Y678_COPG1	HLA-A*02:01;HLA-A*30:01;HLA-C*03:04;HLA-C*12:03	SB;WB;WB;SB	19.7679	20.5119	19.4767	20.247	20.0587	20.2336	21.3996	21.2646	21.8065	21.2833	21.0632	20.9568
AIVDKVSSV			AIVDKVSSV_NA_NA	HLA-A*02:01;HLA-C*03:04;HLA-C*12:03	SB;WB;SB	13.9418	14.3635	13.5174	15.419	15.8153	15.8718	15.4453	14.8903	15.3309	14.9831	14.7215	14.6227
AIVDTGTSL	P07339;P20142;P0DJD7;P0DJD8;P0DJD9;P14091	CTSD;PGC;PGA4;PGA3;PGA5;CTSE	AIVDTGTSL_P07339	HLA-A*02:01;HLA-B*15:10;HLA-C*03:04;HLA-C*12:03	WB;WB;SB;WB	11.1299	11.0103	11.1121	10.2305	12.913	11.7806	15.4931	15.3631	15.7968	15.4793	15.573	16.6363
AIVKVFLAL			AIVKVFLAL_NA_NA	HLA-A*02:01;HLA-C*03:04	WB;WB	12.279	11.8861	10.9272	13.0865	12.3645	10.7602	10.9015	9.85857	12.7265	9.49042	10.6086	10.3427
AIVLVLHSV			AIVLVLHSV_NA_NA	HLA-A*02:01	SB	14.8622	14.582	13.9578	15.299	15.7437	15.5146	14.6026	14.4522	14.6982	14.5044	14.4849	14.5346
AIWKELISL			AIWKELISL_NA_NA	HLA-A*02:01;HLA-C*03:04	SB;WB	17.1712	16.7297	16.7654	18.0167	17.2603	17.8815	15.771	14.4119	15.6162	15.6917	14.8622	15.0592
AIYGGLCAL			AIYGGLCAL_NA_NA	HLA-A*02:01;HLA-C*03:04;HLA-C*12:03	SB;SB;WB	16.9509	16.1386	16.9107	17.0107	16.6659	16.9622	15.0167	14.2996	15.1728	15.4933	14.1342	14.9712
AIYHVIMSV			AIYHVIMSV_NA_NA	HLA-A*02:01;HLA-A*30:01;HLA-C*12:03	SB;WB;WB	14.3083	14.2305	14.5393	16.3873	16.3581	16.7425	16.1441	15.9411	16.4008	15.3275	14.7689	15.0089
AIYPEPFLI	O15042	U2SURP	AIYPEPFLI_O15042_U2SURP	HLA-A*02:01;HLA-A*30:01;HLA-C*03:04;HLA-C*12:03	SB;WB;WB;WB	14.0937	11.0936	14.1303	15.4015	14.8161	15.5128	14.5768	13.9392	14.7382	14.3916	13.9732	13.6931
ALAAALAHI	Q9NR30;Q9BQ39	DDX21;DDX50	ALAAALAHI_Q9NR30	HLA-A*02:01	SB	17.6405	18.0352	18.3312	18.417	18.9126	18.2519	18.3672	17.0897	17.9063	18.7736	18.3372	18.8094
ALAALHVTL	Q9NY26	SLC39A1	ALAALHVTL_Q9NY26_SLC39A1	HLA-A*02:01;HLA-C*03:04	SB;WB	15.5415	15.2187	14.6561	14.4617	15.2379	15.0139	14.9436	14.4838	15.1765	14.467	14.0493	13.9471
ALADDDFLTV			ALADDDFLTV_NA_NA	HLA-A*02:01	SB	21.8344	21.3856	21.7311	21.6378	21.0369	21.8221	21.2461	20.5675	21.1261	20.0441	19.8372	19.9296
ALADFAELLRA			ALADFAELLRA_NA_NA	HLA-A*02:01	SB	16.7807	16.5023	16.8659	16.1463	15.5613	16.0797	15.96	15.2742	15.96	15.7204	15.8625	15.3942
ALADFLPVM	Q9ULK4	MED23	ALADFLPVM_Q9ULK4_MED23	HLA-A*02:01;HLA-B*15:10;HLA-C*03:04;HLA-C*12:03	SB;WB;WB;WB	16.1735	16.2657	16.5216	16.5615	17.2036	16.4579	18.3239	17.6383	18.0984	17.456	16.543	17.3935
ALADFLPVMK	Q9ULK4	MED23	ALADFLPVMK_Q9ULK4_MED23	HLA-A*30:01	WB	11.96	11.5536	12.1554	13.1847	13.4577	13.0096	13.9583	13.3808	13.2241	12.3264	10.9848	12.2764
ALADGVPVAL			ALADGVPVAL_NA_NA	HLA-A*02:01;HLA-C*03:04	SB;WB	19.7698	19.562	19.5555	20.0727	20.2718	20.1969	19.9402	19.7419	19.9921	19.7215	19.4456	19.5103
ALADGVQKV	O14791	APOL1	ALADGVQKV_O14791_APOL1	HLA-A*02:01;HLA-C*12:03	SB;WB	18.4353	18.5384	18.0007	17.7464	17.5935	18.0322	18.4503	18.3444	18.8587	19.0329	18.5749	18.8882
ALADGVTMQV			ALADGVTMQV_NA_NA	HLA-A*02:01	SB	17.4594	17.6393	17.4653	16.5133	18.6838	17.1162	18.6165	18.0814	18.5177	17.7132	17.3433	17.5736
ALADGVVSQA			ALADGVVSQA_NA_NA	HLA-A*02:01	SB	18.9206	18.6354	18.3543	17.5744	19.3044	18.0216	19.8263	19.5714	20.3464	19.5683	19.399	19.4501
ALADIAQSQL			ALADIAQSQL_NA_NA	HLA-A*02:01	SB	15.5091	15.8948	16.2171	15.8161	18.2803	16.5189	16.653	16.3702	16.5277	15.7654	15.6569	15.6614
ALADNLLRV			ALADNLLRV_NA_NA	HLA-A*02:01	SB	14.5506	10.445	14.3335	19.5564	19.5433	19.8436	17.6207	17.3849	18.0975	14.9229	14.8253	15.371
ALADVATVL	Q92542	NCSTN	ALADVATVL_Q92542_NCSTN	HLA-A*02:01;HLA-B*15:10;HLA-C*03:04;HLA-C*12:03	SB;WB;SB;WB	11.2632	15.5769	16.1127	12.0782	16.9715	16.7565	18.2421	17.847	17.8575	18.0159	17.9383	18.0188
ALADVLRRL			ALADVLRRL_NA_NA	HLA-A*02:01;HLA-C*03:04;HLA-C*12:03	SB;WB;WB	14.164	12.0566	14.2107	10.3255	15.8231	15.5113	13.6287	12.9912	13.7397	12.9188	8.82775	10.6888
ALADVPELARL			ALADVPELARL_NA_NA	HLA-A*02:01	SB	15.4706	14.103	14.1557	11.8793	14.397	12.8396	14.1909	13.1242	13.7784	14.0532	13.477	13.9918
ALAEALKEV	Q6PI26	SHQ1	ALAEALKEV_Q6PI26_SHQ1	HLA-A*02:01;HLA-C*12:03	SB;WB	16.8536	16.5149	16.3117	16.5097	15.7026	16.3133	16.8266	16.2223	16.8023	16.6845	16.5437	17.1205
ALAEDPQEL			ALAEDPQEL_NA_NA	HLA-A*02:01;HLA-B*15:10;HLA-C*03:04;HLA-C*12:03	SB;WB;SB;WB	15.1142	14.9183	14.9577	12.2663	13.5433	11.3569	16.4868	16.2217	16.8273	16.1878	15.7914	15.6085
ALAEEVEQV	Q9BQE5	APOL2	ALAEEVEQV_Q9BQE5_APOL2	HLA-A*02:01	SB	16.3606	16.5033	16.4555	15.7416	16.3591	16.1426	18.6086	18.0602	18.905	18.4528	17.9993	18.8388
ALAEGCPRL			ALAEGCPRL_NA_NA	HLA-A*02:01	SB	15.8046	15.8685	15.0095	15.5956	10.7137	11.011	10.9546	13.6478	12.6077	10.4833	14.4552	14.2304
ALAEIAKAEL	P23246	SFPQ	ALAEIAKAEL_P23246_SFPQ	HLA-A*02:01	SB	18.939	18.8896	18.6189	19.7183	20.047	19.731	18.9962	18.6179	19.169	17.8989	17.4475	17.2045
ALAEKFKEL			ALAEKFKEL_NA_NA	HLA-A*02:01;HLA-C*03:04;HLA-C*12:03	SB;WB;WB	10.9737	10.6327	10.9996	12.6678	12.2283	11.5151	11.7454	9.66106	12.5469	10.2919	8.86625	11.0557
ALAELFGLLV			ALAELFGLLV_NA_NA	HLA-A*02:01	SB	14.0889	14.8575	9.9656	15.2858	15.8638	15.6946	13.6377	11.3152	13.4902	13.6352	11.2788	11.1368
ALAELTKRL			ALAELTKRL_NA_NA	HLA-A*02:01;HLA-C*03:04	SB;WB	12.297	12.2723	11.8691	10.8431	11.6792	11.4323	12.0206	12.2371	12.0317	11.498	11.7298	10.8862
ALAEMPDSAAA			ALAEMPDSAAA_NA_NA	HLA-A*02:01	WB	14.9113	14.894	15.1306	10.5937	13.6314	11.434	15.5756	14.9017	15.7163	17.6195	17.6218	17.2427
ALAGGITMV	P27708	CAD	ALAGGITMV_P27708_CAD	HLA-A*02:01	SB	18.8113	18.0484	18.528	16.4483	17.6721	17.4012	18.8538	18.5474	19.131	18.4099	17.8535	18.4401
ALAGGPLAV			ALAGGPLAV_NA_NA	HLA-A*02:01;HLA-C*12:03	SB;WB	11.4478	11.2681	12.121	10.2461	15.6524	12.7311	11.5638	11.4467	15.7961	14.8545	14.1094	14.3881
ALAGHLQTC			ALAGHLQTC_NA_NA	HLA-A*02:01	SB	14.1663	14.4679	14.2683	13.9311	13.3996	14.2933	13.9675	13.8791	14.6845	14.2585	13.4768	13.6646
ALAGIVTNV			ALAGIVTNV_NA_NA	HLA-A*02:01;HLA-C*12:03	SB;WB	17.7105	16.4491	16.8143	11.4907	18.4769	15.8718	18.4159	18.6219	19.2787	11.3383	17.7698	18.1357
ALAGVSFEI	P69849;Q15155;Q5JPE7	NOMO3;NOMO1;NOMO2	ALAGVSFEI_P69849	HLA-A*02:01	SB	19.8785	19.7263	19.819	19.4353	19.6317	19.4807	19.9472	18.7277	19.946	19.2884	19.1762	19.1895
ALAKAPFAA			ALAKAPFAA_NA_NA	HLA-A*02:01	SB	13.0089	12.9309	12.6963	12.3515	12.9252	12.5382	12.9857	12.8133	13.165	13.5489	13.1487	13.0444
ALAKDMALA	P27816	MAP4	ALAKDMALA_P27816_MAP4	HLA-A*02:01	SB	13.5822	13.9415	12.9777	14.3249	15.1488	14.6289	16.6933	15.8577	16.7701	15.6352	15.357	15.4641
ALAKEIDSV	P15153	RAC2	ALAKEIDSV_P15153_RAC2	HLA-A*02:01	SB	14.7003	14.9285	14.6995	14.1806	14.346	14.2183	14.3158	13.6515	14.4765	14.6895	14.8002	14.4969
ALAKIEIKL			ALAKIEIKL_NA_NA	HLA-A*02:01	SB	15.3959	14.789	15.0059	14.511	15.8297	14.8709	13.4401	12.5705	13.0984	12.8847	12.1568	12.0977
ALAKLAQQV			ALAKLAQQV_NA_NA	HLA-A*02:01	SB	11.2075	10.8357	11.2838	10.0771	11.6014	12.86	11.6012	10.6229	11.7111	12.0301	12.1477	12.0679
ALAKLVEAI	P62424	RPL7A	ALAKLVEAI_P62424_RPL7A	HLA-A*02:01	SB	18.6201	18.6671	18.8458	18.5713	18.9028	18.9361	18.0309	17.8168	18.2923	17.6149	17.5622	17.505
ALAKPPVVSV			ALAKPPVVSV_NA_NA	HLA-A*02:01;HLA-A*30:01;HLA-C*12:03	SB;WB;WB	17.0219	17.2045	16.8649	16.4563	15.9409	16.1689	15.9355	16.0951	16.5547	15.8365	15.0471	15.5033
ALALGGIAVV	Q14865	ARID5B	ALALGGIAVV_Q14865_ARID5B	HLA-A*02:01	SB	21.323	21.2216	21.0677	20.7235	19.0823	20.4966	21.3376	20.9576	21.6731	21.1624	20.7225	20.823
ALANGIEEV	O95236	APOL3	ALANGIEEV_O95236_APOL3	HLA-A*02:01	SB	15.7405	15.7622	15.6989	15.1774	14.9093	15.3409	17.0405	16.6911	16.9576	17.5384	16.992	17.7528
ALANHLIKV	Q9NZN3;Q9H4M9	EHD3;EHD1	ALANHLIKV_Q9NZN3	HLA-A*02:01;HLA-C*12:03	SB;WB	14.9417	14.3575	14.1554	14.3545	14.3788	14.7835	13.8098	13.6979	14.1989	13.7457	13.4492	13.0162
ALANLFVIV			ALANLFVIV_NA_NA	HLA-A*02:01	SB	17.2236	9.91731	17.1864	11.3688	16.8723	16.9001	16.5588	11.4311	17.237	16.3934	12.2312	15.8577
ALANQIPTV	P43246	MSH2	ALANQIPTV_P43246_MSH2	HLA-A*02:01;HLA-C*12:03	SB;WB	13.5083	11.1316	9.70188	10.9319	9.56089	10.8566	11.537	16.2064	17.0323	9.95099	10.7037	16.8537
ALANQKLYSV			ALANQKLYSV_NA_NA	HLA-A*02:01	SB	16.2719	16.6673	15.8398	15.3693	15.0625	15.0927	13.9018	13.4125	14.2343	14.2505	14.2274	13.8626
ALANYVVAL			ALANYVVAL_NA_NA	HLA-A*02:01;HLA-C*03:04;HLA-C*12:03	SB;WB;WB	14.6532	14.5565	9.91719	10.9983	15.691	9.26639	16.2871	15.2201	16.346	15.5752	15.2763	15.4118
ALAPAPPQV	Q04206	RELA	ALAPAPPQV_Q04206_RELA	HLA-A*02:01;HLA-A*30:01;HLA-C*03:04;HLA-C*12:03	SB;WB;WB;WB	16.2574	16.0399	15.8471	15.4752	16.336	16.5088	19.443	19.1909	19.6707	18.5364	18.0281	18.3737
ALAPGLPTA	Q9UMX5	NENF	ALAPGLPTA_Q9UMX5_NENF	HLA-A*02:01;HLA-A*30:01	SB;WB	17.4571	17.6731	17.3244	16.0053	17.7517	16.5779	19.3882	19.4744	19.6629	18.3905	17.8677	19.4097
ALAPGVRAV	Q9Y508	RNF114	ALAPGVRAV_Q9Y508_RNF114	HLA-A*02:01;HLA-C*03:04;HLA-C*12:03	SB;WB;SB	18.47	18.3005	17.9592	18.1168	17.6702	18.3551	18.1324	17.7245	18.3279	17.6733	17.7189	17.3863
ALAPHLDDA			ALAPHLDDA_NA_NA	HLA-A*02:01	WB	15.6272	15.6034	15.4075	15.1121	14.8056	14.7925	15.0761	14.4911	15.017	14.203	13.7266	13.9134
ALAPLAIPSA			ALAPLAIPSA_NA_NA	HLA-A*02:01	SB	11.0654	10.2369	14.0791	11.0559	15.7234	15.4237	16.0805	15.8279	16.1526	15.2862	14.9464	15.0456
ALAPLLSSL			ALAPLLSSL_NA_NA	HLA-A*02:01;HLA-B*15:10;HLA-C*03:04;HLA-C*12:03	SB;WB;WB;WB	14.9883	8.98218	14.6222	15.5679	15.6385	15.5243	10.9409	13.1725	14.7256	14.3932	14.3953	13.8104
ALAPSPAAA			ALAPSPAAA_NA_NA	HLA-A*02:01	SB	14.6682	14.2696	14.3842	15.0256	15.4739	15.373	18.4122	18.5047	18.9878	17.1297	16.7301	17.5043
ALAPSPVSGV			ALAPSPVSGV_NA_NA	HLA-A*02:01	SB	14.337	14.4068	14.1011	11.4888	10.2913	11.0935	15.5074	14.8616	15.0401	14.5582	14.2185	14.4011
ALAPSTMKI	P63261;P63267;P68133;P60709;P62736;P68032	ACTG1;ACTG2;ACTA1;ACTB;ACTA2;ACTC1	ALAPSTMKI_P63261	HLA-A*02:01;HLA-C*12:03	SB;WB	12.7956	13.5028	12.9185	13.8283	13.9742	13.6095	11.4693	13.0362	13.3658	9.02723	11.5978	11.8687
ALAPTPSAV			ALAPTPSAV_NA_NA	HLA-A*02:01;HLA-C*03:04;HLA-C*12:03	SB;WB;WB	9.96092	10.9008	10.9184	11.4462	11.5471	10.0171	15.6841	15.7373	16.4361	14.7705	10.2374	14.9651
ALAPWPIVGL			ALAPWPIVGL_NA_NA	HLA-A*02:01	SB	14.3441	14.6212	14.3215	14.7248	14.0387	14.8335	13.5923	10.7806	12.9233	13.0358	12.6024	10.9472
ALAPYLDLL			ALAPYLDLL_NA_NA	HLA-A*02:01	SB	16.2332	16.2316	16.3709	16.4405	16.0151	16.4398	11.0471	12.1289	10.6983	15.4386	15.0834	14.865
ALAQRLLEV	Q6ZMZ3	SYNE3	ALAQRLLEV_Q6ZMZ3_SYNE3	HLA-A*02:01;HLA-C*12:03	SB;WB	11.2461	12.8777	12.527	10.8966	10.7426	10.7448	13.576	13.1612	13.5722	9.78325	10.2807	12.0039
ALAQYLITA			ALAQYLITA_NA_NA	HLA-A*02:01	SB	15.8517	16.1422	15.9159	15.5926	16.4204	16.0807	17.4499	17.2412	17.2377	17.1682	16.4781	17.0123
ALAQYLVVV			ALAQYLVVV_NA_NA	HLA-A*02:01	SB	14.9276	15.5032	15.1309	16.1266	16.3519	16.1264	16.4898	15.9565	16.7568	16.1936	16.1301	11.934
ALARLVLRL			ALARLVLRL_NA_NA	HLA-A*02:01	SB	17.5097	17.3685	17.0034	17.753	17.9857	17.9703	16.3397	15.8146	16.9448	16.002	15.9162	15.5734
ALASEPLKV	Q8N573	OXR1	ALASEPLKV_Q8N573_OXR1	HLA-A*02:01	SB	16.1081	16.0658	15.5824	16.994	16.8109	16.8513	14.7686	14.3312	14.7925	14.7919	14.704	14.4039
ALASGLILI			ALASGLILI_NA_NA	HLA-A*02:01	SB	17.7858	17.6742	17.9645	17.6283	18.5003	17.4683	17.0571	15.567	16.8948	16.9041	16.9491	16.8782
ALASHILTA	O00273	DFFA	ALASHILTA_O00273_DFFA	HLA-A*02:01;HLA-A*30:01	SB;WB	15.4283	15.5718	15.1812	14.6476	15.0242	14.9724	16.0325	16.0643	16.6216	15.8711	15.4483	15.2042
ALASISHVA			ALASISHVA_NA_NA	HLA-A*02:01	SB	14.2804	13.9028	13.3631	13.6337	14.3797	13.826	13.4496	13.1193	13.9434	13.2802	13.0585	12.9702
ALASLENHV	Q9UPN9	TRIM33	ALASLENHV_Q9UPN9_TRIM33	HLA-A*02:01	SB	10.9241	12.6943	11.8351	12.6021	13.8762	13.0671	13.74	13.2019	13.6966	12.9432	12.9242	13.0663
ALASLIRSV	Q9Y646	CPQ	ALASLIRSV_Q9Y646_CPQ	HLA-A*02:01;HLA-C*12:03	SB;WB	14.8731	14.8462	14.6579	15.6353	11.3826	15.7917	11.5786	10.2216	10.2246	14.4514	14.4542	14.6174
ALASLVQHI			ALASLVQHI_NA_NA	HLA-A*02:01	SB	10.9724	11.294	9.94028	11.8312	10.9382	11.626	11.8718	12.3152	11.4175	11.5576	10.2803	10.9517
ALASVIKEL			ALASVIKEL_NA_NA	HLA-A*02:01;HLA-C*03:04;HLA-C*12:03	SB;WB;WB	15.2601	15.291	14.8631	15.293	15.0643	15.4283	13.7354	13.9162	14.9163	13.4064	13.2	13.6147
ALASVIMGL	P30154;P30153	PPP2R1B;PPP2R1A	ALASVIMGL_P30154	HLA-A*02:01	SB	20.9229	20.9874	20.8279	20.426	20.347	20.3744	20.9658	20.7437	21.2292	20.3222	19.9926	19.5126
ALATIRLLDV			ALATIRLLDV_NA_NA	HLA-A*02:01	WB	15.359	14.8995	15.8077	13.4303	14.4419	10.2242	14.4547	13.5745	14.1105	13.912	12.6362	13.9391
ALATKLLSL			ALATKLLSL_NA_NA	HLA-A*02:01;HLA-C*03:04;HLA-C*12:03	SB;WB;WB	14.1178	14.1923	13.67	13.7812	14.6416	13.8804	12.1105	10.8194	11.8925	12.5442	12.1193	12.4175
ALATLIHQV	Q9UBW8	COPS7A	ALATLIHQV_Q9UBW8_COPS7A	HLA-A*02:01;HLA-C*12:03	SB;WB	19.7534	19.8063	19.1536	18.7415	19.3824	18.5953	18.64	18.5093	18.8122	18.4663	18.4453	18.335
ALATSPITV			ALATSPITV_NA_NA	HLA-A*02:01	SB	15.8523	15.0996	15.2015	15.3877	16.7506	16.0087	16.4719	16.7272	18.2845	16.2626	15.5386	15.7551
ALCDFGHAV			ALCDFGHAV_NA_NA	HLA-A*02:01	SB	14.4829	15.4341	14.887	14.1164	14.2079	14.4737	14.3989	13.8856	14.2232	14.9025	13.9703	14.0741
ALCEENMRGV			ALCEENMRGV_NA_NA	HLA-A*02:01	WB	18.9566	18.8814	18.5629	17.7059	17.2065	17.3731	16.8601	16.0766	16.6823	13.8532	15.5597	15.5858
ALCENVEGSFL			ALCENVEGSFL_NA_NA	HLA-A*02:01	WB	13.0044	12.986	13.6749	13.053	10.0868	13.2187	11.5415	10.1631	12.2828	11.8417	10.0239	10.9411
ALCGEQVHI			ALCGEQVHI_NA_NA	HLA-A*02:01	SB	13.6361	13.7487	12.9876	12.8581	12.9273	13.0126	11.0418	10.6345	12.7662	12.0375	11.6117	11.278
ALCGKLLTL			ALCGKLLTL_NA_NA	HLA-A*02:01	SB	13.33	13.0611	12.7066	12.0318	12.9247	12.9082	11.2743	11.7605	10.9043	11.5947	11.6874	11.4562
ALCMGNHEL			ALCMGNHEL_NA_NA	HLA-A*02:01	WB	12.4271	12.3482	11.7754	12.4385	12.788	13.035	11.5384	10.7363	11.8995	9.92637	10.9579	10.3959
ALCNIHENI			ALCNIHENI_NA_NA	HLA-A*02:01	WB	16.2215	16.3062	15.6826	16.02	15.6348	15.5393	15.2977	15.0571	16.0509	15.5669	15.0218	14.9597
ALCPQVINA	P35221	CTNNA1	ALCPQVINA_P35221_CTNNA1	HLA-A*02:01	SB	18.4056	18.7213	18.426	18.7246	19.2687	18.8168	20.3589	20.2319	20.7073	19.8581	19.0271	19.367
ALCPRLWDV			ALCPRLWDV_NA_NA	HLA-A*02:01	SB	17.1365	15.7014	16.6398	14.1589	14.3665	15.9576	16.2259	16.4972	16.6115	16.6075	16.2325	16.9494
ALDAHQQSI	Q16864	ATP6V1F	ALDAHQQSI_Q16864_ATP6V1F	HLA-A*02:01	SB	12.6764	12.9371	12.551	12.5411	11.8183	12.5308	10.8662	9.32397	11.4358	11.8081	11.2021	10.4448
ALDANIARL			ALDANIARL_NA_NA	HLA-A*02:01;HLA-C*03:04	SB;WB	13.2479	13.4553	13.4607	14.8171	15.5267	14.3084	11.3304	11.2542	13.6468	13.9745	13.3972	12.8828
ALDASILNV	O14924	RGS12	ALDASILNV_O14924_RGS12	HLA-A*02:01	SB	17.2253	15.9245	16.7547	10.5564	17.4367	10.2782	17.7627	17.6453	10.7864	18.0906	17.7834	18.0095
ALDATHQQL			ALDATHQQL_NA_NA	HLA-A*02:01;HLA-B*15:10;HLA-C*03:04	SB;WB;WB	14.635	15.2951	14.0737	15.4298	14.9565	15.2854	13.1944	12.3951	13.9525	13.6787	13.6335	12.9411
ALDCSEVTV			ALDCSEVTV_NA_NA	HLA-A*02:01	SB	16.3076	16.0203	17.05	14.9283	15.2162	15.324	17.4684	16.9321	17.7361	16.9522	16.5241	16.8411
ALDDEFITV			ALDDEFITV_NA_NA	HLA-A*02:01	SB	18.4399	18.5906	18.564	17.3737	16.4828	17.7528	16.6507	16.7215	16.5406	16.9116	16.5504	16.6668
ALDDFSISV	Q8NI36	WDR36	ALDDFSISV_Q8NI36_WDR36	HLA-A*02:01	SB	18.9417	18.7397	19.3668	18.9873	18.511	18.9018	19.9048	19.8151	20.0307	19.4365	19.3225	19.8173
ALDDFSISVL			ALDDFSISVL_NA_NA	HLA-A*02:01	SB	15.313	15.0708	15.094	14.5386	11.0577	14.3776	12.5525	13.5009	14.0297	14.1627	14.1578	14.0402
ALDDIIYRA	Q9BYI3	HYCC1	ALDDIIYRA_Q9BYI3_HYCC1	HLA-A*02:01	SB	16.7123	16.3967	17.0968	17.5745	17.009	17.6444	16.4927	16.1557	17.1573	16.5291	16.0191	16.2552
ALDDMISTL			ALDDMISTL_NA_NA	HLA-A*02:01;HLA-B*15:10;HLA-C*03:04	SB;WB;WB	19.9751	19.7246	19.8628	20.5201	20.1699	20.4852	19.3406	18.704	19.1543	19.6264	19.507	19.4499
ALDDNVCMA			ALDDNVCMA_NA_NA	HLA-A*02:01	SB	11.5919	11.4716	10.7508	11.6399	13.3765	11.8615	14.407	13.6942	14.3049	14.6481	13.994	14.6863
ALDDRLYCV			ALDDRLYCV_NA_NA	HLA-A*02:01	SB	16.1741	16.3596	16.1397	15.3474	12.4107	15.2039	14.3404	15.4388	15.7786	15.1971	15.0243	15.3458
ALDDSVSSSSV			ALDDSVSSSSV_NA_NA	HLA-A*02:01	SB	15.6514	15.5497	15.2615	16.0474	16.2153	16.1845	15.3446	15.2852	15.5575	15.6822	15.498	15.2174
ALDEAQGVGL			ALDEAQGVGL_NA_NA	HLA-A*02:01	SB	15.4801	14.3913	14.4811	14.9491	16.0918	14.6383	16.3433	15.9152	16.3914	15.7807	15.2156	15.4743
ALDEEYLKV			ALDEEYLKV_NA_NA	HLA-A*02:01	SB	12.773	12.9083	12.6336	13.8403	14.1859	13.8025	13.2297	12.0394	13.1398	13.1534	12.1101	12.2207
ALDEGDIAL			ALDEGDIAL_NA_NA	HLA-A*02:01;HLA-B*15:10;HLA-C*03:04	SB;WB;WB	17.5244	16.2416	16.4763	15.6382	17.0534	11.7019	17.4855	17.9017	18.5243	17.3156	17.0417	17.1162
ALDEGDIALL			ALDEGDIALL_NA_NA	HLA-A*02:01	SB	10.8039	16.5616	16.9879	16.9369	14.371	16.9194	15.8778	11.3355	10.3959	15.4537	15.5612	15.8618
ALDEICFKV			ALDEICFKV_NA_NA	HLA-A*02:01	SB	17.6054	17.6951	17.2326	17.4185	17.232	17.2061	16.4818	16.5032	16.5019	16.3738	15.5484	16.4561
ALDEKLLNI	Q10570	CPSF1	ALDEKLLNI_Q10570_CPSF1	HLA-A*02:01	SB	19.6785	19.7217	19.4527	19.3581	19.1859	19.8344	18.2019	17.8268	18.4749	18.3741	17.9656	18.2212
ALDEPPYLTV			ALDEPPYLTV_NA_NA	HLA-A*02:01	SB	17.1872	17.6268	17.2134	18.8194	18.5709	18.8631	17.8339	18.0954	18.171	17.8768	17.7576	17.6467
ALDEPTTNL	Q92878	RAD50	ALDEPTTNL_Q92878_RAD50	HLA-A*02:01;HLA-B*15:10;HLA-C*03:04	SB;WB;WB	15.9155	16.2316	15.0518	16.5679	17.6538	16.6471	16.9791	16.6098	17.0886	17.1274	16.9722	16.687
ALDESHNQNL			ALDESHNQNL_NA_NA	HLA-A*02:01	SB	16.0042	16.3025	15.861	16.9446	16.1074	16.7111	14.3539	14.19	14.923	15.3791	15.0652	14.611
ALDESPYGV	Q9BPX1	HSD17B14	ALDESPYGV_Q9BPX1_HSD17B14	HLA-A*02:01	SB	15.377	15.4691	13.87	14.3067	15.6087	14.6976	16.4336	16.1012	16.3741	16.9745	16.318	17.1979
ALDEVFTKV	Q9UMX5	NENF	ALDEVFTKV_Q9UMX5_NENF	HLA-A*02:01	SB	16.9441	17.2738	16.9198	17.2113	17.0852	17.2375	16.3394	15.9849	16.4319	15.897	16.0404	15.7452
ALDEVIFSL			ALDEVIFSL_NA_NA	HLA-A*02:01;HLA-B*15:10;HLA-C*03:04	SB;WB;WB	11.1223	10.0951	11.178	11.7507	16.0759	11.4308	15.9817	16.0118	16.849	16.8258	17.1205	16.5692
ALDEYNMKI	Q8IY21	DDX60	ALDEYNMKI_Q8IY21_DDX60	HLA-A*02:01	SB	11.0904	11.6976	10.289	11.6662	13.7537	11.1303	11.7862	10.1803	11.4757	10.9527	10.8096	11.1067
ALDGAAGTVYL	Q9Y4D7	PLXND1	ALDGAAGTVYL_Q9Y4D7_PLXND1	HLA-A*02:01	SB	18.8647	19.0754	18.5769	18.9348	19.7612	19.6319	20.1728	20.1374	20.7022	18.6113	18.3338	18.806
ALDGFLFVV			ALDGFLFVV_NA_NA	HLA-A*02:01	SB	17.463	17.6204	17.5693	18.3349	18.2436	18.4173	17.8934	11.6636	17.8667	11.8592	17.8008	17.3945
ALDGFVMVL	Q16665	HIF1A	ALDGFVMVL_Q16665_HIF1A	HLA-A*02:01;HLA-C*03:04	SB;WB	15.5067	15.0693	15.1345	16.4661	17.0664	16.6084	16.7389	16.9275	17.8324	16.1547	15.4333	15.9415
ALDGKIYEL	Q13017	ARHGAP5	ALDGKIYEL_Q13017_ARHGAP5	HLA-A*02:01;HLA-B*15:10;HLA-C*03:04;HLA-C*12:03	SB;WB;WB;WB	16.5624	16.1937	15.8466	15.676	15.156	16.1897	15.0011	14.666	15.2117	14.9025	14.4659	14.5227
ALDGLLQQV	P55199	ELL	ALDGLLQQV_P55199_ELL	HLA-A*02:01	SB	18.1769	17.8425	18.033	18.8838	18.5627	18.5084	17.8697	17.7346	18.0157	18.3779	17.6923	18.0939
ALDHMVEYV			ALDHMVEYV_NA_NA	HLA-A*02:01	SB	16.7134	17.1113	16.7384	17.0934	17.2564	17.334	16.5581	16.0136	16.7335	16.3465	15.8742	15.5712
ALDIFLANL			ALDIFLANL_NA_NA	HLA-A*02:01	SB	17.2947	17.1952	16.8952	11.0882	11.9675	9.82341	15.9887	15.228	11.78	16.5135	16.5331	16.3652
ALDILITNV			ALDILITNV_NA_NA	HLA-A*02:01	SB	15.8256	17.2405	16.216	18.1338	19.0338	18.8241	19.6095	18.809	19.7461	19.0105	19.2076	18.8033
ALDKALTSV	Q13617	CUL2	ALDKALTSV_Q13617_CUL2	HLA-A*02:01	SB	18.7082	19.0199	18.4015	18.2163	18.3605	18.5839	18.4426	18.2421	18.8061	18.5201	18.323	17.9762
ALDKATVLL	Q53EL6	PDCD4	ALDKATVLL_Q53EL6_PDCD4	HLA-A*02:01;HLA-C*03:04	SB;WB	17.7952	17.7464	18	17.8139	19.0244	17.5366	17.7731	17.2477	17.4807	19.0755	18.2379	18.6981
ALDKITASL			ALDKITASL_NA_NA	HLA-A*02:01;HLA-B*15:10;HLA-C*03:04	SB;WB;WB	14.9665	14.6606	14.2076	14.2337	15.1993	14.1779	12.5708	11.1254	12.8832	12.9092	12.2938	11.7783
ALDLLLPKL			ALDLLLPKL_NA_NA	HLA-A*02:01	SB	14.5625	14.5645	14.4956	15.3403	14.4898	14.837	13.4952	11.6977	12.7327	13.5471	13.0253	12.6181
ALDLPLLRI			ALDLPLLRI_NA_NA	HLA-A*02:01	SB	11.2383	10.1011	10.5747	10.8508	12.1008	10.633	11.0832	10.3964	12.0607	13.2099	12.5964	12.0089
ALDLTVPAA	Q86XN8	MEX3D	ALDLTVPAA_Q86XN8_MEX3D	HLA-A*02:01	SB	15.1975	15.4783	14.9108	14.6991	15.7626	15.3668	19.1989	18.8141	19.7337	17.0773	16.804	17.7458
ALDNDNYNL	P35573	AGL	ALDNDNYNL_P35573_AGL	HLA-A*02:01	SB	17.6819	17.6063	17.2746	17.5163	17.7006	18.0048	17.8011	17.7562	18.2358	17.4037	17.4499	17.7247
ALDNNPLLL			ALDNNPLLL_NA_NA	HLA-A*02:01;HLA-C*03:04	SB;WB	15.4093	16.0749	10.291	16.1935	16.2276	16.3756	15.697	14.6465	15.6292	15.4342	15.1926	15.0818
ALDNSHPIEV			ALDNSHPIEV_NA_NA	HLA-A*02:01	SB	12.8722	13.5796	13.0923	11.6269	11.4155	12.6847	12.1955	12.3504	12.6774	12.2299	12.0376	12.2513
ALDPAAQAFL	Q5SWA1	PPP1R15B	ALDPAAQAFL_Q5SWA1_PPP1R15B	HLA-A*02:01	SB	17.2294	16.6127	17.0275	15.3603	17.4776	15.6115	17.0818	16.6146	16.7017	17.1145	16.7903	16.7435
ALDPAAQAFLL			ALDPAAQAFLL_NA_NA	HLA-A*02:01	SB	16.726	16.7929	16.7245	17.2553	16.4847	16.9878	16.0297	14.8423	15.3841	15.9961	15.5743	15.4971
ALDPASISV	Q96GG9	DCUN1D1	ALDPASISV_Q96GG9_DCUN1D1	HLA-A*02:01;HLA-B*15:10;HLA-C*03:04	SB;WB;WB	17.1415	16.9011	17.9421	16.6713	20.1105	17.3286	20.6042	20.6538	21.2085	20.0582	19.5935	20.0676
ALDPIIHGL			ALDPIIHGL_NA_NA	HLA-A*02:01;HLA-B*15:10;HLA-C*03:04;HLA-C*12:03	SB;WB;WB;WB	14.7908	15.2289	14.9883	15.5724	15.7931	15.6487	14.4501	14.2946	14.9012	14.0382	13.7286	14.2472
ALDPLADKILI	Q9UJA2	CRLS1	ALDPLADKILI_Q9UJA2_CRLS1	HLA-A*02:01	WB	12.1728	12.5258	12.43	13.0141	12.0584	12.7096	11.5764	9.83458	11.3758	10.4957	9.51825	9.91
ALDPNIATL	Q8WXA9	SREK1	ALDPNIATL_Q8WXA9_SREK1	HLA-A*02:01;HLA-B*15:10;HLA-C*03:04;HLA-C*12:03	SB;WB;SB;WB	17.4263	16.9017	16.8903	17.0894	18.2423	18.5671	19.3461	19.3776	19.952	18.4983	18.1934	18.5652
ALDPSLDNHQV			ALDPSLDNHQV_NA_NA	HLA-A*02:01	SB	12.57	12.5856	12.6013	13.4476	13.5587	13.5147	11.7677	15.1274	15.3459	14.0874	10.9392	11.9098
ALDPSLVPTF			ALDPSLVPTF_NA_NA	HLA-A*02:01	WB	11.2328	13.8828	13.649	11.3128	10.2943	11.2301	12.1032	9.74586	11.6732	13.6739	10.5047	12.791
ALDQEIIEV			ALDQEIIEV_NA_NA	HLA-A*02:01	SB	19.9212	19.2188	19.4069	16.1229	18.6653	18.0136	18.1066	17.5963	18.5152	17.8949	17.5879	17.9458
ALDQKVRSV			ALDQKVRSV_NA_NA	HLA-A*02:01	SB	13.9403	13.9023	13.6517	11.6382	13.2105	12.7334	15.1285	15.392	16.1323	13.9162	13.7869	14.2608
ALDRLAALLRL			ALDRLAALLRL_NA_NA	HLA-A*02:01	WB	13.2731	13.9623	12.8666	14.429	13.5851	14.2299	10.5559	10.6135	12.0884	11.5708	8.76214	11.1501
ALDRQTATQLL			ALDRQTATQLL_NA_NA	HLA-A*02:01	WB	11.3131	9.76726	13.0556	11.6085	11.977	10.1059	15.0085	14.9412	15.0661	14.4822	14.416	15.8575
ALDSGFNSV			ALDSGFNSV_NA_NA	HLA-A*02:01	SB	14.6517	10.6794	10.409	15.2367	15.6991	16.0063	17.1467	16.4235	16.7014	16.0729	9.63078	16.2994
ALDSQVPKV	Q5JSP0	FGD3	ALDSQVPKV_Q5JSP0_FGD3	HLA-A*02:01	SB	13.441	13.6974	13.388	14.2235	14.225	10.3731	16.6252	16.4417	17.1407	15.5219	15.3937	16.0121
ALDSTNVEA	P62491	RAB11A	ALDSTNVEA_P62491_RAB11A	HLA-A*02:01	WB	17.3263	18.0172	16.8758	17.6966	18.2099	18.1282	21.1998	21.0304	21.4437	20.0265	19.3548	20.084
ALDTINILL	O14497;Q8NFD5	ARID1A;ARID1B	ALDTINILL_O14497	HLA-A*02:01	SB	16.8749	16.761	16.5332	18.1538	18.9726	18.1206	19.0863	19.0908	19.7204	17.8616	17.5589	17.7701
ALDTLEDDMTI			ALDTLEDDMTI_NA_NA	HLA-A*02:01	SB	13.2706	13.4367	13.2144	13.1257	12.3332	13.2748	11.759	10.0883	11.0626	11.2722	8.99872	10.2272
ALDTNQVLL	Q96GC6	ZNF274	ALDTNQVLL_Q96GC6_ZNF274	HLA-A*02:01	SB	17.0365	16.736	16.339	16.8948	17.767	17.7947	18.1122	18.0092	18.7095	17.297	16.7704	17.0992
ALDTNQVSL	Q96GC6	ZNF274	ALDTNQVSL_Q96GC6_ZNF274	HLA-A*02:01;HLA-B*15:10;HLA-C*03:04	SB;WB;WB	15.5057	14.8314	15.4171	15.129	17.026	15.7021	17.5072	17.0188	17.0192	17.0688	16.6188	16.4897
ALDTPVMV			ALDTPVMV_NA_NA	HLA-A*02:01	WB	15.2984	14.8429	14.7815	13.1641	14.5682	14.121	14.9259	8.87044	15.4471	15.337	15.1517	14.676
ALDTRVVEL			ALDTRVVEL_NA_NA	HLA-A*02:01;HLA-B*15:10;HLA-C*03:04	SB;WB;WB	18.7767	18.8365	18.4027	19.1798	19.9134	19.1954	17.37	16.4251	16.8592	18.06	17.4526	17.4125
ALDTSNVMV	Q27J81	INF2	ALDTSNVMV_Q27J81_INF2	HLA-A*02:01	SB	19.3713	19.3032	18.5544	17.7105	17.5644	18.4593	20.4991	20.0718	20.5444	20.0428	19.5554	19.711
ALDTTRHEL			ALDTTRHEL_NA_NA	HLA-A*02:01;HLA-B*15:10;HLA-C*03:04	SB;WB;WB	13.1808	13.1434	16.6044	16.2756	12.7114	13.6922	17.4653	17.3235	17.7121	17.1457	16.477	16.7108
ALDVQEHSL			ALDVQEHSL_NA_NA	HLA-A*02:01;HLA-B*15:10;HLA-C*03:04	SB;WB;WB	11.2798	11.8835	11.4769	12.8855	14.0709	14.0705	11.1443	9.89439	11.3132	12.145	9.94436	10.1561
ALDWVTKKL			ALDWVTKKL_NA_NA	HLA-A*02:01;HLA-C*03:04	SB;WB	11.1571	10.5836	11.6962	12.8035	10.4481	12.8064	11.1306	11.1146	12.6026	10.8577	11.617	11.8664
ALEEGLKKIFL			ALEEGLKKIFL_NA_NA	HLA-A*02:01	WB	15.8432	15.9354	15.6081	15.2716	15.379	15.8939	13.112	10.9451	14.2245	13.8719	13.8119	13.5263
ALEEKIPNI	O15217	GSTA4	ALEEKIPNI_O15217_GSTA4	HLA-A*02:01	SB	16.6746	16.6038	16.3884	16.4852	16.2077	16.6379	16.2682	15.8852	16.5676	16.4435	16.1664	16.2156
ALEHRVYEV			ALEHRVYEV_NA_NA	HLA-A*02:01	SB	15.5457	15.528	12.5916	14.2713	15.2932	15.307	17.3657	17.2322	17.5962	17.1534	16.7775	17.169
ALEPIDITV			ALEPIDITV_NA_NA	HLA-A*02:01	SB	20.6158	20.1964	20.3642	19.6416	19.6454	19.6978	18.429	17.8517	18.4302	18.5856	18.4293	18.3851
ALEQHIASV	Q96AY4	TTC28	ALEQHIASV_Q96AY4_TTC28	HLA-A*02:01	SB	13.4993	13.4761	12.5711	14.9075	14.7662	14.784	13.8117	13.8272	14.0363	13.5069	13.162	13.3282
ALESFLKQV			ALESFLKQV_NA_NA	HLA-A*02:01	SB	18.2603	18.3195	18.2919	19.23	19.4362	19.6049	17.3268	17.0863	17.9925	18.0002	17.9274	17.7099
ALFAGGKLRV			ALFAGGKLRV_NA_NA	HLA-A*02:01	SB	13.4335	13.2857	13.5732	11.7908	10.2003	11.8575	10.1074	9.73888	11.7731	12.1684	11.2568	10.226
ALFARPDLLLL	Q9NUQ8	ABCF3	ALFARPDLLLL_Q9NUQ8_ABCF3	HLA-A*02:01	SB	16.51	16.4526	16.2846	16.4719	16.553	15.849	16.19	16.4793	17.306	16.7424	17.0059	16.3765
ALFASGLIHRV			ALFASGLIHRV_NA_NA	HLA-A*02:01	SB	18.8295	18.1285	18.511	15.4259	15.1052	15.9313	16.3427	16.4898	16.5125	16.6638	15.7456	16.2883
ALFDAQAQV	P29597	TYK2	ALFDAQAQV_P29597_TYK2	HLA-A*02:01;HLA-C*12:03	SB;WB	16.4158	11.582	10.8666	11.7367	17.3421	16.7458	11.1435	11.6428	17.8322	11.2322	9.98094	16.081
ALFDEQHREEM			ALFDEQHREEM_NA_NA	HLA-A*02:01	SB	14.8097	14.9767	14.9928	15.515	14.8676	15.9485	14.7951	13.9479	14.6496	13.8354	13.7782	13.448
ALFDFTGNSKL			ALFDFTGNSKL_NA_NA	HLA-A*02:01	SB	14.2923	13.7274	14.501	12.9541	13.1251	13.1468	12.5381	12.7976	11.9586	12.8034	12.1949	12.9456
ALFEAAREVTL			ALFEAAREVTL_NA_NA	HLA-A*02:01	SB	13.0261	11.7629	11.9885	10.7985	12.257	10.1159	14.6973	14.9654	15.5133	13.3116	13.8849	14.5693
ALFEEQGIGV	O95477	ABCA1	ALFEEQGIGV_O95477_ABCA1	HLA-A*02:01	SB	14.5961	13.4671	14.2012	15.4356	16.4893	15.8097	16.9854	16.4382	16.7499	11.3971	10.7288	10.5437
ALFEESGLIRI			ALFEESGLIRI_NA_NA	HLA-A*02:01	SB	13.4228	13.7813	13.7428	12.7075	12.8882	12.2821	9.96573	11.2068	11.6943	9.55535	10.8503	9.93347
ALFEGKVQL	Q8NEZ3	WDR19	ALFEGKVQL_Q8NEZ3_WDR19	HLA-A*02:01;HLA-B*15:10;HLA-C*03:04;HLA-C*12:03	SB;WB;SB;WB	19.4141	19.3025	18.9064	19.0407	19.1421	19.3159	19.8098	19.7985	20.3855	19.2394	19.0258	19.0199
ALFEQKGPVYV	P54709	ATP1B3	ALFEQKGPVYV_P54709_ATP1B3	HLA-A*02:01	SB	10.9215	10.8254	10.454	11.8477	11.8458	11.1497	10.8416	14.4447	11.4015	9.73252	9.55768	12.6897
ALFFQLVDV	P04844	RPN2	ALFFQLVDV_P04844_RPN2	HLA-A*02:01	SB	10.8568	11.1387	10.7299	13.1415	11.706	15.5149	15.9451	15.8404	16.351	14.7126	14.4229	14.6429
ALFGAGPASI			ALFGAGPASI_NA_NA	HLA-A*02:01	SB	16.9974	16.7309	16.7504	18.0768	18.0879	17.7382	17.893	17.7061	17.7979	17.1884	16.7557	17.0677
ALFGALFLA	P55058	PLTP	ALFGALFLA_P55058_PLTP	HLA-A*02:01	SB	21.276	21.4479	21.3373	20.8418	20.2776	20.8373	20.3696	20.4096	20.9665	20.716	20.2457	20.3762
ALFIRPFML			ALFIRPFML_NA_NA	HLA-A*02:01	SB	12.599	13.2188	11.7419	13.517	14.1911	13.9058	12.0428	12.5395	13.657	13.1299	12.9783	12.9211
ALFISPALI			ALFISPALI_NA_NA	HLA-A*02:01	WB	15.5167	15.4244	15.8209	15.3118	15.4141	15.0538	14.499	13.6474	10.8297	9.72425	10.5366	10.7914
ALFKAWAL	Q15306	IRF4	ALFKAWAL_Q15306_IRF4	HLA-A*02:01	WB	19.0988	18.7995	18.8116	19.4802	20.263	19.9997	19.4504	19.5918	20.0171	18.7069	18.1122	18.5745
ALFKGDFRI			ALFKGDFRI_NA_NA	HLA-A*02:01	SB	12.8372	13.753	11.8249	12.4468	14.2614	13.3489	13.545	13.4277	13.9482	13.2543	13.1874	13.0362
ALFMYKPKKV			ALFMYKPKKV_NA_NA	HLA-A*02:01	WB	14.3648	13.2423	14.0739	12.2224	13.1977	12.4619	13.5114	13.2122	13.5155	12.635	12.4984	13.0766
ALFPAPLAQI	Q8ND24	RNF214	ALFPAPLAQI_Q8ND24_RNF214	HLA-A*02:01	SB	19.8487	20.0776	19.8651	20.4584	19.3525	20.3044	20.4797	19.8078	20.5055	19.8728	19.4384	19.4039
ALFPELPKSA			ALFPELPKSA_NA_NA	HLA-A*02:01	SB	13.8051	14.1661	13.7511	14.6135	14.078	14.2276	13.6927	13.2166	14.738	13.4127	13.3722	12.5754
ALFPGDVDRL			ALFPGDVDRL_NA_NA	HLA-A*02:01	SB	11.6073	11.3398	11.8848	10.8916	10.3856	11.4188	16.0366	16.3747	16.5802	13.3167	14.3839	15.3525
ALFPGVALL	P30101	PDIA3	ALFPGVALL_P30101_PDIA3	HLA-A*02:01;HLA-B*15:10;HLA-C*03:04;HLA-C*12:03	SB;WB;WB;WB	18.1284	17.9306	17.9938	18.8314	18.0183	18.2358	18.5056	18.2998	19.1171	17.8924	16.9901	17.2277
ALFPHLLQPV			ALFPHLLQPV_NA_NA	HLA-A*02:01	SB	12.2492	10.1361	9.88238	11.7331	10.7309	16.7151	8.95204	16.7903	17.0884	11.4809	10.8358	15.5321
ALFPHLLQPVL	P55060	CSE1L	ALFPHLLQPVL_P55060_CSE1L	HLA-A*02:01	SB	12.6945	13.2534	12.6844	13.5157	12.6381	12.9345	12.8415	11.2822	12.0583	11.8384	10.5452	10.9007
ALFPSVRIL			ALFPSVRIL_NA_NA	HLA-A*02:01;HLA-A*30:01;HLA-B*15:10;HLA-C*03:04;HLA-C*12:03	SB;WB;WB;SB;SB	10.4162	9.93883	10.3834	10.9099	11.343	9.99966	12.3944	11.8846	9.91005	12.875	9.75527	13.2959
ALFQHITAL	Q9P055	JKAMP	ALFQHITAL_Q9P055_JKAMP	HLA-A*02:01;HLA-B*15:10;HLA-C*03:04;HLA-C*12:03	SB;WB;SB;SB	15.5676	15.4726	15.1372	15.2465	15.9462	15.4142	14.3155	13.9148	14.6196	13.6825	13.7157	13.9622
ALFQPHLINV	P61160	ACTR2	ALFQPHLINV_P61160_ACTR2	HLA-A*02:01	SB	15.9382	16.3019	16.1409	15.9298	14.9066	15.7089	14.8107	14.1964	14.2174	14.8226	14.683	14.0795
ALFQRPPLI	O60832	DKC1	ALFQRPPLI_O60832_DKC1	HLA-A*02:01;HLA-A*30:01;HLA-C*12:03	SB;WB;WB	18.8505	19.1877	18.5942	18.9089	18.2783	18.5992	17.5107	17.0276	17.3434	17.2673	16.9292	17.1839
ALFQSGRLVK			ALFQSGRLVK_NA_NA	HLA-A*30:01	SB	11.9773	11.842	11.0911	11.0892	12.3731	14.1656	14.842	14.7336	15.109	15.0741	15.19	15.14
ALFSDILSGL			ALFSDILSGL_NA_NA	HLA-A*02:01	SB	15.501	15.5061	15.5164	15.6051	14.6357	15.6189	13.9438	11.0743	11.7745	13.371	13.0587	11.4461
ALFSDTPANA			ALFSDTPANA_NA_NA	HLA-A*02:01	SB	17.0156	16.9599	16.2274	16.8275	17.2606	17.2414	18.4784	18.1763	18.5166	17.7551	17.3822	17.3316
ALFSFLYHL	Q7Z6Z7	HUWE1	ALFSFLYHL_Q7Z6Z7_HUWE1	HLA-A*02:01	SB	14.2781	14.3892	13.8976	15.6464	16.002	15.8023	15.8617	15.3289	16.0712	14.7375	15.0962	14.7594
ALFSGPLVQA			ALFSGPLVQA_NA_NA	HLA-A*02:01	SB	17.5708	17.3933	17.6591	16.6191	15.4787	17.8367	17.047	17.082	17.7551	16.6697	16.8791	17.0499
ALFSKAEEQLL			ALFSKAEEQLL_NA_NA	HLA-A*02:01	SB	11.3905	10.6732	11.5198	10.8331	12.3804	12.5483	14.7547	14.1423	14.9677	13.6737	13.5476	13.9117
ALFTKELEKV			ALFTKELEKV_NA_NA	HLA-A*02:01	SB	15.3491	14.8274	15.2469	14.4199	10.8334	15.0222	15.0287	15.6625	15.5487	14.7904	14.7973	15.2209
ALFTPQLNNV			ALFTPQLNNV_NA_NA	HLA-A*02:01	SB	15.3919	15.2349	15.0265	14.7903	14.9083	14.9372	14.5171	14.1512	14.375	13.75	13.2979	13.6897
ALFVLPLLGL			ALFVLPLLGL_NA_NA	HLA-A*02:01	WB	12.2621	12.2158	12.2341	13.5527	13.4403	13.3974	11.0452	9.83193	11.0971	10.8512	11.3416	11.4047
ALFWEQHDL			ALFWEQHDL_NA_NA	HLA-A*02:01	SB	14.0684	11.8629	14.1263	10.3146	14.6812	11.7999	14.5259	14.102	15.2208	13.7737	14.0307	14.2199
ALGAPPPPA			ALGAPPPPA_NA_NA	HLA-A*02:01	WB	14.447	14.9283	14.7579	15.0023	15.7906	15.1142	19.42	19.4491	19.7587	16.1011	16.2072	16.7432
ALGAVVKV			ALGAVVKV_NA_NA	HLA-A*02:01	WB	16.454	16.3643	15.6461	15.8785	16.1556	15.4607	16.8322	16.5471	16.848	16.3444	16.3059	15.967
ALGDKFLLRV			ALGDKFLLRV_NA_NA	HLA-A*02:01	SB	18.2845	18.8121	18.4571	19.1238	18.8616	19.3422	18.5986	18.2092	19.0338	14.9193	13.9752	14.0219
ALGDQILFV	P29084	GTF2E2	ALGDQILFV_P29084_GTF2E2	HLA-A*02:01	SB	17.0453	17.0717	16.7709	17.7838	17.1663	17.6339	17.4315	17.0051	17.5644	10.144	16.686	16.5748
ALGECYEKL			ALGECYEKL_NA_NA	HLA-A*02:01	SB	14.9812	15.501	14.9813	15.3649	14.6302	15.1514	12.7884	12.8302	11.3855	13.6373	11.9879	12.7906
ALGEEALLRYV	Q92503	SEC14L1	ALGEEALLRYV_Q92503_SEC14L1	HLA-A*02:01	WB	14.1116	13.4458	13.6623	11.8523	12.7317	12.9821	13.6191	13.2117	13.4974	13.4172	13.319	13.7132
ALGEVIEA			ALGEVIEA_NA_NA	HLA-A*02:01	WB	14.9636	14.8848	14.501	11.1775	14.6405	12.8535	16.6131	15.9781	16.5831	16.1478	15.7607	16.3791
ALGFVYKL	Q13325	IFIT5	ALGFVYKL_Q13325_IFIT5	HLA-A*02:01	WB	13.5924	13.8401	13.5936	13.4655	14.3647	14.3432	12.5971	11.8765	10.9173	13.413	12.9846	12.7118
ALGFYPAEITL	P01893;P04439;P10321;P13747;P30511;P01889	HLA-H;HLA-A;HLA-C;HLA-E;HLA-F;HLA-B	ALGFYPAEITL_P01893	HLA-A*02:01	SB	17.3066	17.5972	17.3034	19.137	18.8621	18.5961	18.0646	17.1345	18.0112	17.6965	17.1425	17.1128
ALGHVIVLL			ALGHVIVLL_NA_NA	HLA-A*02:01	SB	13.727	13.2924	13.5404	13.3684	14.0124	11.6185	13.179	10.1801	11.9601	13.0494	11.0987	12.8839
ALGKILSV			ALGKILSV_NA_NA	HLA-A*02:01	WB	14.7839	14.8331	14.7707	14.0559	14.8461	14.1972	15.3243	14.2093	14.9789	15.0558	14.2014	14.5072
ALGLLYHV			ALGLLYHV_NA_NA	HLA-A*02:01	WB	12.0084	11.9602	11.9772	13.2826	13.6786	13.832	9.82311	12.3435	12.8062	12.0021	11.3804	11.9982
ALGPPGAAL			ALGPPGAAL_NA_NA	HLA-A*02:01;HLA-B*15:10;HLA-C*03:04	SB;WB;WB	15.6277	14.9183	15.4335	9.6001	10.9413	11.4614	15.3963	14.8286	15.2646	14.7494	14.4031	14.7361
ALGPTGRGV	O15270	SPTLC2	ALGPTGRGV_O15270_SPTLC2	HLA-A*02:01	WB	11.5764	16.7596	16.8747	16.323	12.7249	12.1393	11.0208	11.7727	10.343	17.5155	9.5423	10.3491
ALGPTLLL			ALGPTLLL_NA_NA	HLA-A*02:01	WB	15.7068	17.0162	17.0463	16.259	15.25	16.0966	17.0423	16.5171	16.9262	17.5225	17.1508	17.2269
ALGPVPTAI			ALGPVPTAI_NA_NA	HLA-A*02:01	SB	16.286	11.4082	15.7168	14.8251	16.2559	15.9582	17.6082	17.5564	18.2385	16.4282	16.522	16.3136
ALGQILPQL			ALGQILPQL_NA_NA	HLA-A*02:01	SB	14.4845	14.7713	14.9317	15.429	15.4616	15.1202	15.4211	11.9009	10.5428	15.0931	14.5049	14.7426
ALGSLILMI	P55061	TMBIM6	ALGSLILMI_P55061_TMBIM6	HLA-A*02:01	SB	16.8453	16.533	16.7289	17.6175	16.9283	16.9252	15.8466	14.9262	15.6588	15.5417	14.9367	15.0134
ALGSVVAV			ALGSVVAV_NA_NA	HLA-A*02:01	WB	17.0913	12.0207	11.1943	10.8127	11.4897	9.92516	18.1226	9.83528	11.4583	10.4505	16.7407	10.2006
ALGTVTNV			ALGTVTNV_NA_NA	HLA-A*02:01	WB	16.911	16.8793	16.8463	11.9821	16.0397	15.7246	19.0457	19.2336	19.4911	18.3046	18.1862	18.8105
ALHAAVIAI	Q13576;P46940	IQGAP2;IQGAP1	ALHAAVIAI_Q13576	HLA-A*02:01	SB	12.8641	10.9144	12.4858	12.6054	13.766	13.3589	13.7459	14.1169	14.4311	13.0788	12.5808	12.6497
ALHDILTEI	P40937	RFC5	ALHDILTEI_P40937_RFC5	HLA-A*02:01;HLA-C*12:03	SB;WB	17.6569	17.6046	17.4773	19.6303	19.7323	19.5782	19.4905	19	19.2307	17.8326	17.4049	17.7817
ALHDLLQHV	Q9Y4G6	TLN2	ALHDLLQHV_Q9Y4G6_TLN2	HLA-A*02:01;HLA-C*12:03	SB;WB	14.7502	14.6675	14.2659	15.1401	15.0831	14.6515	13.4831	12.7386	13.144	13.4567	13.4916	12.5778
ALHDQLFYL	Q8NBM8	PCYOX1L	ALHDQLFYL_Q8NBM8_PCYOX1L	HLA-A*02:01;HLA-C*03:04;HLA-C*12:03	SB;WB;WB	13.8685	13.342	13.5176	13.5801	13.5193	13.965	13.86	13.9338	14.1191	13.1932	13.2062	13.0985
ALHDQSQEL			ALHDQSQEL_NA_NA	HLA-A*02:01;HLA-B*15:10;HLA-C*03:04;HLA-C*12:03	SB;WB;SB;WB	10.3762	11.6208	10.5694	11.7673	11.4078	11.374	11.2858	10.9184	11.5701	12.3813	10.005	10.8361
ALHDRAPQL			ALHDRAPQL_NA_NA	HLA-A*02:01;HLA-A*30:01;HLA-B*15:10;HLA-C*03:04;HLA-C*12:03	SB;WB;WB;WB;WB	13.9539	13.5736	13.4677	15.8597	15.7179	15.73	11.1038	10.9071	11.1702	13.4587	10.3059	10.9415
ALHDSSDYL			ALHDSSDYL_NA_NA	HLA-A*02:01;HLA-C*03:04	SB;WB	13.702	14.0168	13.6758	15.2827	14.8092	14.9297	13.7981	13.4189	13.0118	12.8039	12.6469	11.5661
ALHDSSDYLL			ALHDSSDYLL_NA_NA	HLA-A*02:01;HLA-B*15:10	SB;WB	11.7795	12.2226	9.89753	11.1362	14.9286	11.4447	11.7057	13.2552	11.453	11.0693	10.2892	11.6259
ALHFKINKV			ALHFKINKV_NA_NA	HLA-A*02:01	SB	10.3051	11.1983	12.4627	12.1178	11.7941	11.944	16.3333	15.8684	16.6586	14.9305	9.15385	14.4835
ALHHAVIFL			ALHHAVIFL_NA_NA	HLA-A*02:01	SB	15.942	15.1065	15.7374	15.7839	16.8524	16.1441	15.2125	14.7485	15.4895	14.8617	14.2197	13.9822
ALHHKDIAL			ALHHKDIAL_NA_NA	HLA-A*02:01;HLA-C*03:04	SB;WB	10.5579	11.2581	10.3671	12.6698	12.0596	12.7997	10.7423	9.25569	11.0939	12.108	10.1113	9.63437
ALHILVHEL			ALHILVHEL_NA_NA	HLA-A*02:01;HLA-C*03:04	SB;WB	11.1821	11.7658	11.7346	13.1601	13.4191	12.7245	10.1942	10.0633	10.8046	10.8352	10.1773	10.9065
ALHSLLKRV			ALHSLLKRV_NA_NA	HLA-A*02:01	SB	12.3608	11.6779	12.6336	12.009	12.2504	11.266	13.4829	13.0634	13.5553	13.1035	12.9283	13.1356
ALHSVEVEL			ALHSVEVEL_NA_NA	HLA-A*02:01;HLA-C*03:04	SB;WB	13.2144	10.086	9.58778	11.0583	14.0021	13.4412	13.2046	13.0611	13.1911	12.8001	12.7005	11.3119
ALHSWFQTL			ALHSWFQTL_NA_NA	HLA-A*02:01;HLA-A*30:01;HLA-C*03:04;HLA-C*12:03	SB;WB;WB;WB	12.4258	10.3386	13.1184	12.5493	13.1954	12.1552	10.4073	14.0041	10.7518	14.2421	14.0618	14.6968
ALHVPTPGK			ALHVPTPGK_NA_NA	HLA-A*30:01	SB	12.7375	12.9191	12.6562	12.372	10.0592	12.4415	12.6945	10.5316	12.3363	11.7244	11.9331	10.4203
ALHWFLNQV			ALHWFLNQV_NA_NA	HLA-A*02:01	SB	13.9928	14.3565	13.7029	15.0161	15.3508	15.4745	14.0142	13.757	14.447	13.2801	13.1692	13.2598
ALHWLQLFL			ALHWLQLFL_NA_NA	HLA-A*02:01	SB	13.7629	11.9148	12.9797	11.1071	14.1249	11.0422	12.3376	12.8037	13.1116	11.8924	12.295	10.7536
ALIAEGIALV			ALIAEGIALV_NA_NA	HLA-A*02:01	SB	15.9655	15.7189	15.7689	11.6072	14.6648	14.7805	15.4843	15.4969	15.8926	15.5337	15.4176	15.1549
ALIAEMIHTA			ALIAEMIHTA_NA_NA	HLA-A*02:01	SB	13.4008	13.4642	13.3	13.4061	12.5839	13.3297	11.6061	11.5608	12.1249	12.4614	11.8051	11.0184
ALIAESQRL			ALIAESQRL_NA_NA	HLA-A*02:01;HLA-C*03:04	SB;WB	15.4798	15.4519	14.9282	15.0016	11.8439	13.8211	11.2101	14.3386	14.2568	10.5252	13.344	13.1378
ALIAHYPRI	O75533	SF3B1	ALIAHYPRI_O75533_SF3B1	HLA-A*02:01	SB	13.3589	13.2351	12.9209	13.7078	14.0298	14.0069	13.7566	13.5381	14.1399	12.7626	13.4548	12.915
ALIARVTNV	Q9ULZ3	PYCARD	ALIARVTNV_Q9ULZ3_PYCARD	HLA-A*02:01;HLA-C*12:03	SB;WB	17.5474	17.8184	16.8323	18.2552	17.6747	18.2417	17.2779	16.8865	17.2955	17.3064	16.8723	16.9869
ALIDEQILCV			ALIDEQILCV_NA_NA	HLA-A*02:01	SB	18.4189	18.4095	17.3537	18.9415	18.2673	18.6997	16.8296	16.1225	16.9471	17.4801	16.9874	16.723
ALIDRMVNL			ALIDRMVNL_NA_NA	HLA-A*02:01;HLA-C*03:04;HLA-C*12:03	SB;WB;WB	13.706	10.404	10.0121	11.8701	11.8937	12.6488	16.5073	17.0744	17.2067	15.1656	16.2069	16.8335
ALIEAEKVAQV	O94905	ERLIN2	ALIEAEKVAQV_O94905_ERLIN2	HLA-A*02:01	SB	14.1587	13.5726	13.6797	13.0297	12.9766	13.0883	12.72	12.8044	12.6178	12.7245	11.6115	12.11
ALIEDEHNL	Q49A88	CCDC14	ALIEDEHNL_Q49A88_CCDC14	HLA-A*02:01;HLA-C*03:04	SB;WB	15.5577	11.2582	15.4281	16.6477	16.703	16.9616	10.7094	11.2661	16.1111	10.0769	15.167	10.7091
ALIEGAGILL	Q99595	TIMM17A	ALIEGAGILL_Q99595_TIMM17A	HLA-A*02:01	SB	20.4645	20.6719	20.4967	19.9232	19.7034	19.8033	20.0994	19.8849	20.4794	20.111	19.8156	19.7798
ALIEKLVEL	Q14181	POLA2	ALIEKLVEL_Q14181_POLA2	HLA-A*02:01;HLA-B*15:10;HLA-C*03:04;HLA-C*12:03	SB;WB;SB;SB	19.7737	19.7615	19.72	19.6114	19.2775	19.4894	19.0492	18.4327	18.9214	18.3914	18.014	18.2679
ALIENLTHQI			ALIENLTHQI_NA_NA	HLA-A*02:01	SB	12.0126	12.7766	12.532	12.4633	12.0152	12.6897	12.1789	15.4008	16.384	11.4717	11.3456	10.3316
ALIERGTAKL			ALIERGTAKL_NA_NA	HLA-A*02:01	SB	10.9952	9.79805	13.2891	11.1198	13.5436	13.6014	10.5143	11.1278	14.3044	10.4192	13.747	11.1326
ALIEVPDGFTA	Q9H4A4	RNPEP	ALIEVPDGFTA_Q9H4A4_RNPEP	HLA-A*02:01	SB	21.1145	20.8898	20.8905	20.6319	19.9916	20.7045	20.9612	20.3589	21.0437	20.7085	20.4551	20.6009
ALIFKIASA			ALIFKIASA_NA_NA	HLA-A*02:01	SB	14.5798	14.1175	13.8699	12.5956	13.7797	13.4405	14.335	13.8368	14.5491	14.1391	13.8489	14.3919
ALIFRRIYL			ALIFRRIYL_NA_NA	HLA-A*02:01;HLA-A*30:01	WB;WB	19.9166	20.1799	19.4589	19.9582	20.2235	20.4157	19.3039	19.1353	20.0655	18.0059	17.7644	17.8683
ALIGALLAI			ALIGALLAI_NA_NA	HLA-A*02:01	SB	10.8901	16.8848	12.2587	9.84089	16.4959	16.2283	12.0993	15.6157	16.4605	16.223	8.38894	15.4797
ALIGILTGL			ALIGILTGL_NA_NA	HLA-A*02:01	SB	17.7497	17.3784	18.2742	17.0713	18.897	17.8985	17.3197	17.5093	18.6227	18.0934	16.9958	17.8188
ALIGMSPQV	Q9NW15	ANO10	ALIGMSPQV_Q9NW15_ANO10	HLA-A*02:01	SB	16.5184	16.4793	16.3845	9.74825	11.2006	12.5335	17.2745	17.1451	12.0446	16.1559	15.8608	15.9869
ALIHRMIEFV			ALIHRMIEFV_NA_NA	HLA-A*02:01	WB	9.59114	11.3054	11.5293	12.2446	13.0645	13.0041	11.6009	10.6151	10.1281	10.8086	10.996	9.59535
ALILEPSLYTV			ALILEPSLYTV_NA_NA	HLA-A*02:01	SB	18.6967	18.8356	18.6173	18.8006	18.2617	18.4782	17.6146	17.0829	17.5952	17.7498	17.5776	17.3542
ALINVPPPFL			ALINVPPPFL_NA_NA	HLA-A*02:01	SB	15.4713	15.4312	15.2555	15.0698	14.9107	10.9607	10.8053	14.1347	14.6268	10.5738	11.9651	13.1222
ALIPETTTL	Q9UBR5	CKLF	ALIPETTTL_Q9UBR5_CKLF	HLA-A*02:01;HLA-B*15:10;HLA-C*03:04;HLA-C*12:03	SB;WB;SB;WB	18.5127	18.1516	18.4997	17.3801	18.025	18.2278	18.5263	17.8392	18.6013	19.1781	19.1826	19.0077
ALIPETTTLTV	Q9UBR5	CKLF	ALIPETTTLTV_Q9UBR5_CKLF	HLA-A*02:01	SB	19.203	19.1994	19.0841	17.9967	17.7125	17.999	17.4771	17.3538	17.4265	18.6122	18.3444	17.7143
ALIPIPLAV	P19256	CD58	ALIPIPLAV_P19256_CD58	HLA-A*02:01;HLA-A*30:01;HLA-C*03:04;HLA-C*12:03	SB;WB;WB;SB	16.3187	11.8071	16.2954	16.3538	15.8172	11.724	16.3937	15.4973	16.4839	16.6775	15.6788	16.1865
ALIPIPLAVI			ALIPIPLAVI_NA_NA	HLA-A*02:01	WB	15.8834	16.3713	16.144	16.8215	17.171	17.4523	15.234	15.1397	15.935	16.0355	15.4658	15.1711
ALIQQATTV	P32969	RPL9; RPL9P7; RPL9P8; RPL9P9	ALIQQATTV_P32969_RPL9	HLA-A*02:01	SB	16.1176	15.9162	16.0383	15.3755	16.3995	15.2526	18.1685	18.0152	18.2059	17.5056	17.3555	17.4951
ALIRVISKL	Q9BZL4;O60237;O14974	PPP1R12C;PPP1R12B;PPP1R12A	ALIRVISKL_Q9BZL4	HLA-A*02:01	SB	13.1348	12.5709	13.1373	13.0494	14.7146	14.4999	14.7144	14.4155	14.6304	14.741	14.1566	14.4001
ALISEKLETL	Q8IXB1	DNAJC10	ALISEKLETL_Q8IXB1_DNAJC10	HLA-A*02:01	SB	12.9289	12.8865	12.5412	13.1364	14.3476	13.2317	12.2481	12.3687	13.0997	12.0538	11.5403	11.8729
ALITRIFGV	Q6YHU6	THADA	ALITRIFGV_Q6YHU6_THADA	HLA-A*02:01	SB	16.5606	16.7753	16.8321	17.3896	16.9149	18.2333	19.976	19.5809	20.0509	20.0708	19.9633	20.3602
ALIVLIHLL			ALIVLIHLL_NA_NA	HLA-A*02:01	SB	10.7554	10.6335	10.3802	11.541	11.7596	10.052	10.8069	10.3639	10.5666	11.2193	7.96993	10.1786
ALKAKVIQK	O15417	TNRC18	ALKAKVIQK_O15417_TNRC18	HLA-A*30:01	SB	12.4666	12.4134	10.7774	11.3875	11.8802	11.7685	13.8227	13.6014	14.1844	13.7736	13.6599	13.5724
ALKDFVASI	P25205	MCM3	ALKDFVASI_P25205_MCM3	HLA-A*02:01;HLA-A*30:01;HLA-C*12:03	SB;WB;WB	17.9102	17.9899	17.6507	18.5439	18.9247	18.8621	18.5465	18.1636	18.8546	17.5737	17.4319	17.3778
ALKDKIEKA			ALKDKIEKA_NA_NA	HLA-A*02:01;HLA-A*30:01	SB;WB	12.6902	12.8213	12.8756	13.2764	12.269	13.2565	14.2236	11.4574	15.5144	11.9825	10.9504	12.6678
ALKDLINEA	P12004	PCNA	ALKDLINEA_P12004_PCNA	HLA-A*02:01;HLA-A*30:01	SB;WB	18.7698	18.8939	18.1995	19.4581	19.3786	19.2765	19.4773	18.8066	19.3567	19.116	18.5967	18.7427
ALKDLYCHK	P16220	CREB1	ALKDLYCHK_P16220_CREB1	HLA-A*30:01	SB	13.8212	14.0712	13.8013	14.3181	14.4168	15.007	16.7009	16.8362	17.0631	15.9281	15.0851	15.5421
ALKDSVQRA			ALKDSVQRA_NA_NA	HLA-A*02:01;HLA-A*30:01	WB;WB	10.6863	11.1028	12.0152	13.7207	12.9777	13.8374	14.3712	15.6625	15.9228	14.2838	10.1934	13.8659
ALKEKVIKA			ALKEKVIKA_NA_NA	HLA-A*02:01;HLA-A*30:01	SB;WB	10.632	10.3251	10.869	11.7993	11.2222	11.8928	10.916	10.9006	10.3852	9.38161	9.18373	11.0951
ALKELMEIEEV			ALKELMEIEEV_NA_NA	HLA-A*02:01	SB	10.929	12.5818	13.9419	10.0987	12.0647	11.8233	14.9103	11.5171	15.931	14.3516	14.3233	10.3663
ALKERVDEL			ALKERVDEL_NA_NA	HLA-A*02:01;HLA-C*12:03	SB;WB	11.3492	10.7433	11.1496	12.0563	11.9268	13.8654	15.2395	15.6696	11.6202	10.4316	13.5748	11.0856
ALKGKEPPK	O14979	HNRNPDL	ALKGKEPPK_O14979_HNRNPDL	HLA-A*30:01	SB	9.28366	11.7497	12.0932	11.4486	11.5374	11.4854	10.3727	10.4327	11.2822	10.7421	10.3228	11.6026
ALKKALAAA			ALKKALAAA_NA_NA	HLA-A*02:01;HLA-A*30:01	WB;WB	12.093	12.6607	12.5834	12.4339	12.5713	12.8578	11.3539	11.2316	12.2358	11.2544	11.4277	10.9562
ALKKLILSK			ALKKLILSK_NA_NA	HLA-A*30:01	SB	14.2197	13.961	14.2342	14.4949	14.2338	14.9709	19.7368	11.2193	11.903	12.4528	11.27	12.3117
ALKKQLPGV			ALKKQLPGV_NA_NA	HLA-A*02:01;HLA-A*30:01	SB;WB	12.1903	11.7428	10.1144	12.8242	12.802	12.6378	13.3509	12.2337	13.2586	12.615	11.9068	12.2689
ALKNPPINTK	O15511	ARPC5	ALKNPPINTK_O15511_ARPC5	HLA-A*30:01	SB	10.8003	10.6868	11.1016	11.7342	11.3872	11.7165	13.89	14.4748	15.3095	13.5459	13.0258	13.7807
ALKPDLVNV			ALKPDLVNV_NA_NA	HLA-A*02:01;HLA-A*30:01	SB;WB	17.5521	17.7033	17.7061	17.9378	17.7683	17.8955	17.5075	16.9525	17.6677	16.795	16.476	16.2759
ALKRFVNLV			ALKRFVNLV_NA_NA	HLA-A*02:01;HLA-A*30:01	WB;WB	15.5007	14.1858	14.9692	13.1887	14.3598	14.4011	15.8973	15.5999	16.1116	15.4803	15.1009	15.816
ALKSGKLVTA			ALKSGKLVTA_NA_NA	HLA-A*02:01	WB	10.8656	11.262	10.3604	10.6295	10.8197	11.1517	11.7579	11.4923	11.9142	9.08706	10.5089	11.096
ALKTGIVAK	Q9BQ61	TRIR	ALKTGIVAK_Q9BQ61_TRIR	HLA-A*30:01	SB	13.6014	13.7445	13.7419	16.1312	15.7082	16.1712	14.001	13.9569	14.602	13.8212	13.3964	13.7309
ALLAELEKI	Q9P013	CWC15	ALLAELEKI_Q9P013_CWC15	HLA-A*02:01	SB	12.2808	10.6103	10.5464	13.8136	13.7766	14.0277	12.5047	12.1233	13.6771	9.98148	12.5431	12.5781
ALLAGSEYL	O15371	EIF3D	ALLAGSEYL_O15371_EIF3D	HLA-A*02:01	SB	11.8629	20.8536	20.2393	18.7488	19.9788	19.4656	20.0282	19.6371	19.8995	19.2885	18.8013	19.3064
ALLAGSEYLKL	O15371	EIF3D	ALLAGSEYLKL_O15371_EIF3D	HLA-A*02:01	WB	14.7297	14.6513	14.7073	13.5033	12.9071	13.2841	13.2492	12.6826	12.8486	12.3529	12.3596	12.2612
ALLAHGTSFLL			ALLAHGTSFLL_NA_NA	HLA-A*02:01	WB	15.7318	12.9706	15.3925	13.423	13.7858	14.2957	9.9321	14.3388	14.7798	14.2615	14.5934	14.8038
ALLAKILQI			ALLAKILQI_NA_NA	HLA-A*02:01	SB	17.393	17.8339	17.3406	18.3295	17.9198	18.4552	16.6682	15.3856	16.3533	16.167	15.421	16.4539
ALLAYTLGV	Q05639;Q5VTE0;P68104	EEF1A2;EEF1A1P5;EEF1A1	ALLAYTLGV_Q05639	HLA-A*02:01	SB	17.4466	17.3735	17.1373	18.2934	19.2404	18.7219	20.3874	19.7712	20.6093	18.9055	19.3602	19.2691
ALLDAAGVASL			ALLDAAGVASL_NA_NA	HLA-A*02:01	SB	15.8493	15.3839	15.7327	15.0997	14.6754	15.1743	12.3704	11.3636	11.1317	10.0512	14.1659	11.1444
ALLDGRLQV			ALLDGRLQV_NA_NA	HLA-A*02:01	SB	15.4394	14.2141	14.8118	11.0998	11.4539	10.8437	11.2673	12.9625	11.0852	9.78284	9.79619	9.86398
ALLDHDLAL			ALLDHDLAL_NA_NA	HLA-A*02:01;HLA-B*15:10;HLA-C*03:04	SB;WB;WB	14.511	14.7672	14.0872	14.2685	14.4104	14.4463	13.3715	13.4178	10.558	12.9479	12.5596	12.3169
ALLDIIRSL			ALLDIIRSL_NA_NA	HLA-A*02:01;HLA-B*15:10;HLA-C*03:04;HLA-C*12:03	SB;WB;WB;WB	15.7702	14.5431	14.8586	14.984	18.2454	12.8695	15.861	10.8756	12.4631	14.0108	12.1139	14.5731
ALLDIIRSLK	O95864	FADS2	ALLDIIRSLK_O95864_FADS2	HLA-A*02:01;HLA-A*30:01	WB;WB	20.3537	20.3304	20.1097	19.3842	19.2507	19.5024	18.7591	17.4815	18.7267	18.0381	17.9721	17.8107
ALLDKLYA	Q9NV31	IMP3	ALLDKLYA_Q9NV31_IMP3	HLA-A*02:01	WB	14.4398	14.5731	14.5305	14.4946	14.6731	14.2942	14.7789	14.6308	14.5896	14.2574	13.4767	13.6193
ALLDKLYAL	Q9NV31	IMP3	ALLDKLYAL_Q9NV31_IMP3	HLA-A*02:01;HLA-C*03:04	SB;WB	22.2103	22.0006	21.9693	22.1795	21.8286	22.0336	22.4901	21.3476	22.1827	21.9575	21.5092	21.6317
ALLDNNIGL	O75153	CLUH	ALLDNNIGL_O75153_CLUH	HLA-A*02:01	SB	18.935	19.2766	18.9905	18.9323	19.2004	19.0836	19.1659	18.7756	19.0763	19.089	18.5691	18.8305
ALLDPNWHC			ALLDPNWHC_NA_NA	HLA-A*02:01	SB	17.2731	17.4738	17.3339	17.6089	17.5171	17.6658	16.6749	16.0555	17.3652	16.2687	15.5854	15.5955
ALLDQALSNA			ALLDQALSNA_NA_NA	HLA-A*02:01	SB	17.5928	17.0232	17.0929	17.1916	18.0357	17.4081	17.4847	17.467	18.1795	17.1277	16.6437	16.6092
ALLDQLHTL	Q9Y6Q9	NCOA3	ALLDQLHTL_Q9Y6Q9_NCOA3	HLA-A*02:01;HLA-B*15:10;HLA-C*03:04;HLA-C*12:03	SB;WB;WB;WB	14.396	14.8306	14.1579	15.147	15.5115	15.5993	15.0145	14.5572	15.5415	14.6813	14.521	14.4831
ALLDQTKTL	Q9Y490	TLN1	ALLDQTKTL_Q9Y490_TLN1	HLA-A*02:01;HLA-B*15:10;HLA-C*03:04;HLA-C*12:03	SB;WB;WB;WB	9.90082	13.3949	11.7133	13.9183	14.0062	13.7642	11.3987	13.1146	11.6858	10.8704	11.6449	12.2088
ALLDRIVSV	Q92621	NUP205	ALLDRIVSV_Q92621_NUP205	HLA-A*02:01;HLA-A*30:01;HLA-C*12:03	SB;WB;WB	19.2001	19.5955	18.823	18.1947	10.8932	18.77	18.508	18.1561	19.2026	17.9776	17.9304	18.1099
ALLDSAHLL	O14617	AP3D1	ALLDSAHLL_O14617_AP3D1	HLA-A*02:01;HLA-C*03:04	SB;WB	16.9486	17.4623	16.9493	17.3771	17.6735	17.9933	17.2409	16.7698	17.8015	16.717	16.3078	16.5504
ALLDSVEVGL			ALLDSVEVGL_NA_NA	HLA-A*02:01	SB	16.4741	17.5253	15.8313	18.2796	19.4281	16.7104	18.1387	18.2031	19.8864	16.8674	15.6009	12.1555
ALLDVSNNYGI			ALLDVSNNYGI_NA_NA	HLA-A*02:01	WB	16.1334	16.4326	16.2802	16.5513	16.1615	16.1097	14.9476	14.8648	15.2204	14.1159	13.8124	13.7692
ALLDVTPKAV	Q9UDY2	TJP2	ALLDVTPKAV_Q9UDY2_TJP2	HLA-A*02:01	SB	14.2957	14.488	14.0832	13.1896	13.0997	13.3634	11.5288	12.0895	13.1228	11.8304	10.2643	11.4867
ALLDWVTSV	Q9UPN3	MACF1	ALLDWVTSV_Q9UPN3_MACF1	HLA-A*02:01;HLA-C*12:03	SB;WB	18.3378	18.7078	18.418	18.3464	18.0011	18.3734	18.9238	18.3615	19.038	18.3461	18.3026	18.3763
ALLEADVNIKL	P61011	SRP54	ALLEADVNIKL_P61011_SRP54	HLA-A*02:01	SB	16.4831	15.224	15.9708	16.2086	17.1655	15.0357	15.027	14.1131	14.3275	14.0555	15.054	13.9108
ALLEDCPHV			ALLEDCPHV_NA_NA	HLA-A*02:01	SB	14.1233	14.3299	14.2854	13.8417	13.5011	14.1204	14.0825	13.6166	14.4982	14.1421	13.3627	13.6945
ALLEDSCHYL			ALLEDSCHYL_NA_NA	HLA-A*02:01	SB	15.3851	16.513	16.3285	15.3796	14.3216	15.5266	13.2196	13.0133	12.8661	14.0661	13.9053	13.6946
ALLEDSVIRQA			ALLEDSVIRQA_NA_NA	HLA-A*02:01	SB	10.5694	11.9773	10.5597	11.5048	11.1776	12.41	11.7156	11.9351	11.914	10.2078	10.4757	9.29131
ALLEENSTPQL			ALLEENSTPQL_NA_NA	HLA-A*02:01	SB	16.8249	17.1478	16.9037	16.7211	16.7646	17.0927	16.1845	16.1018	16.4611	15.8935	15.4634	15.4426
ALLEEQNLSV			ALLEEQNLSV_NA_NA	HLA-A*02:01	SB	17.128	16.7809	16.8799	16.0625	16.8578	16.7898	15.9509	15.3542	16.7566	15.588	15.5791	15.7009
ALLEEVKAL			ALLEEVKAL_NA_NA	HLA-A*02:01;HLA-C*03:04	SB;WB	12.9563	13.4343	12.624	14.2402	13.4329	14.3729	13.1059	12.8775	13.7665	12.2944	12.0262	12.77
ALLEGLTVV	P61923	COPZ1	ALLEGLTVV_P61923_COPZ1	HLA-A*02:01	SB	18.7848	18.4568	18.6146	17.0948	18.3759	17.268	19.0879	19.5498	20.0226	18.268	18.1528	18.958
ALLEGVKNV			ALLEGVKNV_NA_NA	HLA-A*02:01	SB	13.7056	13.837	13.0345	10.4455	11.6946	10.6741	13.5227	13.0937	14.1855	11.154	12.8624	11.5716
ALLEIVHCL			ALLEIVHCL_NA_NA	HLA-A*02:01;HLA-C*03:04	SB;WB	16.7901	16.7613	16.6554	17.3869	16.5655	17.4679	15.6718	14.5044	15.8672	15.9084	15.0572	15.3627
ALLEKGITEA	P41229	KDM5C	ALLEKGITEA_P41229_KDM5C	HLA-A*02:01	SB	16.2741	16.0631	15.9858	16.1115	15.5672	16.2321	15.7783	15.8391	16.3827	15.7519	15.3449	15.3184
ALLEKLTEL	O75165	DNAJC13	ALLEKLTEL_O75165_DNAJC13	HLA-A*02:01;HLA-C*03:04;HLA-C*12:03	SB;WB;WB	13.9311	13.7271	13.4163	14.9756	14.5855	14.8083	13.5325	13.3013	14.1884	12.8728	12.9101	12.8563
ALLELLERL	P36406	TRIM23	ALLELLERL_P36406_TRIM23	HLA-A*02:01	SB	12.87	12.5655	11.5151	15.3568	16.9512	15.5015	14.5486	15.1875	15.6573	15.1944	15.2135	14.2677
ALLELLHEL	Q8NC56	LEMD2	ALLELLHEL_Q8NC56_LEMD2	HLA-A*02:01;HLA-C*03:04;HLA-C*12:03	SB;WB;WB	15.4942	15.8909	15.6656	16.5521	16.4364	16.2909	16.1068	14.8186	15.4856	15.0633	14.4208	14.5689
ALLELVPWRA			ALLELVPWRA_NA_NA	HLA-A*02:01	SB	13.8221	13.513	14.2061	13.0784	12.3362	13.5832	16.167	15.3282	15.961	15.2935	14.7007	14.8705
ALLEMDARL	Q9NPD3	EXOSC4	ALLEMDARL_Q9NPD3_EXOSC4	HLA-A*02:01	SB	18.2723	17.8407	17.5176	17.0822	17.5261	17.3952	17.2256	16.6662	17.6556	17.3687	17.0738	16.5562
ALLENGIIHHV			ALLENGIIHHV_NA_NA	HLA-A*02:01	SB	10.6336	11.2007	10.2355	10.7259	12.357	11.0342	13.2598	12.4986	12.964	12.1598	10.4135	11.8905
ALLENMEGLFL	P61923	COPZ1	ALLENMEGLFL_P61923_COPZ1	HLA-A*02:01	SB	16.6604	16.5164	16.4026	17.5613	16.5585	16.9116	16.2353	15.5966	16.0477	16.0294	15.909	15.8525
ALLENPKMEL			ALLENPKMEL_NA_NA	HLA-A*02:01	SB	14.9152	15.8118	15.7237	14.3501	14.7283	13.8153	14.546	12.297	13.9697	13.7622	13.7829	13.6614
ALLEPEFILKA			ALLEPEFILKA_NA_NA	HLA-A*02:01	SB	17.9153	17.4583	18.0472	16.7392	17.7998	17.5636	16.7675	15.8731	16.8577	16.596	16.9121	16.3434
ALLEPGGVLTI			ALLEPGGVLTI_NA_NA	HLA-A*02:01	SB	17.1747	17.2099	17.2618	17.2033	16.8209	16.824	15.3598	15.0871	15.4679	15.7338	15.1992	14.8855
ALLEQVNAL	O75935	DCTN3	ALLEQVNAL_O75935_DCTN3	HLA-A*02:01;HLA-B*15:10;HLA-C*03:04	SB;WB;WB	17.25	16.6965	16.7823	10.7851	17.8639	17.247	18.0565	17.4179	18.5729	17.3684	17.2075	17.42
ALLERGYSL			ALLERGYSL_NA_NA	HLA-A*02:01;HLA-B*15:10;HLA-C*03:04	SB;WB;WB	16.8372	16.797	16.3661	15.7968	16.5069	15.9519	14.7231	11.4073	11.8942	16.051	16.0338	15.9572
ALLETNPYL	O96005	CLPTM1	ALLETNPYL_O96005_CLPTM1	HLA-A*02:01;HLA-C*03:04	SB;WB	16.7956	16.998	16.864	15.8609	16.0206	16.3274	17.3529	16.9114	17.7563	16.8691	16.5894	16.955
ALLETNPYLL			ALLETNPYLL_NA_NA	HLA-A*02:01	SB	11.0673	11.5961	15.0127	14.7409	11.6291	15.2921	10.3441	11.3799	13.9424	12.0607	13.4133	9.71125
ALLETPWRK			ALLETPWRK_NA_NA	HLA-A*30:01	WB	12.9681	12.5192	12.3077	11.4155	12.2005	12.0041	13.4184	13.7881	13.9234	13.3768	13.1019	14.0824
ALLETSLLHHF			ALLETSLLHHF_NA_NA	HLA-A*02:01	WB	13.6394	13.9608	13.4931	14.6838	14.7426	15.1696	13.4527	12.8024	13.8248	12.8344	12.5029	12.286
ALLETVNRL	Q8IWJ2	GCC2	ALLETVNRL_Q8IWJ2_GCC2	HLA-A*02:01	SB	11.1763	12.501	11.526	12.8254	10.8161	10.9586	11.4633	11.3961	11.8004	10.9236	9.39819	11.9295
ALLGASIKL			ALLGASIKL_NA_NA	HLA-A*02:01	SB	13.1574	12.4219	12.3768	14.3619	15.1247	14.7644	13.2051	12.8501	13.6194	11.7424	11.6352	10.0877
ALLGDLTKA	O14787;Q92973	TNPO2;TNPO1	ALLGDLTKA_O14787	HLA-A*02:01	SB	16.7223	16.5438	16.3506	16.9455	17.2143	16.9866	17.3237	17.0027	17.6684	17.1922	16.7223	16.5883
ALLGDNEKMNL			ALLGDNEKMNL_NA_NA	HLA-A*02:01	SB	10.7074	11.3514	10.9202	10.8398	10.1279	11.5749	14.7745	14.1825	14.6825	8.64094	9.19603	10.0889
ALLGELARL	Q8N9M5	TMEM102	ALLGELARL_Q8N9M5_TMEM102	HLA-A*02:01	SB	13.3006	11.672	12.548	10.9511	10.6651	11.2692	14.8979	15.4006	15.4586	14.7989	14.5101	14.869
ALLGFLVLV			ALLGFLVLV_NA_NA	HLA-A*02:01	SB	16.1334	17.5787	10.6199	11.4067	11.3828	19.5774	19.4512	10.935	19.6582	17.2741	17.0088	17.061
ALLGGLVNV	Q8N4S7	PAQR4	ALLGGLVNV_Q8N4S7_PAQR4	HLA-A*02:01	SB	21.1549	21.1463	21.0444	21.9518	21.4694	21.6764	22.4652	22.1782	22.3771	21.327	21.1222	20.9928
ALLGGLVNVA			ALLGGLVNVA_NA_NA	HLA-A*02:01	SB	17.2741	17.2265	16.9958	17.5127	17.4114	16.832	16.4389	15.4351	16.2198	14.9745	14.7073	11.6317
ALLGGNVRMML			ALLGGNVRMML_NA_NA	HLA-A*02:01	SB	15.7479	14.7301	15.432	14.4867	15.2753	15.0892	14.2018	14.2179	14.5344	11.0719	10.0321	11.5293
ALLGILQHV	Q8IVD9	NUDCD3	ALLGILQHV_Q8IVD9_NUDCD3	HLA-A*02:01	SB	15.1811	15.5262	15.3458	16.721	15.3112	16.1414	16.1341	15.0681	16.2391	15.594	15.116	15.3796
ALLGKIEKV	Q10471	GALNT2	ALLGKIEKV_Q10471_GALNT2	HLA-A*02:01	SB	16.6241	16.9324	16.4367	16.827	15.7928	16.862	16.5	16.2921	16.9738	15.5768	15.23	15.3291
ALLGKLDAI			ALLGKLDAI_NA_NA	HLA-A*02:01	SB	14.0503	13.9263	13.7124	13.5291	14.3414	14.1232	13.2214	12.6534	13.8118	13.9628	13.3213	13.5853
ALLGKLDAINV			ALLGKLDAINV_NA_NA	HLA-A*02:01	SB	12.228	12.3966	11.5735	11.9012	11.4323	11.0986	11.3176	10.5602	11.8496	10.8247	11.1772	10.2614
ALLGRIPSA	P06576	ATP5F1B	ALLGRIPSA_P06576_ATP5F1B	HLA-A*02:01;HLA-A*30:01	SB;WB	17.9362	17.619	16.9538	17.7849	16.7947	16.8468	17.6673	17.6942	17.9348	16.2062	15.614	11.1675
ALLGRLAEL	P41229	KDM5C	ALLGRLAEL_P41229_KDM5C	HLA-A*02:01;HLA-C*03:04	SB;WB	11.1039	10.0876	11.796	12.1064	15.348	15.0255	14.3943	14.6895	14.9793	13.4489	12.379	14.4941
ALLGRLREV			ALLGRLREV_NA_NA	HLA-A*02:01;HLA-C*12:03	SB;WB	18.8759	19.1641	18.396	18.612	18.31	18.893	18.4724	18.2612	18.8665	18.0754	17.9558	17.7434
ALLHADFRV			ALLHADFRV_NA_NA	HLA-A*02:01	SB	15.6813	15.6884	15.3158	16.4137	15.4251	16.0608	15.0953	14.4011	14.8575	15.7086	15.0946	17.3632
ALLHKTIQL			ALLHKTIQL_NA_NA	HLA-A*02:01	SB	15.4544	15.892	14.9282	17.3974	17.1863	17.2809	15.094	14.0688	15.2707	14.0549	14.1987	13.7678
ALLHTVTSI			ALLHTVTSI_NA_NA	HLA-A*02:01	SB	12.7422	13.0775	12.844	13.3173	13.5377	12.936	12.3912	11.9447	9.94804	12.0829	11.9502	11.9355
ALLKDSIVQL			ALLKDSIVQL_NA_NA	HLA-A*02:01	SB	14.2296	11.1495	13.609	14.7925	15.0106	15.0471	13.0144	14.1514	13.6312	12.8685	12.6127	11.4149
ALLKGLAAV			ALLKGLAAV_NA_NA	HLA-A*02:01	SB	15.6835	15.7991	15.7562	15.0683	15.6308	15.6496	16.1535	16.2228	16.5012	15.9945	15.7729	15.7967
ALLKIEGVYA	P18077	RPL35A	ALLKIEGVYA_P18077_RPL35A	HLA-A*02:01	WB	20.5813	20.7893	20.4892	20.3599	19.8287	20.2831	19.2674	18.6633	19.5131	19.0905	18.6187	18.4224
ALLKNPKILLL			ALLKNPKILLL_NA_NA	HLA-A*02:01	SB	16.0153	16.2324	15.6423	14.8506	15.4617	15.9748	14.8053	14.4046	15.0869	12.6511	12.1211	9.94978
ALLKQIQEA	Q9UNL4	ING4	ALLKQIQEA_Q9UNL4_ING4	HLA-A*02:01	SB	17.4324	17.646	17.1196	17.3997	17.4044	18.0736	17.6422	17.5976	18.2024	16.9448	16.8454	16.3612
ALLKRLEAV			ALLKRLEAV_NA_NA	HLA-A*02:01	SB	15.9819	15.5285	15.6504	15.0234	15.2264	15.6466	16.5909	16.7685	17.145	16.1694	16.1482	16.6878
ALLKVNQEL			ALLKVNQEL_NA_NA	HLA-A*02:01;HLA-C*03:04	SB;WB	14.9291	15.0727	14.6346	15.2942	15.182	15.2784	13.487	12.9413	13.4502	13.3895	12.9237	12.8321
ALLLSVLRV			ALLLSVLRV_NA_NA	HLA-A*02:01	SB	10.8497	11.7715	11.7937	10.5655	10.9508	11.2571	12.6988	12.1077	12.3194	11.7128	11.4316	11.2549
ALLNAILHSA			ALLNAILHSA_NA_NA	HLA-A*02:01	WB	14.9226	14.7478	15.0926	15.2085	15.9433	14.6516	13.632	13.8967	14.2078	13.6908	13.9666	13.8566
ALLNDHIYV			ALLNDHIYV_NA_NA	HLA-A*02:01	SB	15.4347	15.168	14.9817	14.6494	14.2711	14.3353	13.838	13.9698	15.6941	13.7737	13.4591	13.32
ALLNDHIYVV			ALLNDHIYVV_NA_NA	HLA-A*02:01	SB	14.4411	14.0865	13.9629	13.4064	13.6905	13.6474	11.8325	12.4944	12.6001	12.0063	13.4329	14.0156
ALLNGEYLL	Q9BV38	WDR18	ALLNGEYLL_Q9BV38_WDR18	HLA-A*02:01	SB	20.8781	21.0799	20.5904	19.5937	20.2737	19.4291	20.7894	20.0504	20.7685	20.314	19.9552	20.0638
ALLNGEYLLAA	Q9BV38	WDR18	ALLNGEYLLAA_Q9BV38_WDR18	HLA-A*02:01	WB	19.6149	19.6386	19.4279	18.1903	18.1246	18.2473	16.7262	15.3565	16.3407	17.1787	16.968	16.9308
ALLNILSEV	A0AVT1	UBA6	ALLNILSEV_A0AVT1_UBA6	HLA-A*02:01	SB	17.4167	18.4271	18.5342	17.1941	16.578	17.6666	18.9129	18.3917	18.9788	18.9291	18.4296	18.5721
ALLNKTMRI			ALLNKTMRI_NA_NA	HLA-A*02:01	SB	13.1384	11.1222	13.3774	11.6401	13.1882	11.2709	12.3594	12.0014	10.7518	11.393	10.3924	9.81741
ALLNLAERL			ALLNLAERL_NA_NA	HLA-A*02:01	SB	11.5686	9.96868	10.3691	10.4054	11.9828	10.7168	14.3939	14.5699	15.4327	13.7467	13.8959	14.2967
ALLNQHYQV			ALLNQHYQV_NA_NA	HLA-A*02:01	SB	16.0582	16.2744	15.5244	15.359	15.5778	15.2924	14.6956	14.3897	15.1552	14.8548	14.6632	14.3811
ALLNTINYL			ALLNTINYL_NA_NA	HLA-A*02:01	SB	16.5806	16.6469	16.1566	16.4273	16.3947	16.0779	15.6696	14.3919	15.3317	14.7255	14.3411	14.3116
ALLNVELEL	Q99832	CCT7	ALLNVELEL_Q99832_CCT7	HLA-A*02:01	SB	18.7371	18.6235	17.8249	19.5449	19.6626	17.6957	17.8496	17.3683	18.0298	16.7972	17.9007	16.3869
ALLPAPALV			ALLPAPALV_NA_NA	HLA-A*02:01	SB	14.8651	14.7721	14.7859	14.3268	11.7733	14.1876	14.9727	14.4042	14.9721	15.2837	14.7322	14.7702
ALLPASAGV			ALLPASAGV_NA_NA	HLA-A*02:01	SB	16.8213	16.6037	16.7797	16.8905	17.6566	16.9263	18.6365	18.0915	18.9338	17.6973	17.3988	17.3604
ALLPDLPAL			ALLPDLPAL_NA_NA	HLA-A*02:01;HLA-B*15:10;HLA-C*03:04	SB;WB;WB	19.094	19.1699	19.148	18.6737	18.7477	18.518	19.1247	18.7466	19.2443	18.3034	18.096	17.6369
ALLPHLYTL	P10253	GAA	ALLPHLYTL_P10253_GAA	HLA-A*02:01;HLA-B*15:10;HLA-C*03:04;HLA-C*12:03	SB;WB;WB;WB	14.8486	14.8063	14.6758	15.2474	15.1945	15.131	13.4854	16.7495	13.5659	13.8991	13.1526	13.0284
ALLPLLERV	Q6ZNJ1	NBEAL2	ALLPLLERV_Q6ZNJ1_NBEAL2	HLA-A*02:01	SB	10.272	12.645	11.0167	13.6263	12.0901	12.9008	17.2469	16.7302	17.3466	16.7191	16.2696	16.9622
ALLPQNHKL			ALLPQNHKL_NA_NA	HLA-A*02:01;HLA-C*03:04	SB;WB	13.8945	13.8767	13.3767	14.1702	13.8209	13.998	12.5013	12.5171	13.5329	13.1048	12.1536	12.8752
ALLPSLSHC			ALLPSLSHC_NA_NA	HLA-A*02:01	SB	15.8624	16.0085	16.1095	12.9444	13.7824	13.3229	12.422	12.0316	13.0194	14.292	13.8469	13.6782
ALLPSSPTL	Q92994	BRF1	ALLPSSPTL_Q92994_BRF1	HLA-A*02:01;HLA-A*30:01;HLA-B*15:10;HLA-C*03:04	SB;WB;WB;SB	21.1179	20.8184	20.7443	19.7932	20.9934	20.4178	21.8405	21.501	21.7558	21.0822	20.4451	21.1236
ALLQDLHKA			ALLQDLHKA_NA_NA	HLA-A*02:01	SB	13.3137	12.9846	13.5233	12.9231	13.1722	13.0524	15.4738	15.5159	15.7627	14.4463	14.141	14.4114
ALLQEIVNI			ALLQEIVNI_NA_NA	HLA-A*02:01	SB	17.7927	17.9309	17.246	18.1543	17.2798	17.9232	17.3668	16.3655	16.7614	16.7055	16.3676	16.1079
ALLQIQQGL			ALLQIQQGL_NA_NA	HLA-A*02:01	SB	10.345	10.7875	9.81328	14.0939	14.4386	13.7561	12.7868	10.4809	10.2448	9.9848	10.3142	10.9055
ALLQQPLFL			ALLQQPLFL_NA_NA	HLA-A*02:01	SB	15.0368	14.5975	14.6528	17.2189	16.6712	17.1886	16.6146	15.8259	16.4729	14.673	14.0685	14.4703
ALLQQVHSA	Q86XN7	PROSER1	ALLQQVHSA_Q86XN7_PROSER1	HLA-A*02:01	SB	16.3957	16.7883	16.5273	16.4717	15.8541	16.5605	16.7161	16.2946	16.5959	16.1483	15.945	15.7082
ALLQRLEAL	Q9P0R6	GSKIP	ALLQRLEAL_Q9P0R6_GSKIP	HLA-A*02:01	SB	12.9192	11.7155	12.5134	10.0868	13.4628	12.0622	16.2679	16.1136	17.0951	15.399	14.8759	15.9799
ALLRAVFVL			ALLRAVFVL_NA_NA	HLA-A*02:01	SB	9.65143	12.3495	11.427	11.7776	11.6936	11.8049	13.9296	13.1243	13.6825	13.3467	13.3366	13.7502
ALLRDLNKA			ALLRDLNKA_NA_NA	HLA-A*02:01	SB	11.0666	10.8857	12.24	13.2312	14.3632	13.6757	15.0102	15.1669	15.6041	14.4026	13.7878	14.4974
ALLRLLPGL			ALLRLLPGL_NA_NA	HLA-A*02:01	SB	11.9842	10.7352	12.0068	12.6228	11.9405	12.6621	14.8246	14.1194	14.3969	13.409	12.6037	13.3605
ALLRQIKEV			ALLRQIKEV_NA_NA	HLA-A*02:01	SB	11.1216	10.4955	12.9833	11.2247	12.8943	11.9975	14.0283	10.1832	14.5586	13.3088	12.877	10.3093
ALLRRLVRI			ALLRRLVRI_NA_NA	HLA-A*02:01	SB	15.2844	15.7013	14.6035	15.3942	15.3387	15.6371	14.4885	10.7441	14.5922	14.856	14.3539	14.5191
ALLRSLFTV	Q6KC79	NIPBL	ALLRSLFTV_Q6KC79_NIPBL	HLA-A*02:01	SB	12.4997	10.608	11.2847	13.8687	15.0368	14.7512	16.1141	15.1886	16.3108	14.9798	14.6567	14.8859
ALLRTVVSV			ALLRTVVSV_NA_NA	HLA-A*02:01	SB	14.9207	11.0974	13.979	15.754	15.4044	15.6364	15.1897	15.0116	15.7677	10.4621	13.4746	11.6355
ALLRVTPFI			ALLRVTPFI_NA_NA	HLA-A*02:01	SB	15.6558	14.8509	15.4197	13.2434	14.91	13.5015	16.0589	15.4695	16.0643	14.5026	14.5116	14.8381
ALLSAAFLL	Q9Y320	TMX2	ALLSAAFLL_Q9Y320_TMX2	HLA-A*02:01	SB	19.377	19.3096	19.0812	19.0453	19.2041	19.4088	19.338	19.0205	19.7724	19.1967	19.0823	18.7367
ALLSAVTRL	P35221;P26232	CTNNA1;CTNNA2	ALLSAVTRL_P35221	HLA-A*02:01	SB	15.8288	16.0336	15.3838	15.9561	15.9216	16.6283	14.8759	14.6844	15.2722	14.7094	13.4545	14.362
ALLSGIVSI	Q13505	MTX1	ALLSGIVSI_Q13505_MTX1	HLA-A*02:01	SB	20.886	20.7525	20.6751	20.3449	20.1565	20.2504	20.6272	20.29	20.9126	19.8935	19.9495	19.5521
ALLSGLREA	O60341	KDM1A	ALLSGLREA_O60341_KDM1A	HLA-A*02:01	SB	17.4779	17.2816	11.3414	17.2176	10.3997	10.729	10.9817	16.9242	17.1036	10.522	9.93314	15.7022
ALLSIIATV	Q9BSA9	TMEM175	ALLSIIATV_Q9BSA9_TMEM175	HLA-A*02:01	SB	12.2129	17.2277	17.0672	17.3891	18.744	17.2485	18.8173	18.6679	19.4847	18.4964	18.6727	18.4098
ALLSLDPAAV			ALLSLDPAAV_NA_NA	HLA-A*02:01	SB	21.4662	21.4011	21.3765	21.2369	21.3357	21.3102	21.4944	20.7043	21.4256	20.5262	20.3425	20.5562
ALLSLHFLFV			ALLSLHFLFV_NA_NA	HLA-A*02:01	WB	10.4579	11.1114	9.30812	14.4477	16.0654	14.59	11.1496	10.445	11.9027	10.3786	10.8924	11.1674
ALLSRLEQI	Q9UKM9	RALY	ALLSRLEQI_Q9UKM9_RALY	HLA-A*02:01	SB	10.7586	11.1406	11.2544	12.0791	12.5943	11.3039	18.3177	18.3646	19.0121	15.5913	15.0533	16.4272
ALLTAVTNV			ALLTAVTNV_NA_NA	HLA-A*02:01	SB	10.817	9.89321	13.0874	12.2577	15.4832	14.4086	17.514	17.3514	17.9593	14.7853	14.0002	15.9567
ALLTGIISKA			ALLTGIISKA_NA_NA	HLA-A*02:01	SB	16.8098	16.8085	16.734	16.3624	16.2704	16.5797	14.5764	14.9141	15.5159	14.5093	14.3732	14.4613
ALLTYLEQV	Q96SM3	CPXM1	ALLTYLEQV_Q96SM3_CPXM1	HLA-A*02:01	SB	16.4022	15.4462	16.345	11.4185	17.2226	16.4402	17.0879	17.162	17.9243	10.9815	15.9501	16.4406
ALMADMVYV	O75643	SNRNP200	ALMADMVYV_O75643_SNRNP200	HLA-A*02:01	SB	17.393	11.6813	17.2286	16.6355	18.7032	18.526	19.6267	20.1749	17.9856	18.3507	19.5065	19.2532
ALMAGCIQEA			ALMAGCIQEA_NA_NA	HLA-A*02:01	SB	13.5484	13.8385	14.2884	10.6853	11.0244	11.4302	13.9655	14.055	11.2661	15.8959	15.385	16.823
ALMAHAMEEV	Q07666	KHDRBS1	ALMAHAMEEV_Q07666_KHDRBS1	HLA-A*02:01	SB	14.1498	14.5954	14.0697	15.7021	15.6513	16.172	15.6707	15.2548	15.8749	14.4105	13.9119	14.7492
ALMDEILML	Q8NF91	SYNE1	ALMDEILML_Q8NF91_SYNE1	HLA-A*02:01;HLA-C*03:04;HLA-C*12:03	SB;WB;WB	11.7783	10.0145	11.486	14.7836	14.5066	14.8734	14.8695	14.7074	15.4811	12.7422	12.6376	12.2515
ALMDEVVKA	P00558	PGK1	ALMDEVVKA_P00558_PGK1	HLA-A*02:01	SB	18.2403	18.0753	17.8343	18.221	17.4763	18.1333	19.2737	18.9777	19.3647	18.1951	17.9503	18.7901
ALMDHGVKV			ALMDHGVKV_NA_NA	HLA-A*02:01;HLA-C*12:03	SB;WB	10.8986	12.7784	12.0921	9.84093	11.3683	10.8856	11.26	10.8636	11.4117	10.92	10.3713	10.8848
ALMDLLLRL			ALMDLLLRL_NA_NA	HLA-A*02:01;HLA-C*03:04;HLA-C*12:03	SB;WB;WB	13.9516	13.7617	13.7729	14.7737	14.8492	15.4219	14.9625	10.4058	15.5585	14.2872	13.1031	14.8605
ALMDNPTLYL	P49848	TAF6	ALMDNPTLYL_P49848_TAF6	HLA-A*02:01	SB	17.4797	17.7288	17.4713	17.8229	16.3108	17.7135	18.6439	17.7903	18.6859	17.7175	17.6722	17.678
ALMDQVHHM	Q96BU1	S100PBP	ALMDQVHHM_Q96BU1_S100PBP	HLA-A*02:01;HLA-B*15:10;HLA-C*03:04;HLA-C*12:03	SB;WB;WB;SB	16.0021	16.0273	15.6343	16.0903	15.6878	16.1122	14.5568	14.2167	15.0992	14.2824	13.4173	13.2328
ALMEALVLI			ALMEALVLI_NA_NA	HLA-A*02:01	SB	11.0529	10.5525	17.3533	17.6398	18.7436	18.0053	20.0096	19.6809	20.2537	18.7345	18.982	18.6585
ALMEAVSHA	Q9Y6D5	ARFGEF2	ALMEAVSHA_Q9Y6D5_ARFGEF2	HLA-A*02:01	SB	13.6833	13.8827	13.6151	14.4571	14.0403	14.518	14.4433	14.1568	14.7432	13.6448	13.5046	13.3558
ALMEAVSHV	Q9Y6D6	ARFGEF1	ALMEAVSHV_Q9Y6D6_ARFGEF1	HLA-A*02:01;HLA-C*12:03	SB;WB	16.0554	16.4599	15.8621	17.1678	16.092	17.2209	16.9876	16.8456	17.4925	16.4413	16.1713	16.5509
ALMEEILKL	Q8TD16;Q96G01	BICD2;BICD1	ALMEEILKL_Q8TD16	HLA-A*02:01;HLA-B*15:10;HLA-C*03:04;HLA-C*12:03	SB;WB;WB;WB	14.0336	14.2128	13.8411	15.4315	14.4008	15.0957	14.5693	13.2374	14.2517	13.2582	13.218	13.4532
ALMELFPKL	O75691	UTP20	ALMELFPKL_O75691_UTP20	HLA-A*02:01;HLA-C*03:04;HLA-C*12:03	SB;WB;WB	16.3582	16.3903	16.1418	16.4365	15.3217	15.0289	15.7693	14.7097	15.6334	15.8639	15.2102	15.621
ALMENAVQPLL			ALMENAVQPLL_NA_NA	HLA-A*02:01	SB	13.3507	13.6105	13.2936	12.8118	12.1464	12.6609	11.4704	11.7777	11.8854	12.3575	11.6845	10.853
ALMEQVAHQTI	Q16543	CDC37	ALMEQVAHQTI_Q16543_CDC37	HLA-A*02:01	SB	11.8	11.9181	11.1083	12.0722	9.79838	11.9498	10.2272	10.2951	10.8818	10.2012	9.50252	10.5961
ALMEVKMKEM			ALMEVKMKEM_NA_NA	HLA-A*02:01	WB	17.7061	17.8126	17.5021	15.4392	16.7441	16.5456	16.9336	16.4109	17.0074	16.0976	16.0423	15.7143
ALMHALTDL			ALMHALTDL_NA_NA	HLA-A*02:01	SB	13.4736	14.0466	13.3046	14.106	14.1146	14.2595	13.7232	12.03	11.023	13.3679	9.82933	9.74719
ALMHLLLRL			ALMHLLLRL_NA_NA	HLA-A*02:01	SB	15.9699	15.9708	15.4561	15.5929	15.3171	15.3261	14.8205	13.5803	14.9202	13.7466	13.9986	13.4589
ALMKEEGVKL			ALMKEEGVKL_NA_NA	HLA-A*02:01	SB	12.5692	12.5214	11.6878	12.8587	12.2256	12.0125	16.5867	16.4114	16.9029	10.0284	15.958	16.1246
ALMKEIPAL	Q96S66	CLCC1	ALMKEIPAL_Q96S66_CLCC1	HLA-A*02:01;HLA-B*15:10;HLA-C*03:04	SB;WB;WB	16.2756	16.2257	16.1181	16.5193	16.426	17.1686	16.6196	16.6738	17.8459	16.7324	16.5333	16.8
ALMMTIVNL	Q02880	TOP2B	ALMMTIVNL_Q02880_TOP2B	HLA-A*02:01	SB	15.4603	16.0851	15.796	17.4388	17.861	17.4015	19.0982	18.663	19.3761	16.9374	16.4623	16.795
ALMNEIQAA	B7ZAP0	RABGAP1L	ALMNEIQAA_B7ZAP0_RABGAP1L	HLA-A*02:01	SB	11.722	10.3424	11.1846	10.8074	10.4695	15.0985	16.5566	16.527	16.7059	15.3438	14.734	15.0181
ALMNTLLYL	Q9H5K3	POMK	ALMNTLLYL_Q9H5K3_POMK	HLA-A*02:01	SB	17.386	17.3893	17.4353	17.9908	18.2874	18.3331	19.5263	19.4098	19.9574	19.0892	18.3778	18.6916
ALMPKQATV			ALMPKQATV_NA_NA	HLA-A*02:01;HLA-A*30:01;HLA-C*12:03	SB;WB;WB	14.6618	14.9129	14.3528	14.7677	14.7518	14.7033	14.2057	13.5564	14.319	13.44	12.8046	12.9171
ALMPQLVQL	Q9Y4D8	HECTD4	ALMPQLVQL_Q9Y4D8_HECTD4	HLA-A*02:01;HLA-A*30:01;HLA-B*15:10;HLA-C*03:04;HLA-C*12:03	SB;WB;WB;SB;WB	17.356	17.6972	17.3074	17.912	17.8485	18.0103	17.6498	17.0166	17.7676	16.8707	16.5407	16.2928
ALMPTLEAL	Q92793;Q09472	CREBBP;EP300	ALMPTLEAL_Q92793	HLA-A*02:01;HLA-B*15:10;HLA-C*03:04	SB;WB;WB	18.0277	18.228	17.8853	19.1603	18.6967	18.7221	18.9353	18.3455	18.7049	17.8223	17.6765	17.866
ALMPVLNQV	Q5RKV6	EXOSC6	ALMPVLNQV_Q5RKV6_EXOSC6	HLA-A*02:01;HLA-C*12:03	SB;WB	21.9659	21.7954	21.7262	22.0415	21.6877	22.1156	22.6816	21.9025	22.5053	21.2959	20.8889	21.3546
ALMPVTPQA			ALMPVTPQA_NA_NA	HLA-A*02:01;HLA-A*30:01	SB;WB	15.356	15.152	14.7347	9.89681	15.6296	14.5176	18.0465	17.4776	17.9272	16.3758	15.7639	16.111
ALMPWRYAL	Q7Z403	TMC6	ALMPWRYAL_Q7Z403_TMC6	HLA-A*02:01;HLA-A*30:01;HLA-C*03:04;HLA-C*12:03	SB;WB;WB;WB	14.5449	12.3081	13.3644	14.4584	14.353	13.7232	14.3681	13.8278	15.1738	14.3054	14.445	14.5029
ALMQIQQGL			ALMQIQQGL_NA_NA	HLA-A*02:01	SB	14.5911	14.3753	14.0915	11.0684	15.9245	14.85	14.8356	14.5515	15.4237	12.9579	13.9022	14.0731
ALMQPVRKV			ALMQPVRKV_NA_NA	HLA-A*02:01;HLA-A*30:01;HLA-C*12:03	SB;WB;WB	9.56937	10.5316	11.5177	11.7969	13.3074	12.2479	15.227	14.7801	15.7182	14.3655	14.2687	14.6203
ALMRERDMQYV			ALMRERDMQYV_NA_NA	HLA-A*02:01	WB	16.2605	16.5654	16.2677	15.0618	15.266	14.7056	11.9746	11.244	15.9855	10.2504	8.74136	14.8622
ALMRRAVSL			ALMRRAVSL_NA_NA	HLA-A*02:01;HLA-C*03:04	SB;WB	14.7967	13.6628	14.3459	15.1078	14.946	12.3517	11.0667	14.9925	15.3684	9.95973	9.77028	11.296
ALNDCIYSV			ALNDCIYSV_NA_NA	HLA-A*02:01	SB	17.507	17.2054	17.121	14.7222	15.8714	13.9774	17.3086	17.5149	18.0411	16.6283	16.063	16.7356
ALNDHFVKL			ALNDHFVKL_NA_NA	HLA-A*02:01;HLA-A*30:01;HLA-B*15:10;HLA-C*03:04;HLA-C*12:03	SB;WB;WB;SB;SB	12.8549	12.8008	12.037	13.7591	13.7895	13.2783	13.5869	13.9048	14.0812	12.3482	11.0379	10.8683
ALNDPKMYV			ALNDPKMYV_NA_NA	HLA-A*02:01;HLA-A*30:01;HLA-C*12:03	SB;WB;WB	13.276	13.5206	12.9708	14.6921	14.3818	14.6054	13.1033	12.7532	13.693	12.6834	12.439	12.0373
ALNDQVFEI			ALNDQVFEI_NA_NA	HLA-A*02:01;HLA-C*12:03	SB;WB	16.0676	16.1576	16.1066	15.5398	15.321	15.771	15.7387	15.3784	12.8361	15.3237	14.9365	14.7477
ALNEEAGRLLL			ALNEEAGRLLL_NA_NA	HLA-A*02:01	WB	16.2512	16.6327	16.3966	9.93651	16.6471	15.4264	18.2533	18.211	18.7301	16.7769	16.8799	17.2141
ALNEHMTSL			ALNEHMTSL_NA_NA	HLA-A*02:01;HLA-A*30:01;HLA-B*15:10;HLA-C*03:04;HLA-C*12:03	SB;WB;WB;SB;WB	12.5883	11.8223	12.1644	12.6481	13.5629	13.1964	12.3228	11.7836	10.7291	11.3675	9.9478	10.2839
ALNEIDAGV			ALNEIDAGV_NA_NA	HLA-A*02:01	SB	12.2964	11.4762	9.55746	11.6045	11.3588	12.0963	13.7111	13.1487	10.8001	13.5	13.3584	14.4515
ALNEKLVNL	O00303	EIF3F	ALNEKLVNL_O00303_EIF3F	HLA-A*02:01;HLA-C*03:04;HLA-C*12:03	SB;WB;WB	20.088	20.0335	19.5925	20.6141	20.9207	20.6598	20.3536	19.707	20.576	19.9817	19.3961	19.3715
ALNELLQHV	Q9Y490	TLN1	ALNELLQHV_Q9Y490_TLN1	HLA-A*02:01;HLA-C*12:03	SB;WB	18.4672	18.6415	18.0612	19.5207	19.2451	19.5923	18.7195	18.7404	19.349	18.0399	17.8922	17.7886
ALNENINQV	Q9BZ23	PANK2	ALNENINQV_Q9BZ23_PANK2	HLA-A*02:01;HLA-C*12:03	SB;WB	18.3475	18.4779	17.7007	17.2666	17.8071	17.5663	17.574	17.5649	17.9734	17.5833	17.376	17.063
ALNEQIARL	O14777	NDC80	ALNEQIARL_O14777_NDC80	HLA-A*02:01;HLA-C*03:04	SB;WB	17.1806	16.8848	16.6136	18.2873	18.4645	17.973	17.3138	16.8093	17.335	16.394	16.3689	16.2738
ALNEVHLVV			ALNEVHLVV_NA_NA	HLA-A*02:01;HLA-C*12:03	SB;WB	12.5683	12.2533	13.5031	11.5009	10.171	11.0295	10.2911	13.2873	13.9198	10.5929	12.7537	12.9341
ALNGKLYIV	Q9Y6Y0	IVNS1ABP	ALNGKLYIV_Q9Y6Y0_IVNS1ABP	HLA-A*02:01	SB	17.5951	17.3795	17.5375	16.5683	16.5856	16.7891	16.1687	16.0495	16.9903	15.6666	15.6001	15.5274
ALNHVVQLL			ALNHVVQLL_NA_NA	HLA-A*02:01;HLA-C*12:03	SB;WB	13.0369	12.7719	12.5114	14.0364	12.1652	13.695	13.2454	10.8052	11.8449	11.0673	9.70491	10.8385
ALNIATHVL	Q9UET6	FTSJ1	ALNIATHVL_Q9UET6_FTSJ1	HLA-A*02:01;HLA-C*03:04	WB;WB	10.6137	14.2183	13.9585	14.3474	15.1605	11.8741	11.1672	11.7328	11.7773	13.5912	13.0261	13.3894
ALNLYMHQV			ALNLYMHQV_NA_NA	HLA-A*02:01	SB	14.9954	15.2307	14.5103	14.9417	15.2053	14.949	13.6473	12.8507	13.7391	13.5701	12.7284	12.7568
ALNNLLHSL			ALNNLLHSL_NA_NA	HLA-A*02:01;HLA-C*03:04;HLA-C*12:03	SB;WB;WB	15.6197	15.4916	15.2303	15.0744	15.1754	15.2624	14.0165	13.4194	14.871	13.8296	13.9027	13.9645
ALNPADITV			ALNPADITV_NA_NA	HLA-A*02:01	SB	19.0568	17.3628	18.4567	16.3676	18.5273	16.9852	18.1987	18.6666	19.1084	17.2197	16.7712	16.841
ALNPVANFHL	O95822	MLYCD	ALNPVANFHL_O95822_MLYCD	HLA-A*02:01	SB	13.3753	12.7975	13.0733	13.0252	14.3928	13.704	15.0041	14.5504	14.2993	14.034	13.6103	13.7063
ALNQETTYV			ALNQETTYV_NA_NA	HLA-A*02:01	SB	14.9601	11.6836	15.5624	12.6502	15.3484	14.8481	16.6373	16.3966	16.8842	16.6117	16.4307	16.2307
ALNSKDAAL			ALNSKDAAL_NA_NA	HLA-A*02:01	SB	15.9426	15.7698	15.7119	15.8251	16.0705	16.133	15.4481	14.9298	15.3885	14.4725	14.1056	14.0159
ALNSKILSV	Q96NW4	ANKRD27	ALNSKILSV_Q96NW4_ANKRD27	HLA-A*02:01;HLA-A*30:01;HLA-C*12:03	SB;WB;WB	18.075	17.9022	17.6587	17.5778	17.6595	17.2985	16.9758	16.4981	16.9442	17.4548	16.9024	16.9492
ALNYLQLLV			ALNYLQLLV_NA_NA	HLA-A*02:01	SB	15.1769	14.3947	14.8465	14.7416	13.8067	15.1155	14.6499	13.9016	14.9188	14.9119	10.9493	14.2885
ALPDQGIAKA	P78318	IGBP1	ALPDQGIAKA_P78318_IGBP1	HLA-A*02:01	WB	15.3874	15.4889	14.5516	16.2004	16.4208	16.2149	16.4476	16.1475	16.7172	16.5188	16.2305	16.1669
ALPDQSFLWNV			ALPDQSFLWNV_NA_NA	HLA-A*02:01	SB	14.2334	14.4176	14.2861	12.0008	12.2385	13.7661	12.2714	11.8008	11.3675	12.8303	12.1181	11.8049
ALPDSMVSV	Q14596	NBR1	ALPDSMVSV_Q14596_NBR1	HLA-A*02:01;HLA-C*12:03	SB;WB	12.3506	15.3159	14.9022	10.7306	16.8984	12.0577	18.2811	17.889	18.5553	17.6324	16.6808	17.2371
ALPEAIAAL			ALPEAIAAL_NA_NA	HLA-A*02:01;HLA-B*15:10;HLA-C*03:04;HLA-C*12:03	SB;WB;WB;WB	17.3831	17.0748	17.4368	17.7136	17.3431	17.0895	16.9298	16.3965	17.0119	16.076	16.0726	9.7441
ALPEDLVEV	P13796;P13797	LCP1;PLS3	ALPEDLVEV_P13796	HLA-A*02:01	SB	18.4221	19.1585	18.4658	18.7736	18.8073	18.8099	19.8663	19.7121	19.7381	18.7489	18.3925	18.8145
ALPEIFTEL	P41091;Q2VIR3	EIF2S3;EIF2S3B	ALPEIFTEL_P41091	HLA-A*02:01;HLA-B*15:10;HLA-C*03:04;HLA-C*12:03	SB;WB;SB;WB	20.5758	20.6979	20.5918	21.0768	20.9821	20.9963	21.1119	20.6754	21.1098	20.5703	20.2045	20.2877
ALPENPPAI			ALPENPPAI_NA_NA	HLA-A*02:01;HLA-C*03:04;HLA-C*12:03	SB;WB;WB	13.6794	10.2904	13.2319	11.228	11.3258	12.1901	16.2432	15.9912	16.473	14.9697	14.6598	14.9989
ALPEVLAVIQV			ALPEVLAVIQV_NA_NA	HLA-A*02:01	SB	15.8013	15.6115	15.352	16.4058	15.8379	15.4625	15.445	14.3518	15.0768	14.9772	15.1027	14.1993
ALPHNTHRV			ALPHNTHRV_NA_NA	HLA-A*02:01	SB	10.5292	11.3663	11.1353	10.8699	10.983	12.4997	10.106	12.953	11.691	12.7028	10.4382	10.4853
ALPHVVPTL			ALPHVVPTL_NA_NA	HLA-A*02:01;HLA-C*03:04;HLA-C*12:03	SB;WB;WB	13.4388	13.7034	13.5621	13.9395	14.5685	14.4035	12.8668	13.002	11.4066	13.0107	12.8098	12.6983
ALPIFSSFV			ALPIFSSFV_NA_NA	HLA-A*02:01	SB	11.6611	13.1886	13.1635	13.9592	13.4871	13.5875	10.7444	10.2483	11.436	10.5451	13.0088	9.95412
ALPKEDPTAV			ALPKEDPTAV_NA_NA	HLA-A*02:01	SB	14.445	14.3201	14.1051	14.8726	14.7279	15.0552	14.0749	13.3716	14.2886	13.9681	13.7139	13.5605
ALPKELPLI			ALPKELPLI_NA_NA	HLA-A*02:01	SB	10.9539	11.428	11.1714	12.038	10.6051	11.6468	10.7606	10.115	11.9559	9.56285	10.4374	11.0001
ALPPVLTTV	Q6PKG0	LARP1	ALPPVLTTV_Q6PKG0_LARP1	HLA-A*02:01;HLA-C*12:03	SB;WB	21.7163	21.136	21.539	21.7621	21.8843	20.8583	22.6084	22.6557	22.488	21.8353	20.7479	22.1461
ALPQTLPEI			ALPQTLPEI_NA_NA	HLA-A*02:01	SB	10.593	13.3855	12.3172	14.4112	15.2502	14.4912	14.7049	14.1684	14.7677	14.0052	10.2468	13.783
ALPTVLVGV	Q02809	PLOD1	ALPTVLVGV_Q02809_PLOD1	HLA-A*02:01	SB	18.7949	18.7135	18.6679	16.9561	17.1844	17.1655	17.9248	16.9584	17.8295	17.4153	17.4985	17.5052
ALQALVVTL	Q04637	EIF4G1	ALQALVVTL_Q04637_EIF4G1	HLA-A*02:01	SB	19.6503	19.584	19.5744	19.5867	19.8808	19.7677	20.7374	20.3543	20.9261	20.0874	20.0023	20.2333
ALQASIVKL			ALQASIVKL_NA_NA	HLA-A*02:01	SB	11.5166	11.3206	11.3267	11.1645	11.7853	12.41	10.9803	10.6367	11.1162	9.34615	10.1179	11.2374
ALQDVPLSSV			ALQDVPLSSV_NA_NA	HLA-A*02:01	SB	19.4548	18.4051	18.5597	16.6492	17.4755	17.1188	18.4798	18.4418	19.0486	18.5172	17.9146	18.1199
ALQEACEAYL	P68431	H3C1; H3C2; H3C3; H3C4; H3C6; H3C7; H3C8; H3C10; H3C11; H3C12	ALQEACEAYL_P68431_H3C1	HLA-A*02:01	WB	17.8965	17.5335	17.6278	17.4052	18.8791	18.6302	18.2717	18.2619	19.0638	17.1609	17.2075	17.2652
ALQEAIDAIFL			ALQEAIDAIFL_NA_NA	HLA-A*02:01	SB	12.431	12.8783	12.8281	13.3583	12.4051	13.1693	12.5346	10.6546	11.3985	11.8877	11.484	11.4488
ALQEASEAYL	P0DPK5;P84243;Q71DI3;P0DPK2;Q6NXT2	H3Y2;H3-3A; H3-3B;H3C15; H3C14; H3C13;H3Y1;H3-5	ALQEASEAYL_P0DPK5	HLA-A*02:01	SB	15.7704	15.5954	16.7378	16.4793	16.9306	16.5159	17.892	17.4337	18.0315	17.4098	17.0615	17.1282
ALQEASEAYLV	P84243;P0DPK2;Q6NXT2;P0DPK5;Q71DI3	H3-3A; H3-3B;H3Y1;H3-5;H3Y2;H3C15; H3C14; H3C13	ALQEASEAYLV_P84243	HLA-A*02:01	WB	18.8507	18.5492	18.2854	17.5995	17.3886	18.1015	18.1178	18.3718	18.8818	17.986	17.7744	17.6337
ALQEELQLC			ALQEELQLC_NA_NA	HLA-A*02:01	SB	19.0253	18.8915	18.9586	16.2873	17.3013	17.4774	17.2069	17.3159	18.1361	16.548	15.9864	16.6002
ALQEKLQYL	Q96CN4	EVI5L	ALQEKLQYL_Q96CN4_EVI5L	HLA-A*02:01;HLA-C*03:04;HLA-C*12:03	SB;WB;WB	12.4961	12.9541	12.2725	14.0524	13.6811	13.7266	12.802	12.1446	12.7165	12.4271	11.9827	11.651
ALQEKLWNV	Q96HW7	INTS4	ALQEKLWNV_Q96HW7_INTS4	HLA-A*02:01	SB	18.6417	18.8253	18.6786	18.4283	17.7003	18.6744	18.1641	17.9654	18.5219	18.4856	18.1943	18.5281
ALQEKVQAV	Q15018	ABRAXAS2	ALQEKVQAV_Q15018_ABRAXAS2	HLA-A*02:01;HLA-C*12:03	SB;WB	16.6758	17.002	16.4915	15.8431	15.0479	16.0891	15.5477	15.2905	15.6425	16.0988	15.7464	15.8975
ALQEMVHQV	Q14511	NEDD9	ALQEMVHQV_Q14511_NEDD9	HLA-A*02:01	SB	15.811	16.0283	15.5471	16.7302	16.7355	16.6266	14.1945	14.2387	14.7886	14.1264	14.0018	13.788
ALQESLVQI	P08240	SRPRA	ALQESLVQI_P08240_SRPRA	HLA-A*02:01	SB	16.4656	15.7423	15.9853	15.9018	17.5514	16.7642	17.5989	17.4561	18.0984	17.3696	16.9652	17.2262
ALQETPTSV	P09914	IFIT1	ALQETPTSV_P09914_IFIT1	HLA-A*02:01	SB	12.5887	11.2547	12.9219	13.6	14.9739	14.6193	13.6853	10.2961	13.8039	13.0983	12.8784	11.4981
ALQEVLKTA			ALQEVLKTA_NA_NA	HLA-A*02:01	SB	14.4825	14.6882	14.3335	15.2813	15.0181	14.8202	13.6144	12.8108	13.6825	14.0802	13.9118	13.8373
ALQKRLDEV	Q9P2E9	RRBP1	ALQKRLDEV_Q9P2E9_RRBP1	HLA-A*02:01	SB	15.2825	15.4666	15.194	14.4625	15.2054	15.2146	16.8167	16.9888	17.2669	16.4532	15.7621	16.0985
ALQQKQVSL	P51692;P42229	STAT5B;STAT5A	ALQQKQVSL_P51692	HLA-A*02:01;HLA-C*03:04	SB;WB	10.8392	11.6061	10.2321	12.3264	12.8716	12.249	10.612	10.8582	11.2717	9.33269	10.4592	10.0639
ALQQQLQAV			ALQQQLQAV_NA_NA	HLA-A*02:01	SB	13.9036	14.1108	13.2675	10.8424	13.9006	13.4448	14.7748	14.4397	15.0856	14.7263	14.4013	14.7682
ALQSLLHLL	P52294	KPNA1	ALQSLLHLL_P52294_KPNA1	HLA-A*02:01	SB	16.4975	16.3736	16.2497	18.0073	17.9827	17.5132	15.9015	14.9177	15.7071	15.4046	14.973	14.3486
ALQTKLETL			ALQTKLETL_NA_NA	HLA-A*02:01	SB	12.8116	13.2609	13.2396	14.4886	14.4978	14.2828	13.351	12.4105	13.3798	12.9638	13.1945	13.03
ALQWVVVEV			ALQWVVVEV_NA_NA	HLA-A*02:01	SB	15.6726	15.0911	15.2229	15.8176	16.4534	16.0957	17.1906	17.0185	17.6284	16.7606	16.8388	16.494
ALRAVYRLK			ALRAVYRLK_NA_NA	HLA-A*30:01	SB	15.447	15.8345	15.3025	10.9928	10.5754	14.4745	12.3456	10.58	15.308	11.7192	13.7926	11.1344
ALRDVSEEL	P40222	TXLNA	ALRDVSEEL_P40222_TXLNA	HLA-A*02:01;HLA-B*15:10;HLA-C*03:04;HLA-C*12:03	SB;WB;WB;WB	18.2949	18.5172	17.7293	18.3616	18.0721	18.1219	17.1025	17.0752	17.3793	17.1973	16.8535	16.7747
ALREENEQL	Q8IYR2	SMYD4	ALREENEQL_Q8IYR2_SMYD4	HLA-A*02:01	SB	12.086	14.9874	13.9499	15.3757	11.737	14.7993	11.746	10.4847	12.1169	10.4564	9.29829	10.6606
ALRESWKTK			ALRESWKTK_NA_NA	HLA-A*30:01	SB	10.8184	10.6862	12.7066	13.609	13.9457	14.0306	14.4147	14.7073	14.7325	14.8545	13.9728	14.18
ALRGEIETV			ALRGEIETV_NA_NA	HLA-A*02:01	SB	14.9779	15.4979	14.3968	14.5777	10.7633	13.8114	11.5462	11.2171	10.7111	14.0918	13.2387	10.6472
ALRICIVTK			ALRICIVTK_NA_NA	HLA-A*30:01	SB	15.9772	15.9393	15.9904	15.8354	16.6112	16.939	16.4132	16.0778	16.815	16.8684	16.4792	16.4557
ALRPLVKPK			ALRPLVKPK_NA_NA	HLA-A*30:01	SB	12.1925	11.3902	11.6343	11.6559	12.0107	11.3485	14.1172	14.6038	14.9785	14.3235	13.7563	14.0387
ALRPSGPAL			ALRPSGPAL_NA_NA	HLA-A*02:01;HLA-A*30:01;HLA-B*15:10;HLA-C*03:04;HLA-C*12:03	WB;SB;WB;SB;WB	10.7426	11.1015	13.157	14.8163	14.7339	14.5832	11.0302	11.2584	11.2794	10.8854	10.5745	12.9213
ALRPSTSRSL	P08670	VIM	ALRPSTSRSL_P08670_VIM	HLA-A*30:01	WB	17.4598	17.8335	17.7449	17.1984	17.2282	17.5163	15.6776	11.2795	11.3554	17.3843	17.2325	16.5669
ALRPSTSRSLY	P08670	VIM	ALRPSTSRSLY_P08670_VIM	HLA-A*30:01	WB	16.3294	16.123	15.9829	15.6777	15.8434	16.2045	13.7267	11.8036	11.5962	15.4275	15.4712	15.7243
ALSALTARL	P04844	RPN2	ALSALTARL_P04844_RPN2	HLA-A*02:01	SB	14.9904	15.4125	15.2881	15.9329	16.3374	16.0947	11.1151	14.6762	14.722	15.0521	14.5828	14.7566
ALSASLARV			ALSASLARV_NA_NA	HLA-A*02:01	SB	15.2284	15.6117	15.0217	14.749	14.018	14.4832	13.8135	13.2718	10.5771	14.3799	13.863	14.0123
ALSASLITV			ALSASLITV_NA_NA	HLA-A*02:01	SB	14.8667	14.6267	15.0569	11.7224	17.1534	15.476	17.2939	17.0586	17.0118	16.0963	15.961	15.9316
ALSDGVHKI	Q9NVQ4	FAIM	ALSDGVHKI_Q9NVQ4_FAIM	HLA-A*02:01;HLA-C*12:03	SB;WB	19.4136	19.5085	19.2677	19.4863	19.4432	19.5937	18.1725	17.6342	18.1176	17.7781	17.3375	17.1843
ALSDGYWVV			ALSDGYWVV_NA_NA	HLA-A*02:01	SB	16.4787	16.0226	16.3546	16.6826	16.9773	16.8662	15.8747	15.5058	15.9183	16.2688	16.0158	16.2632
ALSDHHIYL	P04075	ALDOA	ALSDHHIYL_P04075_ALDOA	HLA-A*02:01;HLA-A*30:01;HLA-B*15:10;HLA-C*03:04;HLA-C*12:03	SB;WB;WB;SB;SB	20.1206	20.3304	19.8893	20.6947	20.7777	20.7339	20.0453	19.5456	20.4343	19.613	19.5888	19.1625
ALSDHHVYL	P09972	ALDOC	ALSDHHVYL_P09972_ALDOC	HLA-A*02:01;HLA-A*30:01;HLA-B*15:10;HLA-C*03:04;HLA-C*12:03	SB;WB;WB;SB;SB	13.2846	13.7822	12.4663	14.0498	14.1843	14.1025	13.0096	12.0503	13.0881	11.9934	12.0985	14.7666
ALSDLALHFL			ALSDLALHFL_NA_NA	HLA-A*02:01	SB	13.4095	14.0773	13.4774	14.3543	14.0043	13.6878	10.5575	11.7621	16.1728	12.4602	11.9051	15.1558
ALSDLRCNL			ALSDLRCNL_NA_NA	HLA-A*02:01	SB	18.2484	18.2261	17.8884	18.298	18.4767	18.3219	16.4743	16.5718	11.4058	16.5151	11.5416	16.682
ALSDSIHTV	Q9UKN5	PRDM4	ALSDSIHTV_Q9UKN5_PRDM4	HLA-A*02:01;HLA-C*03:04;HLA-C*12:03	SB;WB;WB	15.7718	14.1197	16.312	14.301	15.4438	16.0279	17.5208	17.0487	17.4416	16.8489	16.8337	16.5145
ALSDYDLVL	P63096;P08754	GNAI1;GNAI3	ALSDYDLVL_P63096	HLA-A*02:01;HLA-C*03:04	SB;WB	10.0795	10.7447	18.836	19.4958	19.4655	19.9603	19.4197	18.4901	19.4196	18.6246	18.4986	18.6231
ALSEALTEL			ALSEALTEL_NA_NA	HLA-A*02:01;HLA-C*03:04;HLA-C*12:03	SB;WB;WB	17.2265	17.0555	16.7297	16.4536	17.3639	16.6373	18.1008	17.5155	17.8654	16.6927	16.113	16.6669
ALSEAMGLFCL			ALSEAMGLFCL_NA_NA	HLA-A*02:01	WB	18.8801	18.7972	18.8148	18.1825	17.6678	17.897	16.1887	15.9008	16.2911	16.033	15.4796	15.0543
ALSEELVQL	P33176	KIF5B	ALSEELVQL_P33176_KIF5B	HLA-A*02:01;HLA-C*03:04;HLA-C*12:03	SB;WB;WB	19.9398	19.7582	19.8277	19.5989	19.915	19.7346	19.1525	18.9683	19.1784	19.0201	18.6462	18.8039
ALSEKIVSV	Q567U6	CCDC93	ALSEKIVSV_Q567U6_CCDC93	HLA-A*02:01;HLA-C*03:04;HLA-C*12:03	SB;WB;WB	16.9613	16.9658	16.747	16.088	16.2872	16.3273	18.1642	17.96	18.558	17.701	17.3807	17.4302
ALSEKLARL			ALSEKLARL_NA_NA	HLA-A*02:01	SB	16.9935	17.811	16.4344	18.132	17.7906	17.4711	14.9896	19.0099	14.6658	14.358	14.6792	14.2476
ALSELATAV	Q9BWL3	C1orf43	ALSELATAV_Q9BWL3_C1orf43	HLA-A*02:01	SB	17.9261	17.658	17.008	16.9368	18.2509	17.587	19.5618	19.5497	20.5226	17.5802	17.5253	17.7564
ALSELIILT	Q16850	CYP51A1	ALSELIILT_Q16850_CYP51A1	HLA-A*02:01	SB	18.3446	18.2152	18.3799	17.2871	17.8962	17.3897	18.3392	18.2614	18.4111	17.735	17.6541	17.4298
ALSELLQQV			ALSELLQQV_NA_NA	HLA-A*02:01;HLA-C*12:03	SB;WB	18.8506	18.9617	18.8677	18.8884	18.7662	18.9512	18.2706	18.1029	18.1837	18.3099	18.0165	17.8683
ALSELTQGV			ALSELTQGV_NA_NA	HLA-A*02:01	SB	17.348	16.6545	17.248	15.3512	15.347	15.8997	18.5047	18.221	18.7924	18.3024	17.8276	17.8293
ALSELTTCL			ALSELTTCL_NA_NA	HLA-A*02:01	SB	15.0239	15.4236	15.2562	15.8841	16.1193	15.9229	17.6573	17.6792	18.3229	15.3324	15.1362	15.2481
ALSEMVEYI	Q13362	PPP2R5C	ALSEMVEYI_Q13362_PPP2R5C	HLA-A*02:01	SB	19.1861	19.2103	18.9731	19.1653	19.2665	19.449	19.5988	18.9872	19.6698	18.5096	18.286	18.3407
ALSEQILMV	P48552	NRIP1	ALSEQILMV_P48552_NRIP1	HLA-A*02:01	SB	21.7423	21.3918	21.48	21.7479	21.3897	21.4943	22.6098	21.931	22.2768	21.624	20.9228	21.3755
ALSERAVAV			ALSERAVAV_NA_NA	HLA-A*02:01	SB	15.6149	15.9164	15.623	15.6312	14.8211	10.8796	11.8504	11.3326	9.7816	15.2912	9.44593	14.9663
ALSEVTAAL	Q13586	STIM1	ALSEVTAAL_Q13586_STIM1	HLA-A*02:01;HLA-B*15:10;HLA-C*03:04;HLA-C*12:03	SB;WB;WB;WB	11.0515	11.5282	11.7126	11.4534	16.6806	11.7036	17.6563	17.8498	18.6142	9.66677	8.89097	11.3137
ALSGHLETV	P07355;A6NMY6	ANXA2;ANXA2P2	ALSGHLETV_P07355	HLA-A*02:01	SB	16.7787	16.8117	16.7689	16.1001	16.3544	16.5038	17.2905	16.7932	17.3612	16.6492	16.3922	16.3426
ALSGHVSTV	Q9Y283	INVS	ALSGHVSTV_Q9Y283_INVS	HLA-A*02:01;HLA-C*12:03	SB;WB	14.9998	15.3528	14.7808	14.7494	14.8166	14.788	15.5963	15.1967	15.7816	14.9354	14.3899	14.1159
ALSGLAVRL	Q96HG1;P0DMW4;P0DMW5	SMIM10;SMIM10L2A;SMIM10L2B	ALSGLAVRL_Q96HG1	HLA-A*02:01	SB	16.4479	16.7578	16.5266	16.7082	16.4386	16.707	14.9994	11.8519	15.8168	15.1932	14.305	14.758
ALSGLDMVGV			ALSGLDMVGV_NA_NA	HLA-A*02:01	WB	10.1346	15.783	16.294	11.7019	18.1429	10.3002	12.2757	17.1693	17.1625	17.0482	16.9482	11.1383
ALSGTLSGV			ALSGTLSGV_NA_NA	HLA-A*02:01	SB	15.9852	15.4528	15.3313	15.3424	15.5027	15.4448	19.3064	18.9975	19.203	17.8459	17.6851	18.8067
ALSGVLEVV			ALSGVLEVV_NA_NA	HLA-A*02:01	SB	15.667	12.0069	10.6866	11.3071	11.7269	12.4561	17.36	16.8531	17.3559	16.6364	15.9196	16.6324
ALSHILTAL			ALSHILTAL_NA_NA	HLA-A*02:01;HLA-C*03:04	SB;WB	13.2135	12.8657	12.7109	13.5936	14.2851	14.0525	11.969	10.5547	11.9788	12.2401	11.9242	12.4672
ALSHLVLGV			ALSHLVLGV_NA_NA	HLA-A*02:01	SB	15.4895	15.3901	15.0411	14.5201	14.9244	14.9139	15.1842	15.0762	15.8693	14.8382	14.5559	15.1455
ALSIQNYHL			ALSIQNYHL_NA_NA	HLA-A*02:01	SB	11.8146	11.3074	9.75998	14.3888	14.71	14.8359	14.5078	13.975	15.0313	9.43598	12.9011	10.1895
ALSKEGIVAL	P40227	CCT6A	ALSKEGIVAL_P40227_CCT6A	HLA-A*02:01	SB	20.3106	20.2217	19.8703	20.026	20.3324	20.0374	19.679	19.2842	19.952	19.0553	18.7136	18.705
ALSKEIYVI			ALSKEIYVI_NA_NA	HLA-A*02:01	SB	16.7244	16.4928	16.8327	15.9864	16.6214	16.2817	14.8391	15.0903	15.349	14.5023	14.3508	14.2096
ALSKIFAV			ALSKIFAV_NA_NA	HLA-A*02:01	WB	14.9487	14.3977	14.7222	13.3523	15.0875	13.991	13.7887	13.9899	13.974	14.3687	13.928	14.1579
ALSKVHFTA			ALSKVHFTA_NA_NA	HLA-A*02:01	SB	12.8196	12.7123	12.4219	13.6275	13.3137	13.5173	10.7691	12.15	12.6659	12.1164	11.6686	11.3668
ALSLVSCKL			ALSLVSCKL_NA_NA	HLA-A*02:01	WB	18.3147	18.5389	17.9903	18.0756	18.0735	18.4315	16.0019	15.799	16.644	16.7013	16.0939	16.7039
ALSNHLNAV	Q07866	KLC1	ALSNHLNAV_Q07866_KLC1	HLA-A*02:01	SB	14.7917	14.7962	14.6557	15.0637	15.0895	14.8801	14.7429	14.2064	14.8372	14.5819	14.2291	14.518
ALSNILERV	P23469	PTPRE	ALSNILERV_P23469_PTPRE	HLA-A*02:01	SB	11.1753	11.4045	11.2666	11.9254	12.4295	11.6699	18.0787	18.5408	19.0487	15.6746	15.083	16.8152
ALSNLEVKL	Q86UX7	FERMT3	ALSNLEVKL_Q86UX7_FERMT3	HLA-A*02:01	SB	19.0644	19.0459	18.0801	19.5492	19.4117	19.6703	18.9098	18.8949	19.7714	18.2141	18.0454	18.069
ALSNLEVTL	Q9BQL6	FERMT1	ALSNLEVTL_Q9BQL6_FERMT1	HLA-A*02:01	SB	18.8403	18.1851	18.5923	18.1319	18.7052	18.4555	19.3119	19.4519	19.4027	18.9939	18.5341	18.8428
ALSPHNILL	Q8TEA7	TBCK	ALSPHNILL_Q8TEA7_TBCK	HLA-A*02:01;HLA-A*30:01;HLA-B*15:10;HLA-C*03:04;HLA-C*12:03	SB;WB;WB;WB;WB	15.8806	16.7146	16.2832	16.5645	15.8121	16.773	16.5495	15.8912	16.8507	16.8977	16.4604	16.3832
ALSPINIQL	O95876	WDPCP	ALSPINIQL_O95876_WDPCP	HLA-A*02:01;HLA-B*15:10;HLA-C*03:04;HLA-C*12:03	SB;WB;WB;WB	17.2626	17.2908	17.0347	17.3846	16.9502	16.983	17.5381	16.5867	17.5063	15.9341	15.7292	15.7922
ALSPNNHEV	Q92747	ARPC1A	ALSPNNHEV_Q92747_ARPC1A	HLA-A*02:01;HLA-C*03:04;HLA-C*12:03	SB;WB;WB	11.0872	13.243	10.6067	11.5904	11.0156	13.4886	14.0867	14.1895	14.6773	13.5317	12.9865	13.088
ALSPQLQQL			ALSPQLQQL_NA_NA	HLA-A*02:01;HLA-C*03:04;HLA-C*12:03	SB;WB;WB	12.882	12.7182	12.9264	13.2491	14.5613	13.8406	13.0897	11.5401	13.4149	10.9798	12.3091	10.8794
ALSPSYLTV			ALSPSYLTV_NA_NA	HLA-A*02:01;HLA-A*30:01;HLA-C*12:03	SB;WB;WB	14.5967	10.4755	14.3301	14.2515	15.6974	14.8853	13.913	10.7226	14.7019	14.6895	14.8609	14.4114
ALSPTVFAL			ALSPTVFAL_NA_NA	HLA-A*02:01;HLA-B*15:10;HLA-C*03:04;HLA-C*12:03	SB;WB;WB;WB	10.0372	15.2505	15.0104	15.2093	15.0272	15.5823	16.2358	15.9124	16.3643	16.0433	15.8177	15.8897
ALSPVIPLI			ALSPVIPLI_NA_NA	HLA-A*02:01;HLA-A*30:01;HLA-C*12:03	SB;WB;WB	14.0428	14.2568	13.7081	12.585	13.8049	14.0473	13.7937	13.9643	14.2688	13.9927	13.493	14.069
ALSQDIPEI	Q6P2E9	EDC4	ALSQDIPEI_Q6P2E9_EDC4	HLA-A*02:01	SB	20.1832	19.5059	19.4334	18.7608	20.2272	19.8457	21.5293	21.7314	22.3497	21.0114	20.9885	21.0197
ALSQINTKL	O95825	CRYZL1	ALSQINTKL_O95825_CRYZL1	HLA-A*02:01;HLA-C*03:04	SB;WB	15.7925	16.1493	15.5894	16.1849	16.5495	16.0609	15.6727	15.2484	15.6909	15.3407	15.2755	15.1029
ALSQLVPCV			ALSQLVPCV_NA_NA	HLA-A*02:01	SB	19.023	18.4764	19.0556	12.1153	18.734	10.8127	10.5673	17.5947	18.4954	18.4202	17.8486	18.5624
ALSRLKLKL			ALSRLKLKL_NA_NA	HLA-A*02:01	WB	16.2607	15.7816	15.6766	15.0907	15.9798	16.0448	15.9438	15.364	16.5238	15.3878	15.179	14.9074
ALSRVSVNV	Q8NCE0	TSEN2	ALSRVSVNV_Q8NCE0_TSEN2	HLA-A*02:01	SB	15.7532	12.1663	10.9186	15.8407	10.7461	16.0853	11.457	11.4578	10.7472	15.7138	15.7519	11.065
ALSSELAQA			ALSSELAQA_NA_NA	HLA-A*02:01	SB	11.3049	11.2284	10.8644	11.2519	12.8419	11.4526	15.6733	15.2703	16.0912	10.9559	10.564	15.0684
ALSSFAHCL			ALSSFAHCL_NA_NA	HLA-A*02:01	SB	15.35	15.7213	15.9839	15.3546	15.9701	15.2403	12.8247	10.4889	11.2492	13.7165	13.0952	13.043
ALSSKPAEV			ALSSKPAEV_NA_NA	HLA-A*02:01	SB	14.0533	14.3879	14.1746	13.6908	12.8536	14.107	14.0852	14.0992	14.4795	13.6959	12.887	13.2002
ALSSLIHAL	P13010	XRCC5	ALSSLIHAL_P13010_XRCC5	HLA-A*02:01;HLA-B*15:10;HLA-C*03:04;HLA-C*12:03	SB;WB;WB;WB	18.0056	17.5499	17.6097	19.4846	19.9566	19.4595	18.3474	17.7168	18.2755	17.0572	16.8011	17.2415
ALSSLLSLL			ALSSLLSLL_NA_NA	HLA-A*02:01	SB	15.6581	15.5773	15.3721	16.2909	15.8892	15.9576	11.585	10.6072	11.3491	13.0632	13.7621	10.9871
ALSSPPPTV			ALSSPPPTV_NA_NA	HLA-A*02:01;HLA-A*30:01;HLA-C*12:03	SB;WB;WB	9.76718	9.58357	9.57936	11.5325	12.0048	12.205	17.1791	17.2392	17.7225	16.5987	16.4821	16.5753
ALSSVIKEL			ALSSVIKEL_NA_NA	HLA-A*02:01;HLA-C*03:04;HLA-C*12:03	SB;WB;WB	16.2942	16.6158	16.6221	15.5528	15.9359	15.8506	14.8195	14.2582	14.6564	14.8442	14.2484	14.5246
ALSTLALYV	Q9BVK8	TMEM147	ALSTLALYV_Q9BVK8_TMEM147	HLA-A*02:01	SB	17.3107	17.0402	17.1929	14.833	15.4542	14.301	18.2449	17.4202	17.7922	18.0714	16.8724	17.3529
ALSVTGILKV			ALSVTGILKV_NA_NA	HLA-A*02:01	SB	14.7732	14.3861	14.7033	14.7559	15.1154	14.6173	13.7563	13.3553	13.6777	13.964	13.7284	13.496
ALTALISQV			ALTALISQV_NA_NA	HLA-A*02:01	SB	16.0809	16.6351	15.9004	16.2912	17.7406	17.078	17.304	17.0002	17.0879	17.0027	16.6127	17.038
ALTAVSSQL			ALTAVSSQL_NA_NA	HLA-A*02:01;HLA-C*03:04	SB;WB	11.8294	10.3938	11.9773	11.226	11.2123	10.5836	15.9454	15.4202	15.7065	15.4823	14.8014	15.2421
ALTDFVRSV	O60888	CUTA	ALTDFVRSV_O60888_CUTA	HLA-A*02:01;HLA-C*12:03	SB;SB	15.9008	15.5701	15.775	10.7589	15.2745	15.1643	10.7402	10.0399	15.463	14.7408	14.8583	15.2051
ALTDVILCV			ALTDVILCV_NA_NA	HLA-A*02:01	SB	18.2136	18.0432	18.1175	18.9984	18.7278	18.9357	20.2998	19.314	20.2355	18.8679	18.5751	18.797
ALTEIQEFI			ALTEIQEFI_NA_NA	HLA-A*02:01	SB	17.9209	18.0625	17.7617	16.7428	16.4653	15.7336	17.2575	16.1069	17.0669	16.3048	15.7448	16.4239
ALTELLAKI	P30279	CCND2	ALTELLAKI_P30279_CCND2	HLA-A*02:01	SB	15.8267	16.3036	16.2969	16.7239	16.6623	16.5568	14.2723	13.3016	14.3402	15.9548	15.7779	15.6142
ALTEYTLYL	Q14139	UBE4A	ALTEYTLYL_Q14139_UBE4A	HLA-A*02:01;HLA-C*03:04;HLA-C*12:03	SB;WB;WB	19.2429	18.8564	18.9337	19.2982	19.6262	18.8247	19.9901	19.1228	20.009	19.486	19.5215	19.203
ALTGAILAA			ALTGAILAA_NA_NA	HLA-A*02:01	WB	15.8668	17.544	15.956	15.5856	17.4014	17.014	19.378	19.2928	20.1154	18.8792	18.671	19.3351
ALTGIPLPLI			ALTGIPLPLI_NA_NA	HLA-A*02:01	WB	17.343	17.2729	17.2975	17.0245	16.7497	17.1902	16.4419	16.3279	16.7016	15.7228	15.0616	15.0308
ALTGYLHTI	Q9NYY8	FASTKD2	ALTGYLHTI_Q9NYY8_FASTKD2	HLA-A*02:01	SB	16.7359	16.7468	16.8047	16.1777	16.5928	16.4428	15.1346	15.6845	16.0641	15.8592	15.3063	15.2837
ALTKLQPLL			ALTKLQPLL_NA_NA	HLA-A*02:01	SB	13.4469	13.3624	13.334	13.0071	13.4721	13.718	11.6719	10.5759	12.732	11.6832	11.5795	9.88208
ALTPVVVTL	P11802	CDK4	ALTPVVVTL_P11802_CDK4	HLA-A*02:01;HLA-B*15:10;HLA-C*03:04;HLA-C*12:03	SB;WB;SB;WB	21.2922	20.6865	21.2287	20.8519	21.0809	21.1044	20.988	20.2445	21.1011	20.5823	20.6278	20.4989
ALTRALALA	Q8NHP8	PLBD2	ALTRALALA_Q8NHP8_PLBD2	HLA-A*02:01	WB	14.9763	14.8573	14.4485	15.1471	11.8128	14.7677	11.1025	11.2747	10.7682	13.8925	13.885	11.1802
ALTRLHITV			ALTRLHITV_NA_NA	HLA-A*02:01	SB	12.3528	11.6097	12.3349	11.742	13.5533	13.0789	16.569	16.0415	16.9143	15.0994	14.3346	15.7803
ALTRYNHML			ALTRYNHML_NA_NA	HLA-A*02:01	SB	15.3341	15.0817	15.1275	14.363	15.6648	14.6398	16.0041	15.3752	16.0673	14.7858	14.1425	13.5772
ALTSLLKTV	O43747	AP1G1	ALTSLLKTV_O43747_AP1G1	HLA-A*02:01	SB	14.9873	15.1577	14.5431	15.2041	15.6013	15.9379	15.1023	15.241	16.096	14.9519	14.4836	15.0432
ALTSVVVTL	Q00534	CDK6	ALTSVVVTL_Q00534_CDK6	HLA-A*02:01;HLA-C*03:04;HLA-C*12:03	SB;WB;WB	21.1192	20.6888	20.8051	20.89	20.8163	20.4203	21.3672	20.3662	21.1975	20.6757	20.0971	20.4679
ALVDCSVAL			ALVDCSVAL_NA_NA	HLA-A*02:01;HLA-C*03:04	SB;WB	13.4595	15.9268	15.9091	16.9065	17.2945	16.9373	16.7989	16.234	16.444	16.6498	16.5957	16.4716
ALVDGPCTQV			ALVDGPCTQV_NA_NA	HLA-A*02:01	SB	20.7229	20.658	20.2086	20.473	20.6617	20.7418	19.3775	19.0577	19.4274	20.4887	20.0704	19.792
ALVDHLNVGV	P78537	BLOC1S1	ALVDHLNVGV_P78537_BLOC1S1	HLA-A*02:01	SB	16.8553	16.6858	16.5981	16.3519	16.3421	11.0596	15.5486	15.6357	16.1101	15.1974	10.9378	14.5999
ALVDHTPYL	P13611	VCAN	ALVDHTPYL_P13611_VCAN	HLA-A*02:01;HLA-B*15:10;HLA-C*03:04;HLA-C*12:03	SB;WB;SB;SB	14.3354	14.5364	14.4188	10.0863	11.0953	12.4147	11.5969	10.7047	11.1779	13.6782	13.0019	13.0411
ALVDHVAEL	B0I1T2	MYO1G	ALVDHVAEL_B0I1T2_MYO1G	HLA-A*02:01;HLA-B*15:10;HLA-C*03:04;HLA-C*12:03	SB;WB;SB;SB	15.3367	15.3495	14.6166	14.8214	14.7943	14.8032	13.6827	14.1031	14.1459	13.987	13.5701	13.2746
ALVDILSEV	Q9BQG0	MYBBP1A	ALVDILSEV_Q9BQG0_MYBBP1A	HLA-A*02:01;HLA-C*12:03	SB;WB	17.1521	17.0648	17.1903	16.6523	16.6629	16.5987	17.6283	17.6827	18.239	18.1071	17.5417	17.8707
ALVDIVRSL			ALVDIVRSL_NA_NA	HLA-A*02:01;HLA-B*15:10;HLA-C*03:04;HLA-C*12:03	SB;WB;SB;SB	12.4729	11.5061	12.5108	11.4272	11.0697	12.5146	14.2489	13.8465	14.0071	13.5366	13.6495	13.9442
ALVDQLWKL	Q6P1X5	TAF2	ALVDQLWKL_Q6P1X5_TAF2	HLA-A*02:01;HLA-C*03:04	SB;WB	17.5142	17.0831	17.0091	18.1547	16.8437	17.9019	16.8502	15.7219	16.6159	16.4366	15.3503	16.2813
ALVDQRELYL	Q9UL33	TRAPPC2L	ALVDQRELYL_Q9UL33_TRAPPC2L	HLA-A*02:01	SB	19.1815	17.6859	18.2938	11.8174	18.9274	10.6157	19.3661	19.024	19.8655	18.0487	17.8887	18.1352
ALVEIGPRFVL			ALVEIGPRFVL_NA_NA	HLA-A*02:01	WB	15.801	16.0241	14.5357	15.964	16.6489	15.1314	15.2893	14.2783	15.2343	15.2649	15.3776	14.9944
ALVEKLESL	Q8NHM5	KDM2B	ALVEKLESL_Q8NHM5_KDM2B	HLA-A*02:01;HLA-C*03:04;HLA-C*12:03	SB;WB;WB	11.7119	12.2178	11.7546	12.5964	13.3949	12.7168	12.6852	9.28206	12.1592	9.68522	10.4062	10.318
ALVESLEYV	Q9NU22	MDN1	ALVESLEYV_Q9NU22_MDN1	HLA-A*02:01	SB	16.6195	16.5917	16.779	15.74	16.1923	15.2584	17.266	17.0913	17.0958	17.177	17.0682	17.3221
ALVESLITV			ALVESLITV_NA_NA	HLA-A*02:01	SB	20.0593	19.6011	19.9655	19.2118	19.9763	18.6145	21.2697	20.4151	21.2868	20.4798	20.5583	20.5736
ALVFELHYV			ALVFELHYV_NA_NA	HLA-A*02:01	SB	11.8189	11.482	11.5599	11.4911	12.0336	11.8816	11.2235	11.2382	11.8986	11.3537	11.1972	9.98104
ALVGSSPHL			ALVGSSPHL_NA_NA	HLA-A*02:01;HLA-C*03:04	SB;WB	14.1501	14.0478	13.119	13.9169	13.6757	13.9643	12.9879	13.6399	13.9906	13.3427	13.1637	13.0696
ALVLLLTEV			ALVLLLTEV_NA_NA	HLA-A*02:01	SB	16.9664	16.3507	16.8033	15.5853	16.4236	16.7134	16.353	15.7376	17.2972	16.0884	16.2449	15.3108
ALVNNILEI			ALVNNILEI_NA_NA	HLA-A*02:01	SB	15.321	14.9947	15.3683	15.6846	15.5984	15.2642	14.7803	14.3157	14.4123	14.1499	10.2076	14.0018
ALVNSGILTI			ALVNSGILTI_NA_NA	HLA-A*02:01	WB	16.3345	16.3493	16.1458	16.3863	15.9872	16.0169	16.2069	15.1758	11.5889	11.6227	15.7841	15.7116
ALVNVQIPL			ALVNVQIPL_NA_NA	HLA-A*02:01	SB	17.7054	12.0103	17.7743	17.1943	17.5263	17.1201	11.0255	16.0687	16.5356	16.5402	16.4834	16.1417
ALVPPAALISI			ALVPPAALISI_NA_NA	HLA-A*02:01	WB	14.843	15.1938	14.8296	15.2187	14.9472	15.217	14.9971	14.4762	14.9011	14.3177	14.0666	13.8894
ALVQDLAKA			ALVQDLAKA_NA_NA	HLA-A*02:01	SB	16.2071	15.8202	15.4578	14.4691	14.734	13.7872	14.8877	14.4316	14.8396	14.4599	14.7467	14.6478
ALVQNDTLLQV	Q92522	H1-10	ALVQNDTLLQV_Q92522_H1-10	HLA-A*02:01	SB	12.731	12.6777	12.7456	14.4464	13.9327	13.8911	12.0962	11.6933	12.1916	10.832	10.4612	10.3271
ALVRDILYV			ALVRDILYV_NA_NA	HLA-A*02:01	SB	11.2337	10.8062	11.2522	10.9227	11.2201	11.8527	14.2276	14.2989	14.582	12.7134	11.8418	14.1835
ALVSGGVAQA			ALVSGGVAQA_NA_NA	HLA-A*02:01	WB	15.0476	9.90255	14.6659	15.4964	15.4919	15.4326	17.9306	17.34	18.0564	16.6878	17.0289	16.8549
ALVSNLYVI	Q9H9S3;P61619	SEC61A2;SEC61A1	ALVSNLYVI_Q9H9S3	HLA-A*02:01	WB	17.5991	17.3327	17.2733	17.6886	17.6146	17.4354	17.8128	17.3344	18.163	17.791	17.6171	17.3987
ALVSSLHLL	Q9Y678	COPG1	ALVSSLHLL_Q9Y678_COPG1	HLA-A*02:01	SB	16.0373	16.0455	15.9966	17.787	18.2674	17.4564	15.9435	15.4504	16.116	15.8748	16.2741	15.7279
ALVSTIIMV			ALVSTIIMV_NA_NA	HLA-A*02:01	SB	16.8901	16.6254	16.6125	11.2795	17.738	11.9197	17.1179	16.8951	17.3775	16.3444	16.7459	15.7939
ALVSTIQFV			ALVSTIQFV_NA_NA	HLA-A*02:01	SB	17.457	11.0857	11.5676	17.0973	9.70107	17.4333	17.3094	16.4098	17.3656	17.1781	17.0155	16.8609
ALVSYLIRL			ALVSYLIRL_NA_NA	HLA-A*02:01	SB	13.6034	11.0853	11.4468	13.9292	13.8237	13.1223	15.6134	14.3888	14.4989	15.623	14.9667	15.0522
ALVVQVAEA	P07686	HEXB	ALVVQVAEA_P07686_HEXB	HLA-A*02:01	WB	18.4888	18.2652	18.0703	18.2233	19.1947	18.2694	11.3056	10.6385	11.9425	19.4558	9.53543	11.2452
ALVYVENAHV			ALVYVENAHV_NA_NA	HLA-A*02:01	WB	10.5923	10.7594	11.7228	13.3059	12.5577	12.7837	10.8107	11.1319	12.769	11.4542	10.229	11.5019
ALWAGLLTL	P06734	FCER2	ALWAGLLTL_P06734_FCER2	HLA-A*02:01;HLA-C*03:04	SB;WB	14.7829	14.6869	14.5058	13.8713	13.4563	13.2834	11.021	9.82214	12.1298	14.6307	14.4648	13.8685
ALWAKSPGV			ALWAKSPGV_NA_NA	HLA-A*02:01	SB	13.6235	13.4386	13.5183	12.0904	11.7229	11.9486	13.5515	13.2362	14.0646	13.9163	13.7439	13.5752
ALWDIETGQQT			ALWDIETGQQT_NA_NA	HLA-A*02:01	WB	16.0508	16.1072	15.6327	15.6226	15.8221	16.1153	13.9153	14.0279	14.5215	13.4868	13.4265	13.6029
ALWDKLFNL	Q8WXH0	SYNE2	ALWDKLFNL_Q8WXH0_SYNE2	HLA-A*02:01	SB	17.7788	17.6976	17.3714	18.7785	18.0833	17.6254	19.176	17.999	18.5095	17.8198	16.7362	17.5728
ALWDLRNLKL			ALWDLRNLKL_NA_NA	HLA-A*02:01	SB	14.5985	14.4758	14.3158	14.6225	14.8342	14.6084	12.9264	11.171	12.6184	12.0537	10.1507	10.4617
ALWEDEGVRA	P63092;Q5JWF2	GNAS	ALWEDEGVRA_P63092	HLA-A*02:01	SB	16.2602	16.4233	15.9122	17.2036	17.1456	17.0671	14.818	11.7911	14.7903	11.1215	14.287	10.3462
ALWEGPSKA	O94887	FARP2	ALWEGPSKA_O94887_FARP2	HLA-A*02:01	SB	15.9367	15.9979	15.4006	14.9099	14.3621	15.0003	15.3204	15.6069	15.959	15.0502	15.0763	14.6837
ALWEKNTHL			ALWEKNTHL_NA_NA	HLA-A*02:01;HLA-B*15:10;HLA-C*03:04;HLA-C*12:03	SB;WB;WB;WB	11.2183	11.6081	11.0485	10.9031	10.4772	14.3229	17.1334	16.8435	17.199	15.855	15.6779	15.886
ALWENPESGEL			ALWENPESGEL_NA_NA	HLA-A*02:01	SB	15.1543	15.4186	14.8137	14.8082	15.0962	15.2729	13.8143	13.4771	14.1392	13.0231	12.8421	12.8076
ALWGFFPVL	Q9NPA0	EMC7	ALWGFFPVL_Q9NPA0_EMC7	HLA-A*02:01	SB	20.7005	21.2737	17.2055	21.0028	18.8359	21.382	21.3465	21.1523	21.0768	20.8122	20.7296	20.6635
ALWGFFPVLL			ALWGFFPVLL_NA_NA	HLA-A*02:01	SB	13.4569	13.9392	14.1875	14.8255	14.9596	12.8826	11.8571	11.3605	12.1876	10.9913	12.5014	11.075
ALWGGPISL			ALWGGPISL_NA_NA	HLA-A*02:01;HLA-B*15:10;HLA-C*03:04;HLA-C*12:03	SB;WB;SB;WB	18.3367	18.432	17.9569	18.4844	18.1945	18.3901	17.6167	17.4848	18.1157	16.9236	16.6004	16.5026
ALWGGTQPLL	Q8WY98	TMEM234	ALWGGTQPLL_Q8WY98_TMEM234	HLA-A*02:01	SB	15.7967	15.7218	15.6399	11.284	10.9236	15.3615	15.6331	15.8133	16.0942	16.0862	15.3613	16.2614
ALWHDAENQTV			ALWHDAENQTV_NA_NA	HLA-A*02:01	SB	13.5765	13.7923	12.9242	13.0621	12.6372	12.8515	11.7802	11.075	12.5323	14.9574	14.4266	11.5148
ALWHEEAVL			ALWHEEAVL_NA_NA	HLA-A*02:01	SB	14.5773	14.6262	14.3225	14.7543	15.6618	14.94	13.4062	13.744	15.1532	13.6523	13.436	13.0092
ALWHVPEHAV			ALWHVPEHAV_NA_NA	HLA-A*02:01	SB	15.1016	12.3751	12.1641	11.9018	13.6955	13.4744	14.1953	14.3529	14.5626	13.5305	13.2121	13.5859
ALWHVPEHAVV			ALWHVPEHAVV_NA_NA	HLA-A*02:01;HLA-B*15:10	SB;WB	14.3425	14.2247	14.4128	10.1224	10.8803	13.1349	14.1599	14.4154	14.137	14.0653	13.1289	14.0248
ALWIPEVSI			ALWIPEVSI_NA_NA	HLA-A*02:01	SB	17.5848	17.635	17.7458	18.8475	18.8179	18.9709	17.9846	17.3083	18.1467	17.8929	17.5305	17.1972
ALWKGRPLSV			ALWKGRPLSV_NA_NA	HLA-A*02:01	SB	19.5174	19.3866	19.4045	17.2345	17.4312	17.6597	19.2659	19.3096	19.6423	18.9806	18.8809	19.2118
ALWLVSPLL			ALWLVSPLL_NA_NA	HLA-A*02:01	SB	15.9262	16.3528	15.9647	17.0496	17.194	16.8315	17.6264	17.0729	17.435	16.8111	16.3945	16.3727
ALWNEEALL	Q14739	LBR	ALWNEEALL_Q14739_LBR	HLA-A*02:01	SB	18.9137	18.133	18.6134	19.3685	19.9176	19.5646	20.156	19.8162	20.5734	19.3736	19.2217	19.1169
ALWQLLFRV			ALWQLLFRV_NA_NA	HLA-A*02:01	SB	14.0324	12.8114	12.7263	10.9591	14.2529	10.8233	13.0801	12.7754	13.7324	11.2859	9.3696	10.5881
ALWREVASL	Q00613	HSF1	ALWREVASL_Q00613_HSF1	HLA-A*02:01	SB	12.9263	11.114	11.6016	13.1615	11.931	12.0367	16.0456	16.2441	16.4872	14.0286	14.5395	15.2239
ALWSLPLYL	O15287	FANCG	ALWSLPLYL_O15287_FANCG	HLA-A*02:01	SB	19.4265	19.6361	19.2816	19.6686	19.3608	19.1359	19.2053	18.4024	18.8728	18.0276	17.8069	17.1921
ALWTGMHTI	Q9P2R3	ANKFY1	ALWTGMHTI_Q9P2R3_ANKFY1	HLA-A*02:01	SB	17.6349	18.1093	17.8276	17.7893	17.653	18.0043	17.6183	17.4572	17.8844	16.966	16.2644	16.5059
ALWTGMHTIAA			ALWTGMHTIAA_NA_NA	HLA-A*02:01	SB	12.6754	12.6603	12.8782	12.5052	13.0297	12.2262	10.7113	13.561	14.9081	9.74372	10.8771	11.0239
ALYASRLYL	Q96IJ6	GMPPA	ALYASRLYL_Q96IJ6_GMPPA	HLA-A*02:01;HLA-A*30:01;HLA-C*03:04;HLA-C*12:03	SB;WB;WB;WB	11.7512	10.9094	10.4987	10.6505	11.9184	11.0632	14.058	16.9632	17.2389	12.1265	12.3443	13.6966
ALYAVIEKA			ALYAVIEKA_NA_NA	HLA-A*02:01	SB	15.3754	14.9571	14.5512	15.9867	16.3339	16.2215	16.3467	15.6766	16.1713	15.3557	15.1146	15.5597
ALYDATYET	P23528;Q9Y281	CFL1;CFL2	ALYDATYET_P23528	HLA-A*02:01	SB	18.3335	18.2811	17.8592	17.7876	18.3951	18.0452	19.2839	18.8057	19.5885	19.0479	18.9684	18.9775
ALYDEVRTV	A6NHR9	SMCHD1	ALYDEVRTV_A6NHR9_SMCHD1	HLA-A*02:01;HLA-C*03:04;HLA-C*12:03	SB;WB;SB	11.4362	14.8644	14.1751	16.0061	15.673	15.5029	14.8683	12.198	15.3707	14.6255	14.1192	10.0924
ALYDHLMDFL			ALYDHLMDFL_NA_NA	HLA-A*02:01	SB	13.221	13.3971	13.3495	13.21	11.303	9.82588	10.9686	11.7787	10.795	10.3631	10.6887	11.025
ALYDICFRT			ALYDICFRT_NA_NA	HLA-A*02:01	SB	11.0547	11.5876	10.3179	10.665	10.7745	11.354	13.3756	12.6759	13.6834	12.7813	12.5741	13.359
ALYDNVEKL	P08243	ASNS	ALYDNVEKL_P08243_ASNS	HLA-A*02:01;HLA-B*15:10;HLA-C*03:04;HLA-C*12:03	SB;WB;WB;WB	16.4391	16.3742	15.422	16.6189	16.1561	16.3308	16.9067	16.3757	16.6985	17.3201	16.8246	17.1524
ALYDYMPMNA			ALYDYMPMNA_NA_NA	HLA-A*02:01	SB	17.0743	17.0381	16.9426	17.711	18.0219	18.0711	17.4192	17.1401	17.841	15.8599	15.5195	15.3588
ALYEALKKL			ALYEALKKL_NA_NA	HLA-A*02:01;HLA-C*03:04;HLA-C*12:03	SB;WB;WB	11.467	10.6721	10.7972	11.1234	11.0629	12.0641	9.75555	14.3133	14.7369	14.3302	8.85267	14.0973
ALYELEGTTV			ALYELEGTTV_NA_NA	HLA-A*02:01	SB	17.8601	17.0375	17.0645	17.615	18.2339	17.9971	17.6159	17.4765	18.1371	17.7511	17.3297	17.3046
ALYEQSLHI	P61201	COPS2	ALYEQSLHI_P61201_COPS2	HLA-A*02:01;HLA-C*12:03	SB;WB	14.7294	14.7202	14.2635	14.6161	15.4191	14.7237	13.3048	12.92	13.3218	14.2425	13.2753	13.2683
ALYEYQPLQI			ALYEYQPLQI_NA_NA	HLA-A*02:01	SB	14.4482	14.414	14.5063	14.708	14.1832	14.5835	13.5106	12.5942	13.8487	11.6716	12.9107	12.5682
ALYFFPILTV			ALYFFPILTV_NA_NA	HLA-A*02:01	SB	13.8074	11.6055	11.3248	11.2117	12.5556	12.0737	10.9686	10.6286	11.7722	11.7771	10.1522	9.78353
ALYGHTQAV	Q6ZS81	WDFY4	ALYGHTQAV_Q6ZS81_WDFY4	HLA-A*02:01;HLA-A*30:01;HLA-B*15:10;HLA-C*03:04;HLA-C*12:03	SB;WB;WB;WB;SB	12.6968	12.6148	12.3271	13.1288	12.4817	13.5817	13.5906	13.3613	13.5627	13.1655	12.6894	12.8004
ALYGKLLKL			ALYGKLLKL_NA_NA	HLA-A*02:01;HLA-A*30:01;HLA-C*03:04;HLA-C*12:03	SB;WB;WB;WB	14.7063	14.4157	14.1026	11.8436	15.3176	14.9564	13.1436	12.1804	12.1644	12.5941	12.4179	16.6476
ALYGKTEVV	Q8WXE0	CASKIN2	ALYGKTEVV_Q8WXE0_CASKIN2	HLA-A*02:01;HLA-C*12:03	SB;WB	14.8982	15.177	14.83	14.1864	13.6458	13.9174	13.1448	11.9438	13.4347	12.7612	12.379	12.8282
ALYGKTEVVRL			ALYGKTEVVRL_NA_NA	HLA-A*02:01	SB	15.8508	16.0934	15.4582	14.1124	14.6174	14.104	14.3163	13.7786	14.6934	13.6885	13.8209	13.7716
ALYGQPLLL	Q13107	USP4	ALYGQPLLL_Q13107_USP4	HLA-A*02:01;HLA-A*30:01;HLA-B*15:10;HLA-C*03:04;HLA-C*12:03	SB;WB;WB;WB;WB	20.851	21.0765	20.7322	21.3808	20.8	21.2055	21.1614	20.6937	21.4432	20.5422	20.3416	20.4122
ALYHEQLAL			ALYHEQLAL_NA_NA	HLA-A*02:01;HLA-B*15:10;HLA-C*03:04	SB;WB;WB	13.9464	14.1539	13.6286	14.1421	14.1407	13.9668	14.4751	13.5578	14.5278	14.7808	14.3246	14.1479
ALYHFNHSL			ALYHFNHSL_NA_NA	HLA-A*02:01;HLA-B*15:10;HLA-C*03:04;HLA-C*12:03	SB;WB;WB;WB	12.4122	10.9868	11.7622	13.0117	12.5744	12.7462	10.7051	14.7184	15.7633	14.4985	10.2235	14.3443
ALYHLAIKL	Q9UKA4	AKAP11	ALYHLAIKL_Q9UKA4_AKAP11	HLA-A*02:01	SB	16.7555	15.7462	15.63	16.6128	16.0755	16.2956	16.1724	15.4175	16.5427	16.1687	15.6806	15.4844
ALYKRVLQL			ALYKRVLQL_NA_NA	HLA-A*02:01;HLA-A*30:01;HLA-C*03:04;HLA-C*12:03	SB;WB;WB;SB	15.2527	14.5122	14.6383	12.3441	13.3849	12.59	14.3602	13.9347	14.5522	13.1105	12.8594	13.1033
ALYLGAKAIQL			ALYLGAKAIQL_NA_NA	HLA-A*02:01	WB	12.5334	12.7099	10.4126	10.6416	11.5072	10.3465	14.2403	13.8418	13.9156	13.7994	13.4047	13.8256
ALYNALDKV	Q9BVK2	ALG8	ALYNALDKV_Q9BVK2_ALG8	HLA-A*02:01	SB	14.424	14.397	14.0893	14.7316	14.6833	14.1826	13.9992	13.4629	13.4475	13.9114	13.1689	13.502
ALYNDISHMKI			ALYNDISHMKI_NA_NA	HLA-A*02:01	SB	13.0147	12.8023	13.2707	13.0549	12.3419	14.2667	13.2552	13.7219	14.4687	14.3261	13.5229	14.2426
ALYNKEMECL			ALYNKEMECL_NA_NA	HLA-A*02:01	SB	13.2943	13.3949	12.9066	12.6379	12.6451	12.622	11.8416	13.7248	14.2755	10.7466	9.74729	10.1586
ALYNVDAGHRA			ALYNVDAGHRA_NA_NA	HLA-A*02:01	WB	14.3516	13.9875	14.4725	10.8005	13.1988	13.2113	14.5516	14.7923	14.7975	14.5772	13.7668	13.9232
ALYPGQLVQL	Q9BRR9	ARHGAP9	ALYPGQLVQL_Q9BRR9_ARHGAP9	HLA-A*02:01	SB	14.6269	14.8469	14.2823	14.5534	13.5415	14.1248	11.0185	12.6096	13.7784	14.2654	13.1963	14.0849
ALYPNVVQV	Q6P158	DHX57	ALYPNVVQV_Q6P158_DHX57	HLA-A*02:01;HLA-A*30:01;HLA-C*03:04;HLA-C*12:03	SB;WB;WB;SB	20.059	20.0523	19.6391	18.8319	20.0762	19.5578	20.0799	20.2447	20.7748	19.6904	19.6814	19.9956
ALYQFSNLL			ALYQFSNLL_NA_NA	HLA-A*02:01;HLA-C*03:04	SB;WB	15.4451	14.5969	15.254	15.6994	16.0069	15.9892	14.6406	13.6395	14.4151	14.4099	14.445	14.1524
ALYQKLITSA			ALYQKLITSA_NA_NA	HLA-A*02:01	SB	14.2527	13.8119	13.8865	14.7403	14.6948	14.4369	12.5917	11.8094	11.3049	13.0813	12.5588	12.1751
ALYQSLPTL	P42858	HTT	ALYQSLPTL_P42858_HTT	HLA-A*02:01;HLA-A*30:01;HLA-B*15:10;HLA-C*03:04;HLA-C*12:03	SB;WB;WB;SB;WB	13.7473	14.988	11.3905	15.6333	16.1475	16.0535	15.3297	15.0239	11.6099	14.7589	14.6974	14.5866
ALYSAEHGL	Q07864	POLE	ALYSAEHGL_Q07864_POLE	HLA-A*02:01	SB	12.1556	11.6062	12.0389	12.3534	13.3695	12.4123	12.8441	12.5229	13.2957	12.1507	9.56165	11.6764
ALYSELLAV	O95071	UBR5	ALYSELLAV_O95071_UBR5	HLA-A*02:01;HLA-C*12:03	SB;WB	19.7748	19.8372	19.6927	19.9095	20.0485	19.7127	20.9496	20.3804	21.0491	20.1682	19.9302	20.1578
ALYSKGILL			ALYSKGILL_NA_NA	HLA-A*02:01;HLA-A*30:01;HLA-B*15:10;HLA-C*03:04;HLA-C*12:03	SB;WB;WB;WB;WB	16.779	16.7676	16.4219	16.6784	16.3115	16.6232	15.3725	15.3784	16.205	14.9154	14.6242	14.5739
ALYTGFSILV			ALYTGFSILV_NA_NA	HLA-A*02:01	SB	16.3826	16.6882	16.3952	17.5057	18.0402	17.0677	16.7298	16.3177	17.2057	16.1089	15.9435	15.6023
ALYTLVNKV			ALYTLVNKV_NA_NA	HLA-A*02:01	SB	13.2107	12.9932	13.044	13.151	14.3691	10.5335	10.4847	11.0778	12.5213	10.9827	10.3643	10.8867
ALYTVIETV	Q6NUK4	REEP3	ALYTVIETV_Q6NUK4_REEP3	HLA-A*02:01;HLA-C*12:03	SB;WB	18.15	17.6182	17.981	17.3698	10.9656	17.4135	17.782	17.7454	17.8822	17.3571	16.9784	17.4295
ALYTVLHRL			ALYTVLHRL_NA_NA	HLA-A*02:01;HLA-C*03:04;HLA-C*12:03	SB;WB;WB	13.1849	13.1588	12.929	12.9828	13.5307	13.0575	11.4135	11.1206	12.0568	12.978	13.0102	12.68
ALYVAVVNV	Q9BVK8	TMEM147	ALYVAVVNV_Q9BVK8_TMEM147	HLA-A*02:01	SB	20.7543	20.6096	20.5235	18.6944	18.4784	19.0288	20.7847	20.8563	20.8853	20.6155	20.3569	20.445
AMAARPHSI	P22626	HNRNPA2B1	AMAARPHSI_P22626_HNRNPA2B1	HLA-A*02:01;HLA-A*30:01;HLA-C*12:03	SB;WB;WB	9.94404	11.4326	10.1668	11.8573	12.8048	12.2114	12.905	13.5423	14.2847	12.4375	11.5621	11.5462
AMAASPHAV	Q13151	HNRNPA0	AMAASPHAV_Q13151_HNRNPA0	HLA-A*02:01;HLA-C*12:03	SB;WB	15.8583	16.0518	15.5434	16.2256	16.5703	16.7087	16.998	16.9077	17.536	16.6983	16.0786	15.9828
AMAAVPAKV			AMAAVPAKV_NA_NA	HLA-A*02:01	SB	13.9521	15.1625	14.0868	15.2871	15.8231	15.7269	14.9799	14.5584	15.1647	14.7355	14.27	14.2661
AMADAGILRL			AMADAGILRL_NA_NA	HLA-A*02:01	SB	17.4293	17.6147	17.0803	17.6928	17.802	17.9662	16.7864	15.9433	17.0902	15.6791	15.6252	15.3925
AMADLEQKV			AMADLEQKV_NA_NA	HLA-A*02:01	SB	11.7983	12.5798	10.9403	11.7387	12.3285	9.6919	13.0061	10.6019	11.3244	10.3483	11.2517	11.2907
AMAEMVLQV	Q15021	NCAPD2	AMAEMVLQV_Q15021_NCAPD2	HLA-A*02:01;HLA-C*12:03	SB;WB	17.9169	17.8863	17.4875	18.5581	19.2656	18.5703	19.6333	19.1395	19.4946	17.6143	17.2535	17.78
AMAENILAA			AMAENILAA_NA_NA	HLA-A*02:01	SB	11.4753	10.8184	14.6863	11.825	14.5235	12.7878	17.0622	16.5855	16.9151	15.8421	15.2069	15.7977
AMAETLKTL			AMAETLKTL_NA_NA	HLA-A*02:01;HLA-B*15:10;HLA-C*03:04;HLA-C*12:03	SB;WB;WB;WB	12.9306	13.2881	12.7927	12.4784	11.1115	12.7836	12.0733	11.7696	12.189	10.388	11.626	10.7074
AMAHVAGFTV			AMAHVAGFTV_NA_NA	HLA-A*02:01	WB	15.0325	15.1875	15.2623	10.9393	11.7549	12.3389	11.1874	10.1981	10.9868	10.4831	10.9818	7.86489
AMAPASAVSGL			AMAPASAVSGL_NA_NA	HLA-A*02:01	WB	16.8519	16.4857	16.3983	10.6758	11.4268	13.8596	16.2024	15.2457	16.0785	15.2737	14.6188	14.8595
AMAPGTVTV			AMAPGTVTV_NA_NA	HLA-A*02:01;HLA-B*15:10;HLA-C*03:04;HLA-C*12:03	SB;WB;WB;SB	15.8925	16.3491	15.7123	16.0721	16.3579	16.0251	19.0689	18.8963	19.5737	17.2801	17.3673	18.245
AMASLGALALL			AMASLGALALL_NA_NA	HLA-A*02:01	WB	17.7947	17.2454	17.4402	16.0807	16.7836	16.5708	15.3944	14.5757	15.3169	15.8725	14.8416	14.1202
AMCLKGIMGV			AMCLKGIMGV_NA_NA	HLA-A*02:01	WB	14.2405	14.7081	14.0802	14.1008	13.1875	14.8685	11.5885	12.1771	13.3284	11.7992	10.6555	10.49
AMDGVPFTL			AMDGVPFTL_NA_NA	HLA-A*02:01;HLA-B*15:10;HLA-C*03:04;HLA-C*12:03	SB;WB;WB;WB	15.2894	15.0324	14.8935	11.2667	14.3708	11.9464	10.9961	11.2371	11.8358	10.595	11.1353	11.566
AMDTSTVGV	O94979	SEC31A	AMDTSTVGV_O94979_SEC31A	HLA-A*02:01	SB	10.694	11.4451	10.5763	11.4094	14.5626	12.2636	15.6176	14.8266	15.78	13.014	12.6013	12.8843
AMEALVVEV			AMEALVVEV_NA_NA	HLA-A*02:01	SB	9.80263	10.6017	10.9243	11.6408	14.9194	11.6091	16.05	15.8437	16.0955	14.2084	14.3078	14.6738
AMEKSVPAI			AMEKSVPAI_NA_NA	HLA-A*02:01	WB	12.5591	9.42619	10.779	13.8673	14.3098	14.2572	15.9059	15.1229	16.2213	15.5299	15.5132	15.4524
AMEQSIKSV			AMEQSIKSV_NA_NA	HLA-A*02:01	WB	14.648	15.0977	14.8345	15.2799	15.1255	15.4982	13.7074	12.8467	14.4236	14.2508	13.73	13.7875
AMFDHIPVGV	Q9Y3I0	RTCB	AMFDHIPVGV_Q9Y3I0_RTCB	HLA-A*02:01	SB	15.2917	15.9636	15.114	15.2105	11.3275	15.8432	15.7583	15.6664	16.0974	15.5392	15.4957	15.8372
AMFENFVSV	Q09161	NCBP1	AMFENFVSV_Q09161_NCBP1	HLA-A*02:01;HLA-B*15:10;HLA-C*03:04;HLA-C*12:03	SB;WB;WB;SB	14.4976	14.7901	14.1906	15.6439	16.0039	15.9046	17.706	16.4519	17.6435	16.1894	15.7792	16.3743
AMFERIVKA			AMFERIVKA_NA_NA	HLA-A*02:01;HLA-A*30:01;HLA-C*12:03	SB;WB;WB	14.1016	14.0147	14.34	12.5451	14.824	13.9457	15.5986	15.4008	16.0216	14.6303	14.5164	14.8152
AMFESSQNVLL			AMFESSQNVLL_NA_NA	HLA-A*02:01	SB	14.1983	14.1044	14.1536	14.7474	14.4231	14.9445	13.5462	13.5787	13.8896	13.2136	12.8762	12.947
AMFGKLMTI	Q29RF7	PDS5A	AMFGKLMTI_Q29RF7_PDS5A	HLA-A*02:01;HLA-A*30:01;HLA-C*03:04;HLA-C*12:03	SB;WB;WB;WB	19.2992	19.385	19.3294	19.8759	19.4146	19.9338	19.2303	18.6011	19.1651	18.3346	18.4354	18.122
AMFLGELSLI			AMFLGELSLI_NA_NA	HLA-A*02:01	WB	14.3512	14.6413	14.2056	14.5284	14.2466	10.4935	12.3481	10.7214	10.6194	10.6511	10.2515	9.73133
AMFQEQLMTL			AMFQEQLMTL_NA_NA	HLA-A*02:01	SB	12.32	12.7177	12.4789	13.3955	14.1931	13.9448	13.3698	12.3357	13.5623	11.1009	11.0332	10.8827
AMGIAPPKV	O43395	PRPF3	AMGIAPPKV_O43395_PRPF3	HLA-A*02:01	SB	14.7182	14.9248	14.4866	15.7586	16.1242	15.7497	15.1718	15.1173	15.6583	14.6315	14.7364	15.0772
AMHSIGGVQV			AMHSIGGVQV_NA_NA	HLA-A*02:01;HLA-B*15:10	WB;WB	13.0252	13.0423	13.0051	11.7474	12.9147	13.4627	12.0962	10.8243	12.0709	11.1868	11.1837	10.818
AMIDQVLEL	Q8WVB3	HEXD	AMIDQVLEL_Q8WVB3_HEXD	HLA-A*02:01;HLA-B*15:10;HLA-C*03:04;HLA-C*12:03	SB;WB;SB;SB	17.8207	17.9331	17.6577	17.4976	17.3662	16.851	17.5369	17.0755	17.6522	16.8384	16.6127	16.399
AMIEEVFEA			AMIEEVFEA_NA_NA	HLA-A*02:01	SB	16.2262	16.4822	15.8664	17.1174	17.2177	17.4936	18.2262	17.548	17.4273	17.2581	17.0106	17.395
AMIELVERL	Q96DX7	TRIM44	AMIELVERL_Q96DX7_TRIM44	HLA-A*02:01;HLA-C*03:04;HLA-C*12:03	SB;WB;WB	17.6378	18.0872	17.908	18.7902	19.2122	18.8037	17.6673	18.3489	17.4627	16.9311	16.7755	16.2867
AMIERITFI			AMIERITFI_NA_NA	HLA-A*02:01;HLA-C*12:03	SB;WB	15.4304	14.0236	15.1912	10.0052	12.132	11.2363	16.0595	15.8884	16.3087	14.7149	14.5093	10.2293
AMIKGLQVL			AMIKGLQVL_NA_NA	HLA-A*02:01;HLA-B*15:10;HLA-C*03:04;HLA-C*12:03	SB;WB;WB;WB	14.6831	15.0776	15.0801	15.8752	16.2156	15.7038	13.9072	13.7506	14.6026	13.9767	13.434	13.6321
AMINRFQFV			AMINRFQFV_NA_NA	HLA-A*02:01;HLA-C*12:03	SB;WB	13.4741	10.3238	12.787	10.9995	12.3084	11.4019	16.1453	15.7003	16.2647	14.9705	14.2262	15.2687
AMIYGLIVGV			AMIYGLIVGV_NA_NA	HLA-A*02:01	WB	15.7219	15.6689	15.5229	16.4387	15.3181	16.2843	15.8227	15.6832	16.5213	15.156	14.9812	14.7895
AMKEFAYMK			AMKEFAYMK_NA_NA	HLA-A*30:01	SB	12.3247	12.5153	12.3055	14.0449	13.5893	13.9669	15.1073	14.5502	15.4983	11.7425	13.5099	10.4033
AMKISFAKK			AMKISFAKK_NA_NA	HLA-A*30:01	SB	11.379	11.8212	11.4844	11.0456	11.7299	11.4845	10.5977	10.4418	10.5839	14.4424	9.3686	14.3591
AMKKVFRVY			AMKKVFRVY_NA_NA	HLA-A*30:01;HLA-B*18:01;HLA-C*12:03	SB;WB;WB	13.8002	13.3847	13.1325	13.2982	14.0474	14.3838	13.1012	13.2131	13.8677	14.9439	15.0044	14.9655
AMKKVVQQL			AMKKVVQQL_NA_NA	HLA-A*02:01;HLA-A*30:01;HLA-C*03:04;HLA-C*12:03	SB;SB;WB;WB	11.7501	9.05384	10.5771	10.9778	11.9125	11.1277	11.3896	12.0778	12.0767	10.7178	10.7524	9.90145
AMKSDIDEV	Q14974	KPNB1	AMKSDIDEV_Q14974_KPNB1	HLA-A*02:01	SB	15.1283	15.2707	14.5973	15.3618	15.0684	15.4466	14.8082	14.4451	14.7893	13.6802	13.0734	13.5658
AMLAVLHTV	Q9BSB4	ATG101	AMLAVLHTV_Q9BSB4_ATG101	HLA-A*02:01	SB	16.9568	17.435	17.0307	17.1595	15.9357	17.7886	17.3856	17.5792	18.4711	16.779	16.75	17.3203
AMLDTVVFK	O00487	PSMD14	AMLDTVVFK_O00487_PSMD14	HLA-A*30:01	SB	10.0234	13.4022	13.5576	12.9262	12.3027	13.1224	10.907	11.3373	12.0108	13.2148	13.2788	13.7995
AMLEEVNYI			AMLEEVNYI_NA_NA	HLA-A*02:01	SB	18.7146	18.4462	18.6449	18.3516	19.7986	19.6079	19.6529	19.0869	19.5086	16.8341	16.9064	17.0413
AMLEKNYKL			AMLEKNYKL_NA_NA	HLA-A*02:01	SB	11.974	12.2646	11.4638	12.9084	11.972	12.8335	17.0897	10.4518	17.3919	10.5685	10.7147	10.5457
AMLENASDIKL			AMLENASDIKL_NA_NA	HLA-A*02:01	SB	13.56	12.432	13.1693	11.1658	11.4284	12.8355	16.3181	16.1854	12.4068	15.257	14.7439	15.7382
AMLERITFI			AMLERITFI_NA_NA	HLA-A*02:01	SB	11.3313	10.8498	10.9799	13.8039	15.0864	13.729	10.9563	10.8641	11.6623	10.0262	10.3591	14.736
AMLERLLSL			AMLERLLSL_NA_NA	HLA-A*02:01;HLA-A*30:01;HLA-B*15:10;HLA-C*03:04;HLA-C*12:03	SB;WB;WB;WB;WB	14.5783	11.7522	14.0547	15.1948	16.1005	14.4695	16.2054	13.9401	15.7705	14.7725	15.0807	15.2423
AMLGHKPVGV			AMLGHKPVGV_NA_NA	HLA-A*02:01	SB	11.0042	11.976	9.81089	11.6303	12.5022	9.72532	13.8376	14.1625	14.3964	12.8428	10.5411	10.225
AMLKEVCTA			AMLKEVCTA_NA_NA	HLA-A*02:01	SB	14.8721	13.7685	15.1446	13.6669	14.3916	13.9253	13.9888	13.3163	13.8585	14.7186	14.3868	14.1746
AMLLEIPYM			AMLLEIPYM_NA_NA	HLA-A*02:01	SB	15.2169	15.5446	15.7914	16.0841	16.028	16.7846	15.0429	13.9314	14.6163	13.8595	14.1718	13.7813
AMLPSITNV	Q9Y4A5	TRRAP	AMLPSITNV_Q9Y4A5_TRRAP	HLA-A*02:01;HLA-A*30:01;HLA-C*12:03	SB;WB;WB	16.1396	16.6097	15.8966	16.2202	16.6431	16.6575	17.4027	16.6666	16.8746	16.2574	15.5549	16.2439
AMLRLIPSL			AMLRLIPSL_NA_NA	HLA-A*02:01	SB	12.7091	11.3167	13.0573	10.3128	14.076	12.1535	15.1585	14.3773	15.1896	13.7402	12.3821	14.018
AMLTVLHEI	Q8N3C0	ASCC3	AMLTVLHEI_Q8N3C0_ASCC3	HLA-A*02:01	SB	16.7304	17.0823	16.5267	17.3219	17.133	17.6731	16.7662	16.2477	16.7915	16.2932	15.9737	16.2356
AMMAKAEYL			AMMAKAEYL_NA_NA	HLA-A*02:01	SB	12.8081	13.5769	12.745	13.692	14.1477	14.2851	13.5913	13.2428	13.5968	12.8007	13.1087	13.2151
AMMGSTHIY			AMMGSTHIY_NA_NA	HLA-A*30:01;HLA-B*18:01;HLA-C*12:03	WB;WB;WB	11.7881	11.5201	11.8021	10.7649	11.6919	11.2464	10.47	11.813	12.5313	10.516	11.3082	10.5252
AMMHALEVL			AMMHALEVL_NA_NA	HLA-A*02:01;HLA-C*03:04	SB;WB	14.1382	14.3166	13.9879	14.1405	14.4373	14.9975	13.5959	13.6772	13.9408	13.229	9.51017	12.7467
AMNARPHKV	P09651	HNRNPA1	AMNARPHKV_P09651_HNRNPA1	HLA-A*02:01;HLA-A*30:01;HLA-C*12:03	SB;WB;WB	13.5754	13.8697	13.4121	14.7888	14.523	15.453	15.0474	14.9843	15.5692	14.7594	14.158	14.7788
AMNDILAQV			AMNDILAQV_NA_NA	HLA-A*02:01;HLA-C*12:03	SB;WB	18.6239	18.3213	18.0966	18.7451	19.3881	19.0994	19.8304	19.432	19.6531	18.8082	18.1431	18.703
AMNGHTAAV			AMNGHTAAV_NA_NA	HLA-A*02:01;HLA-C*03:04;HLA-C*12:03	SB;WB;WB	13.5911	13.6439	13.4343	13.3087	13.5096	13.5314	14.6373	14.7113	15.4096	13.8475	10.3474	13.4414
AMNGHVPAV	Q8IWZ3	ANKHD1	AMNGHVPAV_Q8IWZ3_ANKHD1	HLA-A*02:01;HLA-A*30:01;HLA-C*03:04;HLA-C*12:03	SB;WB;WB;WB	16.1862	16.0302	15.9334	15.9589	15.827	16.4759	17.2653	17.0073	17.7454	16.7367	16.4516	16.6072
AMNKEGGTASV			AMNKEGGTASV_NA_NA	HLA-A*02:01	WB	13.7519	13.6868	13.8916	13.123	13.3303	12.7218	11.7537	10.7506	11.9661	11.086	11.2495	10.7277
AMNSQILEV			AMNSQILEV_NA_NA	HLA-A*02:01;HLA-C*12:03	SB;WB	18.6712	17.5699	18.1984	16.5032	18.9575	18.0284	18.6586	18.6498	19.3997	17.4702	17.2053	17.4565
AMPALAPPEV			AMPALAPPEV_NA_NA	HLA-A*02:01	WB	17.5144	17.4804	17.3468	15.9609	17.2481	16.6755	18.6596	18.0506	19.2221	17.9939	17.6146	17.3932
AMPDSPAEV			AMPDSPAEV_NA_NA	HLA-A*02:01;HLA-C*12:03	SB;WB	18.7033	18.454	18.3326	17.2366	18.7889	17.9928	19.6024	19.6679	19.9158	18.8528	18.738	18.8733
AMPPAPVPA			AMPPAPVPA_NA_NA	HLA-A*02:01	WB	11.5773	9.12467	10.5604	10.9772	11.0286	13.7307	16.3081	16.2801	17.422	15.7193	15.0767	15.3558
AMPPPPPQGV	O60216	RAD21	AMPPPPPQGV_O60216_RAD21	HLA-A*02:01	SB	18.6139	18.3045	18.3688	15.7482	17.2701	17.4825	15.5171	18.4926	19.1894	17.5547	17.5265	17.4515
AMPQTVYGV			AMPQTVYGV_NA_NA	HLA-A*02:01	SB	15.3845	15.3225	15.0104	13.789	13.8586	14.4044	16.7972	16.2722	16.8331	16.2163	15.4463	15.842
AMQEFLTRL			AMQEFLTRL_NA_NA	HLA-A*02:01	SB	11.6706	10.7072	10.2493	11.1775	11.0296	11.6753	14.5549	14.3787	14.3186	9.76352	12.7877	14.4259
AMQEYIAVV			AMQEYIAVV_NA_NA	HLA-A*02:01	SB	15.3116	14.7902	15.0574	14.5812	15.4835	16.103	18.8413	18.4132	19.4131	17.6856	17.5129	18.0055
AMSNLVPPVEL			AMSNLVPPVEL_NA_NA	HLA-A*02:01	WB	18.1143	18.4104	18.6239	18.543	17.6319	18.2249	17.0537	15.9572	17.0995	16.0297	15.7646	15.7632
AMSPTAAAV			AMSPTAAAV_NA_NA	HLA-A*02:01	SB	14.0566	11.4124	13.8807	13.7975	14.5979	14.1609	17.0633	16.7159	17.3182	15.5026	15.0199	15.3052
AMVEAISYV			AMVEAISYV_NA_NA	HLA-A*02:01;HLA-C*12:03	SB;WB	14.4642	14.2066	14.1218	13.2491	14.4848	11.4174	15.3437	15.5182	15.9653	14.955	14.6683	15.1809
AMVPGHHIVSI			AMVPGHHIVSI_NA_NA	HLA-A*02:01	WB	13.9781	14.2351	13.2442	13.8	13.5606	13.023	15.7511	15.2849	15.6323	14.376	13.9556	14.3751
AMWANEQAL			AMWANEQAL_NA_NA	HLA-A*02:01;HLA-B*15:10;HLA-C*03:04	SB;WB;WB	14.0691	14.0105	13.8822	13.5047	14.3508	13.5696	11.2065	11.1646	11.6309	10.221	9.85871	10.2099
AMWEHPITA	Q96CD2	PPCDC	AMWEHPITA_Q96CD2_PPCDC	HLA-A*02:01;HLA-A*30:01;HLA-B*15:10;HLA-C*12:03	SB;WB;WB;WB	19.117	19.2793	18.9852	18.4719	16.9865	18.979	18.2996	18.2801	18.845	19.2975	18.6405	19.59
AMYEHKIFV	P06744	GPI	AMYEHKIFV_P06744_GPI	HLA-A*02:01;HLA-A*30:01;HLA-C*12:03	SB;WB;WB	13.8104	14.291	13.5376	13.6357	13.4661	13.7369	12.116	12.123	12.4003	12.8322	12.0892	12.133
AMYGGLVLF	Q9H3K2	GHITM	AMYGGLVLF_Q9H3K2_GHITM	HLA-A*02:01;HLA-C*03:04;HLA-C*12:03	WB;WB;WB	16.5759	16.7714	16.9097	16.8348	16.8244	17.3792	16.1982	15.5949	16.4371	16.2272	15.9228	16.069
AMYGTKLETI	O14936	CASK	AMYGTKLETI_O14936_CASK	HLA-A*02:01	WB	12.6174	12.5248	12.3428	13.0785	12.4716	13.6514	13.0087	12.961	13.6004	12.7284	12.2929	12.4448
AMYPGTFYF			AMYPGTFYF_NA_NA	HLA-A*02:01;HLA-A*30:01;HLA-B*15:10;HLA-B*18:01;HLA-C*03:04;HLA-C*12:03	SB;WB;WB;WB;SB;SB	14.682	15.2444	14.9226	16.5071	14.2747	16.5672	14.5619	14.1436	14.9988	15.1944	14.7086	15.1665
AMYPHIFYF	Q96AK3;Q8IUX4	APOBEC3D;APOBEC3F	AMYPHIFYF_Q96AK3	HLA-A*02:01;HLA-A*30:01;HLA-B*15:10;HLA-B*18:01;HLA-C*03:04;HLA-C*12:03	SB;SB;WB;WB;SB;SB	15.0456	14.7108	13.8126	15.3655	13.6196	15.3326	12.6745	11.767	12.7501	14.8346	14.4244	14.3912
AMYPKYDRI			AMYPKYDRI_NA_NA	HLA-A*02:01	WB	15.3459	15.4938	15.4091	14.2299	15.8022	15.1499	15.6927	14.3387	15.1236	14.5498	14.1278	14.1605
AMYSRKAMY			AMYSRKAMY_NA_NA	HLA-A*30:01;HLA-B*18:01;HLA-C*12:03	WB;WB;WB	10.4014	12.5977	12.3357	12.5241	13.4973	13.3441	10.3147	10.2544	13.6576	12.7309	10.2204	10.1772
AMYSRKAMYK			AMYSRKAMYK_NA_NA	HLA-A*30:01	SB	17.3178	18.2198	18.049	16.8814	15.9594	17.0505	15.4212	15.5176	16.1819	15.9754	15.1417	15.4185
AMYVAIQAV			AMYVAIQAV_NA_NA	HLA-A*02:01;HLA-C*12:03	SB;WB	11.9218	10.7412	10.3629	11.3373	12.6156	11.7282	13.3641	12.8996	14.4021	10.057	11.031	9.1099
AMYVQLIEV			AMYVQLIEV_NA_NA	HLA-A*02:01;HLA-C*12:03	SB;WB	10.6244	10.0133	9.8425	15.151	15.6248	15.8698	15.333	14.5367	15.1285	13.7113	13.9488	13.6314
AMYVYPPNV			AMYVYPPNV_NA_NA	HLA-A*02:01	SB	14.9048	13.5689	12.4773	12.4354	16.3732	11.7927	16.8106	16.5156	17.4009	15.8058	15.3563	15.6593
APAAPGLSL			APAAPGLSL_NA_NA	HLA-B*15:10;HLA-C*03:04;HLA-C*12:03	SB;SB;WB	16.9325	16.3628	16.5052	16.0157	15.9863	16.6397	16.892	16.764	17.2625	15.9509	15.9163	16.0019
APALPGPAL	O00303	EIF3F	APALPGPAL_O00303_EIF3F	HLA-B*15:10;HLA-C*03:04	SB;SB	17.6326	17.2234	17.0831	17.7709	17.7876	18.4927	17.9873	18.3618	18.6186	17.6185	17.4163	18.0485
APAPASISL	Q9H8Y5	ANKZF1	APAPASISL_Q9H8Y5_ANKZF1	HLA-B*15:10;HLA-C*03:04;HLA-C*12:03	SB;SB;WB	14.6988	14.2933	14.7623	15.4548	17.4444	15.911	14.8572	11.8199	11.7459	15.8235	15.0027	10.4566
APAPPSSGL			APAPPSSGL_NA_NA	HLA-B*15:10;HLA-C*03:04;HLA-C*12:03	SB;SB;WB	17.1379	16.576	16.9249	16.5785	17.7573	16.9094	17.6628	16.777	17.3731	17.6417	16.7507	17.6219
APAPVQPPM	O14497	ARID1A	APAPVQPPM_O14497_ARID1A	HLA-B*15:10;HLA-C*03:04	SB;WB	14.5555	14.9968	14.4036	15.7363	15.7991	15.6828	15.0392	14.5016	15.0821	15.3631	15.0703	14.476
APDIPTPVL	Q14667	BLTP2	APDIPTPVL_Q14667_BLTP2	HLA-B*15:10;HLA-C*03:04	SB;WB	13.6194	13.6134	13.6833	14.3012	13.4537	14.4999	12.1379	10.6498	12.6489	11.2138	12.048	12.6197
APMSPSTAL			APMSPSTAL_NA_NA	HLA-B*15:10;HLA-C*03:04;HLA-C*12:03	SB;SB;WB	15.1737	15.4926	15.4215	15.5661	16.1532	15.6198	15.8638	15.6624	15.9644	15.1257	15.0915	14.6298
APQAPPPPPK			APQAPPPPPK_NA_NA	HLA-A*30:01	SB	14.4592	14.9234	14.537	14.5042	14.536	14.6711	12.1083	12.1591	11.4131	14.3288	13.783	13.9955
APQGGMAAL	P35611	ADD1	APQGGMAAL_P35611_ADD1	HLA-B*15:10;HLA-C*03:04	WB;WB	11.3737	14.9181	11.5531	14.7967	15.5596	14.8885	10.4207	15.3115	11.0895	15.3682	15.1585	15.6752
APSESQPTL			APSESQPTL_NA_NA	HLA-B*15:10;HLA-C*03:04	SB;WB	14.5193	14.7468	14.3124	15.431	16.0708	15.263	14.8925	14.7484	15.271	15.2423	15.0541	14.6906
APSPLQPAL	Q9BW85	YJU2	APSPLQPAL_Q9BW85_YJU2	HLA-B*15:10;HLA-C*03:04;HLA-C*12:03	SB;WB;WB	14.7026	14.4334	14.6851	15.8324	16.8403	16.1901	15.1998	14.9041	15.2522	15.1141	14.9457	14.7395
APSSRRTTL			APSSRRTTL_NA_NA	HLA-B*15:10;HLA-C*03:04;HLA-C*12:03	WB;WB;WB	16.6295	17.7806	16.7877	16.4876	16.6813	16.9176	16.8728	16.8121	11.4381	16.7943	16.2428	16.2127
APVGGSPGL			APVGGSPGL_NA_NA	HLA-B*15:10;HLA-C*03:04	WB;WB	11.5178	14.1404	11.6836	10.2126	11.9517	13.4391	15.6076	15.3094	16.0415	16.3421	16.2654	16.0775
APVGSGSAL			APVGSGSAL_NA_NA	HLA-B*15:10;HLA-C*03:04	SB;WB	16.7645	16.5025	10.2438	16.4495	10.0418	17.1454	17.1923	16.8609	17.5943	17.3576	17.109	16.9566
APYEADAQL			APYEADAQL_NA_NA	HLA-B*15:10;HLA-C*03:04	SB;WB	14.1159	14.4665	13.8462	14.8026	14.8062	15.0364	14.4939	14.3882	14.903	13.9763	13.5881	13.6417
APYGGPIAL	Q9H269	VPS16	APYGGPIAL_Q9H269_VPS16	HLA-B*15:10;HLA-B*18:01;HLA-C*03:04;HLA-C*12:03	SB;WB;SB;WB	15.9786	15.4434	15.0427	15.5316	16.1311	16.0234	15.2251	15.5005	12.2337	14.8578	14.6797	14.6973
APYSRPKQL	Q86V81	ALYREF	APYSRPKQL_Q86V81_ALYREF	HLA-B*15:10;HLA-B*18:01;HLA-C*03:04;HLA-C*12:03	SB;WB;SB;WB	11.0001	11.8401	12.2324	11.901	10.5233	11.4231	11.2821	10.6713	12.4314	15.1765	13.8726	14.8775
AQAAYLVGV			AQAAYLVGV_NA_NA	HLA-A*02:01	SB	10.068	14.0933	10.081	13.0671	16.7493	13.8799	16.8576	17.0375	17.6378	16.1022	14.9193	15.8779
AQADGTLITCV			AQADGTLITCV_NA_NA	HLA-A*02:01	WB	17.6175	17.4392	17.5514	16.4076	17.0046	17.1721	15.5772	15.2886	15.918	16.9854	16.7089	16.8199
AQAEVYKEL	P49327	FASN	AQAEVYKEL_P49327_FASN	HLA-A*02:01;HLA-B*15:10;HLA-B*18:01;HLA-C*03:04;HLA-C*12:03	SB;SB;WB;WB;SB	14.8148	12.4296	15.1657	13.6902	14.1316	14.7388	12.6592	10.7522	12.4	12.053	12.711	12.2631
AQAPAGTSF			AQAPAGTSF_NA_NA	HLA-B*15:10;HLA-B*18:01;HLA-C*03:04;HLA-C*12:03	SB;WB;SB;WB	12.7499	11.9368	11.8479	15.4422	15.3014	15.683	16.7212	16.6655	17.1169	15.5322	15.5446	15.2687
AQAPAQSQF	Q92793	CREBBP	AQAPAQSQF_Q92793_CREBBP	HLA-B*15:10;HLA-B*18:01;HLA-C*03:04;HLA-C*12:03	SB;WB;WB;WB	10.973	11.21	13.4402	15.0571	16.1956	15.5278	16.687	16.2596	17.0349	15.4526	14.9985	15.282
AQAPGVITGV			AQAPGVITGV_NA_NA	HLA-A*02:01	SB	16.0415	15.7262	16.1631	15.4037	15.9371	15.6995	16.4239	15.9537	16.6879	16.2587	15.8155	15.8068
AQAPIAAVL	Q9BXI6	TBC1D10A	AQAPIAAVL_Q9BXI6_TBC1D10A	HLA-A*02:01;HLA-B*15:10;HLA-B*18:01;HLA-C*03:04;HLA-C*12:03	WB;SB;WB;SB;WB	18.412	18.38	17.9563	16.2588	17.0857	17.0701	19.1439	19.2194	19.5473	18.6494	18.1223	18.7297
AQAPPTAQL	P10242	MYB	AQAPPTAQL_P10242_MYB	HLA-A*02:01;HLA-A*30:01;HLA-B*15:10;HLA-B*18:01;HLA-C*03:04;HLA-C*12:03	SB;WB;SB;WB;SB;SB	20.6545	20.9917	19.9078	22.1622	22.6411	22.4103	23.6362	22.1713	23.5574	22.5469	22.4615	22.5499
AQAPVAAVL			AQAPVAAVL_NA_NA	HLA-A*02:01;HLA-B*15:10;HLA-B*18:01;HLA-C*03:04;HLA-C*12:03	WB;SB;WB;SB;WB	16.3157	15.9664	15.5777	14.9208	15.1986	16.3713	19.3517	19.3954	19.9845	18.1672	17.888	18.259
AQDFRVLYV	Q9BZG8	DPH1	AQDFRVLYV_Q9BZG8_DPH1	HLA-A*02:01	SB	15.0807	14.7928	12.6831	9.93238	14.9967	15.5692	15.3453	15.4352	15.8564	14.5343	14.4406	15.5781
AQEAVKLY			AQEAVKLY_NA_NA	HLA-B*18:01	WB	11.7958	11.5255	10.0473	13.1419	15.0713	15.1892	15.0223	14.5924	15.0693	14.7318	14.6629	14.5198
AQFEHTILL	P50579	METAP2	AQFEHTILL_P50579_METAP2	HLA-A*02:01;HLA-A*30:01;HLA-B*15:10;HLA-B*18:01;HLA-C*03:04;HLA-C*12:03	SB;WB;SB;WB;SB;SB	17.9386	17.693	17.4832	18.8522	18.7777	19.1341	17.3476	16.9429	17.5862	17.0904	16.6228	16.5349
AQFEHTLLV			AQFEHTLLV_NA_NA	HLA-A*02:01;HLA-A*30:01;HLA-B*15:10;HLA-C*03:04;HLA-C*12:03	SB;WB;SB;WB;SB	12.3751	12.0142	11.8286	12.9346	13.128	12.8641	10.7502	10.3652	12.0343	9.95536	11.0234	11.8847
AQFGAVLEV	Q9NW13	RBM28	AQFGAVLEV_Q9NW13_RBM28	HLA-A*02:01;HLA-A*30:01;HLA-B*15:10;HLA-C*03:04;HLA-C*12:03	SB;WB;WB;WB;SB	16.639	15.859	16.4369	15.7295	16.0602	16.0855	16.1583	16.2317	16.4055	16.0557	15.6759	16.0426
AQFGYYFRV	P43246	MSH2	AQFGYYFRV_P43246_MSH2	HLA-A*02:01	SB	16.1905	14.4704	15.9059	11.9539	11.9297	14.9207	17.9736	17.5593	18.7761	16.4355	16.2767	16.764
AQFLGSPQL			AQFLGSPQL_NA_NA	HLA-A*02:01;HLA-B*15:10;HLA-B*18:01;HLA-C*03:04;HLA-C*12:03	SB;SB;WB;SB;WB	18.1361	17.448	17.259	17.1234	17.5578	18.1127	17.9719	17.6994	18.3314	17.4578	17.1071	17.4284
AQFPSSGRFWK			AQFPSSGRFWK_NA_NA	HLA-A*30:01	WB	15.1691	15.4303	14.9813	13.7691	15.1055	15.1566	14.2348	14.1914	14.6234	15.0505	14.9417	14.4477
AQGGVLPNI	Q96KK5;Q93077;Q99878;P16104;Q7L7L0;Q8IUE6;P20671;Q6FI13;P04908;Q9BTM1;Q16777;P0C0S8;Q96QV6	H2AC12;H2AC6;H2AC14;H2AX;H2AC25;H2AC21;H2AC7;H2AC18; H2AC19;H2AC4; H2AC8;H2AJ;H2AC20;H2AC11; H2AC13; H2AC15; H2AC16; H2AC17;H2AC1	AQGGVLPNI_Q96KK5	HLA-A*02:01	SB	16.6238	15.4457	15.9259	14.313	16.8962	14.5223	16.6107	16.8846	17.6604	16.7063	16.0545	16.2693
AQGPPGPAA			AQGPPGPAA_NA_NA	HLA-B*15:10	WB	10.1305	13.6633	10.6758	14.4174	10.7353	11.3884	16.8038	16.674	17.0693	15.3876	14.3294	15.2426
AQGPTPRYF	O60427	FADS1	AQGPTPRYF_O60427_FADS1	HLA-B*15:10;HLA-B*18:01;HLA-C*12:03	WB;WB;WB	20.9718	21.1404	20.2934	20.3723	20.1741	20.1031	19.3332	18.9089	19.6144	19.3395	19.1283	19.209
AQGPVAAVL			AQGPVAAVL_NA_NA	HLA-A*02:01;HLA-B*15:10;HLA-C*03:04	WB;SB;WB	19.2642	17.9633	18.2129	19.0203	19.8831	19.9535	20.2513	20.5547	21.9436	20.1232	19.4907	20.1337
AQICSSIRTHK			AQICSSIRTHK_NA_NA	HLA-A*30:01	WB	17.1607	17.1854	17.0861	17.6996	17.7909	18.3162	16.1899	16.2077	16.8153	16.8094	15.6131	15.8696
AQIGSYVHV	Q9BTE1	DCTN5	AQIGSYVHV_Q9BTE1_DCTN5	HLA-A*02:01;HLA-B*15:10;HLA-C*12:03	SB;WB;WB	12.3203	11.2367	11.2557	13.9381	13.66	13.8678	13.3612	13.5173	12.2979	13.7995	13.2261	13.2431
AQIKEMVEL	P55072	VCP	AQIKEMVEL_P55072_VCP	HLA-A*02:01;HLA-B*15:10;HLA-C*03:04;HLA-C*12:03	SB;SB;WB;WB	13.1936	13.0508	13.0508	13.573	14.1339	13.4104	12.1687	10.8122	11.9582	10.3006	10.6872	10.5979
AQIPVVFRL			AQIPVVFRL_NA_NA	HLA-A*02:01;HLA-A*30:01;HLA-B*15:10;HLA-B*18:01;HLA-C*03:04;HLA-C*12:03	SB;WB;SB;WB;WB;SB	11.5082	11.9055	12.6082	12.2414	9.87983	11.915	13.0623	12.7417	13.2465	14.0147	13.8424	14.1178
AQISWVTVF	Q9NZ01	TECR	AQISWVTVF_Q9NZ01_TECR	HLA-A*02:01;HLA-B*15:10;HLA-B*18:01;HLA-C*03:04;HLA-C*12:03	WB;WB;WB;WB;WB	12.1907	10.5665	10.5431	11.9209	10.7169	12.0507	11.2276	16.0082	11.9385	16.1396	9.80902	16.2074
AQKFPFNTPK			AQKFPFNTPK_NA_NA	HLA-A*30:01	SB	10.688	11.5882	11.1706	10.8826	12.2412	11.5209	14.9569	14.5276	15.0145	14.9808	14.9448	14.932
AQKQYWKAK	Q14573;Q14571	ITPR3;ITPR2	AQKQYWKAK_Q14573	HLA-A*30:01	SB	13.2935	13.8014	13.2284	13.955	13.3288	14.0315	13.3553	10.3509	13.0644	13.6793	13.0528	8.83706
AQKSDFCLK			AQKSDFCLK_NA_NA	HLA-A*30:01	SB	11.2216	10.864	11.6318	11.8235	10.1663	11.0422	14.8582	14.482	14.4954	14.5554	13.1213	13.815
AQLENPAAV	Q96PP9	GBP4	AQLENPAAV_Q96PP9_GBP4	HLA-A*02:01;HLA-B*15:10	SB;WB	17.7956	18.5566	17.334	17.2823	18.4033	17.4311	18.2041	17.891	18.6627	18.8383	18.5763	18.9219
AQLFRWIRK			AQLFRWIRK_NA_NA	HLA-A*30:01	SB	17.1072	17.0696	16.4145	16.3511	15.8165	16.769	16.0167	15.8781	12.1936	10.8577	16.1405	10.1861
AQLGAVVAV			AQLGAVVAV_NA_NA	HLA-A*02:01;HLA-B*15:10;HLA-C*12:03	SB;WB;WB	14.7818	11.6074	13.877	13.6729	11.1973	11.3264	16.3704	16.8019	17.7084	15.8618	14.9202	15.9567
AQLPRIFHV			AQLPRIFHV_NA_NA	HLA-A*02:01;HLA-A*30:01;HLA-B*15:10;HLA-C*12:03	SB;WB;WB;WB	10.928	10.3851	12.1385	10.1468	11.5763	10.8135	14.0467	13.8537	14.3454	14.2607	13.4114	13.949
AQLPSLLSV	Q2KHR3	QSER1	AQLPSLLSV_Q2KHR3_QSER1	HLA-A*02:01;HLA-A*30:01;HLA-B*15:10;HLA-C*03:04;HLA-C*12:03	SB;WB;WB;WB;WB	16.8152	16.8869	16.8267	17.3278	16.0746	17.079	16.7505	15.5309	16.4362	16.6112	16.3065	16.4428
AQMGHTKIL			AQMGHTKIL_NA_NA	HLA-A*02:01;HLA-B*15:10;HLA-C*03:04;HLA-C*12:03	WB;SB;WB;WB	13.6214	13.3265	12.9219	13.3995	11.3604	13.2219	11.2937	12.0569	11.5475	10.5512	9.67153	12.0528
AQNGQLFGRFK			AQNGQLFGRFK_NA_NA	HLA-A*30:01	WB	16.2053	16.5264	15.347	16.5301	16.817	16.5614	16.1419	15.3945	16.3694	16.3647	16.2808	16.1265
AQQELKLLL			AQQELKLLL_NA_NA	HLA-A*02:01;HLA-B*15:10	WB;WB	10.9125	10.8088	9.1748	11.8548	15.1257	15.1956	11.6738	11.077	11.789	14.9762	13.6227	15.6382
AQQKFKINK	O14929	HAT1	AQQKFKINK_O14929_HAT1	HLA-A*30:01	SB	9.91393	10.0973	9.85903	11.1401	9.3453	10.0114	11.3988	10.6868	11.0796	11.8021	7.78963	9.85353
AQQLVQRVPK			AQQLVQRVPK_NA_NA	HLA-A*30:01	WB	14.2571	13.8379	14.0582	13.7576	14.1916	14.395	14.3127	14.1117	15.1182	14.2561	13.1857	13.5554
AQRDPIIAK			AQRDPIIAK_NA_NA	HLA-A*30:01	SB	10.2389	11.6058	14.721	11.6378	11.2338	11.1526	17.0638	18.0573	18.1301	16.5301	16.3207	17.4179
AQSELDIYL			AQSELDIYL_NA_NA	HLA-A*02:01;HLA-B*15:10;HLA-C*03:04	SB;WB;WB	16.8528	16.1535	16.7373	18.1894	18.2101	18.3116	17.0706	16.9382	11.0452	15.5443	16.0076	11.239
AQSKRGILTL			AQSKRGILTL_NA_NA	HLA-A*30:01	WB	11.0634	10.9404	9.37116	11.0798	10.6685	14.4034	15.8517	15.7452	16.3942	11.0789	14.3776	11.364
AQVDPLSAL	Q9UL63	MKLN1	AQVDPLSAL_Q9UL63_MKLN1	HLA-A*02:01;HLA-B*15:10;HLA-C*03:04;HLA-C*12:03	SB;SB;SB;SB	15.0964	15.0524	14.8225	16.4158	16.0217	16.3229	15.0222	13.6492	14.9869	14.2774	14.0007	13.7328
AQVPFEQIL	Q99828	CIB1	AQVPFEQIL_Q99828_CIB1	HLA-A*02:01;HLA-B*15:10;HLA-C*03:04;HLA-C*12:03	WB;SB;WB;WB	20.5348	20.4027	20.0786	21.0721	19.6471	20.6913	19.6568	18.9655	19.7951	19.46	18.9307	19.3463
AQVPKSSAL			AQVPKSSAL_NA_NA	HLA-A*02:01;HLA-B*15:10;HLA-C*03:04;HLA-C*12:03	WB;SB;SB;WB	16.9027	16.7104	16.3671	15.3698	15.1364	15.5095	15.2553	15.0189	15.5615	16.2479	15.7249	15.48
AQWDIGIAHA			AQWDIGIAHA_NA_NA	HLA-A*02:01	WB	15.9586	15.7609	15.6533	17.0121	17.2032	16.4348	16.207	15.6864	16.3822	16.1977	15.9084	15.538
AQWHEQILV			AQWHEQILV_NA_NA	HLA-A*02:01	SB	16.1955	16.201	15.9083	16.1182	16.4681	16.2609	15.1052	14.8032	15.5271	15.2387	15.1756	15.1196
AQYDRQIRL			AQYDRQIRL_NA_NA	HLA-A*02:01;HLA-A*30:01;HLA-B*15:10;HLA-B*18:01;HLA-C*03:04;HLA-C*12:03	SB;WB;SB;WB;SB;SB	17.6442	17.4237	17.3729	18.2551	18.2872	18.2098	17.0475	16.4418	17.1476	16.1165	15.75	15.9538
AQYEHDLEV	P62826	RAN	AQYEHDLEV_P62826_RAN	HLA-A*02:01;HLA-B*15:10;HLA-C*03:04;HLA-C*12:03	SB;SB;WB;SB	11.8675	11.0864	14.4781	11.1564	16.1607	17.0239	11.2579	15.8121	16.6185	15.5881	15.682	15.4357
AQYVLLAL			AQYVLLAL_NA_NA	HLA-B*15:10	WB	16.3601	16.3056	16.3008	18.4621	9.94749	18.2207	18.596	18.127	18.8731	11.293	16.4552	15.904
AQYWKRNNK			AQYWKRNNK_NA_NA	HLA-A*30:01	SB	16.4646	16.4326	16.2481	16.773	16.6041	17.295	15.5964	15.6417	15.8416	16.7198	15.8099	16.0806
ARAPSSSSL	Q5F1R6	DNAJC21	ARAPSSSSL_Q5F1R6_DNAJC21	HLA-B*15:10;HLA-C*03:04;HLA-C*12:03	SB;WB;WB	12.0921	11.8435	9.09912	15.861	15.8478	16.1882	14.4672	11.5328	11.6774	14.2387	10.3211	14.2137
ARDPGARVL	O95831	AIFM1	ARDPGARVL_O95831_AIFM1	HLA-B*15:10;HLA-C*03:04;HLA-C*12:03	SB;WB;WB	15.5644	15.725	14.896	15.8347	15.46	16.3091	14.7098	12.4066	11.1562	10.554	10.1858	13.9162
ARGPPAAVL			ARGPPAAVL_NA_NA	HLA-B*15:10	SB	10.5045	11.3695	15.7799	17.0679	17.3368	17.5116	9.76828	10.8574	11.633	11.0477	10.2517	10.1754
ARYGKSPYL	P31150;P50395	GDI1;GDI2	ARYGKSPYL_P31150	HLA-B*15:10;HLA-C*12:03	SB;WB	15.5711	15.9222	15.7384	17.3403	16.7438	17.1492	15.7068	15.4534	15.9034	15.2212	14.7428	18.7789
ASALPALVMSK			ASALPALVMSK_NA_NA	HLA-A*30:01	WB	14.5172	14.6245	11.6741	11.3726	12.357	10.8427	11.7596	12.7234	12.5411	9.57003	9.77534	11.0628
ASDPATKLL			ASDPATKLL_NA_NA	HLA-B*15:10;HLA-C*03:04;HLA-C*12:03	WB;SB;WB	11.4678	12.7402	9.57169	11.0973	14.2752	11.0754	11.6498	11.9006	10.6281	10.6797	10.1343	11.1051
ASDPGTATF			ASDPGTATF_NA_NA	HLA-B*15:10;HLA-C*03:04;HLA-C*12:03	WB;SB;SB	10.1849	11.1379	10.7558	12.062	11.7628	11.2869	14.8637	11.3304	12.0851	15.3615	15.0025	15.2066
ASFDKAKLK	P63313	TMSB10	ASFDKAKLK_P63313_TMSB10	HLA-A*30:01	SB	10.3475	11.16	10.677	11.5429	12.2544	11.6455	10.4073	10.915	11.4787	9.85402	10.1232	10.2911
ASFEVEKTKK			ASFEVEKTKK_NA_NA	HLA-A*30:01	SB	13.2416	12.0639	12.9318	12.8995	12.8326	11.5775	9.53339	12.8947	11.1454	10.5703	12.313	10.8741
ASFPGANII			ASFPGANII_NA_NA	HLA-C*03:04;HLA-C*12:03	WB;SB	16.9772	16.4836	16.5457	16.788	17.2869	17.0405	16.3445	16.13	16.1255	10.3629	15.9295	10.4946
ASFPHLRIL			ASFPHLRIL_NA_NA	HLA-A*30:01;HLA-C*03:04;HLA-C*12:03	SB;SB;SB	13.225	12.7991	13.106	12.6617	11.4676	13.7354	13.2212	13.2447	13.725	12.6402	12.161	12.151
ASFSKRIQK	O75446	SAP30	ASFSKRIQK_O75446_SAP30	HLA-A*30:01	SB	17.0029	16.8721	16.9171	15.9603	17.2297	16.6802	17.8484	17.4692	18.1698	16.8291	16.5942	16.9168
ASGPPVSEL			ASGPPVSEL_NA_NA	HLA-A*30:01;HLA-C*03:04;HLA-C*12:03	WB;SB;SB	14.318	14.2289	13.9872	13.5126	14.3952	13.9758	14.373	11.9744	11.8075	11.8859	13.693	14.6047
ASHISKLPK			ASHISKLPK_NA_NA	HLA-A*30:01	SB	11.6211	10.7824	9.48967	11.282	9.525	11.049	13.2237	12.5791	13.7464	12.6313	11.4899	12.6162
ASHLRRSQY			ASHLRRSQY_NA_NA	HLA-A*30:01;HLA-C*12:03	SB;SB	12.2202	11.9468	9.44571	11.8751	11.4898	12.3508	10.7231	11.6229	9.88582	11.5638	10.4244	9.98105
ASINKIRIF			ASINKIRIF_NA_NA	HLA-A*30:01;HLA-C*03:04;HLA-C*12:03	WB;WB;SB	9.32225	11.9828	10.8181	11.3866	12.7741	12.1735	13.4749	14.1016	13.8661	14.0276	13.33	13.662
ASIPGILAL			ASIPGILAL_NA_NA	HLA-A*02:01;HLA-A*30:01;HLA-B*15:10;HLA-C*03:04;HLA-C*12:03	WB;WB;WB;SB;SB	11.3339	10.1783	10.2621	15.1523	11.0543	12.2153	12.9574	10.9173	11.1957	10.8702	10.7369	11.9039
ASIPYFHAM			ASIPYFHAM_NA_NA	HLA-A*30:01;HLA-B*15:10;HLA-C*03:04;HLA-C*12:03	WB;WB;SB;SB	15.7114	15.6308	15.7034	14.8878	15.4573	15.4211	9.71621	12.0244	12.0338	14.2782	14.3771	14.7673
ASISHFMQF			ASISHFMQF_NA_NA	HLA-A*30:01;HLA-C*03:04;HLA-C*12:03	WB;SB;SB	14.2522	10.7957	13.3104	13.9817	14.5942	14.7937	11.9114	9.93369	10.8263	10.4998	10.8683	10.5077
ASITPGTIL	Q02878	RPL6	ASITPGTIL_Q02878_RPL6	HLA-B*15:10;HLA-C*03:04;HLA-C*12:03	WB;SB;WB	15.3528	15.1461	14.3537	14.3935	15.7908	15.0365	16.1555	15.9842	16.8777	15.895	15.5864	15.8835
ASLHVMMTL			ASLHVMMTL_NA_NA	HLA-A*30:01;HLA-C*03:04;HLA-C*12:03	WB;WB;WB	10.3419	11.1516	10.703	13.6712	14.8263	13.7078	9.73086	10.0827	12.0777	10.1502	11.9846	9.44787
ASLIRLVPK			ASLIRLVPK_NA_NA	HLA-A*30:01	SB	11.7492	13.8496	11.3162	10.8228	13.2086	15.2806	16.0845	15.5961	11.1023	15.3423	15.4427	15.4379
ASLPFTFDV			ASLPFTFDV_NA_NA	HLA-A*02:01	WB	13.975	11.4743	13.9712	14.6879	14.4483	14.916	10.8817	10.9064	13.5641	13.7116	9.1334	10.8058
ASRATVLQK			ASRATVLQK_NA_NA	HLA-A*30:01	SB	12.3909	13.4092	10.3724	10.4476	13.7318	13.5388	15.1405	14.6188	15.2794	14.7835	14.6311	14.9684
ASRDVFLLK			ASRDVFLLK_NA_NA	HLA-A*30:01	SB	16.2411	16.4296	16.0138	14.4125	15.6514	14.7432	16.6867	16.5503	17.0062	15.9969	15.91	15.8599
ASRIIGVDINK			ASRIIGVDINK_NA_NA	HLA-A*30:01	WB	14.3686	13.8061	14.5827	11.5194	11.8889	11.3721	11.4101	11.1975	11.4842	12.18	13.9333	13.7889
ASRLPSYFV			ASRLPSYFV_NA_NA	HLA-A*30:01	SB	16.5714	10.4739	16.5407	17.3318	17.0672	11.2885	16.1706	11.2228	16.5479	10.4373	15.0355	15.661
ASRPNSPQL			ASRPNSPQL_NA_NA	HLA-A*30:01;HLA-C*03:04;HLA-C*12:03	SB;SB;SB	15.5966	16.1369	15.4788	16.2432	16.2977	16.2269	11.4392	10.9099	11.1465	16.0683	15.2751	14.6347
ASRQAPPHI	Q9Y2D5	PALM2AKAP2	ASRQAPPHI_Q9Y2D5_PALM2AKAP2	HLA-A*30:01;HLA-C*12:03	SB;WB	11.3377	11.3618	10.2595	12.502	11.1523	11.2867	14.3974	15.7154	15.3848	10.2903	13.2842	14.3167
ASRVVQVVK			ASRVVQVVK_NA_NA	HLA-A*30:01	SB	12.5713	12.6139	13.2253	12.4269	12.4317	12.8505	14.415	15.0586	14.9365	14.0309	13.1454	13.7626
ASRYASVEK			ASRYASVEK_NA_NA	HLA-A*30:01	SB	11.606	10.7012	9.63143	10.1849	11.3502	11.8855	13.7407	14.9046	15.0336	13.117	12.8564	14.0654
ASSPEHPEL			ASSPEHPEL_NA_NA	HLA-B*15:10;HLA-C*03:04;HLA-C*12:03	WB;SB;SB	16.123	16.1169	15.8111	15.7974	14.4062	16.5221	14.6794	15.3619	15.6587	15.6152	15.1888	15.3729
ASSPGILIL			ASSPGILIL_NA_NA	HLA-A*30:01;HLA-B*15:10;HLA-C*03:04;HLA-C*12:03	WB;WB;SB;SB	16.4627	15.9382	16.0141	17.2474	15.4145	17.0546	16.8142	15.7813	16.5744	17.3938	16.7113	16.8465
ASSPGILVL			ASSPGILVL_NA_NA	HLA-A*30:01;HLA-B*15:10;HLA-C*03:04;HLA-C*12:03	WB;WB;SB;SB	16.5934	16.6169	16.626	18.385	19.0065	18.1201	18.4571	17.8835	18.4541	18.4351	18.2778	18.4178
ASSPPVLSL			ASSPPVLSL_NA_NA	HLA-A*02:01;HLA-A*30:01;HLA-B*15:10;HLA-C*03:04;HLA-C*12:03	WB;SB;WB;SB;SB	15.335	13.8965	14.3783	13.0258	15.0182	10.9907	14.2142	13.692	14.5462	14.218	13.7278	14.3124
ASSPYFAAL			ASSPYFAAL_NA_NA	HLA-A*30:01;HLA-C*03:04;HLA-C*12:03	WB;SB;SB	10.8198	10.3275	9.56972	10.6396	10.8988	11.5708	15.6777	15.7848	15.9204	15.5648	15.1909	15.6421
ASTCVIIKL			ASTCVIIKL_NA_NA	HLA-C*12:03	WB	13.5269	13.327	12.9929	12.134	12.5353	12.6805	10.9234	11.081	10.2442	11.3235	11.1222	10.9166
ASTPAILFL			ASTPAILFL_NA_NA	HLA-A*30:01;HLA-C*03:04;HLA-C*12:03	WB;SB;SB	16.9176	16.4086	16.6181	17.1253	17.384	17.0256	16.3506	15.8857	16.5743	17.0242	16.6246	16.6206
ASVDKVLEL	O14979	HNRNPDL	ASVDKVLEL_O14979_HNRNPDL	HLA-A*02:01;HLA-A*30:01;HLA-B*15:10;HLA-C*03:04;HLA-C*12:03	WB;WB;WB;SB;SB	16.2028	16.4901	16.5571	16.5222	16.7046	16.8508	16.7975	16.749	17.3459	16.512	15.6486	16.369
ASVGKTSIL			ASVGKTSIL_NA_NA	HLA-C*03:04;HLA-C*12:03	SB;SB	11.8585	14.2298	14.6044	11.6046	15.0057	15.1578	10.5058	13.6246	13.8825	10.79	14.5931	9.67698
ASYPIPIIL			ASYPIPIIL_NA_NA	HLA-A*02:01;HLA-A*30:01;HLA-B*15:10;HLA-C*03:04;HLA-C*12:03	WB;SB;WB;SB;SB	15.9819	15.9554	15.8153	12.0535	16.2333	15.6928	15.9721	15.8133	16.3211	14.9351	14.7918	15.3767
ATADTVIIY			ATADTVIIY_NA_NA	HLA-A*30:01;HLA-B*18:01;HLA-C*12:03	WB;WB;SB	15.1132	14.2213	14.2275	14.1631	15.4651	15.1074	11.1825	15.6002	15.8202	14.8454	10.4897	10.5254
ATADYICKV			ATADYICKV_NA_NA	HLA-A*02:01;HLA-C*12:03	SB;SB	20.0178	20.1888	19.8749	19.3162	19.427	19.6769	17.9472	17.6761	18.3013	18.7584	18.4975	18.3393
ATAPPAPAY	Q5VT06	CEP350	ATAPPAPAY_Q5VT06_CEP350	HLA-A*30:01;HLA-B*18:01;HLA-C*03:04;HLA-C*12:03	SB;WB;SB;SB	11.5417	11.494	10.155	12.8874	11.4769	14.6327	14.8459	15.7399	16.0863	15.7781	15.5006	16.4535
ATAPQTQHV			ATAPQTQHV_NA_NA	HLA-A*02:01;HLA-A*30:01;HLA-C*03:04;HLA-C*12:03	WB;WB;WB;SB	10.5406	11.4234	9.80115	13.5923	11.5286	13.6088	10.6866	10.383	12.356	11.5366	12.0232	9.7175
ATDDFNHGV			ATDDFNHGV_NA_NA	HLA-A*02:01	SB	11.1597	11.792	10.9887	11.1424	12.3045	12.3489	11.4067	11.317	11.2231	12.2883	11.6474	11.2226
ATDDSLHQL			ATDDSLHQL_NA_NA	HLA-A*02:01;HLA-B*15:10;HLA-C*03:04;HLA-C*12:03	SB;WB;SB;WB	15.3792	15.6612	15.482	14.9145	14.9469	15.0105	11.1118	12.806	13.7178	12.7051	12.5893	12.9675
ATDPTIHTV	Q9H6U8	ALG9	ATDPTIHTV_Q9H6U8_ALG9	HLA-A*02:01;HLA-A*30:01;HLA-B*15:10;HLA-C*03:04;HLA-C*12:03	SB;WB;WB;SB;SB	16.3324	16.6355	16.2624	16.7528	16.8466	16.9887	16.2812	15.657	16.2132	15.7536	15.7223	15.5832
ATFAHICK			ATFAHICK_NA_NA	HLA-A*30:01	WB	13.0877	13.8016	13.5104	13.6482	13.535	14.1929	12.3872	10.511	11.1318	11.5559	12.8502	12.0908
ATFKSRAPK			ATFKSRAPK_NA_NA	HLA-A*30:01	SB	11.7943	12.1223	11.6886	11.6212	10.9201	10.4589	11.5015	10.3706	11.6528	11.8164	9.82001	11.0681
ATFLKKVAK			ATFLKKVAK_NA_NA	HLA-A*30:01	SB	10.6879	10.8112	10.8521	11.2204	11.2458	9.75496	12.6523	13.1974	13.9426	11.7653	11.8974	12.9439
ATFSSSHRYHK			ATFSSSHRYHK_NA_NA	HLA-A*30:01	SB	16.0238	15.5925	15.753	15.021	14.7372	15.3031	14.6917	14.0416	14.35	13.9211	13.3811	12.8436
ATHPPGPAV	Q14684	RRP1B	ATHPPGPAV_Q14684_RRP1B	HLA-A*02:01;HLA-A*30:01;HLA-B*15:10;HLA-C*03:04;HLA-C*12:03	WB;SB;WB;SB;SB	16.5402	16.8648	16.6695	16.0929	15.3259	18.3915	17.5276	18.7359	18.5806	18.4473	17.9239	18.5377
ATHPTWALK			ATHPTWALK_NA_NA	HLA-A*30:01	SB	13.4661	13.242	12.8294	12.5404	12.0608	12.3208	13.9436	13.7321	14.6816	11.9875	10.8624	11.489
ATHTAFVAK	P42166	TMPO	ATHTAFVAK_P42166_TMPO	HLA-A*30:01	SB	11.5918	11.365	11.6686	13.2635	12.2409	13.4754	10.907	11.3555	11.7166	11.7599	11.4678	11.1917
ATHVGSVEK			ATHVGSVEK_NA_NA	HLA-A*30:01	SB	11.251	11.9156	10.8338	12.3439	11.9976	10.7965	12.2511	10.136	11.6618	10.3464	9.71151	10.6419
ATIDPDTISAL			ATIDPDTISAL_NA_NA	HLA-C*03:04	WB	18.991	19.2531	18.7591	18.4432	18.2674	19.1258	17.6786	17.2266	18.1794	17.9959	17.8478	17.8318
ATIGELAQV	P42345	MTOR	ATIGELAQV_P42345_MTOR	HLA-A*02:01;HLA-C*12:03	SB;WB	18.2322	17.9382	17.588	18.1281	18.5161	18.488	19.7159	19.2692	19.7973	18.6346	18.6009	18.5783
ATILREILK			ATILREILK_NA_NA	HLA-A*30:01	SB	18.3884	17.4186	18.5061	16.1751	17.1593	17.3262	18.2728	17.7092	18.4746	18.2855	17.9398	17.8537
ATIMGVRFK	Q9Y6G1	TMEM14A	ATIMGVRFK_Q9Y6G1_TMEM14A	HLA-A*30:01	SB	12.6798	11.9899	12.5025	13.4247	13.9303	13.4873	15.2139	14.2494	15.0214	14.6257	14.7458	14.2613
ATIPPISSL	Q6ZRQ5	MMS22L	ATIPPISSL_Q6ZRQ5_MMS22L	HLA-A*02:01;HLA-A*30:01;HLA-B*15:10;HLA-C*03:04;HLA-C*12:03	SB;SB;WB;SB;SB	18.5254	17.7538	17.6637	17.8889	18.0781	17.824	18.69	18.4388	18.3301	18.0029	17.5703	17.9679
ATISYILTL	Q9UID3	VPS51	ATISYILTL_Q9UID3_VPS51	HLA-A*02:01;HLA-A*30:01;HLA-C*03:04;HLA-C*12:03	SB;WB;SB;SB	14.1364	13.8279	13.7035	14.7474	9.67923	13.6544	13.8842	13.083	11.8487	13.5697	13.8818	10.5294
ATKAVCVLK	P00441	SOD1	ATKAVCVLK_P00441_SOD1	HLA-A*30:01	SB	11.6221	12.9118	12.592	11.4549	11.6338	11.7905	9.47017	10.9464	12.6239	9.9841	9.82451	11.1558
ATKEILAQK			ATKEILAQK_NA_NA	HLA-A*30:01	SB	12.4733	11.3361	11.5325	12.0668	11.4994	11.4612	11.5627	10.2512	10.651	10.2993	9.5679	9.68326
ATKESGLISTK	Q9NWT1	PAK1IP1	ATKESGLISTK_Q9NWT1_PAK1IP1	HLA-A*30:01	SB	13.7108	14.0663	10.2642	11.51	14.5061	14.3721	14.9092	15.1327	15.4705	15.3832	14.6427	14.9226
ATKFFQSTK	Q6P2Q9	PRPF8	ATKFFQSTK_Q6P2Q9_PRPF8	HLA-A*30:01	SB	11.1354	11.2242	10.4461	11.4557	12.367	11.8206	13.9403	14.4612	14.6819	14.2342	13.4061	13.6232
ATKIKNYYK			ATKIKNYYK_NA_NA	HLA-A*30:01	SB	13.4266	13.226	13.109	12.5581	12.8472	11.2902	12.6406	12.8216	13.223	13.2667	12.6727	12.6185
ATKIVFLTV			ATKIVFLTV_NA_NA	HLA-A*30:01;HLA-C*12:03	SB;WB	12.2489	12.3639	12.2461	13.8853	13.9838	13.7991	11.5482	11.3551	11.7387	13.3216	13.3354	12.9229
ATKKENLAY	Q9NVI1	FANCI	ATKKENLAY_Q9NVI1_FANCI	HLA-A*30:01;HLA-C*12:03	SB;WB	16.8211	16.8753	16.5718	17.0322	16.5958	16.8405	13.8805	13.6816	14.3857	14.5081	13.8071	13.8595
ATKKITESV			ATKKITESV_NA_NA	HLA-A*30:01;HLA-C*12:03	SB;WB	12.6611	12.9701	12.178	12.8723	11.6863	13.5488	10.8648	11.4086	10.7348	12.4918	12.1248	11.9017
ATKLLKALK	Q9BXS6	NUSAP1	ATKLLKALK_Q9BXS6_NUSAP1	HLA-A*30:01	SB	12.0454	10.5513	9.96425	11.5618	10.688	11.2555	12.2813	12.4212	12.766	11.8276	10.5998	10.8125
ATKPLYVAL			ATKPLYVAL_NA_NA	HLA-A*30:01;HLA-C*03:04;HLA-C*12:03	SB;SB;SB	19.4344	19.4163	19.3895	20.7708	21.1567	20.969	18.4202	18.0951	18.9942	19.2059	18.836	19.1794
ATKQMHFRV			ATKQMHFRV_NA_NA	HLA-A*30:01	SB	13.4244	13.5642	13.068	12.8038	12.4581	13.2108	13.4952	13.7745	12.6949	14.7627	14.2475	14.31
ATKSSYLNI	P08237	PFKM	ATKSSYLNI_P08237_PFKM	HLA-A*30:01	SB	20.3568	20.4717	19.8042	19.5506	18.5046	20.0292	18.2313	18.4724	18.7628	19.7761	19.7825	19.6656
ATKTVCMKV			ATKTVCMKV_NA_NA	HLA-A*30:01	SB	16.2637	16.7494	16.0049	15.3117	14.0241	16.1307	13.6925	13.803	14.0235	14.939	14.1053	14.5346
ATKTVIYLL			ATKTVIYLL_NA_NA	HLA-A*30:01;HLA-C*12:03	SB;WB	15.7125	15.259	15.2384	16.8109	16.7117	16.5355	14.6714	13.8453	15.0866	15.2606	15.1276	15.2142
ATLDEIQTV			ATLDEIQTV_NA_NA	HLA-A*02:01;HLA-C*03:04;HLA-C*12:03	SB;WB;SB	10.3218	10.7456	12.3282	11.9356	15.3263	10.7988	16.8285	16.5711	17.2182	10.7066	10.9221	10.2672
ATLEKVIEI			ATLEKVIEI_NA_NA	HLA-A*02:01;HLA-A*30:01;HLA-C*03:04;HLA-C*12:03	SB;WB;WB;SB	13.2749	12.9105	12.5447	13.3139	14.8731	13.5657	11.8103	12.8722	11.6865	10.9431	10.3607	10.4117
ATLKDITRRLK	P36542	ATP5F1C	ATLKDITRRLK_P36542_ATP5F1C	HLA-A*30:01	WB	15.3041	15.2992	15.0829	16.3673	15.5381	15.8396	10.9239	15.1513	15.9583	10.7745	14.0114	10.5339
ATLNIIHSV			ATLNIIHSV_NA_NA	HLA-A*02:01;HLA-A*30:01;HLA-C*03:04;HLA-C*12:03	SB;SB;WB;SB	11.9608	13.9343	10.9764	13.9757	14.6769	10.9346	14.2106	12.1697	14.0936	10.7769	10.696	10.3477
ATLPKNPPPK	Q9UGU0	TCF20	ATLPKNPPPK_Q9UGU0_TCF20	HLA-A*30:01	SB	11.7741	12.9425	12.4935	12.428	12.8221	13.2347	14.9596	15.7463	15.689	14.9045	14.298	14.9629
ATLSICSPK	Q14258	TRIM25	ATLSICSPK_Q14258_TRIM25	HLA-A*30:01	SB	13.7302	13.5185	13.2399	15.6043	16.4156	15.8375	13.4817	13.0832	14.0844	15.1034	14.7634	14.9438
ATNPSFDGRLK			ATNPSFDGRLK_NA_NA	HLA-A*30:01	SB	16.5193	16.7429	16.3535	15.6326	16.3461	16.3289	16.6307	16.4966	17.1111	16.5213	16.1558	16.3763
ATNYITRNK	O00541	PES1	ATNYITRNK_O00541_PES1	HLA-A*30:01	SB	16.988	17.2823	17.3811	15.928	16.9123	16.7791	18.4442	18.0796	18.7121	18.2041	17.7951	18.1932
ATPMPTPSV			ATPMPTPSV_NA_NA	HLA-A*02:01;HLA-A*30:01;HLA-C*03:04;HLA-C*12:03	WB;WB;WB;WB	17.1259	16.9725	17.2473	16.7705	17.5779	16.8815	20.058	19.8072	20.0945	19.2825	19.0576	19.1414
ATQMVRMILK	P48643	CCT5	ATQMVRMILK_P48643_CCT5	HLA-A*30:01	SB	13.1167	13.5768	13.1603	14.6588	15.2039	15.0825	13.1866	12.7738	13.3587	13.3223	13.0881	12.9812
ATQTQFFHV			ATQTQFFHV_NA_NA	HLA-A*02:01;HLA-A*30:01	WB;WB	10.9289	12.4924	12.2276	14.2765	14.6911	14.4094	12.1591	11.0828	11.2731	13.2587	12.2848	12.604
ATRDPSTSV			ATRDPSTSV_NA_NA	HLA-A*30:01;HLA-C*03:04;HLA-C*12:03	SB;WB;SB	14.9578	10.5897	14.8585	15.4867	15.3677	15.5411	9.92099	9.90816	12.2962	15.1825	14.4975	11.0292
ATRFDQVMK			ATRFDQVMK_NA_NA	HLA-A*30:01	SB	16.1118	15.9445	16.0886	16.7212	17.3969	17.3374	18.2578	17.6323	18.0564	17.7252	17.4407	17.5665
ATRGFFFGY	P78381	SLC35A2	ATRGFFFGY_P78381_SLC35A2	HLA-A*30:01;HLA-C*12:03	SB;WB	14.4051	13.8495	13.5877	12.6912	14.0329	15.0425	11.512	12.1202	11.3796	17.1693	16.9974	17.7814
ATRIFASNLK			ATRIFASNLK_NA_NA	HLA-A*30:01	SB	15.4667	16.0894	15.288	15.2608	15.2181	15.4822	16.0276	16.02	16.5373	16.5847	16.347	16.1046
ATRKKALLKL			ATRKKALLKL_NA_NA	HLA-A*30:01	WB	11.0629	10.3717	9.47499	11.8081	10.6914	13.159	11.3298	12.2167	11.334	10.2438	9.78917	10.219
ATRKLALQK	P31689	DNAJA1	ATRKLALQK_P31689_DNAJA1	HLA-A*30:01	SB	12.1652	12.6172	12.805	12.237	12.8005	12.782	14.5529	14.2835	14.604	14.8764	13.9788	14.7058
ATRLQELLK			ATRLQELLK_NA_NA	HLA-A*30:01	SB	14.0793	14.5411	14.2287	14.5181	15.2153	15.012	15.4944	15.0084	15.8904	15.7846	15.826	15.4777
ATRPAGQNL	Q8WWQ0	PHIP	ATRPAGQNL_Q8WWQ0_PHIP	HLA-A*30:01;HLA-C*03:04;HLA-C*12:03	SB;SB;SB	17.4393	17.5284	16.9711	17.902	17.5346	18.2184	16.9167	16.9964	17.1807	17.5268	16.8811	16.9074
ATRPVTPPR			ATRPVTPPR_NA_NA	HLA-A*30:01	SB	13.6519	15.0898	13.2917	13.5378	14.429	14.495	16.431	14.9718	16.4028	15.1238	15.1532	15.0426
ATRRVHPAL			ATRRVHPAL_NA_NA	HLA-A*30:01;HLA-C*03:04;HLA-C*12:03	SB;WB;WB	14.1451	14.8081	14.196	15.212	15.4037	15.7238	16.3698	15.5969	16.3653	15.1091	15.1793	14.6947
ATRSITNNV	Q96Q89	KIF20B	ATRSITNNV_Q96Q89_KIF20B	HLA-A*30:01;HLA-C*12:03	SB;WB	10.5125	11.6138	10.4936	11.258	12.1671	16.1758	12.5733	11.3275	11.4447	15.7425	11.7676	12.4339
ATRSSAVRL	P08670	VIM	ATRSSAVRL_P08670_VIM	HLA-A*30:01;HLA-C*03:04;HLA-C*12:03	SB;WB;WB	16.5916	16.5697	16.4997	18.7174	18.6117	19.0458	18.2817	18.1073	17.9846	18.9557	18.5548	18.7575
ATRTQNVLGEK			ATRTQNVLGEK_NA_NA	HLA-A*30:01	SB	14.5387	14.9157	14.8742	15.94	15.9881	16.333	14.8469	14.4867	15.011	14.9692	14.5672	14.5227
ATRVFSLVGK			ATRVFSLVGK_NA_NA	HLA-A*30:01	SB	12.1583	12.6745	12.6999	13.1834	13.3508	13.3147	11.9708	12.8887	12.239	10.1459	10.1263	13.2432
ATSPTVLYV			ATSPTVLYV_NA_NA	HLA-A*02:01;HLA-A*30:01;HLA-C*03:04;HLA-C*12:03	SB;SB;WB;SB	17.512	17.0779	16.9428	15.7382	18.5986	17.2562	17.13	17.0717	17.8883	17.2959	17.1441	16.7656
ATTFIVRRL			ATTFIVRRL_NA_NA	HLA-A*30:01;HLA-C*03:04;HLA-C*12:03	WB;WB;WB	13.913	14.3524	12.9032	16.4711	16.0658	17.0035	11.716	14.1308	14.8305	10.6534	13.0162	10.6505
ATTHLSPEL			ATTHLSPEL_NA_NA	HLA-C*03:04;HLA-C*12:03	WB;WB	14.926	14.3308	14.2801	14.9347	15.013	15.1488	13.4909	13.4666	14.1037	14.3537	14.5267	13.9635
ATVHPGLEL			ATVHPGLEL_NA_NA	HLA-A*30:01;HLA-C*03:04;HLA-C*12:03	WB;SB;WB	17.5483	17.2755	16.8421	17.2066	17.2947	16.9738	16.5082	16.2168	16.8102	16.5384	16.0148	16.792
ATVTPSPVK	Q9H1E3	NUCKS1	ATVTPSPVK_Q9H1E3_NUCKS1	HLA-A*30:01	SB	13.6018	13.9417	13.2143	15.6839	15.7284	16.2025	14.8052	15.0947	15.6178	15.3089	14.4333	14.6108
ATWKSNYFL			ATWKSNYFL_NA_NA	HLA-A*02:01;HLA-A*30:01	WB;WB	12.4527	13.6113	13.2244	14.0572	13.2562	14.0983	12.44	10.9835	12.9299	12.195	9.8718	10.2847
ATYEDIVTL			ATYEDIVTL_NA_NA	HLA-A*02:01;HLA-A*30:01;HLA-B*15:10;HLA-C*03:04;HLA-C*12:03	SB;WB;WB;SB;SB	13.6175	11.4798	12.8526	15.3668	16.9848	15.8222	15.7362	16.176	16.5873	14.3194	13.9034	14.3954
ATYERVVYK	O95059	RPP14	ATYERVVYK_O95059_RPP14	HLA-A*30:01;HLA-C*12:03	SB;WB	17.0853	17.0482	16.8002	15.7603	16.1606	16.2246	16.8802	17.0372	17.2031	17.2192	16.783	16.905
ATYNEIVTF	P51114	FXR1	ATYNEIVTF_P51114_FXR1	HLA-A*30:01;HLA-C*03:04;HLA-C*12:03	WB;SB;SB	15.7017	15.7821	15.0561	14.3149	15.2754	15.5676	11.8876	14.6054	14.8874	14.9437	14.4098	14.9257
ATYVFLHTV	Q53FV1	ORMDL2	ATYVFLHTV_Q53FV1_ORMDL2	HLA-A*02:01;HLA-A*30:01;HLA-C*03:04;HLA-C*12:03	SB;WB;WB;SB	15.6196	16.2636	16.2333	16.8593	16.1263	17.1647	14.7998	14.3032	15.2208	15.1912	15.1581	15.14
ATYYGAFIKK	Q8N4C8;Q9UKE5;O95819	MINK1;TNIK;MAP4K4	ATYYGAFIKK_Q8N4C8	HLA-A*30:01	SB	14.6414	14.9799	14.5984	15.8651	15.2786	15.9722	13.0611	12.5708	13.1158	13.7005	14.0318	13.5464
AVAAHIQEV			AVAAHIQEV_NA_NA	HLA-A*02:01;HLA-A*30:01;HLA-C*03:04;HLA-C*12:03	SB;WB;WB;SB	13.7546	13.9059	13.4371	14.3575	14.1939	14.3458	11.496	12.5902	13.9035	13.2902	13.3106	12.8907
AVAAVLTQV			AVAAVLTQV_NA_NA	HLA-A*02:01;HLA-A*30:01;HLA-C*12:03	SB;WB;WB	17.7234	15.4142	15.2326	15.0966	18.5491	15.6602	17.8665	17.8749	18.5405	17.6495	16.9167	17.4806
AVADFDECIRL			AVADFDECIRL_NA_NA	HLA-A*02:01	WB	15.1984	14.4614	15.4035	15.4688	16.6174	16.1057	14.6338	13.7775	14.4025	13.7584	13.4802	13.7414
AVAELNYGL	Q2TAL8	QRICH1	AVAELNYGL_Q2TAL8_QRICH1	HLA-A*02:01;HLA-C*03:04	SB;WB	16.673	16.4724	16.6832	17.1182	18.495	17.8794	17.7367	17.7325	18.5176	16.6764	16.6116	17.211
AVAQQVQQV			AVAQQVQQV_NA_NA	HLA-A*02:01;HLA-C*03:04;HLA-C*12:03	SB;WB;SB	13.0823	13.1315	13.3585	13.0353	13.7465	13.5044	12.9097	12.723	13.6061	12.8495	12.4591	12.6974
AVASKTYNL			AVASKTYNL_NA_NA	HLA-A*02:01;HLA-A*30:01;HLA-C*03:04;HLA-C*12:03	WB;WB;WB;WB	12.9038	12.8564	11.717	13.4209	13.5272	12.9987	10.8128	9.43973	12.3828	11.5126	9.90422	9.25363
AVATFLQSV	P22314	UBA1	AVATFLQSV_P22314_UBA1	HLA-A*02:01;HLA-A*30:01;HLA-C*03:04;HLA-C*12:03	SB;WB;WB;SB	15.8759	11.8687	15.8065	11.4769	16.2911	16.3068	16.5925	17.0074	17.2147	16.2905	15.7279	16.3691
AVAWLVAHV			AVAWLVAHV_NA_NA	HLA-A*02:01	WB	9.87774	11.7428	11.6373	13.0405	14.0851	13.1749	10.5036	11.2425	11.7898	11.9158	11.7008	12.1881
AVCEGTWRL			AVCEGTWRL_NA_NA	HLA-A*02:01	WB	16.8248	16.8576	16.5424	15.5392	15.905	15.9188	11.205	10.2609	10.9284	10.3814	14.3038	9.89294
AVCGYLVEL			AVCGYLVEL_NA_NA	HLA-A*02:01;HLA-C*03:04;HLA-C*12:03	WB;WB;WB	17.5132	17.6754	17.5911	17.2969	17.2019	17.5633	16.7461	16.0366	17.176	16.0172	15.3874	15.5404
AVCNHISSV			AVCNHISSV_NA_NA	HLA-A*02:01;HLA-A*30:01;HLA-C*12:03	WB;WB;WB	15.7839	16.0223	16.1755	15.6275	15.7271	16.4859	14.8844	14.9584	15.9033	15.1024	14.0051	14.156
AVDFQRRYK			AVDFQRRYK_NA_NA	HLA-A*30:01	SB	15.6247	15.7559	15.49	12.5124	15.6724	16.2668	10.7479	11.335	15.8603	15.3589	14.8281	14.7524
AVDKNTTCV			AVDKNTTCV_NA_NA	HLA-A*02:01	WB	14.5194	14.9691	14.4688	14.3932	14.3911	14.7726	13.0837	10.9663	11.6471	14.0737	13.3346	13.0456
AVDLTLPKV			AVDLTLPKV_NA_NA	HLA-A*02:01	SB	14.3482	14.0239	13.949	14.0371	14.5519	14.9356	13.0728	12.4489	13.4037	12.7807	12.7136	13.0792
AVFDGVKLAAV			AVFDGVKLAAV_NA_NA	HLA-A*02:01	SB	10.1856	11.9465	11.4567	11.7394	11.4314	10.9593	11.4481	10.5415	11.4285	10.9862	9.86414	10.8567
AVFDKCPEL			AVFDKCPEL_NA_NA	HLA-A*02:01;HLA-A*30:01;HLA-C*03:04;HLA-C*12:03	SB;WB;SB;SB	13.8065	14.2325	13.8355	14.3646	14.9318	14.6923	11.0996	13.7779	14.4274	10.5258	13.4137	9.70786
AVFDKTLAEL	Q6VMQ6	ATF7IP	AVFDKTLAEL_Q6VMQ6_ATF7IP	HLA-A*02:01;HLA-C*03:04;HLA-C*12:03	SB;WB;WB	14.8001	14.6976	14.4755	16.1195	16.9256	16.7214	9.93375	14.5574	11.4238	14.3432	14.4717	14.4534
AVFKNPQNFYL			AVFKNPQNFYL_NA_NA	HLA-A*02:01	WB	13.3151	9.68482	12.7306	11.5891	13.9134	13.4623	13.3827	10.6186	14.4432	10.3662	10.2955	10.6491
AVFNRIVQK			AVFNRIVQK_NA_NA	HLA-A*30:01	SB	12.144	12.4242	12.5868	14.0912	14.8437	14.7138	14.8999	15.3169	15.4291	14.9899	14.5773	15.2292
AVFPHLTVV			AVFPHLTVV_NA_NA	HLA-A*02:01;HLA-A*30:01;HLA-C*03:04;HLA-C*12:03	SB;SB;SB;SB	14.0451	12.894	13.7379	14.0109	15.1642	14.5856	13.4707	12.3766	10.6806	12.5937	10.8058	12.8287
AVFQIILRRK			AVFQIILRRK_NA_NA	HLA-A*30:01	WB	10.9126	13.0687	11.1496	13.9623	13.8904	13.9281	9.73497	11.7975	11.2271	9.52577	11.2636	13.0203
AVFRGRMSM			AVFRGRMSM_NA_NA	HLA-A*30:01;HLA-C*03:04;HLA-C*12:03	SB;SB;SB	16.1675	16.3245	15.8643	16.0643	15.6929	15.7758	15.0884	14.3931	11.009	14.75	14.8728	14.9272
AVFTRFALK	Q96EK7	FAM120B	AVFTRFALK_Q96EK7_FAM120B	HLA-A*30:01	SB	11.5784	12.4226	12.2667	12.6895	14.0763	13.8397	14.7496	14.1291	14.5885	14.2994	14.2266	14.5376
AVGEHVFAV			AVGEHVFAV_NA_NA	HLA-A*02:01;HLA-C*12:03	SB;WB	14.9852	14.7718	14.3645	14.8501	15.6097	15.245	15.6524	15.1963	15.8549	15.8809	15.5474	16.0468
AVGPIVQL			AVGPIVQL_NA_NA	HLA-C*03:04	WB	11.9655	10.988	10.8526	12.0942	16.2175	10.495	17.9786	17.232	17.5383	17.356	17.2426	17.5506
AVHDSFVAV			AVHDSFVAV_NA_NA	HLA-A*02:01;HLA-A*30:01;HLA-C*03:04;HLA-C*12:03	SB;WB;WB;SB	14.3094	14.44	13.9995	14.1577	14.1922	14.3665	15.2374	15.1048	15.7049	15.1	15.1736	14.6683
AVHEAWAGMLK	Q8N129	CNPY4	AVHEAWAGMLK_Q8N129_CNPY4	HLA-A*30:01	WB	11.2193	11.5261	10.8342	12.0113	10.8506	12.5891	18.6122	18.7559	19.0931	10.956	10.4371	10.3434
AVHEDIVAV			AVHEDIVAV_NA_NA	HLA-A*02:01;HLA-C*03:04;HLA-C*12:03	SB;WB;SB	14.1323	14.5202	14.3577	14.4256	15.5707	15.1052	14.1237	13.8721	14.8448	14.1694	13.7273	14.0248
AVHETLVAV			AVHETLVAV_NA_NA	HLA-A*02:01;HLA-A*30:01;HLA-C*03:04;HLA-C*12:03	SB;WB;WB;SB	14.9011	15.0902	14.2595	15.8051	15.9632	15.7592	15.1416	14.595	15.3703	15.5009	15.3714	15.0874
AVHKLLTLI			AVHKLLTLI_NA_NA	HLA-A*30:01	WB	10.9114	10.5076	11.1435	11.7233	12.1095	10.0921	10.7893	11.2952	11.2599	12.0117	8.04513	11.6812
AVHLKTLLK			AVHLKTLLK_NA_NA	HLA-A*30:01	SB	11.5778	11.2689	10.3327	11.088	12.3336	11.7942	14.5457	14.0159	14.9702	13.9774	13.6225	14.199
AVHPPGVSK			AVHPPGVSK_NA_NA	HLA-A*30:01	SB	14.0835	14.1101	13.7897	12.5999	11.7809	11.4975	11.1487	10.671	12.407	12.8369	9.96451	10.1236
AVHPREIFK			AVHPREIFK_NA_NA	HLA-A*30:01	SB	14.6506	14.4084	14.915	15.5465	16.4058	16.3994	15.4825	15.9424	16.6043	16.1687	15.1071	15.7019
AVIDVGINRV	P13995	MTHFD2	AVIDVGINRV_P13995_MTHFD2	HLA-A*02:01	SB	17.3072	17.2888	16.9396	17.2976	17.792	17.1001	16.4266	15.6324	16.603	17.1948	16.3855	16.5578
AVIEAEKIAQV			AVIEAEKIAQV_NA_NA	HLA-A*02:01	WB	10.3349	10.7871	9.87673	12.3676	9.60824	9.81855	12.3394	11.8249	9.68582	11.1502	10.8043	8.39995
AVIEFLLDK	Q9BY42	RTF2	AVIEFLLDK_Q9BY42_RTF2	HLA-A*30:01	WB	16.4319	16.6565	16.1606	17.3415	16.2783	16.8675	15.3243	14.3564	15.2359	14.1832	14.4979	14.193
AVIEHLERL	O43716	GATC	AVIEHLERL_O43716_GATC	HLA-A*02:01;HLA-C*03:04;HLA-C*12:03	SB;SB;SB	15.6982	15.7413	15.6435	14.7107	15.7498	15.4997	15.7477	15.4107	15.8995	14.7369	14.5887	14.7223
AVIFINTRRK			AVIFINTRRK_NA_NA	HLA-A*30:01	WB	20.1366	20.139	19.8816	20.7843	20.5424	20.8601	20.0716	19.6734	20.1365	19.8565	19.4876	19.7528
AVIFLNTRRK			AVIFLNTRRK_NA_NA	HLA-A*30:01	WB	17.0089	16.9606	16.6173	17.5761	17.8517	17.9766	11.3774	16.5845	12.7149	16.9869	16.5825	16.7598
AVIGDVIRV	Q9NR30	DDX21	AVIGDVIRV_Q9NR30_DDX21	HLA-A*02:01;HLA-C*12:03	SB;WB	13.7772	14.6142	14.0672	15.7619	15.1056	15.8396	14.1525	14.0059	14.5972	14.656	13.7874	14.006
AVIHYLLQV			AVIHYLLQV_NA_NA	HLA-A*02:01;HLA-A*30:01;HLA-C*12:03	SB;WB;WB	11.9329	10.9337	11.4694	12.6402	12.5854	11.8917	10.5599	11.0166	11.0877	10.9766	10.4635	11.0867
AVIKGRPSKL			AVIKGRPSKL_NA_NA	HLA-A*30:01	WB	18.6732	18.7023	18.3108	17.3166	18.1691	17.601	18.6491	18.7779	19.3467	18.9376	18.1265	18.4253
AVIPRLVQL	P14923	JUP	AVIPRLVQL_P14923_JUP	HLA-A*02:01;HLA-A*30:01;HLA-B*15:10;HLA-C*03:04;HLA-C*12:03	SB;SB;WB;SB;SB	10.392	10.4571	10.1854	11.7547	12.2665	11.4801	11.9394	11.0689	12.018	11.1905	11.1831	13.0847
AVISGVMSL			AVISGVMSL_NA_NA	HLA-A*02:01;HLA-A*30:01;HLA-B*15:10;HLA-C*03:04;HLA-C*12:03	SB;WB;WB;SB;SB	11.8273	9.95325	14.231	11.6129	10.6837	12.9729	11.6594	10.1796	11.0318	15.3938	14.7776	15.1363
AVKAIIYQY	P37268	FDFT1	AVKAIIYQY_P37268_FDFT1	HLA-A*30:01;HLA-B*18:01;HLA-C*12:03	SB;WB;WB	18.2181	17.9934	17.7824	18.6907	19.0419	18.3663	14.9875	14.3327	15.2693	16.5194	16.2704	16.1498
AVKDIAINL			AVKDIAINL_NA_NA	HLA-A*02:01;HLA-A*30:01;HLA-C*03:04;HLA-C*12:03	WB;SB;WB;SB	16.2282	15.4388	16.467	17.6335	18.185	17.79	16.8319	16.2523	17.1902	16.5396	15.7493	16.0201
AVKDLVVLL			AVKDLVVLL_NA_NA	HLA-A*02:01;HLA-A*30:01;HLA-C*03:04;HLA-C*12:03	WB;SB;WB;SB	11.9242	12.7494	12.8527	15.128	15.7576	15.5289	11.9372	11.743	11.8471	13.6995	13.44	13.6907
AVKEKAIQV			AVKEKAIQV_NA_NA	HLA-A*02:01;HLA-A*30:01;HLA-C*12:03	WB;SB;SB	13.0779	13.2562	13.0713	14.6016	13.8997	14.4099	10.9208	11.0077	11.4871	12.1838	12.0091	11.2579
AVKEKYAKY	P46782	RPS5	AVKEKYAKY_P46782_RPS5	HLA-A*30:01;HLA-B*18:01;HLA-C*12:03	SB;WB;SB	16.5698	15.8391	15.9246	14.6904	12.5983	15.1693	12.4841	11.7873	12.1878	12.5319	12.645	13.3172
AVKERYSYV			AVKERYSYV_NA_NA	HLA-A*02:01;HLA-A*30:01;HLA-C*12:03	WB;SB;WB	13.1541	12.1148	13.435	12.2251	12.4563	12.2841	11.1737	10.1806	10.8179	14.522	14.1679	14.308
AVKGKYKFLQK	P55081	MFAP1	AVKGKYKFLQK_P55081_MFAP1	HLA-A*30:01	SB	12.8006	12.8997	12.9368	14.8199	14.5124	14.5236	11.3274	12.1446	11.4351	13.6787	13.1026	12.9815
AVKILNRQK			AVKILNRQK_NA_NA	HLA-A*30:01	SB	10.3327	11.2719	10.5538	11.3476	12.5035	12.6512	12.0451	11.1534	11.2785	11.7912	10.6395	10.9965
AVKKELIPK			AVKKELIPK_NA_NA	HLA-A*30:01	SB	16.4098	16.0139	15.4167	14.8993	14.3365	14.857	13.5053	13.6346	14.16	14.44	14.3428	14.037
AVKNGDYITVK			AVKNGDYITVK_NA_NA	HLA-A*30:01	SB	13.4436	13.0399	13.2103	12.1413	13.1754	13.0265	14.9929	14.2177	15.1774	15.0927	14.3609	14.5108
AVKPSVTCV			AVKPSVTCV_NA_NA	HLA-A*02:01;HLA-A*30:01;HLA-C*12:03	WB;SB;WB	13.1421	12.7795	12.7098	13.1405	13.6562	13.4268	10.8404	11.6464	12.4497	13.6109	13.0716	12.9368
AVKQSILAK			AVKQSILAK_NA_NA	HLA-A*30:01	SB	12.2772	12.5488	12.3775	11.7853	11.8395	12.0161	11.0183	12.2388	10.0181	11.5633	11.1511	9.95486
AVKSESQSLPK			AVKSESQSLPK_NA_NA	HLA-A*30:01	SB	16.5461	16.2164	16.8825	15.9132	16.0376	16.4197	16.6403	16.3287	16.9247	15.3237	14.7453	15.4763
AVKSLVQKL			AVKSLVQKL_NA_NA	HLA-A*30:01;HLA-C*03:04;HLA-C*12:03	SB;WB;SB	10.9169	10.5462	10.6135	12.8222	13.1668	13.0287	14.4137	14.3168	14.4725	11.0463	10.1883	10.2222
AVKTKILIK			AVKTKILIK_NA_NA	HLA-A*30:01	SB	10.8244	10.0325	10.4104	11.2658	10.2255	11.2812	12.726	12.9663	12.9249	13.3081	12.1494	13.1092
AVKVPSVFK			AVKVPSVFK_NA_NA	HLA-A*30:01	SB	12.6818	13.1394	11.818	10.9753	11.641	11.6742	11.1664	11.5425	11.7567	11.7635	9.01362	11.1882
AVLAAVTEV			AVLAAVTEV_NA_NA	HLA-A*02:01;HLA-C*12:03	SB;WB	19.7935	17.4131	16.9874	16.8157	20.4671	17.3177	21.4342	22.0549	22.7391	20.5718	19.9924	20.4436
AVLDFCYHL			AVLDFCYHL_NA_NA	HLA-A*02:01	SB	13.5945	13.4868	13.7181	15.1809	15.1715	15.3113	13.7331	12.4435	13.5651	13.1732	13.0578	13.3032
AVLDFVKQK	Q96II8	LRCH3	AVLDFVKQK_Q96II8_LRCH3	HLA-A*30:01	SB	13.4454	13.8093	12.9272	15.6029	15.4218	15.6766	13.5182	12.7854	13.5353	13.5336	13.4839	12.9029
AVLDLVHSA			AVLDLVHSA_NA_NA	HLA-A*02:01;HLA-A*30:01;HLA-C*12:03	SB;WB;WB	10.8119	13.121	11.1823	14.3736	14.791	14.3377	14.6756	13.4628	11.9487	14.275	9.25989	10.7781
AVLDNFVYV			AVLDNFVYV_NA_NA	HLA-A*02:01;HLA-A*30:01;HLA-C*03:04;HLA-C*12:03	SB;WB;WB;WB	16.6785	10.9562	16.547	17.3688	17.3214	17.0807	16.2713	15.3999	16.4123	15.9287	15.7007	15.9021
AVLDNPYPV	P48637	GSS	AVLDNPYPV_P48637_GSS	HLA-A*02:01;HLA-C*03:04;HLA-C*12:03	SB;WB;WB	12.0602	15.6207	16.124	13.9013	15.876	12.1599	17.4024	17.1998	17.5136	17.2025	16.6801	17.1196
AVLEALTGV			AVLEALTGV_NA_NA	HLA-A*02:01	SB	11.0503	15.7251	11.3177	11.7728	16.5987	10.3916	16.3094	16.6302	16.7332	16.3159	16.3505	16.6365
AVLGAVMAV			AVLGAVMAV_NA_NA	HLA-A*02:01;HLA-C*12:03	SB;WB	11.3198	10.8012	10.3214	10.2516	16.1445	15.386	16.8701	16.8881	16.506	16.5452	16.1213	16.7925
AVLGAVVAV			AVLGAVVAV_NA_NA	HLA-A*02:01;HLA-C*12:03	SB;WB	15.7905	16.3353	15.7075	11.3507	16.7256	15.9205	20.3534	19.6253	20.1141	19.3207	18.7609	19.6333
AVLGFSFRL			AVLGFSFRL_NA_NA	HLA-A*02:01;HLA-C*03:04	SB;WB	13.013	12.8382	13.0794	14.1338	14.8501	13.6493	14.7271	13.8841	14.5268	13.6469	13.9518	12.9189
AVLGGKLYV			AVLGGKLYV_NA_NA	HLA-A*02:01;HLA-A*30:01;HLA-C*12:03	SB;WB;WB	13.5627	13.3611	13.2847	13.7903	14.4551	14.0736	14.0936	13.579	14.2162	14.0029	13.6377	13.4112
AVLGLGHVRYK			AVLGLGHVRYK_NA_NA	HLA-A*30:01	WB	16.1021	16.4134	15.9571	16.0259	15.9873	16.1497	16.3654	15.8945	16.3566	16.3309	16.047	16.0684
AVLHEERFLK			AVLHEERFLK_NA_NA	HLA-A*30:01	WB	16.9137	16.8351	16.7461	17.9386	18.6605	18.3864	17.5244	16.949	17.4639	17.0152	16.3639	16.6794
AVLHHLVNK	Q96JM3	CHAMP1	AVLHHLVNK_Q96JM3_CHAMP1	HLA-A*30:01	SB	12.6555	11.1363	9.97395	11.2238	10.5692	11.2182	11.4773	11.4742	10.9503	9.82994	9.74034	11.2567
AVLKDRVNK			AVLKDRVNK_NA_NA	HLA-A*30:01	SB	13.2997	13.6783	13.7383	11.4564	12.453	12.9959	13.8568	14.6257	14.7116	14.3442	13.8706	14.0906
AVLPFSPAL			AVLPFSPAL_NA_NA	HLA-A*02:01;HLA-A*30:01;HLA-B*15:10;HLA-C*03:04;HLA-C*12:03	SB;WB;WB;SB;WB	18.7614	17.9739	18.0786	19.1563	19.2529	19.17	19.5491	19.2258	19.7466	18.3945	17.9413	17.9295
AVLQAVTAV	Q9UKA9	PTBP2	AVLQAVTAV_Q9UKA9_PTBP2	HLA-A*02:01;HLA-C*03:04;HLA-C*12:03	SB;WB;WB	11.3287	11.8864	12.3917	11.5129	11.6867	12.6925	14.4676	15.7923	16.566	13.8569	12.7493	14.6026
AVLQGKLAEV			AVLQGKLAEV_NA_NA	HLA-A*02:01	SB	14.2756	14.6763	13.7995	14.2704	14.2755	14.2693	12.8004	12.3241	12.989	13.1474	12.8658	13.0229
AVMDTLVSV			AVMDTLVSV_NA_NA	HLA-A*02:01;HLA-A*30:01;HLA-C*03:04;HLA-C*12:03	SB;WB;WB;SB	15.7275	15.9114	15.7414	10.856	16.4659	11.1004	17.9953	18.0564	18.5231	17.2215	16.7316	17.4514
AVMDVVKKQK	Q9Y5B9	SUPT16H	AVMDVVKKQK_Q9Y5B9_SUPT16H	HLA-A*30:01	SB	11.3652	9.22294	10.471	12.3067	12.7389	12.9489	11.7965	12.413	12.1879	10.9379	10.7422	11.635
AVMEQIPEI	Q9HAV4	XPO5	AVMEQIPEI_Q9HAV4_XPO5	HLA-A*02:01;HLA-A*30:01;HLA-C*03:04;HLA-C*12:03	SB;WB;WB;SB	16.2119	16.6122	16.0596	16.5567	18.1625	17.108	19.5009	19.2526	20.3321	18.2683	17.8797	18.6691
AVMESIQGV			AVMESIQGV_NA_NA	HLA-A*02:01;HLA-A*30:01;HLA-C*03:04;HLA-C*12:03	SB;WB;WB;WB	11.9961	10.151	10.6626	11.0519	14.7296	14.734	17.7632	17.4977	17.9603	16.0005	15.6898	16.4669
AVMGAYVLL			AVMGAYVLL_NA_NA	HLA-A*02:01;HLA-A*30:01;HLA-C*03:04	WB;WB;WB	13.9222	14.111	14.4433	15.471	15.4344	15.3525	13.834	10.7243	11.2988	9.91578	13.5882	11.8026
AVMGIVSEV			AVMGIVSEV_NA_NA	HLA-A*02:01;HLA-A*30:01;HLA-C*03:04;HLA-C*12:03	SB;WB;WB;SB	14.9117	14.8375	14.5061	12.4349	10.2823	14.1276	16.9558	16.6136	17.3453	15.4032	15.1405	15.8473
AVMKDVVLI			AVMKDVVLI_NA_NA	HLA-A*02:01	WB	13.321	13.5212	12.3564	13.4609	13.5874	13.6381	10.4352	12.0663	10.7768	12.8562	10.4008	12.9604
AVMLHSFTL	Q9UMS4	PRPF19	AVMLHSFTL_Q9UMS4_PRPF19	HLA-A*02:01;HLA-A*30:01;HLA-C*03:04;HLA-C*12:03	WB;WB;SB;WB	15.5508	15.9873	15.0991	16.3783	16.5266	16.8991	15.2628	14.5597	15.7698	14.4751	14.7174	14.8365
AVMPHFVCL			AVMPHFVCL_NA_NA	HLA-A*02:01;HLA-A*30:01;HLA-C*03:04;HLA-C*12:03	SB;SB;SB;SB	13.138	12.8797	12.9158	12.2975	12.7009	12.5662	10.5327	11.5382	10.8017	10.3728	13.2844	13.9066
AVMYQIDSV			AVMYQIDSV_NA_NA	HLA-A*02:01	SB	11.2557	10.4556	10.778	14.5577	10.8824	14.6489	14.4247	14.6487	15.0318	11.1947	10.9809	10.8217
AVNNIRLIK			AVNNIRLIK_NA_NA	HLA-A*30:01	SB	13.1963	13.1136	12.5063	13.296	13.9155	13.8675	14.5494	14.9706	15.3814	15.1317	14.5015	14.1594
AVQDFLHEI			AVQDFLHEI_NA_NA	HLA-A*02:01;HLA-C*03:04;HLA-C*12:03	SB;WB;SB	14.1546	14.1549	13.8692	14.8724	15.0726	14.3337	12.9511	12.2897	12.7537	12.0525	12.0996	12.0601
AVQEFGLARFK	Q9Y255	PRELID1	AVQEFGLARFK_Q9Y255_PRELID1	HLA-A*30:01	WB	19.5348	19.3477	19.023	19.3607	19.7954	19.4399	18.1659	17.8636	18.45	18.7277	18.2678	18.1053
AVQEKVFEL			AVQEKVFEL_NA_NA	HLA-A*02:01;HLA-A*30:01;HLA-C*03:04;HLA-C*12:03	SB;WB;SB;WB	13.7146	14.0395	14.0666	14.9948	15.6052	15.4232	13.9249	13.6525	14.1897	13.6508	12.8366	12.6835
AVQKAIPMYK	P36543	ATP6V1E1	AVQKAIPMYK_P36543_ATP6V1E1	HLA-A*30:01	SB	11.2667	11.7757	11.2821	11.5819	10.3578	11.9298	10.0614	16.6308	17.1651	8.77247	16.452	9.93926
AVQRTLLEK	P14209	CD99	AVQRTLLEK_P14209_CD99	HLA-A*30:01	SB	14.8717	15.0321	14.5026	13.3719	13.1682	13.4167	13.7988	13.5551	11.3057	15.8156	15.3197	15.2026
AVRETVMLL			AVRETVMLL_NA_NA	HLA-A*02:01;HLA-A*30:01;HLA-C*03:04;HLA-C*12:03	WB;SB;WB;WB	11.0194	10.0583	11.2134	17.4811	15.929	17.4287	13.1884	10.9069	11.2756	10.7063	10.4613	10.7627
AVRIPGGPA	P09958	FURIN	AVRIPGGPA_P09958_FURIN	HLA-A*30:01	SB	15.2308	14.8494	14.7765	11.0324	11.3305	15.3111	10.8291	11.7574	12.2218	15.0156	10.7342	14.7323
AVRIRAPIM			AVRIRAPIM_NA_NA	HLA-A*30:01	WB	10.4249	11.5071	11.0954	14.2843	11.2925	14.785	11.6187	12.1273	11.7251	11.3289	10.3226	10.1409
AVRIRAPQI			AVRIRAPQI_NA_NA	HLA-A*30:01	SB	11.5557	10.2182	10.6521	14.2252	11.3246	13.8896	11.8111	10.3	11.1711	11.7286	10.3339	10.4041
AVRKPAISL	Q5VSL9	STRIP1	AVRKPAISL_Q5VSL9_STRIP1	HLA-A*30:01;HLA-C*03:04;HLA-C*12:03	SB;SB;WB	13.4362	13.8243	13.4541	13.3434	14.6785	13.4795	14.9368	14.8995	15.4414	16.0151	15.6693	16.0676
AVRKPIVLK			AVRKPIVLK_NA_NA	HLA-A*30:01	SB	18.1658	18.3019	17.9347	16.9453	17.1259	17.0101	19.4784	19.6536	20.0204	18.5547	17.8775	18.2463
AVRNISKEVAK			AVRNISKEVAK_NA_NA	HLA-A*30:01	SB	15.0152	13.9025	14.6035	14.4284	14.719	14.6436	14.5847	10.1944	14.9976	14.025	13.2534	13.4014
AVRPASLNL			AVRPASLNL_NA_NA	HLA-A*30:01;HLA-C*03:04;HLA-C*12:03	SB;SB;WB	9.93879	10.7578	9.36331	16.7011	16.5599	16.4331	11.3505	14.5737	11.6236	15.6222	15.6308	15.7616
AVRPHSAPEY			AVRPHSAPEY_NA_NA	HLA-A*30:01;HLA-C*12:03	SB;WB	14.512	14.4144	11.181	12.2229	14.6723	15.7745	15.9088	16.5561	16.8882	16.0769	15.783	16.4337
AVRPKVLMR	P49207	RPL34	AVRPKVLMR_P49207_RPL34	HLA-A*30:01	SB	12.6509	13.109	13.2734	10.3772	10.496	11.8397	11.7214	10.0946	11.3337	9.15397	10.0345	10.3029
AVRPPPAPA			AVRPPPAPA_NA_NA	HLA-A*30:01	SB	14.2734	14.5595	14.2247	13.5316	13.179	13.2586	9.84933	12.1122	10.5389	10.3379	12.5785	11.6655
AVRSPGPLA	Q8IYU8	MICU2	AVRSPGPLA_Q8IYU8_MICU2	HLA-A*30:01	SB	14.6472	15.1384	14.5857	15.0118	14.1078	15.6415	14.9079	14.8137	10.7538	10.8498	14.6168	14.9443
AVRTLNKVAMK			AVRTLNKVAMK_NA_NA	HLA-A*30:01	WB	10.3336	10.599	10.2281	12.1132	12.503	12.3914	11.3971	12.0816	11.8841	10.8026	9.21174	10.6119
AVRTSIVEK			AVRTSIVEK_NA_NA	HLA-A*30:01	SB	12.3821	12.4148	13.0707	9.63366	12.7673	13.2065	13.9187	14.2703	14.5468	14.5852	13.6312	14.0046
AVRVPAPSI			AVRVPAPSI_NA_NA	HLA-A*30:01;HLA-C*03:04;HLA-C*12:03	SB;WB;WB	18.0624	18.1773	17.844	18.564	18.5649	18.5089	17.5361	17.0516	17.7473	18.2844	18.1123	18.3285
AVSDGVIKV			AVSDGVIKV_NA_NA	HLA-A*02:01;HLA-C*03:04;HLA-C*12:03	SB;WB;SB	14.0291	13.9624	13.6316	11.4051	14.2782	10.2399	11.1313	10.2414	10.2602	11.7108	11.2681	10.5415
AVVEFLTSV	Q9NRR4	DROSHA	AVVEFLTSV_Q9NRR4_DROSHA	HLA-A*02:01;HLA-C*03:04;HLA-C*12:03	SB;WB;SB	19.0639	18.2834	18.8788	18.5663	18.6482	18.6251	19.7695	18.6584	19.7166	18.9319	19.2095	19.1009
AVVGDPIAL			AVVGDPIAL_NA_NA	HLA-A*02:01;HLA-B*15:10;HLA-C*03:04;HLA-C*12:03	WB;WB;SB;WB	14.2943	14.066	11.8458	11.0655	11.4873	11.3246	11.1837	14.159	11.6647	10.3163	13.4947	14.3817
AVVNSPHRQYK			AVVNSPHRQYK_NA_NA	HLA-A*30:01	SB	11.1836	12.1394	11.757	11.3698	10.3803	12.7301	11.6197	9.38344	11.4634	10.6768	9.79867	11.0639
AVVPGTLLL			AVVPGTLLL_NA_NA	HLA-A*02:01;HLA-A*30:01;HLA-B*15:10;HLA-C*03:04;HLA-C*12:03	WB;WB;WB;SB;SB	12.7739	11.1898	10.0768	10.6065	12.9061	10.2426	11.1478	11.6143	11.58	15.8668	15.3391	14.1845
AVVTQVNKV	P62487	POLR2G	AVVTQVNKV_P62487_POLR2G	HLA-A*02:01;HLA-C*12:03	WB;WB	13.4887	13.752	13.6616	13.876	13.8448	13.6522	11.8679	11.5688	12.2096	12.7858	12.6715	12.3507
AVWAAVQAV	Q9ULD5	ZNF777	AVWAAVQAV_Q9ULD5_ZNF777	HLA-A*02:01;HLA-C*12:03	SB;WB	15.2006	14.6394	14.5551	13.351	15.1302	14.5034	17.0782	17.6758	18.2932	17.1879	16.7093	17.418
AVWAKGIRNV			AVWAKGIRNV_NA_NA	HLA-A*02:01	WB	15.6153	15.1509	15.6737	12.3618	13.5108	13.1841	14.5265	14.0416	14.2929	14.9184	14.8084	14.7066
AVWSGVNVAGV			AVWSGVNVAGV_NA_NA	HLA-A*02:01	WB	17.8672	17.8665	17.707	16.2398	17.0853	16.5224	16.5251	15.9247	16.2715	16.3618	15.6607	16.0492
AVYEGHVSCV			AVYEGHVSCV_NA_NA	HLA-A*02:01	SB	18.4584	18.7188	18.4503	18.5698	18.2466	18.9226	16.2864	15.7741	16.5153	17.3456	16.8482	16.9175
AWKATAMGK			AWKATAMGK_NA_NA	HLA-A*30:01	SB	13.2747	13.2636	12.516	12.7604	12.4747	12.8259	12.5511	12.2202	12.9657	12.2604	10.9723	11.6311
AWKSWTALR			AWKSWTALR_NA_NA	HLA-A*30:01	WB	16.3833	16.2319	16.1201	15.5078	16.343	16.1436	16.1726	15.9162	16.4944	16.4484	16.4195	16.425
AWRPPPPCL			AWRPPPPCL_NA_NA	HLA-A*30:01	SB	16.6221	16.2752	16.497	16.3675	15.6932	16.2644	14.2817	12.6867	14.3474	15.4894	15.1488	14.9439
AYDVASVTV			AYDVASVTV_NA_NA	HLA-B*15:10	WB	14.4596	14.8412	14.3742	10.903	15.378	10.4745	15.6916	11.4553	11.986	14.8267	14.3503	11.0579
AYFDVKEY			AYFDVKEY_NA_NA	HLA-B*18:01	WB	12.0426	10.4295	10.6123	13.1316	13.7616	14.0164	12.8567	12.6597	13.6536	11.0135	11.9553	12.2745
AYKDKDISFFK			AYKDKDISFFK_NA_NA	HLA-A*30:01	SB	10.8565	11.6093	10.8593	12.2196	12.1141	11.3576	11.3592	10.5999	10.9584	10.7736	10.3591	9.87776
AYKEYISNK			AYKEYISNK_NA_NA	HLA-A*30:01	SB	10.754	10.6887	10.3615	13.0821	12.68	13.1617	11.4761	12.3631	11.607	11.952	11.1996	11.2595
AYKKQFSQY			AYKKQFSQY_NA_NA	HLA-A*30:01;HLA-B*18:01	WB;WB	12.0871	12.3584	11.9237	12.3149	12.269	12.5653	12.082	10.4101	11.1241	10.7839	10.411	10.2507
AYKNVKFVLK	Q9UNL2	SSR3	AYKNVKFVLK_Q9UNL2_SSR3	HLA-A*30:01	SB	17.5966	17.6969	17.3408	15.8803	16.3569	16.753	18.1108	17.9306	18.4389	17.2255	17.0038	17.1111
AYKSHFRNV	Q9H2P0	ADNP	AYKSHFRNV_Q9H2P0_ADNP	HLA-A*30:01	SB	13.3964	13.0242	13.2883	13.7022	11.1618	13.8997	13.5947	13.8433	14.0423	13.7989	13.3687	13.5287
AYKSILQERVK			AYKSILQERVK_NA_NA	HLA-A*30:01	SB	13.7561	13.0963	13.7725	16.2954	16.2843	16.744	14.7295	14.0592	15.0249	14.7822	14.321	14.2041
AYRQGHFTYK			AYRQGHFTYK_NA_NA	HLA-A*30:01	SB	11.3091	12.1608	12.0895	12.6067	12.945	12.8637	11.972	10.5416	13.2266	12.5295	10.7838	10.1636
AYVDLDRQLK			AYVDLDRQLK_NA_NA	HLA-A*30:01	WB	17.1859	17.5154	17.5183	18.0298	18.8849	18.7498	17.9737	17.372	17.8863	17.7133	17.6868	17.476
AYYALTKFK			AYYALTKFK_NA_NA	HLA-A*30:01	SB	12.2527	12.272	12.1044	11.1291	11.4513	11.5094	15.8137	15.4196	10.8512	10.1141	15.6701	15.7144
CAHHLIRLL			CAHHLIRLL_NA_NA	HLA-C*03:04;HLA-C*12:03	WB;SB	12.2052	11.2764	9.86367	10.1807	12.5859	12.454	10.7258	10.5541	12.5296	10.8774	11.3814	10.1921
CAHTNVEL			CAHTNVEL_NA_NA	HLA-C*03:04;HLA-C*12:03	WB;WB	14.0654	13.9647	13.9867	13.6136	13.8442	14.4403	10.5909	10.4949	12.2634	10.9234	9.83703	11.0453
CEALLSRF			CEALLSRF_NA_NA	HLA-B*18:01	WB	11.3188	11.8387	10.5441	13.6707	12.4673	11.4076	12.2723	12.0892	12.305	10.0302	10.3725	13.3569
CEAPAVPAL			CEAPAVPAL_NA_NA	HLA-B*15:10;HLA-B*18:01	SB;SB	12.54	12.6557	12.1427	13.008	14.4193	13.7318	16.5155	16.1467	16.7296	15.2728	14.5073	14.7507
CEFIVHSA			CEFIVHSA_NA_NA	HLA-B*18:01	WB	10.9987	11.7462	10.2616	12.1896	12.0005	12.5243	11.303	11.9936	11.6389	9.30832	10.2991	11.0007
CEFKIPLAI			CEFKIPLAI_NA_NA	HLA-B*18:01	WB	14.6886	15.2955	15.2968	16.6704	15.461	16.6933	17.048	13.2349	14.0008	12.7728	12.6641	15.3151
CEFSSALEY			CEFSSALEY_NA_NA	HLA-B*18:01	SB	11.566	12.4075	12.5829	12.8591	12.9356	12.3471	14.2494	14.0493	14.8435	12.2915	12.137	12.5394
CEHDFQMLF			CEHDFQMLF_NA_NA	HLA-B*18:01	SB	12.1839	11.9978	11.7637	13.7989	13.254	13.6511	12.5259	18.1673	13.4781	11.5217	16.2154	16.4766
CEHFVTQL			CEHFVTQL_NA_NA	HLA-B*18:01	WB	9.97363	11.0306	11.6069	12.3238	12.4199	12.3066	10.7223	10.9486	11.0364	9.11189	10.6234	12.6953
CEHGGFVTY			CEHGGFVTY_NA_NA	HLA-B*18:01	SB	12.7008	12.6438	12.7172	11.6977	11.3782	11.518	17.7899	11.4182	11.8933	16.7924	16.3934	16.2002
CEHLQYLF			CEHLQYLF_NA_NA	HLA-B*18:01	SB	11.5156	12.2813	11.913	13.9666	13.2645	13.9213	13.5815	13.5866	13.6079	12.1755	11.9766	11.8003
CEIERIHFF			CEIERIHFF_NA_NA	HLA-B*18:01	SB	10.9617	12.5505	9.99445	13.4062	14.0073	13.5811	14.2343	13.5602	14.3033	11.3296	12.7215	12.8909
CEIKQPVF			CEIKQPVF_NA_NA	HLA-B*18:01	SB	15.2983	15.555	14.7722	16.7004	16.4203	16.7735	15.9749	15.6232	16.2014	14.3173	14.1158	14.0212
CEIQVQAL			CEIQVQAL_NA_NA	HLA-B*18:01	SB	14.1711	13.3897	14.3201	16.2716	16.8673	17.2494	17.7985	17.1344	17.4642	15.7933	15.083	15.4112
CEISPLISY			CEISPLISY_NA_NA	HLA-B*18:01	SB	13.3339	13.2712	12.9678	13.2898	12.7554	14.5432	16.3986	16.9254	17.6997	14.0112	13.5712	14.0571
CEKLMELY			CEKLMELY_NA_NA	HLA-B*18:01	SB	13.7301	13.9529	13.4249	14.8913	14.1389	14.6803	13.5512	13.5614	14.022	13.2772	12.9349	12.6574
CEKTAVEF			CEKTAVEF_NA_NA	HLA-B*18:01	SB	15.6453	15.8484	15.5176	16.4613	15.9581	16.5676	16.0392	16.063	16.5895	15.0113	14.6028	14.3576
CELIRHDVF	Q93074	MED12	CELIRHDVF_Q93074_MED12	HLA-B*18:01	WB	10.7141	10.2021	9.81327	12.3317	13.7834	13.2601	10.9985	11.7581	10.7385	10.7674	12.3471	11.3581
CENVYHLVY			CENVYHLVY_NA_NA	HLA-B*18:01	SB	14.8087	14.4944	14.1597	17.102	16.0688	16.6171	16.2588	15.2306	16.1217	14.6366	14.3529	14.7014
CEQLVTAL			CEQLVTAL_NA_NA	HLA-B*18:01	WB	12.6967	12.6264	12.6622	13.5194	14.613	12.8152	16.3246	15.9479	16.6299	15.2629	14.9923	15.2547
CESVANKL			CESVANKL_NA_NA	HLA-B*18:01	WB	12.4295	11.7528	10.6144	12.2681	12.1196	12.6463	10.5126	11.5266	11.6977	10.1757	11.1756	10.1241
CESVLKEVY			CESVLKEVY_NA_NA	HLA-B*18:01	SB	13.9339	14.3503	10.6836	15.3594	14.6564	15.4768	14.9102	14.9073	15.7081	13.0454	12.6798	13.0308
CETDALINF			CETDALINF_NA_NA	HLA-B*18:01	SB	12.2245	11.0327	11.6748	13.119	12.3542	12.2824	13.9556	13.4662	13.6099	11.8207	11.3655	11.7092
CETDFIAH			CETDFIAH_NA_NA	HLA-B*18:01	WB	14.2563	14.5911	14.0716	15.0846	14.1932	15.0831	14.9304	14.917	15.1724	13.4702	13.1127	13.2458
CETIMPLAL			CETIMPLAL_NA_NA	HLA-B*18:01	WB	16.7355	16.9056	16.5537	17.8761	16.1963	17.7751	18.9179	18.4504	19.2119	17.343	16.5207	17.2523
CETQLPVSF			CETQLPVSF_NA_NA	HLA-B*18:01	SB	19.136	19.2734	18.5477	19.9453	19.5388	20.3849	20.7008	20.7527	21.3761	19.3127	18.8423	19.0344
CEVQVEGY			CEVQVEGY_NA_NA	HLA-B*18:01	SB	11.938	11.9146	11.2582	15.0978	15.0803	15.855	15.9751	15.7034	15.8293	13.6049	13.1248	13.7593
CEWTGLKF			CEWTGLKF_NA_NA	HLA-B*18:01	SB	11.0033	11.9392	10.6208	11.4136	10.7059	11.2524	13.6899	11.636	13.9749	12.5393	12.0922	12.8513
CEWYQRVY			CEWYQRVY_NA_NA	HLA-B*18:01	SB	10.8778	10.383	10.6354	11.5307	12.0215	11.3088	14.636	14.4629	15.2399	12.9802	12.0905	9.07046
CHAVLSTQL			CHAVLSTQL_NA_NA	HLA-B*15:10	SB	10.64	10.9012	9.78324	12.6881	12.822	11.1174	11.3169	11.758	11.8557	11.4667	11.3577	10.2961
CHDESSVSL			CHDESSVSL_NA_NA	HLA-B*15:10	SB	11.4047	11.9969	10.8188	10.1697	11.3447	11.2682	11.0628	11.8671	11.258	9.86611	9.96997	10.1562
CHGVSVAL			CHGVSVAL_NA_NA	HLA-B*15:10	WB	10.8358	10.4851	9.50792	11.5316	10.9451	12.4514	14.9788	15.2373	15.7524	13.0535	10.8567	11.1733
CHIGDNVVL			CHIGDNVVL_NA_NA	HLA-B*15:10	SB	13.3412	13.7141	13.4578	15.0072	14.5973	14.9555	14.8313	14.1102	15.0308	13.1012	12.9256	12.5376
CHLKNSSQL			CHLKNSSQL_NA_NA	HLA-B*15:10	SB	9.94554	10.0732	10.9078	11.3038	12.0373	12.4018	14.5962	15.1712	15.3766	13.6144	12.3801	12.9524
CHLKTISSL			CHLKTISSL_NA_NA	HLA-B*15:10	SB	11.2449	11.6496	10.1722	11.1133	11.433	11.0145	15.5806	15.0449	15.9149	13.5772	12.6804	10.5758
CHNRGIKL			CHNRGIKL_NA_NA	HLA-B*15:10	WB	11.7287	12.4227	12.4776	12.8171	12.4567	13.3009	17.2992	17.429	17.9709	13.7254	10.3978	14.1993
CHNSAITHL			CHNSAITHL_NA_NA	HLA-B*15:10	SB	11.7525	12.0328	10.3692	12.086	11.1756	10.4596	12.8947	13.5366	13.5604	10.4781	10.4835	11.2363
CHSPVVSQL			CHSPVVSQL_NA_NA	HLA-B*15:10	SB	16.0675	16.3868	15.9532	16.7218	16.3325	16.8898	16.8054	16.6996	17.2835	15.2939	14.8157	14.6039
CHVATSPGL			CHVATSPGL_NA_NA	HLA-B*15:10	SB	10.8105	11.7154	10.5083	12.4469	13.0101	13.0442	13.3236	13.0413	13.488	11.5358	11.0843	10.9682
CIIDKEVSL			CIIDKEVSL_NA_NA	HLA-A*02:01;HLA-C*03:04;HLA-C*12:03	WB;WB;WB	10.669	11.7688	11.3987	13.4308	10.9415	13.3397	10.9356	9.83897	13.0712	12.4745	11.0442	12.6404
CILPNIEAV			CILPNIEAV_NA_NA	HLA-A*02:01	SB	10.6289	11.1254	11.6842	12.3909	11.3203	11.6885	13.444	9.83724	13.5537	11.0786	8.99236	11.9564
CLAADVPLI			CLAADVPLI_NA_NA	HLA-A*02:01	WB	10.5924	10.3723	10.1291	9.61919	11.1662	10.8492	12.0175	11.8023	12.4164	10.8089	10.5217	10.9735
CLADAVVKI			CLADAVVKI_NA_NA	HLA-A*02:01	SB	12.7642	10.975	12.8452	12.5784	10.5438	12.6712	11.0548	10.4884	10.7193	10.8422	9.91097	11.5061
CLADELINA			CLADELINA_NA_NA	HLA-A*02:01	SB	14.9262	14.704	14.4842	13.3396	13.7015	13.1674	15.2118	15.0742	15.7063	14.7039	13.7953	13.8978
CLADHLLTA			CLADHLLTA_NA_NA	HLA-A*02:01	SB	11.7871	11.2135	10.8408	12.2065	11.8415	12.7597	11.916	11.322	12.4695	11.2956	10.5647	11.6559
CLADIFRIY			CLADIFRIY_NA_NA	HLA-C*12:03	WB	12.5659	11.276	12.3269	12.8928	13.0095	11.9394	12.0543	11.539	11.6857	11.3006	11.521	9.75325
CLFDRVVNV			CLFDRVVNV_NA_NA	HLA-A*02:01;HLA-C*12:03	SB;WB	11.0165	12.6261	12.3687	12.6105	12.8653	10.5818	14.4418	14.3259	14.6901	12.9804	9.18687	12.7998
CLLDGVPVAL			CLLDGVPVAL_NA_NA	HLA-A*02:01	SB	12.4816	12.2094	12.4186	13.0092	12.7422	12.9039	14.6706	14.174	14.7977	13.0868	12.3866	12.7128
CLTKAIIQV			CLTKAIIQV_NA_NA	HLA-A*02:01	SB	12.7826	13.0081	12.6426	14.7469	14.5183	14.599	14.1666	13.834	14.601	13.7165	10.9003	12.9377
CLWAQIQKL			CLWAQIQKL_NA_NA	HLA-A*02:01	SB	11.1273	10.8927	10.5945	11.4634	11.9502	10.2785	14.0243	14.0988	15.0685	13.2161	12.9598	10.6187
CLYEIYPEL			CLYEIYPEL_NA_NA	HLA-A*02:01;HLA-C*03:04	SB;WB	12.4116	11.514	10.4145	13.1835	11.1047	11.0619	15.318	14.8037	15.2564	12.8876	12.9158	13.1437
CLYELPENIRV			CLYELPENIRV_NA_NA	HLA-A*02:01	WB	13.5822	13.8426	13.7098	13.1932	13.2616	13.8705	14.3723	14.2669	15.2521	14.1004	13.7815	13.9869
CLYGNVEKV			CLYGNVEKV_NA_NA	HLA-A*02:01	SB	12.6746	12.8191	12.5572	13.4023	12.1183	14.4381	14.2491	13.9785	14.8801	14.0109	13.5503	13.6553
CSPVHTTL			CSPVHTTL_NA_NA	HLA-C*03:04	WB	14.6602	10.7653	13.9823	11.6746	13.6482	12.4485	11.1615	14.2161	12.2121	11.4626	13.3402	13.9533
CSSPHALVL			CSSPHALVL_NA_NA	HLA-C*03:04;HLA-C*12:03	SB;SB	10.4708	10.1774	9.37484	11.4274	12.4234	11.127	11.5109	11.457	10.9403	10.1338	10.7917	10.554
CSSPIVVKF			CSSPIVVKF_NA_NA	HLA-C*03:04;HLA-C*12:03	WB;SB	10.2878	10.7477	12.3413	14.3912	13.6498	16.0616	14.8679	15.0681	14.4617	15.1101	13.851	14.6452
CSYPHIIRL			CSYPHIIRL_NA_NA	HLA-A*30:01;HLA-C*03:04;HLA-C*12:03	WB;SB;SB	12.1511	11.7384	12.0952	13.1699	12.5209	15.163	15.0171	15.5916	15.7625	13.1082	12.5154	13.6583
CTYGKPVTF			CTYGKPVTF_NA_NA	HLA-A*30:01;HLA-C*03:04;HLA-C*12:03	WB;SB;SB	13.1623	13.2045	12.9935	14.3798	12.4294	14.7753	14.2126	14.0603	14.5718	13.37	12.9703	13.4594
CVTDISHLV			CVTDISHLV_NA_NA	HLA-A*02:01;HLA-C*12:03	WB;WB	10.864	12.1257	10.888	11.4877	12.4734	11.4514	13.32	13.2849	13.6261	10.7479	10.6815	12.4395
DAAQLPHDY			DAAQLPHDY_NA_NA	HLA-B*18:01;HLA-C*12:03	SB;WB	11.6545	11.164	10.8449	14.5059	14.7833	14.2505	11.2663	11.0659	11.3963	10.0822	10.1539	11.36
DAARLQAAY	Q01082	SPTBN1	DAARLQAAY_Q01082_SPTBN1	HLA-B*18:01;HLA-C*12:03	WB;WB	9.85899	11.6202	10.5332	15.8962	15.9588	15.7922	10.3036	14.6445	11.9237	12.4623	10.9492	9.93157
DAFEFHEAF	P55084	HADHB	DAFEFHEAF_P55084_HADHB	HLA-B*15:10;HLA-B*18:01;HLA-C*03:04;HLA-C*12:03	WB;SB;WB;SB	10.4983	10.8382	12.0583	11.0862	10.2322	10.8475	15.4138	15.3575	16.0189	13.1742	13.253	15.1082
DAFHFVSY			DAFHFVSY_NA_NA	HLA-B*18:01;HLA-C*12:03	SB;WB	13.59	12.1375	9.73814	14.5936	14.0976	14.4708	11.5279	10.6994	10.3925	10.3556	12.7797	10.5464
DAFKASVY			DAFKASVY_NA_NA	HLA-B*18:01;HLA-C*12:03	WB;WB	14.1219	14.3954	13.6735	12.9888	13.6218	13.4943	14.159	13.7635	14.1599	13.6177	13.8072	13.5635
DAFPLLSAY	P09211	GSTP1	DAFPLLSAY_P09211_GSTP1	HLA-B*18:01;HLA-C*12:03	SB;SB	16.8669	16.7497	16.6835	17.0628	15.7468	16.7667	17.5093	16.7563	17.1923	17.0166	16.6672	16.9849
DAGPPTHAF	Q9HAT8;Q96FA3	PELI2;PELI1	DAGPPTHAF_Q9HAT8	HLA-B*15:10;HLA-B*18:01;HLA-C*03:04;HLA-C*12:03	WB;WB;SB;SB	12.9281	13.1316	12.7169	13.1925	12.9206	13.2879	11.1335	10.9106	11.5504	12.1998	11.7392	11.5589
DAHSDYARY			DAHSDYARY_NA_NA	HLA-B*18:01;HLA-C*12:03	WB;WB	11.5516	11.2724	11.5807	12.7383	12.3357	10.9274	13.2933	13.3825	14.292	12.9952	9.17281	12.3299
DAIRLAVSY	Q9UBK7;Q9UNT1	RABL2A;RABL2B	DAIRLAVSY_Q9UBK7	HLA-B*18:01;HLA-C*12:03	SB;WB	15.4598	14.8293	14.8054	16.8852	17.0092	16.8422	12.144	9.67743	16.6866	15.9293	11.4731	15.1476
DALVITHY	O75312	ZPR1	DALVITHY_O75312_ZPR1	HLA-B*18:01	WB	16.7167	16.7184	16.2826	17.5656	18.2813	17.8178	18.7787	18.4614	18.9342	17.7539	17.3328	17.9813
DAMKDLAQY	Q9UKW4	VAV3	DAMKDLAQY_Q9UKW4_VAV3	HLA-B*18:01;HLA-C*12:03	WB;WB	12.2469	12.144	10.8374	14.2845	14.0972	14.0357	11.8551	12.4255	10.9024	12.9287	11.04	9.97527
DASPVQAVF	Q9H977	WDR54	DASPVQAVF_Q9H977_WDR54	HLA-B*15:10;HLA-B*18:01;HLA-C*03:04;HLA-C*12:03	WB;SB;WB;SB	17.4674	16.6444	16.6205	15.4992	17.1847	16.6719	18.0333	17.9519	18.7403	17.7423	17.6047	17.8668
DASVLKVAF			DASVLKVAF_NA_NA	HLA-B*18:01;HLA-C*12:03	WB;WB	14.2562	14.0763	13.4899	14.6018	14.8816	15.1323	13.5766	13.4046	14.092	13.7653	13.4209	13.4639
DAYAGFIIY	Q14191	WRN	DAYAGFIIY_Q14191_WRN	HLA-B*18:01;HLA-C*12:03	SB;SB	15.4563	15.1747	15.1847	14.8969	15.3106	11.3437	15.5955	14.9662	15.7041	14.5273	14.4805	15.0523
DAYPEIEKF			DAYPEIEKF_NA_NA	HLA-B*15:10;HLA-B*18:01;HLA-C*03:04;HLA-C*12:03	WB;SB;WB;SB	14.8764	14.8302	14.3739	13.8976	14.1761	13.5766	10.5262	10.9362	11.489	9.91946	11.7297	10.358
DCFELGKVAY			DCFELGKVAY_NA_NA	HLA-B*18:01	WB	10.8995	12.3623	10.5565	14.9168	14.9036	15.3677	12.9372	10.9782	14.0725	12.5864	11.5486	11.9337
DCFKTIISY			DCFKTIISY_NA_NA	HLA-B*18:01	SB	19.1273	19.1954	18.6996	18.7821	18.4925	19.1408	16.5614	16.6569	18.0484	16.6763	15.7479	15.8142
DDALVITHY			DDALVITHY_NA_NA	HLA-B*18:01	SB	15.3843	15.3783	15.1845	17.7502	17.7438	17.4434	16.1804	15.8391	16.601	16.1828	15.7518	15.3293
DDFESKYSF	Q8TF74	WIPF2	DDFESKYSF_Q8TF74_WIPF2	HLA-B*18:01	SB	14.9617	14.8351	14.6337	15.3168	15.7277	15.5502	15.0307	15.2075	15.2517	15.3992	14.6853	14.8589
DDFKAEDF			DDFKAEDF_NA_NA	HLA-B*18:01	WB	15.5372	15.5386	15.3718	14.7448	14.8557	15.6439	14.3547	14.3052	14.2864	14.0598	14.1038	14.141
DDFKGPEF			DDFKGPEF_NA_NA	HLA-B*18:01	SB	15.6094	15.5687	15.0153	16.6615	16.0128	16.7814	15.9559	15.911	16.5693	16.204	15.1874	16.0413
DDFLNRIAL	P51946	CCNH	DDFLNRIAL_P51946_CCNH	HLA-B*18:01	SB	16.9612	14.7385	16.8254	16.5028	17.9437	17.1577	16.8032	16.4094	17.1582	16.4885	16.905	16.6039
DDFLVVVH	O94913	PCF11	DDFLVVVH_O94913_PCF11	HLA-B*18:01	SB	16.2587	16.1524	15.8502	17.8986	17.7604	18.1328	17.8819	17.8593	18.5308	16.9013	16.6021	16.9914
DDFPHVGY	Q14137	BOP1	DDFPHVGY_Q14137_BOP1	HLA-B*18:01	SB	20.5923	20.2345	19.9996	20.8198	20.7935	20.5125	20.2046	19.9766	20.3605	20.3775	20.0479	20.7296
DDFRAPLY			DDFRAPLY_NA_NA	HLA-B*18:01	SB	14.3444	14.2706	13.6733	13.7667	15.8052	13.752	13.7335	13.6762	13.5412	10.3047	10.2971	9.38669
DDFRFKDRF	O14730	RIOK3	DDFRFKDRF_O14730_RIOK3	HLA-B*18:01	SB	19.899	20.0837	19.3566	20.4197	20.2047	20.6466	19.5407	19.355	20.0126	19.5285	19.4958	19.3742
DDFRVLTAV			DDFRVLTAV_NA_NA	HLA-B*18:01	WB	15.5386	15.4223	14.8832	16.3705	15.7141	16.696	12.0915	11.2353	14.4109	14.0415	13.7671	14.0174
DDFRVVSL			DDFRVVSL_NA_NA	HLA-B*18:01	SB	15.2052	15.8068	15.2476	17.2166	16.6051	17.1472	15.8856	15.5156	16.5118	15.5531	15.3241	15.4647
DDGFLVPTF	Q9Y4W2	LAS1L	DDGFLVPTF_Q9Y4W2_LAS1L	HLA-B*18:01	SB	19.4617	18.9542	19.3084	19.7344	18.5592	19.8613	19.1604	19.0147	19.2333	19.6145	19.29	19.4182
DDGVQFHAF	Q15029	EFTUD2	DDGVQFHAF_Q15029_EFTUD2	HLA-B*18:01	SB	17.8617	17.7948	17.2789	18.297	18.3122	17.6011	17.5299	16.9913	17.3932	17.6008	17.2357	16.8953
DDGVVFQF			DDGVVFQF_NA_NA	HLA-B*18:01	WB	15.2586	14.7717	15.1058	15.6109	16.1604	16.1676	15.0083	14.2988	15.0928	14.423	14.8504	10.8274
DDHLSAVSF			DDHLSAVSF_NA_NA	HLA-B*18:01	SB	13.351	12.9485	12.7386	14.0342	14.2594	14.155	13.3756	11.6313	13.7761	13.4215	13.085	13.0746
DDIALQIHF	O75293	GADD45B	DDIALQIHF_O75293_GADD45B	HLA-B*18:01	SB	11.8535	11.6063	10.0877	13.8352	13.7736	12.8428	12.8468	12.2343	12.0469	12.0838	12.0065	10.3181
DDIFSHIF	O60884	DNAJA2	DDIFSHIF_O60884_DNAJA2	HLA-B*18:01	SB	11.5338	14.4066	14.1102	15.7506	15.4914	15.3737	15.0332	14.4808	15.1973	15.0396	14.5133	16.0747
DDIHIYVY	Q56A73	SPIN4	DDIHIYVY_Q56A73_SPIN4	HLA-B*18:01	SB	21.4963	21.6016	21.3569	21.2793	21.5208	21.1884	21.8925	21.7835	22.5374	20.9204	20.7258	20.9869
DDIKVSSF			DDIKVSSF_NA_NA	HLA-B*18:01	SB	11.9743	10.6185	10.2243	14.2475	13.8414	14.0815	11.4083	10.7359	11.5675	13.7984	13.808	9.99648
DDIRAITF			DDIRAITF_NA_NA	HLA-B*18:01	SB	18.6386	18.8937	18.723	18.6481	17.8286	18.5847	17.2265	16.7739	18.2257	17.5908	17.38	17.5063
DDIVQHIY			DDIVQHIY_NA_NA	HLA-B*18:01	SB	17.352	17.0381	16.8295	17.3248	17.2251	17.1532	16.7047	15.8041	16.2018	16.1422	15.7187	15.9347
DDKDYFLF	P61604	HSPE1	DDKDYFLF_P61604_HSPE1	HLA-B*18:01	WB	11.5232	12.751	12.3972	11.9806	11.769	12.9385	10.6271	10.5328	10.9971	10.6103	11.0828	12.1164
DDLEWKIIY	Q9NVP2	ASF1B	DDLEWKIIY_Q9NVP2_ASF1B	HLA-B*18:01	SB	17.4184	17.0202	16.8609	18.7512	17.6783	18.5153	17.9612	17.2906	17.9254	16.827	16.3392	16.5163
DDLHVERY			DDLHVERY_NA_NA	HLA-B*18:01	SB	16.2712	16.0538	15.7385	15.8955	15.0718	15.992	18.8884	13.8754	19.3772	17.7926	13.6922	13.379
DDMKHLWDY	P61160	ACTR2	DDMKHLWDY_P61160_ACTR2	HLA-B*18:01	SB	17.3784	17.2519	16.6327	18.225	17.5016	19.0029	15.3926	14.692	15.6489	15.3883	14.8969	14.8559
DDMKVAEL			DDMKVAEL_NA_NA	HLA-B*18:01	WB	15.1414	14.8548	14.8154	12.9147	13.4956	13.0243	15.4743	15.2861	15.7221	14.1979	14.2865	14.3209
DDMQIRVF	P35606	COPB2	DDMQIRVF_P35606_COPB2	HLA-B*18:01	SB	18.0262	18.1648	17.6546	19.0307	18.0977	18.8828	17.7882	17.3049	18.0713	17.3671	17.1553	16.9192
DDQESPVY			DDQESPVY_NA_NA	HLA-B*18:01	SB	11.1229	11.0955	11.1887	11.7585	12.4669	13.0473	15.7896	15.8514	15.8916	14.7401	14.6643	15.4324
DDRIVHEL			DDRIVHEL_NA_NA	HLA-B*18:01	WB	18.7258	18.6602	18.1051	18.0488	17.2398	17.115	15.7396	14.701	15.8695	15.3756	15.2406	15.4234
DDRVVVAL			DDRVVVAL_NA_NA	HLA-B*18:01	WB	15.6519	15.2555	15.1644	15.284	15.7739	10.3494	9.77343	10.3074	10.9777	14.9866	14.6144	15.5566
DDRVVVEY	Q53F19	NCBP3	DDRVVVEY_Q53F19_NCBP3	HLA-B*18:01	SB	19.509	19.735	18.9021	19.2336	18.6156	19.0953	18.3187	18.5596	19.157	18.1533	18.2164	18.0324
DDVAILTY			DDVAILTY_NA_NA	HLA-B*18:01	SB	11.6852	11.5436	11.5303	14.5957	15.0551	10.6881	17.4432	17.1464	18.1805	14.0484	14.0425	13.9925
DDVAVHYY			DDVAVHYY_NA_NA	HLA-B*18:01	SB	11.6875	12.3371	11.4393	12.4511	12.9696	10.4462	12.0948	10.8061	11.1933	10.9871	11.0836	10.4478
DDVKVVEKY			DDVKVVEKY_NA_NA	HLA-B*18:01	SB	12.5705	12.6457	12.0879	13.7078	12.7013	13.0649	16.4442	15.9861	12.2346	15.7921	11.7225	15.6947
DDVNAVAF	Q8TEB1	DCAF11	DDVNAVAF_Q8TEB1_DCAF11	HLA-B*18:01	WB	10.4599	11.4168	10.6385	12.5327	13.8417	11.2021	16.1786	14.0342	11.2022	14.1951	14.0195	15.1921
DDWDNRTSY			DDWDNRTSY_NA_NA	HLA-B*18:01	SB	18.4818	18.4422	18.0037	19.8723	18.822	20.0952	18.7232	18.5991	19.0036	18.5587	18.3685	18.5471
DDWKVIANY			DDWKVIANY_NA_NA	HLA-B*18:01	SB	20.3262	20.2305	20.0017	21.2528	20.6135	21.3682	21.3387	21.1058	21.6852	20.4847	20.2031	20.4146
DDYTIPDEY			DDYTIPDEY_NA_NA	HLA-B*18:01	SB	12.8926	12.5594	12.3502	10.7479	13.8691	12.1081	15.939	15.2715	15.6119	14.4534	14.5081	14.6791
DEAAAMGAVY			DEAAAMGAVY_NA_NA	HLA-B*18:01	SB	10.8301	13.0774	12.7749	12.9355	12.4892	13.3976	16.9287	17.0322	17.0652	15.5419	15.6065	16.29
DEAAAVAL			DEAAAVAL_NA_NA	HLA-B*18:01	SB	14.5229	14.1604	10.7537	10.6167	12.1091	11.9968	15.9425	10.3874	17.1178	15.4772	15.3369	16.9073
DEAAFQKL	P26447	S100A4	DEAAFQKL_P26447_S100A4	HLA-B*18:01	SB	18.9251	19.178	18.7789	18.8068	18.3021	18.752	17.4131	17.0828	17.5907	16.635	16.9521	16.4208
DEAAISKLY	Q5JTH9	RRP12	DEAAISKLY_Q5JTH9_RRP12	HLA-B*18:01	SB	16.457	16.1203	16.1778	16.0253	15.8412	15.8368	16.2405	16.0971	16.6272	16.7223	16.4406	16.5391
DEAALEVVL	P49736	MCM2	DEAALEVVL_P49736_MCM2	HLA-B*15:10;HLA-B*18:01	WB;SB	16.9628	14.9049	16.2852	16.9471	19.2716	17.5184	19.2567	18.8542	19	17.7642	17.8616	18.2622
DEAALPELL	Q86VR2	RETREG3	DEAALPELL_Q86VR2_RETREG3	HLA-B*15:10;HLA-B*18:01	WB;SB	17.9738	17.3601	17.7396	16.9638	17.5049	16.6472	19.0919	18.628	19.1956	18.4563	18.0992	18.4564
DEADSAFLKF			DEADSAFLKF_NA_NA	HLA-B*18:01	SB	13.4487	13.1877	13.2056	16.2775	16.0376	16.2482	15.3222	14.7132	14.9136	13.5029	13.1425	13.6778
DEAELQRL	Q9Y5J9	TIMM8B	DEAELQRL_Q9Y5J9_TIMM8B	HLA-B*18:01	SB	17.3538	17.2318	16.525	17.6528	17.0271	17.5114	15.6921	15.4376	15.8663	15.9137	16.0521	15.5009
DEAEREKQQY			DEAEREKQQY_NA_NA	HLA-B*18:01	SB	15.3968	15.4373	15.5058	17.2036	16.927	18.0288	15.7027	15.6649	16.5156	16.0016	15.3256	15.7249
DEAEVHLKF	O60861	GAS7	DEAEVHLKF_O60861_GAS7	HLA-B*15:10;HLA-B*18:01	WB;SB	19.6879	20.113	18.6178	20.5847	19.5831	20.2661	20.113	20.0953	20.585	19.7104	19.6094	19.7532
DEAHLASVY			DEAHLASVY_NA_NA	HLA-B*18:01	SB	18.7762	18.7633	18.1936	18.1754	16.8493	18.4174	17.4894	17.7901	18.2685	18.1156	17.8875	17.9398
DEAHYAYSF			DEAHYAYSF_NA_NA	HLA-B*18:01	SB	14.3963	14.3819	13.6891	13.9207	12.8026	14.2562	12.9902	13.3884	11.5116	13.3804	12.9878	13.4597
DEAIPLERF			DEAIPLERF_NA_NA	HLA-B*18:01	SB	14.4234	10.181	13.7619	10.8423	12.7213	15.0265	10.7324	12.6449	11.7406	10.6118	10.888	10.6968
DEAIVRKL			DEAIVRKL_NA_NA	HLA-B*18:01	SB	14.5397	14.2808	14.2776	14.5919	14.2119	14.6587	14.2279	13.7381	13.9708	14.5666	14.0736	18.0024
DEAKAEVL			DEAKAEVL_NA_NA	HLA-B*18:01	SB	15.7648	15.7524	15.4153	15.0928	14.2321	15.7117	16.0234	16.4031	16.7487	15.8609	15.4329	16.1022
DEAKFPTM	Q05655	PRKCD	DEAKFPTM_Q05655_PRKCD	HLA-B*18:01	SB	17.5731	17.7412	17.5849	17.0764	16.2146	17.4593	18.389	18.89	19.1177	18.1921	17.7137	18.5925
DEAKIKAL			DEAKIKAL_NA_NA	HLA-B*18:01	SB	11.875	11.6922	11.6403	12.9272	12.2662	13.151	12.8456	11.327	13.081	12.0185	11.9933	12.3762
DEAKLIAV	Q14008	CKAP5	DEAKLIAV_Q14008_CKAP5	HLA-B*18:01	SB	18.0349	17.7368	17.763	17.048	16.5959	17.2624	19.0797	19.0371	19.4784	18.8252	18.4426	18.5858
DEAKLNQM			DEAKLNQM_NA_NA	HLA-B*18:01	SB	15.9758	15.9342	15.7763	16.3015	15.2634	16.785	16.2009	16.1396	16.4356	15.7851	15.1652	15.6989
DEAKSLIERY	P35251	RFC1	DEAKSLIERY_P35251_RFC1	HLA-B*18:01	SB	20.5524	21.336	20.3471	17.0633	21.146	21.2319	21.123	20.8018	21.5998	20.384	20.5416	20.4484
DEAKVCMVY			DEAKVCMVY_NA_NA	HLA-B*18:01	SB	17.943	17.6232	17.6483	16.5239	15.2377	16.4132	15.2563	15.2644	15.8275	15.9439	15.3285	15.704
DEALIGKKF	O14647	CHD2	DEALIGKKF_O14647_CHD2	HLA-B*18:01	SB	11.5412	11.2813	11.2946	13.2577	13.8189	13.572	13.4862	12.6704	13.4127	12.1703	11.8646	11.9679
DEALINSHVL	O75592	MYCBP2	DEALINSHVL_O75592_MYCBP2	HLA-B*18:01	SB	15.8498	15.6281	15.4588	17.1516	17.1777	17.1007	16.0717	15.657	16.4195	15.7462	15.3394	15.3222
DEALQHPY			DEALQHPY_NA_NA	HLA-B*18:01	SB	13.0441	13.2639	12.3779	13.3799	12.5039	13.9906	14.0107	14.0792	14.0769	13.8085	13.5669	13.8607
DEALVRTV	P41226	UBA7	DEALVRTV_P41226_UBA7	HLA-B*18:01	SB	14.5559	14.6423	14.3469	15.2514	14.7712	15.2442	14.0728	13.6174	14.3291	13.1404	13.3795	13.2338
DEANIAWKY	Q9UHV7	MED13	DEANIAWKY_Q9UHV7_MED13	HLA-B*18:01	SB	17.3877	17.4794	16.6198	16.1135	16.2827	16.9441	17.1676	16.6998	17.1636	16.3019	16.0877	16.127
DEAPEELTF			DEAPEELTF_NA_NA	HLA-B*15:10;HLA-B*18:01	WB;SB	16.426	19.2505	16.154	17.3098	19.0627	11.2304	18.9333	19.2032	19.5947	19.572	19.2136	20.0138
DEAPPARVA	Q8TE82	SH3TC1	DEAPPARVA_Q8TE82_SH3TC1	HLA-B*18:01	SB	14.0893	13.7863	13.7324	16.5776	15.514	16.9206	10.5424	14.9994	15.3009	13.5493	13.4558	11.7768
DEAPPEHSF			DEAPPEHSF_NA_NA	HLA-B*15:10;HLA-B*18:01	WB;SB	16.7417	17.8843	17.1156	16.8409	14.8077	17.2327	15.8355	16.532	17.0796	17.0056	16.5021	16.884
DEAPTTAKV			DEAPTTAKV_NA_NA	HLA-B*15:10;HLA-B*18:01	WB;SB	13.2742	13.2038	13.1446	10.9775	13.2632	13.4991	10.0482	10.5447	10.7116	13.4309	12.9439	13.4189
DEAPVLDVRY	Q9UKL0	RCOR1	DEAPVLDVRY_Q9UKL0_RCOR1	HLA-B*18:01	SB	19.6251	19.4753	18.964	19.054	19.0213	19.2414	19.4826	19.3667	19.7212	19.0954	18.7136	18.5034
DEAQAFRA	P42768	WAS	DEAQAFRA_P42768_WAS	HLA-B*18:01	SB	17.1793	17.2993	16.9234	17.0599	15.6286	17.0801	16.224	15.9229	16.947	15.8347	15.5216	15.6121
DEAQAFRAL			DEAQAFRAL_NA_NA	HLA-B*15:10;HLA-B*18:01	WB;SB	17.8654	17.8745	17.6096	18.3757	17.7293	17.9525	16.8827	16.667	16.9869	16.5574	16.0201	15.9322
DEAQFIYIL	P08133	ANXA6	DEAQFIYIL_P08133_ANXA6	HLA-B*15:10;HLA-B*18:01	WB;SB	11.1993	10.1498	14.56	14.3145	15.3182	15.2646	15.2852	15.124	15.8213	14.575	14.7872	14.3447
DEAQIAAV			DEAQIAAV_NA_NA	HLA-B*18:01	SB	14.6229	14.9556	13.7723	14.665	13.576	14.7319	16.4925	16.9457	17.2906	15.7226	15.5443	16.3354
DEAQNIKNF	Q6ZRS2	SRCAP	DEAQNIKNF_Q6ZRS2_SRCAP	HLA-B*18:01	SB	12.9223	12.6811	12.2125	15.3619	14.8828	14.9372	13.9185	13.1337	13.9868	13.0918	12.414	12.5672
DEARDLIQRY	Q6P2Q9	PRPF8	DEARDLIQRY_Q6P2Q9_PRPF8	HLA-B*18:01	SB	17.5191	17.0367	17.4144	16.8281	17.7924	18.8789	17.6032	17.1918	17.7801	17.4118	17.2724	16.8993
DEARFSEF	Q86UK7	ZNF598	DEARFSEF_Q86UK7_ZNF598	HLA-B*18:01	SB	16.8284	16.7439	16.1391	17.1872	16.0758	17.0668	13.1816	16.5948	17.2339	16.4442	16.3388	17.0497
DEARLPESA			DEARLPESA_NA_NA	HLA-B*18:01	SB	14.3261	10.8474	13.599	13.6074	10.7719	14.321	10.7899	11.3578	11.2367	13.8683	13.409	9.89819
DEARSLKAY	O14602;P47813	EIF1AY;EIF1AX	DEARSLKAY_O14602	HLA-B*18:01	SB	14.4678	14.7223	14.1213	14.2757	13.7891	14.8247	16.0343	17.0874	17.1518	15.4291	15.0031	15.2207
DEASELRSM			DEASELRSM_NA_NA	HLA-B*15:10;HLA-B*18:01	WB;SB	14.0353	13.8391	13.3875	15.0825	14.497	14.64	11.8337	11.2444	12.5261	10.9696	10.8487	10.3878
DEATLLRAL	Q9BRG1	VPS25	DEATLLRAL_Q9BRG1_VPS25	HLA-B*15:10;HLA-B*18:01	WB;SB	18.3296	17.7912	17.6506	17.5561	16.8664	17.4862	17.7557	17.4199	17.4878	17.1082	16.4563	17.2224
DEATVSVL			DEATVSVL_NA_NA	HLA-B*18:01	SB	11.3598	11.2579	10.0668	12.2871	11.2443	11.443	15.1018	16.4384	16.8203	14.1342	7.4836	9.9488
DEAVAYGA			DEAVAYGA_NA_NA	HLA-B*18:01	WB	11.1574	10.3564	11.9193	10.7861	11.6567	11.4873	16.2561	16.6952	16.9383	15.5555	14.8567	15.7753
DEAVFQVF	Q8NEY1	NAV1	DEAVFQVF_Q8NEY1_NAV1	HLA-B*18:01	SB	18.0619	18.0826	17.9833	17.974	15.7332	17.89	18.9395	18.6824	19.3038	18.0565	17.9463	18.2947
DEAVMLVNH			DEAVMLVNH_NA_NA	HLA-B*18:01	SB	14.5864	14.6798	14.0908	13.996	14.2523	13.6443	13.9434	13.6428	14.6419	13.441	13.4352	12.9566
DEAVSGWKF			DEAVSGWKF_NA_NA	HLA-B*18:01	SB	16.9136	16.8394	16.6624	11.9876	10.9342	17.2012	17.3022	17.2704	18.4586	17.1221	16.8304	17.0169
DEAVVRCTL			DEAVVRCTL_NA_NA	HLA-B*15:10;HLA-B*18:01	WB;SB	10.9651	10.9083	10.3678	11.539	10.8211	12.1134	14.2422	15.0197	14.9698	12.5997	10.12	10.4769
DECPHLIAL			DECPHLIAL_NA_NA	HLA-B*15:10;HLA-B*18:01	WB;SB	21.3563	21.0515	20.6631	20.8189	20.0899	20.7867	20.7795	19.716	20.0572	19.5679	19.2685	19.6105
DECPKPEL			DECPKPEL_NA_NA	HLA-B*18:01	SB	11.2072	11.8809	10.2367	14.2535	14.8174	15.918	14.7469	14.64	15.0028	13.9696	13.8467	11.1191
DEDAYKKQF			DEDAYKKQF_NA_NA	HLA-B*18:01	SB	13.5008	13.7369	13.1652	14.1066	12.6241	13.874	17.7661	17.964	18.2723	11.5733	11.3453	11.5879
DEDEIRGYKL	O43719	HTATSF1	DEDEIRGYKL_O43719_HTATSF1	HLA-B*18:01	WB	14.3364	13.8578	13.0006	10.7763	10.6529	11.3687	10.4191	10.381	10.4099	10.4556	10.2111	11.1829
DEDGDLVAF			DEDGDLVAF_NA_NA	HLA-B*18:01	SB	16.3087	14.7496	15.8945	14.2089	14.7653	13.6764	16.0187	14.7138	15.3382	16.34	15.9444	16.6746
DEDIARLL	Q8IVM0	CCDC50	DEDIARLL_Q8IVM0_CCDC50	HLA-B*18:01	SB	17.2219	17.617	16.8204	18.8023	17.0888	18.9327	17.858	17.9786	18.8406	17.0432	16.3895	17.0861
DEDIKKAY	Q9UDY4	DNAJB4	DEDIKKAY_Q9UDY4_DNAJB4	HLA-B*18:01	SB	14.4632	14.3745	13.986	14.1205	13.3662	14.3899	11.153	13.1918	12.7553	12.9012	12.5025	12.6607
DEDLLPSKY	Q9UIC8	LCMT1	DEDLLPSKY_Q9UIC8_LCMT1	HLA-B*18:01	SB	15.868	15.5628	15.2577	16.0271	13.2236	16.5118	15.5866	15.9396	16.3809	15.9135	15.8029	16.1011
DEDPIYKLY	Q14159	SPIDR	DEDPIYKLY_Q14159_SPIDR	HLA-B*18:01	SB	14.8781	14.906	14.5522	15.3456	15.0248	15.6877	14.1641	14.5514	15.1482	14.3724	14.3431	14.5106
DEDPQAVTY	Q8NHL6;O75022;Q8NHJ6	LILRB1;LILRB3;LILRB4	DEDPQAVTY_Q8NHL6	HLA-B*15:10;HLA-B*18:01	WB;SB	11.7704	12.424	12.814	13.5383	13.3814	14.4801	12.8088	11.3938	12.952	16.3082	16.2087	16.8594
DEDRAVQV			DEDRAVQV_NA_NA	HLA-B*18:01	SB	15.7956	15.7028	15.2303	16.2594	10.5576	16.3453	15.254	15.8208	15.8579	14.9617	15.078	15.0118
DEDRFMMQF	Q96PY5	FMNL2	DEDRFMMQF_Q96PY5_FMNL2	HLA-B*18:01	SB	13.2075	12.5388	13.3534	12.4346	12.8381	13.8015	15.2524	15.3904	15.3968	14.2538	14.7766	14.9387
DEDRLLVVF	Q70CQ2	USP34	DEDRLLVVF_Q70CQ2_USP34	HLA-B*18:01	SB	16.9698	17.2771	16.7535	17.8228	16.9849	18.6984	17.6354	16.7957	17.5869	17.7356	16.2986	17.7616
DEDSLVSHF	P52948	NUP98	DEDSLVSHF_P52948_NUP98	HLA-B*18:01	SB	16.7896	16.5723	16.2544	17.3311	17.0924	17.2609	16.9988	16.7275	16.7294	17.0251	16.3038	16.5522
DEDTGTFRIY	P51114	FXR1	DEDTGTFRIY_P51114_FXR1	HLA-B*18:01	SB	15.9568	12.2264	15.2959	12.2667	16.6644	17.2756	16.3383	15.2766	15.5781	16.3225	12.4965	15.6944
DEDTIYHL	P31153	MAT2A	DEDTIYHL_P31153_MAT2A	HLA-B*18:01	SB	14.5326	16.1237	13.8048	16.4685	14.6868	16.4293	10.445	10.6852	10.2728	13.6499	13.4432	10.9297
DEDVFPTKY			DEDVFPTKY_NA_NA	HLA-B*18:01	SB	15.0239	14.9556	14.5215	15.7683	14.6757	15.9684	15.5019	15.7192	16.2449	15.6392	15.1775	15.7348
DEDVLRYQF	Q13356	PPIL2	DEDVLRYQF_Q13356_PPIL2	HLA-B*18:01	SB	14.8799	10.6603	14.7609	15.8467	14.45	16.6263	15.3744	15.6601	16.6419	14.8459	15.0347	15.8408
DEEAGGRPAM	Q00839	HNRNPU	DEEAGGRPAM_Q00839_HNRNPU	HLA-B*18:01	SB	16.1106	15.8916	15.663	17.3232	16.9657	17.4801	16.1432	16.0583	16.6911	15.2939	14.8796	14.8843
DEEEKVSRY			DEEEKVSRY_NA_NA	HLA-B*18:01	SB	11.1288	12.464	12.4725	13.421	12.2772	13.8525	14.1194	14.4585	14.6883	14.0998	12.8947	14.1737
DEEESKLTY			DEEESKLTY_NA_NA	HLA-B*18:01	SB	11.8895	11.6872	11.228	11.6899	10.6029	11.5296	12.1283	10.7873	10.8893	10.9951	10.9178	10.9983
DEEETYRLW	P19388	POLR2E	DEEETYRLW_P19388_POLR2E	HLA-B*18:01	SB	12.4338	11.7423	9.84171	12.1137	12.6217	11.8474	11.0214	13.1062	14.022	11.5985	11.3873	12.1018
DEEEWLIHY			DEEEWLIHY_NA_NA	HLA-B*18:01	SB	15.499	15.5751	14.5199	15.1423	13.6757	15.0193	13.4808	16.1168	13.0172	13.2962	13.1801	12.7127
DEEFARTL			DEEFARTL_NA_NA	HLA-B*18:01	SB	16.4817	16.7523	15.9403	17.394	16.0794	17.3332	16.2707	16.2868	16.9755	16.1565	16.284	16.141
DEEGKGAVY			DEEGKGAVY_NA_NA	HLA-B*18:01	SB	17.8926	17.9194	17.8429	17.5692	16.7336	17.7903	15.2891	15.3554	15.826	16.1527	15.3637	15.4431
DEEGLKLTF	Q9HCK8	CHD8	DEEGLKLTF_Q9HCK8_CHD8	HLA-B*18:01	SB	19.3596	19.2998	18.6321	19.4103	18.9686	19.909	19.3043	18.7172	19.9495	19.1882	18.7509	18.7425
DEEGLPEKL			DEEGLPEKL_NA_NA	HLA-B*18:01	SB	15.6728	15.795	15.1167	16.2521	15.2929	16.211	14.6048	14.3597	15.0443	14.4183	14.4431	14.5474
DEEIARLL			DEEIARLL_NA_NA	HLA-B*18:01	SB	14.5505	14.6004	13.7375	15.5466	14.3176	15.9266	14.242	14.3283	15.3219	14.0492	13.5443	14.0156
DEEIFVSK			DEEIFVSK_NA_NA	HLA-B*18:01	WB	15.5394	16.0747	15.5925	17.298	17.2691	17.1623	16.1283	15.8378	16.6258	14.948	14.8836	14.636
DEEIIVKAM			DEEIIVKAM_NA_NA	HLA-B*18:01	SB	18.6161	18.8207	17.8681	18.8923	17.9152	18.9247	17.9322	17.7099	18.2184	18.2256	17.8402	17.8617
DEEIKRAY			DEEIKRAY_NA_NA	HLA-B*18:01	SB	14.4329	13.668	14.4786	15.2251	14.7517	15.6532	19.0932	19.6426	20.1647	13.3489	16.5587	17.9267
DEEKFITIF	P08758	ANXA5	DEEKFITIF_P08758_ANXA5	HLA-B*18:01	SB	13.5841	13.4733	13.3061	14.47	12.5769	14.9847	14.5766	13.7537	14.91	13.3669	12.1957	13.6735
DEEKTAKF			DEEKTAKF_NA_NA	HLA-B*18:01	SB	11.2588	10.0748	10.8143	12.233	10.8354	12.2597	12.1924	10.3913	12.0791	11.3621	10.9912	10.9319
DEEKVRIAA			DEEKVRIAA_NA_NA	HLA-B*18:01	SB	13.3414	13.9163	13.0863	14.2244	14.2045	14.5718	16.0022	16.3083	16.584	15.7475	14.9732	15.5792
DEELKSHVY	O14795	UNC13B	DEELKSHVY_O14795_UNC13B	HLA-B*18:01	SB	14.945	14.979	14.8707	13.9383	14.0759	15.3996	17.256	17.7534	18.0086	17.0904	16.1821	16.825
DEELLGDGHSY	P28070	PSMB4	DEELLGDGHSY_P28070_PSMB4	HLA-B*18:01	SB	16.5125	16.7196	16.0889	16.1507	14.7497	16.6402	13.6891	12.8815	13.3958	13.6348	13.8425	13.4519
DEELLLVAY	Q8IWV7	UBR1	DEELLLVAY_Q8IWV7_UBR1	HLA-B*18:01	SB	14.6368	15.1232	14.7333	14.9413	13.2883	16.1557	16.5422	17.1424	17.2311	16.4748	16.6305	17.1535
DEELRALAF			DEELRALAF_NA_NA	HLA-B*18:01	SB	14.812	15.078	10.9594	15.077	14.3567	15.2309	14.2293	13.7311	11.0549	14.7066	14.3879	14.2969
DEELVHLL			DEELVHLL_NA_NA	HLA-B*18:01	SB	17.2861	17.2034	17.0451	17.0185	15.3816	16.8805	15.955	16.1756	16.3686	15.846	15.776	15.6415
DEELYSQTY			DEELYSQTY_NA_NA	HLA-B*18:01	SB	13.1515	13.3186	12.7534	11.216	10.7325	11.5043	12.7903	11.8402	11.6776	12.9468	12.9234	12.3145
DEEMAVKY			DEEMAVKY_NA_NA	HLA-B*18:01	SB	17.3076	17.4307	16.7888	17.7796	16.5176	17.8497	17.0031	16.7948	17.2726	16.4668	16.1128	16.4584
DEEPHPVL			DEEPHPVL_NA_NA	HLA-B*18:01	SB	17.5474	17.5545	17.0491	16.4621	15.9114	16.8461	16.0208	15.8846	16.2865	16.4186	16.0983	15.9385
DEEQIAKY			DEEQIAKY_NA_NA	HLA-B*18:01	SB	19.0324	18.7267	18.6657	18.6448	17.4551	18.85	18.3036	18.4079	18.9829	18.4122	18.0345	18.3411
DEEQVFHF			DEEQVFHF_NA_NA	HLA-B*18:01	SB	17.0689	18.5515	16.3806	17.9579	15.5781	17.6526	15.7192	15.9334	16.8395	15.6373	15.1907	15.499
DEEQVFHFY			DEEQVFHFY_NA_NA	HLA-B*18:01	SB	17.1806	17.2058	16.6542	17.0517	17.0104	17.5249	15.8091	15.5776	16.4574	15.2846	14.9537	14.7736
DEERASLL			DEERASLL_NA_NA	HLA-B*18:01	SB	17.5339	17.8677	17.1324	18.8843	17.1782	18.8792	17.6057	17.6858	18.3712	17.6603	17.655	17.7074
DEERAYVL	P40818	USP8	DEERAYVL_P40818_USP8	HLA-B*18:01	SB	17.6029	17.7868	16.8453	17.7052	15.5693	17.7297	17.0108	17.1931	17.7086	17.4841	17.2252	17.5206
DEERMSFLF			DEERMSFLF_NA_NA	HLA-B*18:01	SB	13.1133	11.6587	11.0194	11.4337	12.9244	11.271	12.9349	13.5002	14.5153	13.9634	13.7659	14.4863
DEERVVRL			DEERVVRL_NA_NA	HLA-B*18:01	SB	13.8205	14.6355	13.6626	13.8512	13.9812	14.9343	14.6792	14.371	14.7075	14.432	14.2997	14.0275
DEEVKNIM			DEEVKNIM_NA_NA	HLA-B*18:01	SB	11.6608	11.2206	12.5764	11.3638	13.4126	13.7219	10.8495	10.5581	10.2529	10.3631	13.3985	11.3349
DEFANLIQH			DEFANLIQH_NA_NA	HLA-B*18:01	SB	15.2595	15.1316	14.4569	13.841	14.0831	14.1421	14.8919	14.483	15.1143	14.3232	14.16	14.3614
DEFDGKVTY	Q92499	DDX1	DEFDGKVTY_Q92499_DDX1	HLA-B*15:10;HLA-B*18:01	WB;SB	17.3077	17.2977	16.6579	17.5601	16.1638	17.5809	16.2063	16.2877	16.8204	16.7348	16.8017	16.5834
DEFDGRSF	Q9UDY2	TJP2	DEFDGRSF_Q9UDY2_TJP2	HLA-B*18:01	SB	16.206	15.8282	15.5175	16.6451	15.7805	16.2192	15.2317	14.2723	15.4174	13.9765	13.7168	13.5996
DEFDLFAHH			DEFDLFAHH_NA_NA	HLA-B*18:01	SB	12.4185	13.2521	12.7922	12.6643	12.3079	15.7827	13.0976	16.2657	17.3107	12.2952	11.4009	15.7519
DEFEFLEKA	Q14258	TRIM25	DEFEFLEKA_Q14258_TRIM25	HLA-B*18:01	SB	19.9378	20.0825	19.3137	19.4639	18.9294	20.09	20.2034	20.0605	20.8948	19.7452	19.4256	19.6644
DEFEKEETF	Q9Y678	COPG1	DEFEKEETF_Q9Y678_COPG1	HLA-B*15:10;HLA-B*18:01	WB;SB	17.6723	17.9189	16.9786	17.8008	16.2776	17.8682	16.8669	16.9201	17.1169	16.75	16.6018	16.4824
DEFEQPTM	Q14241	ELOA	DEFEQPTM_Q14241_ELOA	HLA-B*15:10;HLA-B*18:01	WB;SB	13.1461	12.6723	9.95591	12.5612	12.1956	13.1954	15.1953	15.5005	15.7366	14.7329	14.9508	15.5148
DEFESGISQ			DEFESGISQ_NA_NA	HLA-B*18:01	SB	12.5149	11.5283	12.5133	10.7254	11.2438	12.7428	14.807	14.1426	14.9077	14.1753	14.2525	14.3534
DEFESGISQAL	P62081	RPS7	DEFESGISQAL_P62081_RPS7	HLA-B*15:10;HLA-B*18:01	WB;SB	19.5866	19.6656	19.0729	18.5034	18.3394	19.0793	17.9403	17.9154	18.4678	17.6943	17.4021	17.7772
DEFFTSGY			DEFFTSGY_NA_NA	HLA-B*18:01	SB	16.7026	11.5181	13.5691	13.5256	17.2551	14.2119	17.7558	18.1855	18.735	16.642	16.0781	16.7015
DEFGEFGGF	Q6ULP2	AFTPH	DEFGEFGGF_Q6ULP2_AFTPH	HLA-B*18:01	SB	16.2883	16.2539	15.8169	13.2493	15.5347	15.361	16.8419	16.223	16.8071	15.8367	15.5618	16.093
DEFGHTSQL	A6NHR9	SMCHD1	DEFGHTSQL_A6NHR9_SMCHD1	HLA-B*15:10;HLA-B*18:01	SB;SB	18.6842	18.7629	18.3316	19.1904	18.5416	19.3953	18.7642	18.5482	19.0849	18.2878	18.1006	17.9956
DEFGSWQEY	Q9H0J9	PARP12	DEFGSWQEY_Q9H0J9_PARP12	HLA-B*18:01	SB	18.9649	18.4366	18.2102	17.7122	15.9926	18.8881	11.5625	17.4031	12.2081	10.9408	10.2203	10.1243
DEFHFVAD			DEFHFVAD_NA_NA	HLA-B*18:01	WB	14.24	14.0243	13.6124	10.8228	10.7871	10.6787	11.7655	13.0157	13.4726	13.0414	12.3376	12.616
DEFHISVI	P35790	CHKA	DEFHISVI_P35790_CHKA	HLA-B*18:01	SB	18.8316	18.3873	18.2305	18.1505	17.0471	17.7901	18.0182	18.0866	18.4969	17.7191	17.2769	17.9617
DEFHLILEY	Q9BRR6	ADPGK	DEFHLILEY_Q9BRR6_ADPGK	HLA-B*18:01	SB	16.6854	16.408	15.6889	17.3608	16.88	16.4716	16.1081	13.9077	15.2634	15.7393	14.5108	15.8502
DEFHLQTL	Q96QK1	VPS35	DEFHLQTL_Q96QK1_VPS35	HLA-B*15:10;HLA-B*18:01	WB;SB	17.4037	17.6251	17.4407	17.875	17.1707	18.0264	17.2782	17.4119	17.7639	17.4871	16.9788	17.1371
DEFHNPLAY	Q92620	DHX38	DEFHNPLAY_Q92620_DHX38	HLA-B*15:10;HLA-B*18:01	WB;SB	18.6848	18.6035	18.5597	18.2434	16.5922	18.8206	18.2166	18.5994	19.1899	18.5889	17.8753	17.8816
DEFHPFIEA	O00712;P08651;Q12857;Q14938	NFIB;NFIC;NFIA;NFIX	DEFHPFIEA_O00712	HLA-B*18:01	SB	16.2041	16.2796	15.7393	15.3431	13.948	15.7305	15.4848	15.2522	15.995	14.6989	14.0087	14.605
DEFIAHRL			DEFIAHRL_NA_NA	HLA-B*18:01	SB	14.9091	15.8954	15.1018	14.814	14.8993	14.6082	13.7451	17.9997	18.7399	13.7335	17.6974	17.8909
DEFIFYSK	Q9NWZ5	UCKL1	DEFIFYSK_Q9NWZ5_UCKL1	HLA-B*18:01	SB	13.9086	14.1355	13.5382	14.8518	14.8982	14.9034	14.0465	13.9788	14.4741	13.4381	12.9195	13.1972
DEFIGEKTF	Q9H0Y0	ATG10	DEFIGEKTF_Q9H0Y0_ATG10	HLA-B*15:10;HLA-B*18:01	WB;SB	15.5802	15.7032	15.5291	16.5213	14.7338	16.8515	15.1542	15.4548	15.7815	15.8042	15.2798	15.5474
DEFIHKITL			DEFIHKITL_NA_NA	HLA-B*15:10;HLA-B*18:01	SB;SB	13.6002	12.983	13.4434	13.9088	14.0661	13.7943	12.9487	13.2311	13.7071	10.476	11.3324	10.9072
DEFIIKTV			DEFIIKTV_NA_NA	HLA-B*18:01	SB	19.8584	19.8041	19.4652	19.4573	18.8575	19.7691	19.8063	19.2396	20.3166	19.1973	18.9846	19.2709
DEFIIKTVM	O60331	PIP5K1C	DEFIIKTVM_O60331_PIP5K1C	HLA-B*15:10;HLA-B*18:01	WB;SB	17.5562	17.2357	16.9254	17.7496	16.7386	17.7451	17.9764	17.6426	17.9548	17.1664	17.121	17.4953
DEFILPTGA	O14925;Q5SRD1	TIMM23;TIMM23B	DEFILPTGA_O14925	HLA-B*18:01	SB	20.5448	20.3853	20.8623	18.9297	19.4317	18.6069	22.2068	21.8526	22.0767	21.452	20.9884	21.5981
DEFITVHSM			DEFITVHSM_NA_NA	HLA-B*15:10;HLA-B*18:01	SB;SB	17.1701	17.0303	16.2702	16.7994	16.1807	17.0158	17.2576	17.0547	17.5311	16.7533	16.1509	16.3852
DEFKELVY	P12956	XRCC6	DEFKELVY_P12956_XRCC6	HLA-B*18:01	SB	17.0318	16.9574	16.5211	15.8525	15.3567	15.2477	15.7658	15.9122	16.1646	16.5978	16.1195	16.0426
DEFKIGEL			DEFKIGEL_NA_NA	HLA-B*18:01	SB	21.259	20.9044	20.6428	20.5809	19.6478	21.0149	20.2132	20.1447	20.7094	19.7792	19.5141	19.9231
DEFKIGELF	P78527	PRKDC	DEFKIGELF_P78527_PRKDC	HLA-B*18:01	SB	22.0354	22.0874	21.5266	22.1187	20.9818	22.0965	22.38	21.611	22.3375	21.5683	21.2808	21.8227
DEFKRLFA			DEFKRLFA_NA_NA	HLA-B*18:01	SB	15.0882	14.3351	14.3264	10.5633	13.068	12.8847	15.1882	14.7045	14.8047	13.8905	12.9254	13.9274
DEFKRLFAKY	P23246	SFPQ	DEFKRLFAKY_P23246_SFPQ	HLA-B*18:01	SB	15.3289	14.8867	14.4487	16.21	16.0519	16.0107	12.1047	13.6138	14.7253	14.347	9.90502	14.3159
DEFKSFCH			DEFKSFCH_NA_NA	HLA-B*18:01	SB	12.8651	13.2785	13.1215	14.0712	13.162	14.4827	9.60162	10.5486	13.0835	13.6358	12.6835	12.6733
DEFKSFCHF			DEFKSFCHF_NA_NA	HLA-B*18:01	SB	15.8509	16.2693	16.2491	16.0705	14.4593	16.2543	15.5226	19.078	19.9585	16.2949	16.014	15.8968
DEFKSQIDV			DEFKSQIDV_NA_NA	HLA-B*18:01	SB	15.1028	15.123	14.3762	14.9871	14.1781	15.2145	14.4088	14.2705	14.8478	14.5627	14.5688	14.1724
DEFKSVSKF			DEFKSVSKF_NA_NA	HLA-B*15:10;HLA-B*18:01	WB;SB	13.6317	13.8079	13.2034	14.2116	13.6545	14.0034	16.9971	11.8791	12.7747	12.7959	12.0459	12.5364
DEFKVDIRF	Q00341	HDLBP	DEFKVDIRF_Q00341_HDLBP	HLA-B*18:01	SB	18.9483	18.9438	18.4063	18.9081	18.8316	18.9959	13.8103	17.7001	18.4898	17.4497	17.6461	17.209
DEFKVVVV	Q9UBF2;Q9Y678	COPG2;COPG1	DEFKVVVV_Q9UBF2	HLA-B*18:01	SB	21.0006	20.6024	20.41	20.4542	19.6972	20.7628	21.2947	21.5531	22.2049	21.0927	20.3937	20.8589
DEFKVVVVQ			DEFKVVVVQ_NA_NA	HLA-B*18:01	SB	14.239	13.313	14.1424	15.148	15.6535	14.9931	13.2396	12.6978	14.1043	14.2994	10.4629	13.1182
DEFLASGF			DEFLASGF_NA_NA	HLA-B*18:01	SB	11.7891	14.4008	10.8036	13.4754	12.7761	11.7548	16.4727	17.0074	16.6123	16.7106	16.3065	16.8804
DEFLGLTH			DEFLGLTH_NA_NA	HLA-B*18:01	SB	15.9221	15.5163	15.3991	15.3738	16.3979	15.9905	15.6233	15.2757	16.0672	15.364	15.1121	15.704
DEFLGLTHTY	O15321	TM9SF1	DEFLGLTHTY_O15321_TM9SF1	HLA-B*18:01	SB	14.9588	14.4183	13.7755	15.1083	14.4654	15.0159	13.0884	13.1858	14.0078	13.5548	13.0751	13.1716
DEFLHINDF	O43432	EIF4G3	DEFLHINDF_O43432_EIF4G3	HLA-B*18:01	SB	16.921	16.8484	16.2362	17.7784	16.6353	17.7663	17.1754	17.607	17.5836	17.2779	17.1607	17.0828
DEFLHLPA			DEFLHLPA_NA_NA	HLA-B*18:01	SB	15.5973	15.5988	14.7988	14.2542	14.6917	14.9077	14.3629	14.5326	15.5306	14.5839	14.2016	14.3749
DEFLLLTTH			DEFLLLTTH_NA_NA	HLA-B*18:01	SB	12.1288	12.2459	12.7151	12.6816	10.6542	12.6257	13.7248	13.0714	13.7736	13.2285	12.1433	10.0153
DEFLRISTA	Q5JWF2;P63092	GNAS	DEFLRISTA_Q5JWF2	HLA-B*15:10;HLA-B*18:01	WB;SB	18.2549	17.5917	17.5688	18.8214	19.2011	19.2278	17.3654	16.7658	17.5429	16.8092	17.006	17.1467
DEFLWREQF	Q969U6	FBXW5	DEFLWREQF_Q969U6_FBXW5	HLA-B*18:01	SB	19.4161	18.1765	18.8193	18.6097	17.4922	19.697	18.762	18.3457	18.8129	18.1974	18.1505	18.5665
DEFNFIKV			DEFNFIKV_NA_NA	HLA-B*18:01	SB	17.5343	17.1077	17.2214	18.2148	17.3425	18.1104	18.5242	18.1737	18.4424	17.5038	17.2733	17.4212
DEFNGVPSY	Q96BD8	SKA1	DEFNGVPSY_Q96BD8_SKA1	HLA-B*15:10;HLA-B*18:01	WB;SB	19.0339	19.1419	18.282	18.3736	17.9859	18.8117	22.0435	21.7921	22.043	20.7267	20.3592	20.8331
DEFNGYAGSLF	O94906	PRPF6	DEFNGYAGSLF_O94906_PRPF6	HLA-B*18:01	SB	15.72	14.8348	15.3334	16.0075	16.1287	16.3748	15.9371	15.5228	16.0918	15.0261	14.9603	15.3581
DEFNIKVL			DEFNIKVL_NA_NA	HLA-B*18:01	SB	18.2099	17.8052	17.1432	18.4531	18.0844	19.1454	19.0546	18.9376	20.0008	18.0242	17.8383	18.0344
DEFNIQVL	Q15438	CYTH1	DEFNIQVL_Q15438_CYTH1	HLA-B*15:10;HLA-B*18:01	WB;SB	17.3735	19.0676	17.4356	20.1302	19.6744	20.3499	20.4339	19.3555	20.6184	19.3971	19.0781	19.6561
DEFNLQKM	Q8N766	EMC1	DEFNLQKM_Q8N766_EMC1	HLA-B*18:01	SB	20.0722	19.863	19.9294	19.5549	19.3965	19.4943	19.0649	18.7865	19.3145	19.6324	18.9126	18.9629
DEFPDGVTL	Q9NRL2	BAZ1A	DEFPDGVTL_Q9NRL2_BAZ1A	HLA-B*15:10;HLA-B*18:01	SB;SB	18.2625	18.0796	17.6529	19.1806	18.8844	19.5964	18.3897	18.2473	17.7924	18.2979	17.5687	18.465
DEFPEVYRF	Q9UJT0	TUBE1	DEFPEVYRF_Q9UJT0_TUBE1	HLA-B*15:10;HLA-B*18:01	WB;SB	17.0942	11.7104	15.6845	16.5763	14.7136	12.4615	18.9008	19.3519	19.8362	16.6304	17.0381	16.8482
DEFPGSSA			DEFPGSSA_NA_NA	HLA-B*18:01	SB	14.2008	13.9234	13.5812	11.9742	13.3449	13.3376	16.4845	16.8948	16.914	15.1065	15.4758	15.6495
DEFPGSSATY	Q6P1Q9;Q96IZ6	METTL2B;METTL2A	DEFPGSSATY_Q6P1Q9	HLA-B*18:01	SB	21.5463	21.659	21.5211	19.2645	19.2549	17.6344	20.7841	20.7902	21.1092	21.0954	20.9663	20.7641
DEFPHPPK			DEFPHPPK_NA_NA	HLA-B*18:01	SB	15.6833	16.0185	15.0391	15.2021	14.2925	15.9351	16.0539	15.7119	16.5394	14.7809	14.3389	14.9296
DEFPLCGHM			DEFPLCGHM_NA_NA	HLA-B*18:01	SB	17.3516	17.3213	16.7725	17.5832	16.4535	17.5196	15.6804	15.7733	16.8295	15.6	14.6158	14.7342
DEFPLLTTK	P04818	TYMS	DEFPLLTTK_P04818_TYMS	HLA-B*18:01	SB	18.7757	18.6598	18.2153	19.7725	19.2241	19.536	18.7753	18.8405	19.6361	17.6823	17.4053	17.4373
DEFPLTRL			DEFPLTRL_NA_NA	HLA-B*18:01	SB	17.569	17.9799	17.1726	16.2489	15.6738	16.7401	15.4462	15.6222	16.4596	17.1687	16.9424	16.5567
DEFQIATM	Q9P289	STK26	DEFQIATM_Q9P289_STK26	HLA-B*18:01	SB	17.5267	17.0812	16.5867	15.8974	16.374	17.1253	19.8129	20.193	20.6068	18.9782	18.5184	19.3842
DEFQLHTNV	P21796	VDAC1	DEFQLHTNV_P21796_VDAC1	HLA-B*15:10;HLA-B*18:01	WB;SB	15.5216	15.5286	15.0212	14.9788	14.591	14.7955	13.0212	10.402	14.1589	13.784	13.6927	9.46162
DEFQLLQAQY	Q08117	TLE5	DEFQLLQAQY_Q08117_TLE5	HLA-B*18:01	SB	15.2635	15.1513	14.5682	16.7494	15.4411	16.8048	15.6099	15.4082	15.5963	15.021	14.838	14.805
DEFQLLQRNF			DEFQLLQRNF_NA_NA	HLA-B*18:01	SB	18.0275	17.1969	17.7801	16.3386	17.8509	17.3833	17.5825	17.2759	17.1909	16.4873	16.5538	16.4922
DEFQTGILIY	Q9H792;Q86YV5	PEAK1;PRAG1	DEFQTGILIY_Q9H792	HLA-B*18:01	SB	16.6501	15.1722	16.3116	16.2268	16.3779	16.5878	10.8357	15.7189	16.5732	14.2165	16.0113	13.998
DEFRKAESV			DEFRKAESV_NA_NA	HLA-B*15:10;HLA-B*18:01	WB;SB	14.8081	14.6557	14.2757	14.107	14.5873	13.8893	15.3871	16.4076	16.8213	15.1028	13.7373	14.5586
DEFRMPYL	O95793	STAU1	DEFRMPYL_O95793_STAU1	HLA-B*18:01	SB	18.6056	18.719	18.2994	18.6981	17.0627	18.4794	18.6076	18.4176	18.7548	18.258	17.8143	17.8381
DEFRQIIQRY	Q9ULG6	CCPG1	DEFRQIIQRY_Q9ULG6_CCPG1	HLA-B*18:01	SB	16.7528	16.6924	16.3668	17.5359	17.5457	17.1324	15.3974	14.4536	15.4152	15.4618	15.3376	14.783
DEFSDFDRL	Q9Y6I3	EPN1	DEFSDFDRL_Q9Y6I3_EPN1	HLA-B*15:10;HLA-B*18:01	WB;SB	17.3103	16.9713	16.5522	17.5925	17.5886	18.0519	15.9808	16.1203	16.9391	15.6462	15.4395	17.989
DEFSGIVSK	Q8WXE9	STON2	DEFSGIVSK_Q8WXE9_STON2	HLA-B*18:01	SB	11.2778	13.3266	12.3819	12.746	10.7224	10.6883	10.1725	10.1176	10.3169	11.4695	10.1102	10.6734
DEFSGVLRV			DEFSGVLRV_NA_NA	HLA-B*15:10;HLA-B*18:01	WB;SB	14.9092	14.7395	14.188	15.0113	14.9169	14.8062	11.1958	14.0184	12.34	13.9081	13.8181	13.806
DEFSHQVQEW			DEFSHQVQEW_NA_NA	HLA-B*18:01	SB	11.8271	10.5736	11.3355	11.7862	10.2504	11.6246	10.291	13.9525	10.8471	12.9273	11.1905	13.2304
DEFTAQSI	P31751	AKT2	DEFTAQSI_P31751_AKT2	HLA-B*18:01	SB	15.7983	15.6195	15.1568	15.1715	15.3304	15.389	10.7382	11.4118	16.6794	15.5706	14.8842	16.262
DEFTHLYTL	P27797	CALR	DEFTHLYTL_P27797_CALR	HLA-B*15:10;HLA-B*18:01	SB;SB	18.733	18.7914	18.1052	18.1845	17.3818	18.5003	17.8952	17.3694	18.5215	17.4095	17.2262	17.2889
DEFTTKLL	O00186	STXBP3	DEFTTKLL_O00186_STXBP3	HLA-B*18:01	SB	17.2968	17.4201	17.2612	17.4365	16.8071	17.6193	17.2955	17.4106	17.7086	16.5082	16.0134	16.2278
DEFVKRIF			DEFVKRIF_NA_NA	HLA-B*18:01	SB	11.8164	10.8979	11.9505	10.9663	14.512	14.4385	14.0221	13.6638	13.8168	13.8042	9.90692	13.9049
DEFVKSVL	P78527	PRKDC	DEFVKSVL_P78527_PRKDC	HLA-B*18:01	SB	16.5743	17.1777	16.8782	17.4488	18.5063	16.2899	18.33	17.7977	18.3045	18.0404	17.6981	17.7081
DEFVTHNL	P11766	ADH5	DEFVTHNL_P11766_ADH5	HLA-B*15:10;HLA-B*18:01	WB;SB	16.0769	16.4347	15.4447	15.5951	15.3074	15.4457	15.4242	15.4302	15.6819	14.8584	14.879	14.7071
DEFVVYKT			DEFVVYKT_NA_NA	HLA-B*18:01	SB	15.8539	15.7379	15.2522	16.1751	15.7749	16.5178	15.4301	16.0255	16.5724	16.3413	16.0586	15.8443
DEFYANNMY	Q9NRW7	VPS45	DEFYANNMY_Q9NRW7_VPS45	HLA-B*18:01	SB	15.9269	16.0293	15.5919	14.8127	13.9387	15.6137	16.873	16.7101	17.1729	16.5885	16.6955	16.4765
DEFYKTPSL	Q13107	USP4	DEFYKTPSL_Q13107_USP4	HLA-B*15:10;HLA-B*18:01	SB;SB	16.8676	16.817	16.863	16.9686	16.7847	17.4042	17.7459	17.5444	18.2249	17.6408	17.2048	16.9163
DEGALLRAL			DEGALLRAL_NA_NA	HLA-B*18:01	SB	15.3203	15.3221	10.7215	16.2546	15.5568	16.5453	10.2334	11.6092	16.5029	15.8762	15.669	15.9539
DEGEAWSL			DEGEAWSL_NA_NA	HLA-B*18:01	SB	14.1039	13.6189	13.0563	12.5814	13.6577	13.7718	13.9215	13.91	10.2853	13.4495	9.66061	13.5094
DEGEVIVF	Q9Y2U9	KLHDC2	DEGEVIVF_Q9Y2U9_KLHDC2	HLA-B*18:01	SB	20.2168	20.541	19.936	20.6989	20.0215	21.4721	20.9542	21.1076	20.8396	20.2838	19.9987	20.4094
DEGGLKLTF	Q3L8U1	CHD9	DEGGLKLTF_Q3L8U1_CHD9	HLA-B*18:01	SB	17.0752	16.8869	16.3176	18.0105	18.0469	18.0907	17.5665	17.3494	18.2761	16.7674	16.4441	16.689
DEGHSFEL	Q9NZJ5	EIF2AK3	DEGHSFEL_Q9NZJ5_EIF2AK3	HLA-B*18:01	SB	14.8511	14.8267	14.079	15.7967	15.6459	16.122	10.6321	16.0896	12.5221	13.6398	13.746	14.6806
DEGIFEESF			DEGIFEESF_NA_NA	HLA-B*18:01	SB	12.301	11.4016	11.4157	12.4647	12.9865	12.2488	13.1869	13.1086	12.768	13.0057	12.5898	13.326
DEGILWQM			DEGILWQM_NA_NA	HLA-B*18:01	SB	17.4134	17.0941	17.2286	16.5768	17.421	16.8664	18.0485	17.7428	18.2248	17.5457	16.6923	17.4027
DEGIVEAF			DEGIVEAF_NA_NA	HLA-B*18:01	SB	16.8662	16.4481	15.666	14.7272	16.709	10.1617	19.1389	19.353	19.7782	17.6712	17.0642	18.4366
DEGKAQEL			DEGKAQEL_NA_NA	HLA-B*18:01	SB	15.917	15.6462	15.2446	15.1389	10.7879	15.1949	11.0192	9.93447	15.6336	15.2799	14.6637	14.917
DEGKIREF			DEGKIREF_NA_NA	HLA-B*18:01	SB	14.213	13.9916	12.9178	14.4185	13.9681	14.8808	15.9846	16.1511	16.8663	13.564	14.5375	15.2875
DEGKLHVL	Q09161	NCBP1	DEGKLHVL_Q09161_NCBP1	HLA-B*18:01	SB	14.4632	14.1292	14.0678	15.6409	15.572	15.8348	16.0151	15.5141	16.3321	15.4879	15.6222	15.392
DEGKVIRF	Q96KR1	ZFR	DEGKVIRF_Q96KR1_ZFR	HLA-B*18:01	SB	19.2214	19.4002	18.6926	18.906	19.1598	18.9171	17.7318	17.0676	17.7581	17.7619	17.8548	17.5432
DEGNLRFVY			DEGNLRFVY_NA_NA	HLA-B*18:01	SB	16.5382	16.2778	16.0236	16.9156	16.2093	17.0056	15.7846	15.1178	16.0485	15.7871	15.6413	15.5993
DEGPDTPSY			DEGPDTPSY_NA_NA	HLA-B*18:01	SB	15.7201	15.996	14.3365	17.546	18.1045	18.2456	18.8727	18.7988	19.03	18.1922	17.8477	18.3299
DEGPLDVSM	Q53HC0	CCDC92	DEGPLDVSM_Q53HC0_CCDC92	HLA-B*15:10;HLA-B*18:01	WB;SB	10.3612	11.8072	10.6377	13.1476	14.6383	15.7866	16.1083	16.0997	16.9936	15.8888	15.3623	14.1679
DEGPLYVF	Q06187	BTK	DEGPLYVF_Q06187_BTK	HLA-B*18:01	SB	21.2203	20.935	20.946	21.1731	20.1642	21.1753	21.9833	21.3235	22.0319	20.9088	20.5661	21.1158
DEGQLYAF			DEGQLYAF_NA_NA	HLA-B*18:01	SB	15.6364	10.9164	15.2693	14.2233	14.8757	14.8209	17.2809	17.1165	17.8703	16.8429	16.5691	17.0904
DEGQPITF	Q8WWN9;G9CGD6	IPCEF1;CNK3/IPCEF1	DEGQPITF_Q8WWN9	HLA-B*18:01	SB	14.6481	14.0682	13.9603	10.5514	11.9883	11.4114	14.6838	14.9032	14.9577	13.495	13.0712	13.0417
DEGQTVFY			DEGQTVFY_NA_NA	HLA-B*18:01	SB	17.528	17.527	18.5872	17.2054	17.4161	17.0581	20.115	19.6539	20.368	19.1155	18.898	19.3787
DEGRLVLEF	P35610	SOAT1	DEGRLVLEF_P35610_SOAT1	HLA-B*18:01	SB	18.3242	18.3612	17.9748	17.9916	17.5592	18.3797	18.9507	18.9533	19.4022	17.8921	17.9593	18.1415
DEGTVVAL			DEGTVVAL_NA_NA	HLA-B*18:01	SB	10.7856	11.7719	10.9378	11.0369	11.1686	11.0607	11.2208	14.1306	11.228	10.4275	13.1944	13.8804
DEGVGLVH			DEGVGLVH_NA_NA	HLA-B*18:01	SB	18.4679	17.998	18.1109	16.7119	17.6008	16.6462	17.6856	17.1306	17.7858	16.3081	15.954	16.1457
DEGVYVNTY	Q8N4C8;Q9UKE5;O95819	MINK1;TNIK;MAP4K4	DEGVYVNTY_Q8N4C8	HLA-B*18:01	SB	18.1547	18.1009	17.1888	18.4174	19.0082	18.8562	19.9753	19.8641	20.2289	19.2932	19.2618	19.4034
DEHAGVISV	O43504	LAMTOR5	DEHAGVISV_O43504_LAMTOR5	HLA-B*15:10;HLA-B*18:01	WB;SB	21.1004	21.2093	20.6124	20.4828	20.7663	20.5667	20.2822	19.5994	20.4591	19.6537	19.6495	19.3206
DEHALIASY	O60941	DTNB	DEHALIASY_O60941_DTNB	HLA-B*18:01	SB	10.935	13.0247	11.717	14.5323	13.7779	14.7938	14.8423	14.7079	15.5227	14.943	14.91	15.4507
DEHALIQQY	P46939	UTRN	DEHALIQQY_P46939_UTRN	HLA-B*18:01	SB	18.5811	18.783	18.0409	18.9381	17.4527	19.1423	17.5576	17.4713	18.3217	18.448	18.3654	18.2559
DEHAREMCL			DEHAREMCL_NA_NA	HLA-B*18:01	SB	10.6386	12.3145	12.3177	12.3042	13.5622	13.0006	10.1235	13.0233	13.4412	12.6578	10.7857	12.0759
DEHDFLGQF	Q96FN4	CPNE2	DEHDFLGQF_Q96FN4_CPNE2	HLA-B*18:01	SB	16.9079	17.0437	15.7388	18.301	17.6852	18.4681	18.0675	17.6596	18.8022	16.1171	15.973	15.8746
DEHEGPAL			DEHEGPAL_NA_NA	HLA-B*15:10;HLA-B*18:01	WB;SB	18.1124	18.0038	17.666	16.5175	16.1923	17.0084	17.5546	17.4353	17.8426	17.4631	17.1019	17.297
DEHEGPALY	P49721	PSMB2	DEHEGPALY_P49721_PSMB2	HLA-B*18:01	SB	20.3269	18.1036	20.319	18.2928	18.7859	18.8235	18.8754	18.4294	18.8327	18.627	18.6866	18.4468
DEHEGPALYY	P49721	PSMB2	DEHEGPALYY_P49721_PSMB2	HLA-B*18:01	SB	16.2556	16.2473	15.7868	16.4661	15.9095	16.2436	14.4668	14.253	14.8859	14.8025	14.5409	14.8602
DEHELLEHL			DEHELLEHL_NA_NA	HLA-B*15:10;HLA-B*18:01	WB;SB	16.2264	16.2364	15.3548	14.4133	14.394	14.203	14.293	13.3648	14.3079	13.9131	13.155	13.4153
DEHELNQLL			DEHELNQLL_NA_NA	HLA-B*15:10;HLA-B*18:01	WB;SB	14.6125	14.0579	13.1516	13.6054	12.2029	13.4551	11.799	11.2629	12.6411	11.7212	10.5632	11.4671
DEHEVNNTF			DEHEVNNTF_NA_NA	HLA-B*15:10;HLA-B*18:01	WB;SB	14.8244	15.0099	14.4621	15.104	14.6368	15.4486	14.1004	14.047	14.5005	13.8449	13.1911	13.627
DEHFSTKL			DEHFSTKL_NA_NA	HLA-B*18:01	SB	11.4202	11.1956	10.8391	14.1841	15.035	14.2908	11.0305	11.2205	11.8289	13.3503	10.7142	10.912
DEHGFDNCL			DEHGFDNCL_NA_NA	HLA-B*18:01	SB	19.9337	19.8252	19.2893	19.3905	18.0786	19.5106	17.3233	17.0719	17.7532	18.2264	17.8629	18.4428
DEHGIDPTG	P68371;P07437;Q9BVA1;Q13885;P04350	TUBB4B;TUBB;TUBB2B;TUBB2A;TUBB4A	DEHGIDPTG_P68371	HLA-B*18:01	WB	12.0143	12.2598	10.7188	13.2399	11.711	13.631	11.8034	9.45684	13.3899	10.6778	9.53404	11.614
DEHGIDPTGTY	P68371;P04350;P07437	TUBB4B;TUBB4A;TUBB	DEHGIDPTGTY_P68371	HLA-B*18:01	SB	18.122	17.9604	17.7032	19.5692	19.4693	19.6509	19.0246	18.7968	19.3724	17.7118	17.4023	17.5624
DEHGLHTKY			DEHGLHTKY_NA_NA	HLA-B*18:01	SB	15.2225	14.8484	14.7889	16.0103	14.8938	15.8747	13.0239	12.2826	13.3175	13.3884	12.7802	12.9706
DEHGYISRCF			DEHGYISRCF_NA_NA	HLA-B*18:01	SB	12.9259	13.1197	13.0877	12.3395	12.0895	12.7929	12.0682	12.1117	10.3192	11.7251	11.8153	10.6666
DEHHFVAV	Q9NRN7	AASDHPPT	DEHHFVAV_Q9NRN7_AASDHPPT	HLA-B*18:01	SB	19.7959	19.9298	19.1039	19.6916	18.7705	19.7732	19.2684	19.528	19.9394	19.2207	19.3146	19.2382
DEHHSVNF	Q5UIP0	RIF1	DEHHSVNF_Q5UIP0_RIF1	HLA-B*18:01	SB	18.3848	18.3875	17.9979	18.6979	18.7568	18.6911	17.8726	17.6251	18.0053	17.3269	16.7141	16.7976
DEHIALRV			DEHIALRV_NA_NA	HLA-B*18:01	SB	13.8292	14.1281	13.2335	14.2406	13.9864	13.79	11.411	10.9287	10.7279	12.389	9.68169	10.6112
DEHIFKFL			DEHIFKFL_NA_NA	HLA-B*18:01	SB	15.231	14.5345	14.3693	15.519	15.3121	15.2639	13.7473	17.2836	14.4709	17.3892	16.9838	13.76
DEHINVAF	Q86UX7	FERMT3	DEHINVAF_Q86UX7_FERMT3	HLA-B*18:01	SB	18.6828	18.5657	18.1199	18.5536	18.5816	18.9017	19.5618	18.7858	19.2854	18.994	18.3682	18.7451
DEHIQVQL	O60287	URB1	DEHIQVQL_O60287_URB1	HLA-B*18:01	SB	19.7228	19.4466	18.8974	19.2864	18.911	19.3135	18.8553	18.473	18.7788	19.2446	18.8285	18.6135
DEHISYVA			DEHISYVA_NA_NA	HLA-B*18:01	SB	13.5924	13.6656	13.5468	14.1502	13.1484	15.0339	14.6234	14.9597	15.0854	13.8581	13.8102	14.1166
DEHIYPYMY	O00255	MEN1	DEHIYPYMY_O00255_MEN1	HLA-B*18:01	SB	20.2061	20.2135	19.7048	20.366	19.7178	20.6003	19.4998	19.9525	20.4029	19.5096	18.9104	19.1516
[truncated: 17,775 more rows]
