# Supplementary material for: Kinase inhibition rewires the HLA-I immunopeptidome in chronic myeloid leukemia
Source: iScience. 2026 Apr 30;29(6):115944. doi: 10.1016/j.isci.2026.115944 (PMC13196390; doi:10.1016/j.isci.2026.115944)
Supplement: Table S2. Statistical analysis of the HLA-I immunopeptidome of BV173 cells treated with kinase inhibitors compared to control [file mmc3.xlsx]

## Sheet: Sheet1
Statistical analysis Immunopeptidome of BV173 cells
Peptide/Source protein IDs			Peptide intensitites												Statistical analysis (Student's T Test)
Sequence	uniprot	gene_name	CTRL_1	CTRL_2	CTRL_3	IMA_1	IMA_2	IMA_3	PP2_1	PP2_2	PP2_3	SP600125_1	SP600125_2	SP600125_3	IMA_vs_CTRL_diff	IMA_vs_CTRL_t	IMA_vs_CTRL_p.val	IMA_vs_CTRL_p.adj	IMA_vs_CTRL_significant	PP2_vs_CTRL_diff	PP2_vs_CTRL_t	PP2_vs_CTRL_p.val	PP2_vs_CTRL_p.adj	PP2_vs_CTRL_significant	SP600125_vs_CTRL_diff	SP600125_vs_CTRL_t	SP600125_vs_CTRL_p.val	SP600125_vs_CTRL_p.adj	SP600125_vs_CTRL_significant	significant
AAAAATMAL			10.9465	10.0562	10.5013	13.9061	11.9059	14.5958	16.5718	16.5909	16.6374	14.3166	14.1735	14.6679	2.96793	-3.50564	0.0554264	0.208524	FALSE	6.09869	-23.6619	0.00168137	0.0244773	TRUE	3.88463	-13.123	0.000707951	0.0180058	TRUE	TRUE
LAVVAGVAAE			10.1018	11.2484	10.5282	11.6156	10.2219	10.5579	20.9965	20.491	21.4299	10.4076	19.3212	19.5757	0.17237	-0.321021	0.765027	0.85546	FALSE	10.3464	-24.0183	2.5204e-05	0.00970739	TRUE	5.80874	-1.91517	0.192488	0.297185	FALSE	TRUE
FIFEKKLAQA	Q86XL3	ANKLE2	9.53609	9.83685	9.50303	9.96597	16.4092	11.4383	19.2867	19.9235	20.0735	19.575	8.64515	19.8286	2.97916	-1.52609	0.26581	0.467681	FALSE	10.1359	-38.4639	7.78041e-05	0.0110686	TRUE	6.39092	-1.73299	0.225029	0.332122	FALSE	TRUE
SLDSTIPGI	Q86UE4	MTDH	10.05	11.8124	11.3987	15.9623	16.3673	16.8604	20.3579	20.6328	21.2358	11.8018	10.4828	11.1529	5.30962	-8.96801	0.00333337	0.0655221	FALSE	9.65514	-16.3127	0.000607396	0.0174686	TRUE	0.0587637	-0.0898125	0.933178	0.951419	FALSE	TRUE
AAAAPSPVL			14.0578	13.4887	13.7025	16.574	17.0342	17.4109	19.047	18.7621	19.2036	17.2701	16.7194	17.1061	3.25675	-11.0985	0.000708567	0.0437776	TRUE	5.25459	-24.98	2.48616e-05	0.00970739	TRUE	3.28221	-14.0985	0.000147156	0.0133314	TRUE	TRUE
IAADGANAL			11.1337	10.5569	10.7049	10.7842	12.8662	18.7366	19.5273	20.2454	20.3358	19.7851	10.7335	18.8916	3.33051	-1.39517	0.296502	0.494856	FALSE	9.23767	-29.9188	2.34239e-05	0.00970739	TRUE	5.67155	-1.96585	0.187319	0.291706	FALSE	TRUE
AAADPNAAWAA			17.6305	17.9138	17.6082	17.8593	18.6588	18.4179	18.6608	18.1552	19.1301	18.5835	18.2838	18.3497	0.59452	-2.31852	0.114018	0.300289	FALSE	0.931241	-3.12299	0.0674117	0.158412	FALSE	0.688187	-5.13733	0.00691729	0.0387686	TRUE	TRUE
AAAKMLLRV			12.0885	11.9365	11.4672	12.7766	13.5032	13.2081	13.4875	13.7216	14.1218	13.2542	13.5298	13.3569	1.33189	-4.72446	0.00946626	0.0954478	FALSE	1.94619	-7.39477	0.00178417	0.0249923	TRUE	1.54953	-7.61244	0.00660514	0.0380475	TRUE	TRUE
KLKSFFKEY			9.61913	9.19468	8.93526	16.8079	16.6247	10.5578	17.8299	17.9784	18.4461	7.76792	18.2339	18.8655	5.4138	-2.62404	0.117449	0.304955	FALSE	8.83514	-32.4352	5.65191e-06	0.00970739	TRUE	5.70609	-1.58324	0.253463	0.361713	FALSE	TRUE
AAANAIRVY	Q9NRK6	ABCB10	17.3481	16.8726	16.8679	18.0277	17.3786	17.6847	15.8982	16.3647	16.6144	14.6164	13.973	14.361	0.667431	-2.71293	0.0548767	0.207541	FALSE	-0.737125	2.79759	0.0529796	0.135673	FALSE	-2.71278	11.0411	0.000437428	0.0162036	TRUE	TRUE
FLTDSNNIKEV	Q15046	KARS1	10.0392	10.4642	9.59589	11.4269	12.5074	10.4368	18.3731	18.6883	18.7229	9.95551	9.30692	8.59993	1.42394	-2.19627	0.126139	0.316564	FALSE	8.56167	-31.2173	0.00013388	0.0117486	TRUE	-0.745645	1.60415	0.196199	0.30132	FALSE	TRUE
KLATRIVEC			11.4711	11.9261	16.9527	10.6284	11.6197	11.2108	21.3209	21.8142	22.048	19.9108	18.9597	20.0155	-2.29699	1.29068	0.320266	0.51634	FALSE	8.27776	-4.67853	0.0404206	0.114452	FALSE	6.17873	-3.45547	0.0673604	0.144273	FALSE	FALSE
AAAPASGEM			15.2018	15.4091	15.4292	14.8494	14.837	16.1233	18.305	18.9048	19.1506	18.1665	17.4315	18.1616	-0.0768074	0.177435	0.874712	0.925674	FALSE	3.44008	-13.1593	0.00305971	0.0308352	TRUE	2.57318	-10.0999	0.00546049	0.0352025	TRUE	TRUE
AAAPHLLLL			13.0326	13.4884	12.9892	14.9683	15.0674	14.7954	13.1321	11.8357	11.4375	11.4361	11.8663	11.1346	1.77361	-9.94563	0.00237547	0.0595581	FALSE	-1.03498	1.93131	0.172177	0.291781	FALSE	-1.69109	6.36599	0.00400334	0.0308215	TRUE	TRUE
AAAPPLTL			18.2002	17.51	17.533	15.5266	17.0139	16.0619	19.8734	19.9336	20.6445	20.9441	20.8729	21.1502	-1.54695	3.15519	0.0508482	0.199227	FALSE	2.40278	-7.16297	0.00207271	0.0265074	TRUE	3.24132	-13.4434	0.00202864	0.0238541	TRUE	TRUE
ALIEFIRSEY	P26639	TARS1	10.5379	15.8533	10.3481	11.3641	19.5423	18.1894	20.6834	19.8894	20.2597	19.9887	19.7885	20.3521	4.11886	-1.32515	0.26265	0.46429	FALSE	8.03108	-4.41562	0.0449575	0.122346	FALSE	7.79667	-4.30328	0.0485322	0.116638	FALSE	FALSE
AAAPPSPPFSF			15.8349	15.1847	15.5703	16.0697	15.9085	16.1536	14.1452	13.8562	14.7791	12.2938	12.2735	13.2409	0.513941	-2.54384	0.0984291	0.278412	FALSE	-1.26982	3.8298	0.0230706	0.0819561	FALSE	-2.92724	7.89433	0.00316926	0.0280213	TRUE	TRUE
LAAGPSAAA			10.4319	9.19462	11.7353	11.2047	10.7091	11.0469	17.9445	18.2083	18.4022	17.5028	8.90899	17.4442	0.532984	-0.712612	0.545232	0.693922	FALSE	7.73109	-10.3717	0.00736137	0.0449464	TRUE	4.16476	-1.41292	0.279538	0.387936	FALSE	TRUE
RLWNETVEL	Q8WUY9	DEPDC1B	10.0193	11.3151	10.9485	18.5012	12.386	18.596	18.341	18.249	18.8009	11.0628	10.6823	10.4682	5.73341	-2.7429	0.103284	0.285121	FALSE	7.70263	-18.2646	0.000588878	0.017395	TRUE	-0.023216	0.0548827	0.959934	0.971617	FALSE	TRUE
AAAPSPVL			10.1756	12.0176	11.6127	14.9239	9.95025	11.2542	16.7382	16.4351	16.8033	14.6588	14.4952	15.5613	0.774147	-0.486779	0.66509	0.781835	FALSE	5.39024	-9.45194	0.00848006	0.0480042	TRUE	3.63647	-5.59647	0.00905395	0.0439475	TRUE	TRUE
RLDDSLLYL	P49406	MRPL19	12.9646	10.9252	13.4037	11.4899	14.1333	13.0313	19.9469	20.301	20.1001	18.3985	18.4276	18.71	0.453691	-0.419314	0.696527	0.805105	FALSE	7.68487	-9.9747	0.00879016	0.0489295	TRUE	6.08092	-7.89712	0.0142163	0.0556795	FALSE	TRUE
AAAPVVPAV			14.1663	13.7293	14.7154	13.9584	14.6883	10.5961	18.9751	18.4266	19.1911	16.7855	16.6406	17.8932	-1.12273	0.868969	0.469056	0.639165	FALSE	4.6606	-12.7724	0.000287213	0.0142439	TRUE	2.90279	-5.95177	0.00537825	0.0348551	TRUE	TRUE
AVHEAWAGMLK	Q8N129	CNPY4	11.2193	11.5261	10.8342	12.0113	10.8506	12.5891	18.6122	18.7559	19.0931	10.956	10.4371	10.3434	0.623756	-1.1362	0.349706	0.540844	FALSE	7.62718	-31.0413	1.61585e-05	0.00970739	TRUE	-0.614395	2.22335	0.0904399	0.175531	FALSE	TRUE
AIANAISVV			11.1763	11.2274	10.1667	10.8168	18.9784	11.0787	18.199	18.2381	18.9455	17.3748	10.5352	17.2385	2.76783	-1.02507	0.410143	0.592722	FALSE	7.60406	-18.0175	0.000119715	0.0117486	TRUE	4.1927	-1.83587	0.20211	0.307728	FALSE	TRUE
AAATGGSVL			10.7976	10.5738	10.788	10.8626	11.19	11.0496	17.7388	17.4016	18.0578	16.5463	16.5776	16.7978	0.31428	-2.62532	0.0623534	0.219958	FALSE	7.01292	-34.5403	0.000163533	0.0118797	TRUE	5.92077	-54.965	7.06499e-07	0.00673332	TRUE	TRUE
AACGGHVEL			13.6456	13.3342	13.6832	13.909	14.0798	14.3392	11.796	10.2942	11.4821	10.8426	10.8179	9.94456	0.555001	-3.32417	0.0299279	0.155182	FALSE	-2.36353	5.02312	0.029714	0.0951404	FALSE	-3.01933	9.57504	0.00458697	0.0325007	TRUE	TRUE
AADCAHEL			15.6729	15.2337	15.5849	14.5849	14.6471	15.5099	15.846	15.6247	16.3167	17.0532	16.5922	16.9287	-0.583174	1.78195	0.180126	0.381455	FALSE	0.432001	-1.76914	0.162744	0.281039	FALSE	1.36093	-7.07936	0.00210667	0.024003	TRUE	TRUE
FLGIVAEV			10.9791	11.389	10.2273	12.3575	10.4798	11.9671	18.6501	18.1302	18.2316	18.5412	9.86313	18.1235	0.736349	-1.10636	0.343518	0.535529	FALSE	7.47219	-19.8968	0.000392532	0.0151532	TRUE	4.64411	-1.63178	0.240837	0.348839	FALSE	TRUE
FVFETPFTL	Q96BY6	DOCK10	11.1672	10.755	11.6701	16.4594	10.9107	16.5463	18.5246	18.3802	19.014	17.983	10.5504	17.8922	3.44138	-1.8277	0.204195	0.407073	FALSE	7.44217	-22.7723	4.58349e-05	0.00978458	TRUE	4.27775	-1.72719	0.223448	0.330731	FALSE	TRUE
TAAPPAQPL	P25440	BRD2	14.0918	10.4162	15.0285	13.8385	13.7906	16.9241	20.1509	20.7975	20.8794	20.1185	19.4856	19.8335	1.67225	-0.956634	0.397337	0.581336	FALSE	7.43048	-5.20971	0.031248	0.0981047	FALSE	6.63369	-4.67363	0.0401967	0.103257	FALSE	FALSE
AADPGLHETL			13.7045	13.6429	13.2764	13.5433	13.1519	12.6066	10.2979	10.6126	12.1878	11.3143	9.99845	10.4247	-0.440657	1.45567	0.244034	0.446787	FALSE	-2.50849	4.18282	0.0442526	0.121241	FALSE	-2.96214	7.22449	0.010179	0.0466215	TRUE	TRUE
QEHFLIVPF	P35611	ADD1	9.18157	10.7212	10.9871	11.0495	15.0849	14.5502	17.3187	17.452	18.0513	16.1662	15.2917	9.62107	3.26491	-2.35738	0.107144	0.290663	FALSE	7.31066	-12.0596	0.0022674	0.0274852	TRUE	3.39635	-1.59652	0.23525	0.343013	FALSE	TRUE
AAFDAAWMV	Q8TDZ2	MICAL1	14.541	13.9605	14.231	14.115	14.9604	14.3359	15.4098	14.5996	15.4615	16.4095	15.6138	16.3226	0.226279	-0.745173	0.503426	0.66513	FALSE	0.912762	-2.80345	0.061113	0.148546	FALSE	1.87113	-6.18159	0.00543752	0.03512	TRUE	TRUE
AIISELVSI	P78344	EIF4G2	19.8737	10.3062	10.5044	10.4518	20.4917	19.1888	20.9326	20.3237	21.0137	20.4065	20.2486	19.8411	3.14931	-0.705985	0.519146	0.676025	FALSE	7.19518	-2.27397	0.149633	0.266145	FALSE	6.60393	-2.08909	0.171179	0.273145	FALSE	FALSE
VEADLVEAL	P14866;Q8WVV9	HNRNPL;HNRNPLL	11.0878	11.3783	11.1229	11.5973	11.1565	11.6151	18.4779	18.3427	18.3218	11.2855	10.658	17.4717	0.260019	-1.47989	0.227218	0.4309	FALSE	7.18449	-69.2222	5.51852e-06	0.00970739	TRUE	1.94213	-0.892475	0.466025	0.566195	FALSE	TRUE
AAFGAPGII			11.6683	11.0866	10.8046	15.2775	15.9955	15.3135	15.3332	15.3694	15.5087	14.7343	14.2705	14.7218	4.34236	-12.5764	0.00023993	0.034431	TRUE	4.21725	-16.2295	0.00259947	0.0288309	TRUE	3.38903	-11.4289	0.000947147	0.0191156	TRUE	TRUE
AAFPGASLY	Q15038	DAZAP2	19.8594	19.2216	19.3506	19.2564	19.6536	21.0772	21.5863	22.1129	22.4322	21.0952	20.7598	21.7508	0.518496	-0.884726	0.453385	0.627502	FALSE	2.56659	-8.16837	0.0015257	0.0236154	TRUE	1.72472	-4.92576	0.0111234	0.0488367	TRUE	TRUE
AAFPGASLYL			18.4806	18.5507	18.486	18.5951	18.6617	18.5743	17.3482	16.0074	17.0337	17.6751	17.5715	17.4007	0.104618	-3.01773	0.0405008	0.179527	FALSE	-1.70933	4.21589	0.0513653	0.133136	FALSE	-0.956666	11.5133	0.00429288	0.0316206	TRUE	TRUE
AAFPYPMMH			16.1318	15.892	15.7213	16.1895	15.5054	16.0293	15.0303	14.9659	15.773	14.485	14.4639	14.4676	-0.00698636	0.029301	0.978359	0.987564	FALSE	-0.658691	2.31101	0.109888	0.216544	FALSE	-1.44286	12.1016	0.00661204	0.0380487	TRUE	TRUE
AAFSVISVV			11.1052	10.2925	10.5791	14.635	16.7886	14.1295	16.8196	16.3499	17.2517	15.041	15.5078	15.3734	4.52542	-5.32826	0.0236347	0.138328	FALSE	6.14811	-17.4285	6.73729e-05	0.0110686	TRUE	4.64844	-16.8749	0.000298897	0.0157153	TRUE	TRUE
AAGEPGTSM			16.1566	16.2518	16.0873	10.7513	17.6557	16.7147	19.2971	19.5168	19.8502	19.1712	18.4118	18.6664	-1.12462	0.52011	0.654785	0.774337	FALSE	3.3895	-20.2134	0.00109056	0.0210782	TRUE	2.5846	-11.3265	0.00559203	0.0354698	TRUE	TRUE
NQGPHSPIL			11.8219	10.9605	15.0281	11.5931	17.4603	18.8768	19.5921	19.2531	19.9847	19.7259	19.6151	19.4937	3.37323	-1.32281	0.274357	0.476382	FALSE	7.00649	-5.58084	0.026954	0.0896948	FALSE	7.00807	-5.65464	0.0294873	0.0854573	FALSE	FALSE
ALMEALVLI			11.0529	10.5525	17.3533	17.6398	18.7436	18.0053	20.0096	19.6809	20.2537	18.7345	18.982	18.6585	5.14334	-2.32493	0.140316	0.335433	FALSE	6.99515	-3.18746	0.0846655	0.183384	FALSE	5.80545	-2.65031	0.117264	0.210232	FALSE	FALSE
TEIDGRSISLY	P19338	NCL	10.8998	10.5685	14.3647	11.6269	15.3375	15.805	18.9451	18.5651	19.1599	17.6021	17.0591	17.84	2.31209	-1.28837	0.267553	0.469312	FALSE	6.94566	-5.66366	0.0271797	0.0901216	FALSE	5.55605	-4.49605	0.0404176	0.103512	FALSE	FALSE
SLASITVPL			11.0229	11.2111	10.6714	12.1274	10.6028	10.7914	18.1473	17.3674	18.2129	10.4982	11.2542	16.9985	0.205386	-0.406493	0.717461	0.821677	FALSE	6.94069	-22.0869	0.000126949	0.0117486	TRUE	1.94849	-0.946578	0.442761	0.544271	FALSE	TRUE
GLLEIVTSV	Q9P2D3	HEATR5B	10.6756	10.2245	15.7874	16.5035	17.8647	16.9871	17.9539	19.4546	20.1005	18.8947	18.6379	18.8453	4.88924	-2.67488	0.104956	0.287422	FALSE	6.94048	-3.66481	0.0473488	0.126419	FALSE	6.56343	-3.67571	0.0663036	0.142748	FALSE	FALSE
LAVVGSVL			11.5075	10.4596	16.6376	18.1592	18.5248	17.1374	19.9347	19.7083	19.7145	19.8558	19.8272	19.8573	5.07225	-2.59659	0.111203	0.296422	FALSE	6.91759	-3.6213	0.0682015	0.159594	FALSE	6.97852	-3.65593	0.0673419	0.144248	FALSE	FALSE
IETIANEY			15.0891	11.0863	10.2958	16.7359	16.2584	17.016	18.8954	18.8585	19.4633	18.1223	18.0819	18.0085	4.51302	-3.00857	0.0901154	0.265626	FALSE	6.91531	-4.62092	0.0410098	0.115489	FALSE	5.91381	-3.98494	0.057492	0.130279	FALSE	FALSE
LDLEIATY			12.2367	11.4236	12.1732	19.8943	21.115	19.9529	21.6165	11.5605	12.2432	11.8667	10.871	11.1189	8.3762	-17.6132	0.000166205	0.0334137	TRUE	3.19554	-0.981824	0.428575	0.548451	FALSE	-0.659	1.65929	0.173706	0.276071	FALSE	TRUE
AAGVHSVL			10.9201	10.7579	11.1402	10.9835	10.9105	14.2514	14.9179	15.4926	15.676	16.039	16.0494	16.901	1.10907	-1.00165	0.420221	0.600726	FALSE	4.42275	-17.4274	0.000509422	0.0162787	TRUE	5.3904	-17.5964	0.000915588	0.0189024	TRUE	TRUE
FSITPLSEL	Q9BPX3	NCAPG	21.0716	11.6063	10.6184	11.6994	19.6275	20.7459	21.3178	20.9904	21.4566	20.452	20.0399	19.686	2.92553	-0.667485	0.541833	0.691296	FALSE	6.82285	-2.04594	0.176956	0.297102	FALSE	5.62722	-1.68514	0.232916	0.340615	FALSE	FALSE
AAHPGPIVV			16.7663	16.6652	16.509	16.7044	17.1722	17.0278	15.5149	14.9489	16.009	16.0659	16.0583	15.7103	0.32129	-2.04316	0.131311	0.323207	FALSE	-1.15589	3.66643	0.0563725	0.141167	FALSE	-0.701993	5.0465	0.0110491	0.0487419	TRUE	TRUE
AAIAAVNAL	Q14498	RBM39	11.7	10.8072	11.6284	10.2282	15.9188	11.1872	18.3323	18.5266	18.4734	16.6966	15.6687	17.7223	1.06621	-0.598284	0.607685	0.740806	FALSE	7.06557	-24.1787	0.00113197	0.021348	TRUE	5.31732	-8.07639	0.00456547	0.0324424	TRUE	TRUE
FVNVVPTF			12.0602	10.9733	10.127	11.2607	10.5467	10.6781	18.2264	17.1501	18.1469	10.4048	14.4933	11.0052	-0.225001	0.374399	0.736504	0.835202	FALSE	6.78765	-10.3159	0.00120658	0.0217397	TRUE	0.914255	-0.656798	0.562201	0.651965	FALSE	TRUE
SMAVVIPEA	Q92503	SEC14L1	10.1412	11.0435	12.9068	11.7917	15.075	12.9068	18.0079	17.7411	18.6668	15.5005	15.587	16.3074	1.894	-1.50103	0.209683	0.413239	FALSE	6.77476	-7.88238	0.00846468	0.0479557	TRUE	4.43444	-5.1957	0.0237572	0.0751972	FALSE	TRUE
SEYRVKIHF			11.0314	15.5009	10.5058	9.9813	15.5047	15.758	19.1827	18.6135	19.4895	17.6844	17.6951	17.4073	1.402	-0.569353	0.600412	0.736187	FALSE	6.74923	-4.20421	0.0477181	0.126969	FALSE	5.24962	-3.30684	0.0797901	0.161152	FALSE	FALSE
YLDEDTIYHL	P31153	MAT2A	10.7087	11.1908	10.2553	11.7555	10.4973	11.6942	17.001	17.3188	18.1298	10.4113	9.98132	17.3006	0.597417	-1.21773	0.299739	0.49813	FALSE	6.76494	-15.6901	0.000130119	0.0117486	TRUE	1.84613	-0.773517	0.518351	0.613647	FALSE	TRUE
AAIPSAPVL			15.1447	14.4358	15.3522	13.2687	10.8379	14.4685	17.4721	17.4885	18.1783	17.373	16.8772	17.9183	-2.11921	1.92062	0.179459	0.380533	FALSE	2.73533	-7.55402	0.001852	0.0254813	TRUE	2.41192	-5.89596	0.00422338	0.0314468	TRUE	TRUE
AAISHGRVF			12.1618	12.0735	12.1504	12.2222	13.1122	12.7808	13.6092	13.5907	14.0609	13.3378	12.9792	13.1723	0.576473	-2.20713	0.155179	0.353494	FALSE	1.62503	-10.402	0.00732474	0.0448848	TRUE	1.03454	-9.64421	0.00673127	0.0383867	TRUE	TRUE
AAIVPGSQL			16.4419	15.9046	16.0113	11.0194	11.4775	13.7974	17.9641	17.6899	18.1748	19.0107	18.5077	19.2917	-4.02119	4.59348	0.038695	0.175237	FALSE	1.82364	-8.44134	0.00119795	0.0216456	TRUE	2.81743	-9.98851	0.000913061	0.0188943	TRUE	TRUE
RQLDMELVSV	Q9UKL0	RCOR1	11.7301	11.7061	10.1643	11.4969	11.2745	11.377	15.8652	18.7711	18.9833	9.45815	10.5289	15.0443	0.182636	-0.349921	0.758926	0.850927	FALSE	6.67303	-5.89801	0.00981323	0.0511558	FALSE	0.476933	-0.266682	0.811226	0.857984	FALSE	FALSE
QPAAAAAL			12.2674	10.6876	10.6933	12.6453	11.3329	11.1637	17.789	17.7888	18.1275	16.1015	10.1449	16.6083	0.49787	-0.707252	0.518924	0.675991	FALSE	6.68571	-12.4351	0.00455705	0.0362188	TRUE	3.06881	-1.43354	0.274677	0.383091	FALSE	TRUE
AAKAVANTM			13.3112	12.9252	13.0199	12.7923	12.544	12.6406	11.4609	10.7776	11.1777	10.5545	9.71676	9.3083	-0.426483	3.11775	0.0453591	0.189098	FALSE	-1.94667	8.47385	0.00259753	0.0288248	TRUE	-3.22556	8.38352	0.00786968	0.0410679	TRUE	TRUE
AALDKATVL	Q53EL6	PDCD4	13.7545	13.5828	13.6046	14.022	14.7867	14.6375	14.3	11.1987	15.0103	15.7501	15.7009	15.6947	0.834781	-3.47567	0.0637378	0.222663	FALSE	-0.14431	0.123184	0.913182	0.940011	FALSE	2.06791	-36.4446	0.000226363	0.0146478	TRUE	TRUE
ALSEVTAAL	Q13586	STIM1	11.0515	11.5282	11.7126	11.4534	16.6806	11.7036	17.6563	17.8498	18.6142	9.66677	8.89097	11.3137	1.84841	-1.07869	0.391016	0.575708	FALSE	6.60934	-18.7459	0.000121897	0.0117486	TRUE	-1.47363	1.98885	0.168023	0.269871	FALSE	TRUE
AALEEADKMFL			11.0791	11.7561	11.1689	10.9771	11.1863	13.771	16.217	15.3458	16.692	14.3834	14.6747	14.6451	0.643459	-0.69699	0.551545	0.698864	FALSE	4.75022	-10.6095	0.00161429	0.024031	TRUE	3.23305	-13.9595	0.00127359	0.0206385	TRUE	TRUE
EEILSVAY	Q9NR30	DDX21	16.7897	16.9148	9.91475	17.1185	18.838	17.5732	20.7408	21.0422	21.4686	20.0391	19.8075	20.749	3.3035	-1.3943	0.287466	0.487515	FALSE	6.54414	-2.81785	0.1043	0.209095	FALSE	5.6588	-2.42862	0.132195	0.22859	FALSE	FALSE
AAMLDTVVFK	O00487	PSMD14	15.0139	15.4307	15.1923	14.1297	12.3224	13.1769	13.4301	14.6944	14.3562	12.9212	12.0732	13.0206	-2.00262	3.73794	0.0551996	0.2082	FALSE	-1.05207	2.65202	0.0970754	0.199635	FALSE	-2.54066	7.84241	0.00681	0.038476	TRUE	TRUE
FHIQAQKLGL			10.2727	10.6304	9.46751	10.3729	10.922	10.4783	16.6547	16.6219	16.7586	15.8976	9.67686	15.882	0.467591	-1.22143	0.311695	0.508988	FALSE	6.55487	-18.9267	0.00243881	0.0281183	TRUE	3.69531	-1.76022	0.213838	0.320447	FALSE	TRUE
FIMSATPTM			10.0438	12.4584	10.0071	15.5174	16.839	16.0129	17.1282	17.3062	17.5953	16.4943	16.5367	16.6341	5.28668	-5.88704	0.0111713	0.10222	FALSE	6.50681	-7.91186	0.0132929	0.0596499	FALSE	5.71863	-7.04154	0.0193086	0.0662838	FALSE	FALSE
AAMNSLTSL			10.957	11.7725	10.8845	11.5024	11.2521	12.8567	16.6098	15.8168	16.7029	16.8618	16.5011	16.8403	0.665739	-1.15982	0.325753	0.52124	FALSE	5.17189	-12.9267	0.000206767	0.0129391	TRUE	5.52975	-17.9708	0.000755667	0.0180949	TRUE	TRUE
AAMPVAQHL			13.8635	13.5551	13.1072	11.2343	9.1283	10.8911	11.1976	9.82557	12.3956	9.4135	10.2979	10.9166	-3.09071	4.49025	0.0313494	0.158331	FALSE	-2.369	3.05976	0.0755068	0.170207	FALSE	-3.29927	6.75678	0.00696535	0.038845	TRUE	TRUE
AAQPQPSVA			13.971	13.9135	13.9262	13.4717	14.5637	14.0479	15.7997	16.1204	16.1855	15.6239	15.0863	15.3961	0.0908416	-0.287588	0.800577	0.878717	FALSE	2.09829	-17.4126	0.00271997	0.0294419	TRUE	1.43187	-9.13288	0.0108866	0.048327	TRUE	TRUE
AAQPSPSTV			13.7077	13.9672	13.9387	15.7879	17.0858	16.1805	18.5151	18.6792	18.9785	17.2334	16.4622	16.6889	2.48019	-6.31125	0.019433	0.127908	FALSE	4.85306	-30.5978	3.70108e-05	0.00970739	TRUE	2.92366	-12.0254	0.00278658	0.0265784	TRUE	TRUE
DEINLPDM	Q14204	DYNC1H1	15.4759	15.5888	10.4962	16.5979	17.0995	17.3	20.0217	20.2644	20.6126	14.4363	14.517	15.1682	3.14556	-1.85911	0.20029	0.40266	FALSE	6.44597	-3.81922	0.0602257	0.147184	FALSE	0.853561	-0.503592	0.662919	0.737856	FALSE	FALSE
AAAPASGAL			16.1386	10.043	11.4436	10.245	11.7428	10.5014	18.4137	19.1786	19.3381	17.2398	16.0916	17.8749	-1.71201	0.900835	0.453487	0.627502	FALSE	6.43506	-3.44991	0.0699094	0.162019	FALSE	4.52703	-2.36302	0.124493	0.218854	FALSE	FALSE
AASGHFICV			18.6286	18.5414	18.145	16.0251	16.0237	15.8381	15.8136	15.089	15.2783	16.883	16.3291	16.8673	-2.47603	15.3546	0.00109939	0.0493036	TRUE	-3.04474	11.5718	0.000613066	0.0175487	TRUE	-1.74523	7.4212	0.00204707	0.0239473	TRUE	TRUE
AASPAGLDL	O15156	ZBTB7B	12.1213	11.2831	10.939	11.6593	15.1615	11.2567	12.6482	10.4465	11.7863	16.2334	15.1132	15.5718	1.24467	-0.965818	0.42378	0.603481	FALSE	0.179177	-0.245295	0.821565	0.876282	FALSE	4.19162	-8.75954	0.000961399	0.0191308	TRUE	TRUE
AASPQAPTL			14.863	14.3216	14.425	14.7123	14.6934	15.2289	17.7415	17.8856	18.2754	17.4217	17.0424	17.5848	0.34167	-1.41484	0.23024	0.433889	FALSE	3.43099	-14.9087	0.000119108	0.0117486	TRUE	2.81312	-12.1791	0.000262413	0.0152307	TRUE	TRUE
AASPSSSSL			16.5204	16.2976	16.2861	16.773	17.174	17.5043	19.8441	19.8279	20.259	19.556	18.7868	19.2912	0.782406	-3.48123	0.0525915	0.20288	FALSE	3.60895	-22.5036	0.000162433	0.0118797	TRUE	2.84329	-11.94	0.0031217	0.0278505	TRUE	TRUE
ALLTAVTNV			10.817	9.89321	13.0874	12.2577	15.4832	14.4086	17.514	17.3514	17.9593	14.7853	14.0002	15.9567	2.78397	-2.07515	0.106606	0.289659	FALSE	6.34234	-6.56397	0.018698	0.0727097	FALSE	3.64817	-3.29787	0.0403665	0.1035	FALSE	FALSE
AATCNHTVM			12.6408	12.6679	12.6041	13.6275	13.0832	13.6309	11.6802	11.2952	10.7305	10.8752	10.8591	11.3682	0.809562	-4.42549	0.0457142	0.189523	FALSE	-1.40234	5.07345	0.0360516	0.10689	FALSE	-1.60345	9.53943	0.00999079	0.0461475	TRUE	TRUE
AATGHTVVL			15.749	15.4805	15.4102	15.5258	15.9772	15.4511	14.3481	13.9863	14.8991	13.7903	13.7362	13.8903	0.104809	-0.539997	0.622909	0.75188	FALSE	-1.13539	3.98687	0.0368656	0.108219	FALSE	-1.74095	15.4524	0.000962336	0.0191308	TRUE	TRUE
AATTVLQEL			16.5923	16.3921	16.0944	15.8545	17.0289	17.2377	17.0053	16.6012	17.4913	17.1943	17.0709	17.4498	0.347459	-0.765087	0.511186	0.6706	FALSE	0.673029	-2.27995	0.102746	0.206914	FALSE	0.878772	-4.81049	0.0100227	0.0461956	TRUE	TRUE
TLYDSRLFV	Q96Q05	TRAPPC9	13.6771	10.5988	10.8171	16.7877	13.7954	13.5178	18.8408	15.8143	19.2043	16.9152	14.7963	17.9916	3.00262	-2.08233	0.105947	0.288625	FALSE	6.25544	-4.27792	0.0130472	0.059083	FALSE	4.87004	-3.56654	0.023567	0.0748124	FALSE	FALSE
AAVDAGMAM	P26599	PTBP1	17.5802	17.5211	17.8573	17.2212	16.5594	17.6935	21.2932	21.4849	21.7989	20.1978	20.1182	20.6297	-0.494873	1.4351	0.26808	0.469799	FALSE	3.87276	-21.4955	6.36261e-05	0.0108885	TRUE	2.66231	-14.0341	0.000369889	0.0158081	TRUE	TRUE
QILEAIPQV			9.73029	17.5005	10.7084	11.3765	11.7449	11.7986	18.9662	18.6201	19.0338	18.7698	10.3948	18.8067	-1.00637	0.411264	0.720554	0.824019	FALSE	6.22699	-2.54497	0.125219	0.236536	FALSE	3.34404	-0.900242	0.419751	0.522625	FALSE	FALSE
AMPPAPVPA			11.5773	9.12467	10.5604	10.9772	11.0286	13.7307	16.3081	16.2801	17.422	15.7193	15.0767	15.3558	1.49138	-1.29168	0.269766	0.471596	FALSE	6.2493	-7.76579	0.00425393	0.0349603	TRUE	4.96315	-6.7493	0.0151198	0.0575946	FALSE	TRUE
GAGPGLVL			10.5078	10.165	11.0711	12.3172	10.9745	11.4263	16.6663	16.6744	17.0562	17.629	10.9425	18.5282	0.991361	-2.08837	0.115062	0.301786	FALSE	6.21765	-21.1625	0.000287532	0.0142439	TRUE	5.11856	-2.12622	0.164323	0.265664	FALSE	TRUE
AAVEGIVPSA			12.3604	11.1727	12.8221	12.2868	11.4556	11.5968	18.1316	17.9261	18.2826	16.6744	16.2435	17.7338	-0.338643	0.610882	0.584226	0.725002	FALSE	5.99505	-11.9414	0.00504013	0.0378437	TRUE	4.7655	-7.20529	0.0020484	0.0239473	TRUE	TRUE
AAVHIILVI			17.6943	17.5342	16.7768	18.9364	18.4934	17.6796	10.3304	10.8896	10.7484	10.6974	11.1325	10.0694	1.03467	-2.2288	0.0941815	0.272377	FALSE	-6.67898	20.3003	0.000154213	0.0117486	TRUE	-6.70199	16.0092	9.36334e-05	0.0128925	TRUE	TRUE
TVLEQVLPI	P25685	DNAJB1	10.7978	10.3477	10.7403	10.9816	15.4514	12.1052	17.4614	15.5507	17.3631	10.0604	9.34131	11.2369	2.21744	-1.64271	0.239472	0.442505	FALSE	6.16315	-9.67402	0.00755152	0.0454826	TRUE	-0.41576	0.729021	0.534068	0.627387	FALSE	TRUE
AAVKATQTL			14.8891	15.0041	14.8496	14.9374	15.0364	15.0196	13.0613	13.2032	13.3606	13.774	13.4024	13.3915	0.0835383	-1.50438	0.217573	0.421764	FALSE	-1.70591	17.3898	0.000367233	0.0150427	TRUE	-1.39163	10.3848	0.00384069	0.0304236	TRUE	TRUE
DEVGALVF			11.7584	10.3738	15.3208	12.2016	10.8963	16.0105	18.7254	18.3871	18.7836	18.5146	18.485	18.8015	0.551814	-0.259412	0.808141	0.88293	FALSE	6.14774	-4.15761	0.0520044	0.134087	FALSE	6.1161	-4.14104	0.0528122	0.123429	FALSE	FALSE
AAVNVICEL	O14617	AP3D1	17.7278	17.5732	17.4519	17.5489	16.4929	17.7362	16.8997	16.0777	16.5859	16.9067	16.5846	16.6312	-0.324992	0.822427	0.491367	0.6558	FALSE	-1.06319	4.21156	0.0363868	0.107438	FALSE	-0.87682	6.83104	0.0028752	0.0268909	TRUE	TRUE
AAVSFPYVI	Q8WUH2	TGFBRAP1	16.4416	16.1112	16.3324	16.1675	15.7224	16.3953	15.1598	14.837	15.5209	14.908	15.0753	14.5521	-0.199982	0.908094	0.43256	0.610859	FALSE	-1.12249	5.09891	0.0156388	0.0653153	FALSE	-1.44989	7.9514	0.00268615	0.0262121	TRUE	TRUE
RAYALCVLY			11.0646	11.4047	11.3937	11.9247	10.1189	11.7378	12.3362	19.7123	20.23	10.648	12.1513	11.381	-0.027196	0.0465625	0.966827	0.980848	FALSE	6.13852	-2.40554	0.137462	0.251573	FALSE	0.105769	-0.236019	0.833089	0.874512	FALSE	FALSE
AAVVFPMMV			18.1438	18.316	18.0849	17.0656	17.5187	17.0334	17.0252	16.8467	17.3187	16.5137	16.1106	16.0964	-0.975692	5.69428	0.013486	0.10947	FALSE	-1.11805	7.25635	0.00568467	0.0399839	TRUE	-1.94136	12.6584	0.00112813	0.020206	TRUE	TRUE
SLDSSNASV	Q8IU85	CAMK1D	15.633	11.2894	9.97931	15.6515	16.1826	16.2991	18.1793	18.3941	18.666	17.4098	17.0806	17.6946	3.7438	-2.17639	0.158103	0.356798	FALSE	6.11256	-3.56542	0.0690685	0.160823	FALSE	5.09438	-2.96566	0.0949333	0.181334	FALSE	FALSE
AAVVSSPSL			13.083	14.0145	13.7027	12.836	10.9001	12.5709	15.8122	15.8308	16.2409	15.9315	15.8361	16.7502	-1.49776	2.25255	0.116555	0.304004	FALSE	2.36125	-7.68088	0.0047056	0.0366799	TRUE	2.57251	-6.44956	0.00300924	0.0275963	TRUE	TRUE
TEASYNVSY			11.1851	11.1862	15.2486	12.5151	13.7525	14.5834	18.5712	18.4012	18.9379	17.1493	17.2484	17.2109	1.07703	-0.726914	0.524058	0.679729	FALSE	6.09679	-4.47126	0.0442874	0.121288	FALSE	4.66288	-3.44217	0.0749277	0.154884	FALSE	FALSE
AAYASQPAAY			12.8972	12.6109	13.0424	11.1638	12.2581	12.5935	11.6237	11.3631	12.9306	10.991	10.8317	11.0439	-0.845036	1.87833	0.182212	0.383754	FALSE	-0.877708	1.75107	0.206773	0.328756	FALSE	-1.89468	13.3518	0.000986081	0.0192395	TRUE	TRUE
AAYDRYLKL			12.6914	11.7945	12.5975	12.8582	13.6751	13.6753	14.2004	11.0203	13.9715	14.4801	14.194	15.0771	1.04172	-2.64444	0.057429	0.212354	FALSE	0.702923	-0.661367	0.568325	0.671415	FALSE	2.22262	-5.7639	0.00460746	0.0325817	TRUE	TRUE
IHLPLSRTL			10.9156	11.8713	13.2824	11.253	10.5242	14.0105	18.0864	17.9874	18.2026	16.6165	15.8437	16.4301	-0.0938582	0.0742071	0.944971	0.966515	FALSE	6.06906	-8.79258	0.0120669	0.056708	FALSE	4.27368	-5.88818	0.0167798	0.0610156	FALSE	FALSE
AAYGNVFSA			14.3856	14.5286	14.2801	13.8635	12.053	14.7833	15.5896	15.569	16.1392	16.0856	15.5681	15.8663	-0.831533	1.03266	0.408811	0.591603	FALSE	1.36783	-6.83427	0.0101829	0.0521922	FALSE	1.44189	-8.66804	0.00379414	0.0302407	TRUE	TRUE
AAYNCAISV			14.341	13.8397	14.1991	13.8247	13.7733	13.9487	15.5939	15.2363	16.0669	15.9524	15.3964	15.7594	-0.277714	1.75776	0.195924	0.398633	FALSE	1.50575	-5.31971	0.00982209	0.0511558	FALSE	1.57613	-7.13383	0.00210255	0.024003	TRUE	TRUE
LLATVLQAV	O60613	SELENOF	10.8979	12.1483	19.7436	19.9189	19.76	20.1876	20.5578	19.7401	20.5537	20.1009	10.2567	20.071	5.69227	-2.05746	0.175386	0.376304	FALSE	6.02063	-2.1679	0.160035	0.278077	FALSE	2.54628	-0.594028	0.585315	0.672182	FALSE	FALSE
DERKVNEL			10.7122	11.718	10.071	11.1244	10.9596	13.658	15.5338	17.3194	17.7305	10.8541	10.6414	14.4935	1.08024	-1.08438	0.355138	0.545454	FALSE	6.02748	-7.28596	0.00277756	0.0296775	TRUE	1.16258	-0.868348	0.458516	0.559182	FALSE	TRUE
SLDAIVASV	P42356	PI4KA	11.354	10.3277	11.1696	14.1443	15.3232	14.3383	16.7141	16.979	17.2052	10.4396	14.3291	15.3774	3.65149	-7.56497	0.00177463	0.0565343	FALSE	6.0157	-17.371	0.000647925	0.0177212	TRUE	2.43159	-1.58421	0.244011	0.352205	FALSE	TRUE
AAYNGHCEAL			13.2195	13.0131	12.366	12.8126	10.8769	12.0633	12.0175	10.7801	11.3986	11.0272	11.0057	11.7524	-0.948634	1.53153	0.229506	0.433137	FALSE	-1.46748	3.33431	0.0335021	0.102244	FALSE	-1.60444	4.51401	0.0107609	0.0480785	TRUE	TRUE
ADPTKRLEL			16.3734	16.5859	16.4417	15.408	15.1584	16.2977	17.2295	17.1878	17.6834	17.5628	17.4054	17.7136	-0.845638	2.40663	0.130108	0.321421	FALSE	0.899892	-5.2746	0.018728	0.0727795	FALSE	1.09363	-10.0517	0.000932543	0.0189884	TRUE	TRUE
FEQEMATAA	P63261;Q6S8J3;P60709	ACTG1;POTEE;ACTB	13.3401	10.5983	10.9767	12.3604	13.9711	14.5353	17.5392	17.3625	17.9674	10.5356	13.8888	14.1342	1.98392	-1.84161	0.144471	0.341063	FALSE	5.98469	-6.82827	0.0166236	0.0678047	FALSE	1.21448	-0.841406	0.451275	0.552507	FALSE	FALSE
TEYISTEF	Q8N7H5	PAF1	10.8959	11.8026	14.7091	10.8564	16.6274	11.209	18.6019	18.2244	18.5346	17.0069	16.1708	17.3358	0.4284	-0.195311	0.856482	0.914514	FALSE	5.98442	-5.17685	0.0338726	0.102905	FALSE	4.3686	-3.63665	0.0527257	0.123308	FALSE	FALSE
YEGVPLPFY	Q14181	POLA2	11.6422	15.6065	10.8924	10.0456	18.2123	11.7574	18.9359	18.2508	18.8818	17.8076	17.3974	17.4512	0.624751	-0.21657	0.841488	0.904286	FALSE	5.97583	-4.04058	0.0521177	0.134279	FALSE	4.83836	-3.29552	0.0793806	0.160552	FALSE	FALSE
ADQKVHML			14.0284	14.3087	13.2577	11.7483	11.8884	13.3916	12.8096	12.1699	10.7055	11.5676	10.3046	11.056	-1.52216	2.48441	0.0820352	0.2535	FALSE	-1.96994	2.82422	0.0676513	0.158806	FALSE	-2.88886	5.98166	0.00422786	0.0314575	TRUE	TRUE
FAYGSGNSL	Q5TGY3	AHDC1	15.6086	11.6564	10.4231	15.6754	15.6697	16.8328	18.1268	18.7488	18.6346	17.4598	17.1834	18.0302	3.49658	-2.17026	0.148215	0.345319	FALSE	5.94068	-3.77027	0.060835	0.148131	FALSE	4.9951	-3.15393	0.082131	0.164349	FALSE	FALSE
ADVGGKQF			15.3787	15.1301	15.2676	14.4739	14.6214	14.762	11.1259	14.2218	11.9383	16.3152	16.2488	16.3883	-0.639743	5.81912	0.00462894	0.0736186	FALSE	-2.83014	3.04475	0.0916999	0.192735	FALSE	1.05864	-12.8443	0.000803799	0.0183893	TRUE	TRUE
DESILIGSGY	Q9Y4A5	TRRAP	12.1832	11.6437	15.9821	10.7555	11.3139	12.9714	19.0877	18.916	19.621	18.266	17.9893	18.5282	-1.58942	1.04659	0.37458	0.562088	FALSE	5.93858	-4.29851	0.0460335	0.124262	FALSE	4.99151	-3.63289	0.0655443	0.14151	FALSE	FALSE
AEFHQIEGV	Q9Y285	FARSA	14.9104	14.438	14.0826	14.3999	13.8399	13.9934	11.8236	11.1757	12.6047	10.4831	10.3571	10.9612	-0.39922	1.36611	0.251581	0.454302	FALSE	-2.609	5.46221	0.0100834	0.0519268	FALSE	-3.87651	12.8266	0.000310915	0.0157153	TRUE	TRUE
FTVGGSTSL			11.0851	11.4	16.4393	11.7198	10.5029	11.3307	18.8106	18.5884	19.3158	18.4434	17.7953	18.1998	-1.79032	1.0107	0.411309	0.593722	FALSE	5.93014	-3.39264	0.0737948	0.167809	FALSE	5.17137	-2.9637	0.094802	0.181195	FALSE	FALSE
AELAIFRVF	Q8N3C0	ASCC3	10.9894	11.0702	10.8936	11.2599	12.9227	13.4144	14.3624	14.2028	14.642	13.2586	13.9071	14.0884	1.54799	-2.36748	0.139983	0.335024	FALSE	3.41803	-24.7456	0.000355139	0.0149773	TRUE	2.76701	-10.7672	0.00643151	0.0375768	TRUE	TRUE
ALSDYDLVL	P63096;P08754	GNAI1;GNAI3	10.0795	10.7447	18.836	19.4958	19.4655	19.9603	19.4197	18.4901	19.4196	18.6246	18.4986	18.6231	6.42048	-2.27751	0.149644	0.347035	FALSE	5.88977	-2.08007	0.170006	0.289762	FALSE	5.36204	-1.90492	0.197024	0.302228	FALSE	FALSE
SEFELLRSY	O95219	SNX4	14.3826	9.92696	13.7049	9.65258	13.9512	12.366	17.62	18.8248	19.2032	14.0219	13.5811	16.7506	-0.681555	0.364484	0.734119	0.833373	FALSE	5.87784	-4.00938	0.0397137	0.113208	FALSE	2.11306	-1.24	0.289255	0.397268	FALSE	FALSE
AELIASTF	Q9UBB4	ATXN10	9.48292	10.4891	10.692	10.3451	16.6502	15.8008	18.8095	18.9253	19.5803	17.627	17.4132	17.9175	4.044	-2.01147	0.173373	0.373923	FALSE	8.88369	-19.9986	0.000117982	0.0117486	TRUE	7.43123	-18.5142	0.000787935	0.018353	TRUE	TRUE
EEFETIERF	O14646	CHD1	11.6669	10.7796	10.5367	11.0077	10.6898	11.6071	16.7134	17.0965	16.9524	14.0757	13.8816	16.7539	0.107132	-0.24558	0.818752	0.8893	FALSE	5.92634	-16.4075	0.00154135	0.023677	TRUE	3.90931	-3.95531	0.0389243	0.101168	FALSE	TRUE
AELKQECL			15.1682	14.4853	14.8576	14.3785	14.9689	14.7852	13.0776	11.4444	12.9011	12.9978	12.8796	12.5458	-0.126206	0.479052	0.657273	0.776038	FALSE	-2.3627	4.26575	0.0320231	0.099744	FALSE	-2.02933	8.47832	0.00178833	0.0230435	TRUE	TRUE
NEIQVVVA	P46063	RECQL	15.1969	10.218	14.8555	15.5471	15.8685	16.1314	19.1341	19.1698	19.456	17.4338	16.9872	17.7098	2.42556	-1.50224	0.269295	0.47117	FALSE	5.82986	-3.6233	0.0676284	0.158773	FALSE	3.95352	-2.44119	0.13056	0.226462	FALSE	FALSE
ALLPLLERV	Q6ZNJ1	NBEAL2	10.272	12.645	11.0167	13.6263	12.0901	12.9008	17.2469	16.7302	17.3466	16.7191	16.2696	16.9622	1.56113	-1.88239	0.145855	0.342701	FALSE	5.79665	-7.98165	0.0101215	0.0519852	FALSE	5.33905	-7.31925	0.0117052	0.050099	FALSE	FALSE
LAFSRALEL	Q6PD62	CTR9	10.5032	11.9034	8.62804	11.6472	11.6134	11.7514	15.6704	15.9195	16.8325	15.2721	15.3379	16.3018	1.32581	-1.396	0.297053	0.495455	FALSE	5.79594	-5.72476	0.0163412	0.0669916	FALSE	5.29243	-5.26351	0.0211046	0.0700005	FALSE	FALSE
AELLAKQF			15.2049	15.0379	14.8336	14.6744	14.9779	14.67	15.0333	14.8882	15.3223	14.416	14.043	13.9464	-0.251361	1.69818	0.164897	0.364768	FALSE	0.0557757	-0.334525	0.755255	0.825248	FALSE	-0.890369	4.97545	0.00926039	0.0443364	TRUE	TRUE
VMQTLLSQL			11.2605	11.0029	10.6708	11.0478	16.6703	16.9569	17.0734	15.8625	17.3654	15.1778	11.6481	15.4707	3.91364	-2.02647	0.177969	0.378814	FALSE	5.78907	-11.797	0.00276449	0.0296087	TRUE	3.12085	-2.51662	0.123615	0.217624	FALSE	TRUE
NDVEAYEY	Q9Y5A7	NUB1	13.2424	14.241	11.7582	15.1052	16.1468	17.3864	18.8638	18.6455	19.0961	17.9057	16.9116	18.0302	3.13227	-3.20522	0.0331109	0.162548	FALSE	5.78798	-7.89721	0.0130212	0.0590336	FALSE	4.53532	-5.64488	0.0119324	0.050602	FALSE	FALSE
AENIFHSM			14.0667	13.3427	13.0594	11.2262	10.9361	13.1915	13.4503	11.3709	9.94545	10.2976	10.6298	11.1401	-1.70504	2.21642	0.123493	0.313208	FALSE	-1.90074	1.79167	0.196161	0.317808	FALSE	-2.80043	7.23136	0.00225059	0.0246446	TRUE	TRUE
AQAAYLVGV			10.068	14.0933	10.081	13.0671	16.7493	13.8799	16.8576	17.0375	17.6378	16.1022	14.9193	15.8779	3.15129	-1.80681	0.147399	0.344631	FALSE	5.76352	-4.23719	0.0462518	0.12464	FALSE	4.219	-3.03995	0.0788143	0.159866	FALSE	FALSE
VLCPPRYPK			11.3576	14.0687	9.4539	12.1955	13.5318	11.9167	16.9872	17.3995	17.7449	16.3261	15.5357	14.8334	0.921273	-0.644826	0.572407	0.715707	FALSE	5.7505	-4.23847	0.0468907	0.12561	FALSE	3.93834	-2.79979	0.0871292	0.171159	FALSE	FALSE
AENPFVVSM	Q6P0Q8;O60307;O15021	MAST2;MAST3;MAST4	17.6542	17.9132	17.3465	18.1068	18.043	17.9469	17.2804	17.0576	17.3698	16.5729	16.3141	16.2887	0.39427	-2.31585	0.128949	0.319931	FALSE	-0.402013	2.13553	0.117665	0.226674	FALSE	-1.24607	6.65405	0.00609217	0.0368	TRUE	TRUE
KLPEAQQRV			10.3754	10.2128	10.2757	11.102	10.558	10.7106	15.433	15.9521	16.7157	13.4322	13.2386	14.6872	0.502271	-2.97587	0.0800924	0.250245	FALSE	5.74566	-15.3008	0.00371281	0.0330759	TRUE	3.49801	-7.66252	0.0156254	0.0586258	FALSE	TRUE
NIIPRFVQV	P0DMP2;O75044;P0DJJ0	SRGAP2B;SRGAP2;SRGAP2C	10.5225	11.5966	10.1072	11.5455	10.7478	12.1772	16.1009	16.3807	16.9808	11.8801	14.4782	15.5727	0.748061	-1.23328	0.2853	0.48598	FALSE	5.74539	-11.1763	0.00109453	0.0210782	TRUE	3.23495	-2.73797	0.0823441	0.164728	FALSE	TRUE
FLWRELQEA			11.4573	14.9849	11.4807	10.8988	14.8006	15.5522	17.8349	18.2467	19.0392	17.4605	17.1648	18.2307	1.10952	-0.597018	0.583913	0.724799	FALSE	5.73262	-4.68305	0.0307231	0.0970384	FALSE	4.9777	-4.09922	0.0431579	0.107986	FALSE	FALSE
LSLEGKPL			10.8771	16.7225	10.4627	16.771	10.949	11.0273	18.3014	18.2343	18.7237	19.0679	19.0172	19.0428	0.228327	-0.0817482	0.938782	0.963194	FALSE	5.73236	-2.82815	0.104245	0.209028	FALSE	6.35519	-3.14434	0.0879863	0.172368	FALSE	FALSE
ATLDEIQTV			10.3218	10.7456	12.3282	11.9356	15.3263	10.7988	16.8285	16.5711	17.2182	10.7066	10.9221	10.2672	1.55503	-1.04318	0.3791	0.566176	FALSE	5.74074	-8.98584	0.00689547	0.0440421	TRUE	-0.499861	0.780749	0.504735	0.601388	FALSE	TRUE
SILDDVAMV	P49756	RBM25	11.0537	11	10.3865	18.4928	14.1883	14.8034	19.0832	15.1703	15.234	15.7265	18.1359	15.8557	5.01478	-3.68458	0.0615661	0.218458	FALSE	5.68245	-4.33321	0.0448258	0.122197	FALSE	5.75933	-7.09934	0.0131066	0.0532886	FALSE	FALSE
AESIHLWEV			16.7945	16.7136	16.5305	16.3433	15.4655	16.2985	14.0527	11.9343	14.4521	14.3579	13.763	14.103	-0.643786	2.17572	0.144858	0.341637	FALSE	-3.19985	4.07537	0.0534482	0.136323	FALSE	-2.60491	13.7691	0.00120017	0.0202798	TRUE	TRUE
KLKSFTYEY	Q6UB99	ANKRD11	11.4207	11.6303	11.1942	11.9223	9.94512	12.4222	16.9756	16.7299	17.5344	10.626	10.4849	10.5396	0.0148243	-0.0193354	0.986247	0.991482	FALSE	5.66493	-21.0354	0.000216617	0.0130862	TRUE	-0.864909	6.5298	0.0136725	0.0545504	FALSE	TRUE
AHVSGRVVM	Q96CW1	AP2M1	10.6695	10.7197	11.6974	18.9695	18.5289	18.7008	16.5367	10.0336	11.9716	11.8655	9.32727	10.3496	7.70415	-21.5015	0.000563129	0.0406519	TRUE	1.81841	-0.929422	0.445966	0.564147	FALSE	-0.514792	0.635789	0.573204	0.661797	FALSE	TRUE
AESIVVHTY	P55060	CSE1L	15.7896	16.073	15.385	16.9804	17.1107	16.8932	15.862	15.3195	15.9825	14.5286	14.5233	13.876	1.24555	-5.94873	0.0173902	0.122525	FALSE	-0.0278632	0.0976416	0.926916	0.950134	FALSE	-1.43991	4.88777	0.00825371	0.0420649	TRUE	TRUE
AETESHIY			16.4671	16.472	16.0574	15.8856	15.1911	15.9102	15.2653	15.3177	15.4336	14.2887	14.0079	13.5803	-0.669861	2.45529	0.0854613	0.258569	FALSE	-0.993291	6.79728	0.011149	0.0547716	FALSE	-2.37321	9.58618	0.00125907	0.0206385	TRUE	TRUE
AEWSSKTSY	Q9BT92	TCHP	14.8591	14.4968	14.3446	15.741	15.147	15.689	13.8602	13.3586	14.5849	13.1788	12.9414	12.9774	0.958818	-3.93568	0.0185705	0.125226	FALSE	-0.632252	1.63263	0.210598	0.332239	FALSE	-1.53428	9.05036	0.00330541	0.0284599	TRUE	TRUE
VLPPPAGYV			11.6027	11.0907	10.7481	13.7267	14.5362	14.0854	16.3563	16.3859	17.6769	14.3329	14.8766	11.2846	2.96895	-8.69822	0.000976754	0.0479281	TRUE	5.65922	-11.2913	0.00113912	0.0213502	TRUE	2.35088	-2.05306	0.164922	0.266332	FALSE	TRUE
DEIITNGF			15.6284	11.6455	15.6828	11.6397	18.4059	12.0254	19.4245	19.668	20.8145	18.7676	17.9981	18.8254	-0.295203	0.114904	0.915152	0.949256	FALSE	5.65011	-4.0249	0.041161	0.115745	FALSE	4.21146	-3.08958	0.0824101	0.164796	FALSE	FALSE
QEIEAATL			11.2655	11.9518	10.4441	10.7948	10.6623	11.5268	16.6111	16.9822	17.0351	10.6756	15.5137	16.3491	-0.225782	0.44093	0.686346	0.797495	FALSE	5.65571	-12.409	0.00327051	0.0316073	TRUE	2.95905	-1.62463	0.232274	0.34	FALSE	TRUE
SEIEAVSV			14.998	11.6765	8.69139	14.129	15.1766	14.9862	17.117	17.759	17.4136	15.3622	14.8697	15.9275	2.97533	-1.60854	0.241726	0.444559	FALSE	5.64125	-3.08122	0.088854	0.188628	FALSE	3.59786	-1.94806	0.183933	0.287731	FALSE	FALSE
AEYLIKEGY	P48147	PREP	17.3737	17.4699	17.0343	17.1436	16.9851	17.269	16.2155	16.0225	16.5711	15.2058	15.144	14.7982	-0.160075	1.02881	0.372128	0.560045	FALSE	-1.02292	4.91697	0.00872517	0.048725	TRUE	-2.24329	12.2482	0.000257649	0.0152307	TRUE	TRUE
SLLTSLVTA	O43149	ZZEF1	10.1724	15.9867	10.0631	12.5044	11.7154	10.3254	17.7277	17.1773	18.2089	17.5188	16.9958	17.4217	-0.55899	0.271665	0.807356	0.882398	FALSE	5.6306	-2.84497	0.0992985	0.202699	FALSE	5.23805	-2.66818	0.114825	0.20717	FALSE	FALSE
DETKIILH			11.3753	10.999	10.1164	11.2461	11.3715	12.6262	15.9095	16.3986	17.1272	14.9069	11.4044	15.1109	0.917692	-1.58943	0.189083	0.390792	FALSE	5.64816	-10.9854	0.000396124	0.0151532	TRUE	2.97712	-2.36378	0.121507	0.215065	FALSE	TRUE
AFDKHMNL			16.1045	15.8225	15.7589	15.6726	14.8196	15.9511	13.2873	12.3514	12.9157	14.313	13.8102	13.6983	-0.414239	1.16175	0.348323	0.539591	FALSE	-3.04382	10.4218	0.00345861	0.0321876	TRUE	-1.95483	9.01592	0.00237407	0.0250816	TRUE	TRUE
FLLSRDFEA			16.6834	10.3827	16.0442	12.4584	15.9924	10.924	19.426	20.0279	20.5267	17.7221	16.3504	18.9047	-1.24517	0.497643	0.646789	0.768914	FALSE	5.62342	-2.77378	0.103367	0.207869	FALSE	3.28894	-1.54127	0.236979	0.344876	FALSE	FALSE
LLYDLADQLHA	P13804	ETFA	20.1303	11.3954	10.9825	11.2469	18.3309	16.9505	20.0925	19.5756	19.7049	18.1526	18.1084	18.2059	1.34006	-0.363395	0.736354	0.835124	FALSE	5.62162	-1.88211	0.199853	0.321326	FALSE	3.98622	-1.33633	0.313172	0.421696	FALSE	FALSE
YAFDFARQS			11.6046	11.1245	11.4854	10.4529	11.7095	9.85918	16.3647	17.1298	17.5945	15.6652	14.8535	18.189	-0.73098	1.29558	0.310782	0.508081	FALSE	5.62483	-14.5536	0.00137468	0.0226277	TRUE	4.8311	-4.76165	0.0382209	0.0999429	FALSE	TRUE
IVQPSRPVK	Q9HCK8	CHD8	11.8723	12.609	11.8392	10.404	11.6266	11.5557	16.9925	18.1064	18.0945	14.9766	14.394	16.1088	-0.911416	1.94252	0.13683	0.330769	FALSE	5.6243	-12.5903	0.000468847	0.0155335	TRUE	3.053	-5.42608	0.0129598	0.0529771	FALSE	TRUE
AFKDIKLWRK			17.2061	17.0002	17.1431	16.7351	16.8235	16.6427	15.7019	15.1089	15.6154	15.1622	14.6682	14.993	-0.382689	4.77063	0.00935459	0.0949687	FALSE	-1.6411	8.4277	0.00744013	0.045193	TRUE	-2.17533	13.8362	0.00142469	0.0214415	TRUE	TRUE
IIIGGVATV			10.1041	12.7011	12.3589	14.5584	15.6681	15.3815	17.2574	16.8715	17.849	16.5881	16.3774	16.8179	3.48129	-3.95643	0.036101	0.169242	FALSE	5.6046	-6.4958	0.0129368	0.0588625	FALSE	4.8731	-5.91037	0.0245336	0.0767514	FALSE	FALSE
AFKELLKEK			13.0479	12.3573	12.6014	12.0777	11.4751	12.3378	15.7542	15.306	16.361	16.0217	15.532	15.8335	-0.70531	2.16468	0.0999902	0.280822	FALSE	3.13823	-8.56184	0.00188129	0.0256288	TRUE	3.1269	-12.6368	0.000415282	0.0162036	TRUE	TRUE
THVCTHVIL			11.9415	9.93365	11.3082	11.6225	11.3921	11.3762	16.2528	16.6415	17.125	14.8947	14.2056	13.3767	0.402465	-0.673066	0.568144	0.712573	FALSE	5.61197	-8.71295	0.00471626	0.0366865	TRUE	3.09785	-4.20097	0.0162304	0.0599078	FALSE	TRUE
AFKELQSTFK			15.5617	15.598	15.3091	15.5132	17.2919	16.5816	17.1564	16.9911	17.5725	16.4508	16.481	16.1756	0.972625	-1.85318	0.197617	0.400084	FALSE	1.75042	-8.9599	0.00283542	0.029849	TRUE	0.879524	-6.61164	0.00275585	0.0264805	TRUE	TRUE
AHAAQVTCV			16.7076	16.9026	16.4149	16.6934	17.6231	17.1058	15.2433	14.79	15.0575	15.5595	14.9567	15.0774	0.465758	-1.53212	0.222095	0.425898	FALSE	-1.64473	8.50547	0.00107383	0.020918	TRUE	-1.47714	6.35691	0.00388195	0.0305061	TRUE	TRUE
RLVEIQYEL	Q14161	GIT2	12.6729	11.3347	11.1754	10.8165	13.5722	11.4439	15.5216	17.833	18.5846	12.8951	12.5074	14.1487	0.216574	-0.225693	0.835201	0.899771	FALSE	5.58541	-5.38735	0.0126171	0.058024	FALSE	1.4561	-2.12216	0.101218	0.189986	FALSE	FALSE
DELEQKRAL	Q9NX07	TRNAU1AP	14.5747	14.4843	14.1101	15.1931	13.4067	15.2782	19.786	19.8897	20.2709	19.0954	12.0508	18.6308	0.236284	-0.37715	0.739148	0.837055	FALSE	5.59248	-27.3024	1.08256e-05	0.00970739	TRUE	2.20261	-0.966413	0.435118	0.537263	FALSE	TRUE
SELLLPAAA			9.76643	12.1501	9.04676	11.6739	10.9207	10.8292	15.9593	15.5308	16.2172	14.7704	14.4256	14.6256	0.820181	-0.840997	0.478009	0.645293	FALSE	5.58134	-5.82039	0.0230293	0.0819077	FALSE	4.2861	-4.54461	0.0432982	0.108204	FALSE	FALSE
GMMSTVTEV	Q5VYK3	ECPAS	11.5115	13.4075	11.4331	11.3704	10.5652	14.7009	17.8096	17.4283	17.8509	16.5348	15.8934	16.5275	0.0947541	-0.0666834	0.951063	0.970036	FALSE	5.57884	-8.46144	0.0105877	0.0532582	FALSE	4.20118	-6.18216	0.0153772	0.0580733	FALSE	FALSE
THLKAVKMTL			10.6431	11.2047	9.73714	12.2572	12.027	11.6801	16.1473	15.6413	16.5734	8.48283	15.9164	16.0694	1.45978	-3.17875	0.0609425	0.217688	FALSE	5.59236	-11.067	0.00091088	0.019444	TRUE	2.96124	-1.16585	0.358226	0.464861	FALSE	TRUE
AHADPTEL			14.2206	13.88	13.887	14.1349	14.5098	14.273	14.9197	11.3001	12.3609	10.6406	10.8608	10.365	0.31004	-1.9761	0.119382	0.307557	FALSE	-1.13562	1.05134	0.401369	0.523208	FALSE	-3.37371	18.5158	7.48805e-05	0.0124044	TRUE	TRUE
EHCPQALRT			11.5973	9.29231	11.0871	10.2068	10.9217	11.4949	15.0261	16.5158	17.1675	9.5097	10.7834	13.6428	0.215505	-0.272065	0.802944	0.880271	FALSE	5.57752	-5.9113	0.00422438	0.0348503	TRUE	0.653033	-0.463861	0.67265	0.74592	FALSE	TRUE
AQRDPIIAK			10.2389	11.6058	14.721	11.6378	11.2338	11.1526	17.0638	18.0573	18.1301	16.5301	16.3207	17.4179	-0.84718	0.634719	0.589114	0.728286	FALSE	5.56183	-4.05931	0.0448838	0.122269	FALSE	4.56768	-3.33835	0.0670424	0.143856	FALSE	FALSE
ALIDRMVNL			13.706	10.404	10.0121	11.8701	11.8937	12.6488	16.5073	17.0744	17.2067	15.1656	16.2069	16.8335	0.763483	-0.636744	0.584443	0.725108	FALSE	5.55543	-4.66478	0.0379309	0.110097	FALSE	4.69463	-3.70117	0.0416163	0.105568	FALSE	FALSE
AHAIQTVRL			9.68508	11.1741	9.82743	11.8691	13.8947	11.9005	15.3849	15.518	15.9383	13.7843	13.049	13.6925	2.32591	-2.8332	0.0533048	0.203989	FALSE	5.3849	-10.7088	0.00383314	0.0335069	TRUE	3.27976	-6.21424	0.00927141	0.0443743	TRUE	TRUE
AHAKLDNLTL			14.2951	14.2706	13.7578	15.7409	15.462	15.2134	12.0478	11.1697	12.6056	11.4269	11.7772	10.5055	1.36428	-5.87686	0.00444499	0.072995	FALSE	-2.1668	4.78177	0.0223409	0.0805105	FALSE	-2.8713	6.87338	0.00770411	0.0406203	TRUE	TRUE
SALDTITTV			11.4061	15.0737	10.7046	16.5201	16.9887	17.0026	18.14	17.4707	18.2238	16.5553	16.3315	16.4	4.44237	-3.25708	0.0798096	0.249942	FALSE	5.55003	-4.03502	0.0508733	0.132241	FALSE	4.03415	-2.97443	0.0963334	0.183158	FALSE	FALSE
AHAPLTNIPL			17.3604	17.5912	17.1093	16.8771	17.4718	16.9886	16.3461	16.6328	16.9972	15.8933	15.4423	15.5638	-0.24113	1.05063	0.356547	0.546405	FALSE	-0.694952	2.96685	0.0458043	0.123757	FALSE	-1.72051	8.88306	0.000891556	0.0188128	TRUE	TRUE
AHAQPQTTM			18.5051	18.6915	18.2712	18.7939	18.4289	18.9065	18.2621	18.3958	18.8285	17.7963	17.4669	17.501	0.2205	-1.16924	0.308933	0.506367	FALSE	0.00619523	-0.0295328	0.977998	0.984751	FALSE	-0.901173	5.61881	0.00526694	0.034545	TRUE	TRUE
AQSKRGILTL			11.0634	10.9404	9.37116	11.0798	10.6685	14.4034	15.8517	15.7452	16.3942	11.0789	14.3776	11.364	1.59223	-1.22307	0.313821	0.511033	FALSE	5.53869	-9.53918	0.0047386	0.0368188	TRUE	1.81514	-1.52842	0.224013	0.33126	FALSE	TRUE
AHCDLPELLL			13.5476	13.4169	13.5118	13.2686	13.2249	12.9445	12.2886	9.75052	12.1255	11.0238	11.0114	10.5438	-0.346094	3.18232	0.0615697	0.218458	FALSE	-2.10391	2.56224	0.12395	0.234954	FALSE	-2.63243	16.1773	0.00228271	0.0247737	TRUE	TRUE
AHCPHTPEF			17.2589	17.6386	16.7452	17.5219	16.9783	17.5771	15.6278	15.4489	16.0794	15.5463	15.0485	15.3096	0.144857	-0.450231	0.677776	0.791669	FALSE	-1.49554	4.67802	0.0117968	0.056246	FALSE	-1.91277	6.46013	0.00662856	0.0381116	TRUE	TRUE
IENSAEEF			11.0947	9.3651	12.5865	12.0146	11.7672	14.061	15.6579	17.1168	16.8019	14.9204	14.7102	14.9731	1.59885	-1.35385	0.2511	0.453909	FALSE	5.51011	-5.34478	0.01442	0.0624783	FALSE	3.8525	-4.12368	0.0527332	0.123308	FALSE	FALSE
AHCPKAEVL			19.0265	19.081	18.7869	19.1428	18.2164	19.6897	17.7987	18.0647	18.4288	17.7873	17.2058	17.1906	0.0515189	-0.11726	0.916592	0.950276	FALSE	-0.86737	4.25741	0.0250235	0.0858676	FALSE	-1.57018	7.2629	0.00669126	0.0382329	TRUE	TRUE
RVFPYSVFY	O15118	NPC1	13.7285	10.4086	13.5143	11.8498	10.1677	13.9698	17.8978	18.2072	18.0414	17.6313	17.6148	18.6289	-0.554696	0.361022	0.736354	0.835124	FALSE	5.49831	-5.10796	0.03523	0.105382	FALSE	5.40781	-4.8117	0.0282823	0.0831051	FALSE	FALSE
DEISFQTVY	Q96P47;Q9UPQ3	AGAP3;AGAP1	10.4796	11.63	10.7366	11.7173	13.6036	10.7307	11.8869	18.5456	18.9029	16.7851	11.3946	17.517	1.06848	-1.17152	0.335416	0.528851	FALSE	5.4964	-2.38152	0.134565	0.248213	FALSE	4.28349	-2.18364	0.152829	0.252585	FALSE	FALSE
AHDPTETFL			13.504	13.6269	13.1774	15.5838	15.6365	15.6279	12.1612	13.9406	14.1533	14.6835	14.5441	14.6072	2.17997	-16.1327	0.00336791	0.0656679	FALSE	-0.0176909	0.0273995	0.980445	0.98616	FALSE	1.17554	-8.39314	0.00828584	0.0421073	TRUE	TRUE
YMVDKALYL	Q16206	ENOX2	11.848	10.8623	11.5086	12.4072	11.6903	11.6337	16.1947	17.0201	17.5028	10.057	11.0322	15.196	0.504101	-1.32128	0.258359	0.460479	FALSE	5.49958	-11.4808	0.000482917	0.0158519	TRUE	0.688759	-0.429903	0.706806	0.774342	FALSE	TRUE
AHDSAIKAL			15.3867	15.4474	14.9554	15.8964	15.7615	15.8581	15.4246	15.2204	15.6773	14.4346	14.1072	14.2268	0.575528	-3.59691	0.0573968	0.212305	FALSE	0.177592	-0.872252	0.433439	0.552866	FALSE	-1.00695	5.5311	0.00877524	0.043325	TRUE	TRUE
AHDVDPIEL	P62424	RPL7A	17.8458	17.7649	17.3148	17.5677	17.599	17.6185	16.5125	15.6159	16.6217	16.4841	15.9367	15.7839	-0.0467599	0.281963	0.804099	0.880976	FALSE	-1.39185	3.87812	0.0303158	0.0962658	FALSE	-1.57362	5.84556	0.00512599	0.034086	TRUE	TRUE
AHEENVRFI			15.3334	14.8818	14.7576	14.6444	16.0538	15.4125	18.487	18.0505	18.5761	16.6729	16.4861	16.4465	0.379315	-0.855478	0.461161	0.633221	FALSE	3.38028	-14.161	0.000149467	0.0117486	TRUE	1.54427	-8.19896	0.00614316	0.0369464	TRUE	TRUE
AHEGFVRGI			10.3823	10.9238	9.96305	11.345	10.9693	12.0154	14.0789	13.9081	14.3453	13.9088	13.7926	13.1775	1.02019	-2.46746	0.0697036	0.233571	FALSE	3.68771	-12.0586	0.00169155	0.0244773	TRUE	3.20323	-8.9245	0.00104306	0.0195818	TRUE	TRUE
AHEIYQKIL			16.9879	17.2025	16.4132	17.6533	17.7555	17.2025	15.8149	15.4588	16.2233	15.4086	15.1439	14.7978	0.669233	-2.30383	0.0891882	0.264096	FALSE	-1.03554	3.20648	0.0328928	0.101145	FALSE	-1.7511	5.94363	0.00508229	0.033959	TRUE	TRUE
DENLVPVAA			10.7821	10.6228	9.77455	10.9021	11.2058	10.6395	16.2358	15.9513	15.3829	11.0504	14.3398	15.5058	0.522636	-1.48089	0.234681	0.437716	FALSE	5.4635	-13.6313	0.000222324	0.0131644	TRUE	3.23883	-2.36386	0.129353	0.224877	FALSE	TRUE
AHEVHQKIL			14.9543	15.1456	14.5479	15.3876	15.2094	15.4397	13.6883	13.5271	14.0625	13.8589	13.2045	13.2429	0.462971	-2.44308	0.104946	0.287422	FALSE	-1.1233	4.73871	0.00929254	0.0499794	TRUE	-1.44716	5.24955	0.00689633	0.0387208	TRUE	TRUE
GLWSGPLPRV			13.16	10.2801	12.7611	11.229	12.4904	12.102	17.6204	17.4581	17.4582	16.6477	16.6412	17.5107	-0.126589	0.129829	0.905865	0.944308	FALSE	5.44516	-6.03341	0.0259417	0.0877308	FALSE	4.86613	-5.14379	0.0239396	0.0755897	FALSE	FALSE
AHFDVQSML			15.1895	15.2265	14.9153	16.6743	15.9276	16.5172	15.1529	15.161	16.2535	14.2082	13.8488	14.2359	1.26258	-5.09967	0.0184177	0.125044	FALSE	0.412063	-1.08877	0.377571	0.500525	FALSE	-1.0128	6.38254	0.00370489	0.0299559	TRUE	TRUE
AHFPGLASEL			16.6759	16.7347	16.3087	17.6087	16.554	17.6481	16.2396	15.6449	16.6135	15.1891	14.8395	14.8648	0.697186	-1.82371	0.181984	0.383507	FALSE	-0.4071	1.30505	0.287216	0.410674	FALSE	-1.60864	9.22098	0.000874916	0.0187437	TRUE	TRUE
YLQDYTDRV	Q12874	SF3A3	10.4071	12.803	9.36305	11.6756	10.813	13.5561	15.8927	16.3933	16.5992	15.4226	15.7171	15.5776	1.15723	-0.889472	0.426378	0.605141	FALSE	5.43734	-5.23003	0.0290977	0.0939978	FALSE	4.71474	-4.61415	0.0427591	0.107365	FALSE	FALSE
YHYPYTYSTL			11.2312	11.6732	14.964	10.2584	11.9676	11.8275	17.982	18.0265	18.1547	17.0204	15.8784	16.7499	-1.27166	0.979141	0.403689	0.586651	FALSE	5.43154	-4.60819	0.0436855	0.120053	FALSE	3.92674	-3.20052	0.0693183	0.146932	FALSE	FALSE
DEEIKRAY			14.4329	13.668	14.4786	15.2251	14.7517	15.6532	19.0932	19.6426	20.1647	13.3489	16.5587	17.9267	1.01681	-2.74816	0.051477	0.200515	FALSE	5.44033	-13.4007	0.000209641	0.0129391	TRUE	1.75161	-1.26751	0.324927	0.432908	FALSE	TRUE
AHFPINVVI	P32969	RPL9; RPL9P7; RPL9P8; RPL9P9	21.7412	21.562	21.393	21.2177	21.911	21.324	21.0086	20.6697	21.0629	20.3964	20.2076	20.2927	-0.0811782	0.341262	0.756655	0.849539	FALSE	-0.651702	4.10217	0.0160446	0.0663521	FALSE	-1.26654	11.0716	0.0013893	0.0213097	TRUE	TRUE
AHHAGPEL			15.6191	15.5933	14.8917	12.1299	11.6273	13.9759	11.844	14.627	11.1701	11.2079	10.4577	10.2445	-2.79032	3.70703	0.0480285	0.193965	FALSE	-2.82098	2.60109	0.110168	0.216908	FALSE	-4.73132	12.5494	0.000291946	0.0157153	TRUE	TRUE
AHIDSGKTTL			15.7636	15.9317	15.4075	15.1655	14.6883	15.042	13.7656	13.5467	14.1228	13.8333	13.5474	13.2672	-0.735675	3.49422	0.0252688	0.143158	FALSE	-1.88923	8.27933	0.00119657	0.0216456	TRUE	-2.15163	9.56742	0.000676965	0.0177491	TRUE	TRUE
AAAAVGPAM			11.2255	10.3209	14.0194	12.6303	13.8962	14.7137	17.2131	17.2052	17.369	15.9137	15.8025	16.23	1.89143	-1.49235	0.229865	0.433632	FALSE	5.40712	-4.85199	0.0395883	0.112938	FALSE	4.12675	-3.68302	0.0638617	0.139081	FALSE	FALSE
LLYDAEIHL	P17301	ITGA2	11.3327	11.0274	11.613	10.3928	11.294	11.4484	16.5314	16.7987	16.8972	15.5162	10.9076	15.9621	-0.279321	0.754826	0.505421	0.666651	FALSE	5.41801	-26.909	4.18065e-05	0.00970739	TRUE	2.80426	-1.72626	0.223758	0.331091	FALSE	TRUE
AHIEGNMKL			18.2829	18.5222	17.8249	17.994	17.736	17.9845	16.2537	15.6332	16.1619	16.1627	15.6225	15.541	-0.305141	1.37883	0.272356	0.474202	FALSE	-2.1937	7.79317	0.00148141	0.0233097	TRUE	-2.43462	8.61308	0.00100882	0.0194322	TRUE	TRUE
AHIGPVLSL			17.9857	17.9432	17.5389	17.9001	17.9334	18.1874	18.0291	17.9594	18.3695	16.97	16.844	16.6764	0.184373	-1.09203	0.346206	0.538285	FALSE	0.296725	-1.55682	0.195453	0.317108	FALSE	-0.992456	5.98419	0.00730834	0.039603	TRUE	TRUE
AHIIALESI			16.0728	15.7164	15.7795	15.9551	16.3998	15.9627	14.0143	13.7608	14.4865	13.7803	12.7984	12.9873	0.249593	-1.36037	0.25064	0.453445	FALSE	-1.76907	7.39142	0.00514683	0.0381366	TRUE	-2.66761	8.33041	0.00672086	0.0383597	TRUE	TRUE
VLHDRIVSV	Q9ULK4	MED23	11.3576	15.772	9.38264	15.9299	15.6538	15.8771	17.3992	17.4183	17.886	15.2778	14.6143	15.509	3.6495	-1.93031	0.192818	0.395161	FALSE	5.3971	-2.84743	0.102728	0.206904	FALSE	2.96295	-1.55317	0.255888	0.364209	FALSE	FALSE
AHIIQKILL			17.1837	17.1538	16.9259	18.2824	17.7559	17.734	15.3238	14.7385	15.7378	15.089	14.6028	14.3263	0.836312	-4.2475	0.0275708	0.149766	FALSE	-1.82109	6.04868	0.018337	0.0718593	FALSE	-2.4151	10.1754	0.00410073	0.0311472	TRUE	TRUE
SYGSGRRF			9.55664	10.581	11.8893	11.3443	10.4489	11.249	15.6788	15.8249	16.716	10.1033	10.4729	10.9371	0.338415	-0.462106	0.678826	0.792495	FALSE	5.39759	-7.20786	0.00633131	0.0423868	TRUE	-0.171221	0.238849	0.829406	0.871695	FALSE	TRUE
AHILAVLL			10.9294	10.0508	10.1406	11.3087	11.1799	11.9753	11.0235	11.3282	11.0312	13.8277	13.429	13.5661	1.11433	-2.9926	0.0410185	0.179921	FALSE	0.754046	-2.54244	0.100883	0.204662	FALSE	3.23396	-10.6867	0.00283857	0.0267568	TRUE	TRUE
AHIPASAVI			16.7808	16.6094	16.5141	16.8682	17.227	17.1283	18.0816	18.003	18.5964	17.7034	17.5275	17.3912	0.439732	-3.32052	0.0335764	0.163592	FALSE	1.59221	-7.8901	0.0062721	0.0421266	TRUE	0.905915	-7.58818	0.00175976	0.022897	TRUE	TRUE
AHIPKSDAL	Q16236	NFE2L2	20.1915	20.3094	19.7767	20.0567	18.6348	20.2928	19.0745	19.2162	19.6252	19.0982	18.7078	18.5962	-0.431079	0.794694	0.498175	0.661137	FALSE	-0.787195	3.40809	0.0270951	0.0899707	FALSE	-1.29178	5.82053	0.00438628	0.0318651	TRUE	TRUE
AHIPNSIMTI			15.1106	15.4172	15.1252	16.2139	17.4878	16.0869	14.364	14.1518	14.565	14.0586	13.9438	13.7872	1.3785	-3.00779	0.0846658	0.257127	FALSE	-0.857384	5.511	0.00578141	0.0402947	TRUE	-1.28783	10.1311	0.000697224	0.0178704	TRUE	TRUE
AHIQASGHL			15.7032	15.9946	15.4339	16.3559	16.1709	16.5296	14.6365	14.6715	15.0379	14.629	14.4086	14.1631	0.641584	-3.33855	0.0368572	0.17116	FALSE	-0.928581	4.49458	0.0122014	0.0570376	FALSE	-1.31032	6.22442	0.00378118	0.0301767	TRUE	TRUE
AHISEQAVW			19.1955	19.5191	19.0922	19.8418	20.4438	19.8122	18.457	17.9029	18.576	18.6474	18.4525	18.2309	0.763637	-3.14702	0.0440905	0.186323	FALSE	-0.957007	3.92184	0.0242103	0.0842417	FALSE	-0.825337	4.68664	0.00950197	0.044846	TRUE	TRUE
LTYPRAVVF	Q9Y6A1	POMT1	10.682	11.838	10.4008	10.609	10.5638	10.5921	15.4442	16.7262	16.8564	12.0184	12.6232	14.2194	-0.385319	0.875805	0.473355	0.642402	FALSE	5.36862	-8.52672	0.00104076	0.0206033	TRUE	1.98002	-2.50579	0.0753887	0.155504	FALSE	TRUE
AHISSSAVAM			17.7771	17.919	17.2902	17.52	17.4546	17.4954	16.9337	16.2657	17.1308	16.0901	15.0205	15.8034	-0.172072	0.899141	0.461857	0.633691	FALSE	-0.885333	2.73504	0.0576175	0.143117	FALSE	-2.02408	5.44007	0.00978691	0.0456916	TRUE	TRUE
AQGPPGPAA			10.1305	13.6633	10.6758	14.4174	10.7353	11.3884	16.8038	16.674	17.0693	15.3876	14.3294	15.2426	0.690488	-0.437369	0.684444	0.796179	FALSE	5.35917	-4.85341	0.0382007	0.110635	FALSE	3.49671	-3.04875	0.0754822	0.155632	FALSE	FALSE
AHLDRTMYL			17.4441	17.1936	17.2492	18.6929	19.8516	18.0215	20.2061	20.0273	20.6486	19.1278	19.3049	19.3417	1.55972	-2.88915	0.0972818	0.276819	FALSE	2.99839	-15.0172	0.00120665	0.0217397	TRUE	1.96252	-19.5049	4.70657e-05	0.0109147	TRUE	TRUE
KRFAQSSSL			10.6815	11.0375	9.49056	10.7936	10.9295	11.696	15.4662	15.8139	16.0075	11.2443	13.2409	14.2299	0.736489	-1.34986	0.262752	0.464397	FALSE	5.35936	-10.8529	0.00392178	0.033807	TRUE	2.50184	-2.51466	0.0851934	0.168652	FALSE	TRUE
TEFPGVVA	Q9UIV1	CNOT7	10.1838	10.7922	14.0711	11.6382	12.0306	11.3065	17.237	16.3462	17.5235	15.8048	15.5489	15.6786	-0.0239579	0.0195542	0.986085	0.991482	FALSE	5.3532	-4.25477	0.03837	0.110906	FALSE	3.99506	-3.30319	0.0799011	0.161258	FALSE	FALSE
ALAPTPSAV			9.96092	10.9008	10.9184	11.4462	11.5471	10.0171	15.6841	15.7373	16.4361	14.7705	10.2374	14.9651	0.410048	-0.69901	0.52933	0.682837	FALSE	5.35906	-13.451	0.000262239	0.0137858	TRUE	2.73095	-1.73225	0.215604	0.322348	FALSE	TRUE
CHNRGIKL			11.7287	12.4227	12.4776	12.8171	12.4567	13.3009	17.2992	17.429	17.9709	13.7254	10.3978	14.1993	0.648583	-1.88906	0.131909	0.324015	FALSE	5.35668	-16.9067	8.50389e-05	0.0110686	TRUE	0.564506	-0.462689	0.686014	0.757293	FALSE	TRUE
LLAILPEAARA			13.0792	9.85216	12.3571	10.9672	11.3346	12.5005	16.8379	16.9462	17.5093	13.9894	14.0539	15.3958	-0.162079	0.149859	0.890843	0.935336	FALSE	5.33495	-5.33653	0.0275964	0.0909212	FALSE	2.71686	-2.51577	0.0912739	0.176743	FALSE	FALSE
AAEKGVRTL	O60664	PLIN3	9.92165	10.0047	10.4664	16.1926	15.9311	15.9753	14.5328	15.6838	16.232	14.8951	13.0051	14.3463	5.90205	-31.4387	9.98922e-05	0.0295496	TRUE	5.35193	-10.125	0.00463829	0.0364774	TRUE	3.9512	-6.73857	0.0136282	0.0544053	FALSE	TRUE
DEKILIQH			10.6292	11.4072	10.2466	11.4256	12.6825	11.5086	15.5731	16.2373	16.5196	14.5228	10.2114	14.9697	1.11124	-2.09521	0.106245	0.289089	FALSE	5.34902	-12.1042	0.000329517	0.014822	TRUE	2.47364	-1.59069	0.241317	0.349339	FALSE	TRUE
YGIEHALAL	P29083	GTF2E1	11.329	10.0327	10.6228	10.8834	11.3256	11.5783	15.0943	16.6816	16.2017	13.9887	14.2652	16.3554	0.600941	-1.40997	0.251066	0.453905	FALSE	5.33102	-8.86862	0.00111115	0.0212277	TRUE	4.20822	-5.03499	0.0157677	0.0588504	FALSE	TRUE
KVMNWKETL	Q9Y2H1;Q15208	STK38L;STK38	12.9735	9.80627	10.2876	14.3821	14.0564	13.9641	16.3808	16.0897	16.5316	14.9674	15.1347	14.9406	3.11174	-3.13212	0.0850009	0.257741	FALSE	5.31155	-5.34434	0.0309041	0.0973871	FALSE	3.99177	-4.04337	0.0553658	0.1273	FALSE	FALSE
AHLSLTITL			13.9297	14.1932	13.1544	12.8764	12.3907	10.8789	10.8511	10.7577	11.8831	9.53729	10.2649	11.3551	-1.71044	2.52475	0.0857498	0.259026	FALSE	-2.59516	5.44432	0.00586475	0.0406258	TRUE	-3.37337	5.49978	0.00961435	0.0451848	TRUE	TRUE
SMANPPAAV			9.99127	11.2199	14.0429	10.8027	10.1043	12.1493	16.9708	16.8101	17.3821	15.8344	15.7066	15.9642	-0.732577	0.546222	0.623601	0.752368	FALSE	5.30294	-4.37739	0.0450706	0.122477	FALSE	4.08371	-3.39825	0.0759426	0.156283	FALSE	FALSE
SEIEGIQSL	Q6ZSZ5	ARHGEF18	11.0051	10.7935	16.8669	12.6773	11.1337	12.1926	17.867	18.0283	18.6775	9.37342	9.8603	17.6807	-0.887316	0.434603	0.702661	0.810224	FALSE	5.30248	-2.64396	0.114557	0.22261	FALSE	-0.583666	0.17436	0.87074	0.904188	FALSE	FALSE
AHMDTVRTL			18.8751	18.8545	18.5034	18.992	18.9449	18.9971	17.7656	17.2516	17.9614	17.7674	17.5356	17.3639	0.233679	-1.91907	0.190298	0.392128	FALSE	-1.08478	4.45311	0.0186789	0.0726493	FALSE	-1.18869	7.07686	0.00211201	0.024003	TRUE	TRUE
FLIEGTISRA	Q9NVR7	TBCCD1	11.116	10.9682	11.8834	11.8384	10.597	10.9582	15.8962	17.2743	16.7283	14.134	14.0065	16.8147	-0.191286	0.411227	0.703291	0.810635	FALSE	5.31041	-10.8174	0.00071047	0.0180237	TRUE	3.66255	-3.82119	0.0468785	0.114027	FALSE	TRUE
KIRPLPPMK	Q5T653	MRPL2	10.997	12.4565	10.2308	10.0082	10.8167	11.6008	16.339	16.5001	16.7388	14.0316	12.0094	14.0049	-0.419504	0.52539	0.630051	0.756712	FALSE	5.29788	-7.99004	0.0127721	0.0584596	FALSE	2.12058	-2.26751	0.0860073	0.169587	FALSE	FALSE
AHMGMFTEL	P53675;Q00610	CLTCL1;CLTC	14.8017	14.9626	14.5695	17.5261	17.7442	17.3358	15.9267	15.9214	16.4961	13.6173	13.6386	13.44	2.75743	-16.7976	7.41982e-05	0.0277824	TRUE	1.3368	-6.01612	0.00716236	0.044658	TRUE	-1.21266	9.30477	0.00225434	0.0246726	TRUE	TRUE
AHNKEIYTI			12.3317	12.4256	12.1424	13.8357	14.0948	13.8983	11.7431	11.6789	12.0759	11.3925	11.5029	11.2086	1.64305	-14.3976	0.000138908	0.0324546	TRUE	-0.46724	3.14477	0.0414618	0.116429	FALSE	-0.931881	7.79246	0.00146848	0.0217113	TRUE	TRUE
AHNLCYTTL			16.0395	16.3839	15.7071	16.6313	16.6565	16.7006	14.4163	13.4611	14.8348	14.4408	13.7836	14.2975	0.619303	-3.15295	0.0852316	0.258063	FALSE	-1.80606	4.00439	0.0301776	0.0960036	FALSE	-1.86951	6.69494	0.00259334	0.0258263	TRUE	TRUE
SLVDQSAAL	Q9BRV8	SIKE1	9.9673	12.1841	9.79079	11.4817	14.5173	11.4192	15.8852	15.6846	16.1965	15.2701	14.9134	15.0174	1.82534	-1.42607	0.232154	0.435634	FALSE	5.27468	-6.72524	0.0177169	0.0703822	FALSE	4.41954	-5.68578	0.0271617	0.0812067	FALSE	FALSE
RLTDYVAFL	Q99627	COPS8	9.95776	17.159	12.6985	17.693	14.0786	17.9499	18.8496	18.1576	18.6311	16.3107	16.3534	17.6338	3.30211	-1.35195	0.262539	0.46429	FALSE	5.27433	-2.50159	0.127173	0.238963	FALSE	3.49422	-1.6306	0.234763	0.342468	FALSE	FALSE
KLMKKLLEA	P54920	NAPA	10.3414	10.8475	13.577	11.6321	13.9559	12.1872	16.5236	16.8329	17.2206	11.0355	10.2355	11.1123	1.00311	-0.818849	0.463954	0.635432	FALSE	5.27039	-5.14229	0.030383	0.0964348	FALSE	-0.794217	0.761291	0.516576	0.612257	FALSE	FALSE
HHIEMACTL			10.8751	10.7192	10.5804	10.9113	13.3826	14.2857	15.8676	16.043	16.1583	14.102	10.5028	14.0701	2.13499	-2.10935	0.167611	0.367351	FALSE	5.29809	-44.1658	1.57236e-06	0.00921754	TRUE	2.16675	-1.80943	0.210832	0.31746	FALSE	TRUE
HHIPEQTTQL			12.994	10.9843	12.1221	14.1402	13.3384	13.1936	16.3313	17.7273	17.8699	11.0206	14.6964	15.7558	1.52393	-2.33705	0.102642	0.284431	FALSE	5.27604	-6.93111	0.00252079	0.0283993	TRUE	1.79084	-1.15665	0.341278	0.448233	FALSE	TRUE
GQAWRAATL			10.6713	10.5943	9.98084	17.3085	17.3498	16.7821	11.0274	10.4325	11.0687	10.2924	11.0479	10.9482	6.73129	-23.6324	2.44917e-05	0.0234426	TRUE	0.427353	-1.42474	0.227604	0.349759	FALSE	0.347341	-1.07764	0.342218	0.449081	FALSE	TRUE
EENPSSVL			12.9609	10.8038	14.2279	15.077	15.2931	15.2702	17.8273	17.7295	18.1962	16.6868	16.8623	16.8781	2.54927	-2.54454	0.124779	0.314777	FALSE	5.2535	-5.20374	0.0321763	0.100029	FALSE	4.14488	-4.13913	0.0530253	0.123759	FALSE	FALSE
AHNPQQIYF			15.0409	14.9036	14.5475	16.2213	16.4955	16.0679	14.6972	13.2349	14.7083	13.5446	13.7484	13.7637	1.43088	-7.41236	0.00195174	0.0578885	FALSE	-0.617196	1.20804	0.334165	0.458491	FALSE	-1.14508	7.01976	0.00680458	0.0384562	TRUE	TRUE
DHEPNKRIL			15.3703	15.4649	14.8313	18.5968	14.2486	15.1087	20.3117	20.4971	20.628	12.7869	19.6269	20.0029	0.762484	-0.567323	0.625554	0.753701	FALSE	5.25673	-24.1555	0.000232043	0.0131644	TRUE	2.25004	-0.956047	0.438733	0.540797	FALSE	TRUE
AHNPYSTAV			16.8043	16.8754	16.4613	16.1659	16.4251	16.5612	16.0429	15.4774	11.8876	16.0203	15.7655	15.6378	-0.329585	1.90989	0.129439	0.320724	FALSE	-2.24438	1.71668	0.225807	0.347764	FALSE	-0.905813	5.32118	0.00627975	0.0373771	TRUE	TRUE
FTTDAIAL			11.4441	11.9443	9.7272	13.539	14.7881	10.617	15.9838	15.9448	16.9407	15.8496	15.3647	10.3355	1.94282	-1.38128	0.258734	0.460869	FALSE	5.25126	-7.03747	0.00664265	0.0434047	TRUE	2.81143	-1.49043	0.247404	0.355739	FALSE	TRUE
FAYTATLTV	O95365	ZBTB7A	15.0735	10.8369	9.46699	10.3031	14.419	16.1258	16.7086	16.7853	17.622	16.9709	16.8806	17.2399	1.82353	-0.754955	0.492313	0.656645	FALSE	5.24621	-3.06319	0.0856525	0.184578	FALSE	5.23803	-3.09769	0.0894005	0.174232	FALSE	FALSE
AHQKFALRL			13.3315	12.9987	13.4389	14.8381	16.6557	16.3437	17.0853	16.6654	17.3375	16.0795	16.0323	16.0694	2.68949	-4.66438	0.0350086	0.166649	FALSE	3.77302	-15.9453	0.000211036	0.0129671	TRUE	2.80403	-21.0366	0.00201284	0.0238032	TRUE	TRUE
IVAQSGPAL			11.1516	15.0032	10.9008	15.1605	16.1103	15.8132	17.785	17.1488	17.8453	16.7709	16.8894	16.6344	3.34279	-2.4635	0.122516	0.311893	FALSE	5.24116	-3.89336	0.054978	0.138894	FALSE	4.41302	-3.3189	0.0793727	0.160552	FALSE	FALSE
AASPVVSSM			15.1875	12.2213	10.0022	11.4021	11.8226	14.9238	17.3645	17.8192	17.9318	17.4566	17.2324	17.9811	0.245842	-0.131611	0.902163	0.942099	FALSE	5.23485	-3.46219	0.0715199	0.16446	FALSE	5.0864	-3.35001	0.0742327	0.153883	FALSE	FALSE
AVRETVMLL			11.0194	10.0583	11.2134	17.4811	15.929	17.4287	13.1884	10.9069	11.2756	10.7063	10.4613	10.7627	6.18253	-9.94495	0.000975565	0.0479281	TRUE	1.02658	-1.29593	0.286853	0.410375	FALSE	-0.120279	0.326037	0.772071	0.826728	FALSE	TRUE
YLLDLHSYLL	O60337	MARCHF6	12.1151	12.2956	11.7033	12.8948	12.6245	12.3194	17.1482	17.0159	17.6933	10.9554	17.1081	9.86423	0.574941	-2.38016	0.0761594	0.243972	FALSE	5.24781	-19.3318	5.17256e-05	0.00990072	TRUE	0.60457	-0.267311	0.814006	0.860332	FALSE	TRUE
STKPSSIISTK			15.5053	11.2107	10.3156	11.0336	14.2141	10.5401	17.3056	17.6816	17.7147	16.5827	15.9118	16.0833	-0.414606	0.21019	0.844779	0.906693	FALSE	5.22345	-3.25028	0.081583	0.17933	FALSE	3.84874	-2.38415	0.136083	0.233036	FALSE	FALSE
AHQPHIGLA			16.0313	16.3091	15.495	17.4955	17.4907	17.4433	15.4284	15.0242	15.5453	14.8333	14.2466	14.539	1.53138	-6.39412	0.0230363	0.136631	FALSE	-0.612493	2.13888	0.109765	0.21645	FALSE	-1.4055	4.79916	0.0111721	0.0488991	TRUE	TRUE
YLLENLAWV			11.3942	10.5746	15.879	10.326	11.2154	17.1446	17.8058	17.6598	18.0142	17.7352	17.1348	9.5906	0.279416	-0.103432	0.922906	0.95429	FALSE	5.21065	-3.15451	0.0866403	0.185934	FALSE	2.20427	-0.711979	0.522643	0.616906	FALSE	FALSE
DEQSAVSM			11.7399	11.5663	10.4366	11.9975	11.3797	12.5165	15.8789	16.5743	17.0251	10.2006	14.1278	14.7147	0.716938	-1.36736	0.246366	0.449482	FALSE	5.24518	-9.94668	0.000697431	0.01794	TRUE	1.76678	-1.19799	0.338516	0.445682	FALSE	TRUE
AHQQHGVTL			15.0844	15.4947	14.9099	15.8162	15.4636	15.8483	13.3342	13.195	13.2991	13.2508	13.0374	12.2454	0.546362	-2.56918	0.0686113	0.231579	FALSE	-1.88689	10.5836	0.00595923	0.0410095	TRUE	-2.31847	6.59555	0.00599917	0.0366336	TRUE	TRUE
DEATVSVL			11.3598	11.2579	10.0668	12.2871	11.2443	11.443	15.1018	16.4384	16.8203	14.1342	7.4836	9.9488	0.763309	-1.45693	0.223317	0.42726	FALSE	5.22537	-7.84466	0.00173977	0.0247524	TRUE	-0.372608	0.187708	0.867128	0.901612	FALSE	TRUE
AHQQSIPAV			15.4475	15.4677	15.21	16.357	17.0946	16.4683	15.2225	14.8528	15.7697	14.4087	14.0138	13.741	1.26486	-5.18343	0.0213492	0.132478	FALSE	-0.0934199	0.334954	0.764908	0.833015	FALSE	-1.3206	6.26648	0.011067	0.0487686	TRUE	TRUE
RTRPPSVQV	P28068	HLA-DMB	15.4772	10.4801	14.88	15.8135	11.1673	17.3388	17.931	19.1196	19.3793	17.2743	16.6925	17.7638	1.1608	-0.476797	0.659006	0.7774	FALSE	5.19755	-3.17409	0.0713562	0.164207	FALSE	3.63112	-2.2613	0.143032	0.241284	FALSE	FALSE
AHQQSIPAVL			19.0219	18.748	18.3617	18.4576	18.5337	18.2449	18.0616	17.219	17.7378	16.8813	16.2716	16.9261	-0.298447	1.42052	0.257235	0.459345	FALSE	-1.0377	3.33365	0.0316294	0.0989798	FALSE	-2.01752	7.07861	0.0021776	0.0243283	TRUE	TRUE
HESKFTDAY			11.8836	11.8278	10.0197	10.1091	12.3683	12.9395	16.3503	16.3754	16.5518	15.0601	14.395	15.1085	0.561972	-0.530642	0.626664	0.754145	FALSE	5.18218	-8.41968	0.0129575	0.0588919	FALSE	3.61087	-5.52079	0.0176458	0.0627283	FALSE	FALSE
RLDVSLPFV	Q14676	MDC1	11.7062	11.0575	11.0353	11.0804	11.9546	12.3017	16.2651	16.3629	16.7885	13.5555	12.8167	15.6156	0.512588	-1.20673	0.307023	0.504683	FALSE	5.20587	-19.1086	8.42427e-05	0.0110686	TRUE	2.72961	-3.1525	0.0741459	0.153781	FALSE	TRUE
AHSDLILHV	O43824	GTPBP6	16.0719	15.9782	15.4984	16.3362	16.4231	16.0626	14.6344	13.8806	14.9378	13.7982	13.108	13.9096	0.424495	-2.03887	0.125543	0.315884	FALSE	-1.36519	3.78161	0.0296092	0.0949833	FALSE	-2.24423	7.30433	0.00277188	0.0265168	TRUE	TRUE
FIMEGTLTRV	Q07889	SOS1	14.3312	10.4417	13.8689	12.1529	15.8706	11.1858	17.0025	18.1034	18.9998	16.2249	16.1449	17.12	0.189144	-0.100472	0.924908	0.955406	FALSE	5.15465	-3.80166	0.0350517	0.105037	FALSE	3.61598	-2.85643	0.0903224	0.175374	FALSE	FALSE
AHSEPLAL			15.5259	15.3267	15.1013	15.8619	16.8026	15.7619	15.7068	15.1831	15.8926	14.5437	14.5245	14.1815	0.824163	-2.33171	0.117861	0.305528	FALSE	0.276218	-1.12611	0.337422	0.461645	FALSE	-0.901413	5.3037	0.0061011	0.0368319	TRUE	TRUE
AHSESGIQM			15.7747	15.6182	15.4397	15.8589	16.3378	16.0708	14.8805	15.0014	15.6945	14.9254	14.4818	14.6181	0.478296	-2.82999	0.0539354	0.20562	FALSE	-0.418722	1.54268	0.235217	0.358029	FALSE	-0.935769	5.74028	0.00587037	0.0361027	TRUE	TRUE
NLGDFLIFL	Q14139	UBE4A	11.605	19.3947	11.504	19.0383	16.4328	19.2023	19.2922	19.2369	19.4089	18.6262	18.7852	19.0121	4.05655	-1.46804	0.256922	0.459024	FALSE	5.14478	-1.96812	0.187815	0.308872	FALSE	4.6399	-1.77369	0.217653	0.324627	FALSE	FALSE
AHSIQIMKV			20.7415	20.7058	20.1057	20.6375	20.9749	20.335	19.1201	18.5194	19.4774	19.1657	19.083	18.8917	0.131444	-0.474657	0.660064	0.77818	FALSE	-1.47873	4.25703	0.0156208	0.0652849	FALSE	-1.47092	6.63696	0.0106722	0.0479161	TRUE	TRUE
AHSMGIIVL			20.1839	19.7336	19.5068	20.283	20.739	20.1869	19.0746	18.589	18.8892	17.6256	17.2784	17.8009	0.594878	-2.27136	0.0871877	0.260981	FALSE	-0.95715	3.92039	0.020948	0.0776206	FALSE	-2.23977	8.91183	0.00116121	0.020206	TRUE	TRUE
KLADDLSTL	Q14980	NUMA1	10.6114	10.548	10.515	11.3285	16.038	16.0458	15.7392	15.4643	15.9325	15.3054	10.8719	14.5822	3.91267	-2.48993	0.130385	0.321851	FALSE	5.15385	-37.1441	0.000435535	0.0152464	TRUE	3.0284	-2.2048	0.158166	0.258394	FALSE	TRUE
SLDQLELRV			10.7286	11.9407	11.3827	11.2235	11.7008	10.777	16.0923	16.3249	17.0753	14.6291	14.7639	10.6593	-0.116915	0.265555	0.804586	0.881071	FALSE	5.1468	-11.2131	0.000416347	0.0151532	TRUE	2.00007	-1.43776	0.272966	0.381474	FALSE	TRUE
AHSTIMPRL			20.9731	20.4799	20.7217	20.9331	21.381	21.1467	20.3015	20.0221	20.8071	19.2397	18.9428	18.5185	0.428728	-2.22892	0.0903356	0.266005	FALSE	-0.348001	1.28764	0.279864	0.403421	FALSE	-1.82456	7.20854	0.00314293	0.0279196	TRUE	TRUE
AHTGVIFFL			17.8952	18.2227	17.5696	17.869	16.8348	17.236	16.313	14.7972	15.6281	15.8265	14.8849	15.2662	-0.58258	1.64009	0.189715	0.391511	FALSE	-2.31639	4.85505	0.0209204	0.0776004	FALSE	-2.56997	7.73729	0.00240856	0.0252144	TRUE	TRUE
NELLIASF	P28702;P48443;P19793	RXRB;RXRG;RXRA	11.9985	10.1099	15.6136	10.5323	16.3783	11.4624	16.6948	17.9229	18.4548	16.4334	9.31347	17.0888	0.21701	-0.0893696	0.933139	0.960373	FALSE	5.11685	-3.01584	0.0750812	0.169527	FALSE	1.70459	-0.574424	0.601225	0.685285	FALSE	FALSE
EESLFRVF			12.779	10.8645	10.8769	11.7243	10.199	12.179	16.5566	16.7844	16.5263	16.0642	16.1549	16.3321	-0.139345	0.159506	0.881027	0.929692	FALSE	5.11561	-7.97686	0.0139725	0.0612724	FALSE	4.6769	-7.29675	0.0168163	0.0610574	FALSE	FALSE
AHTKPRPAL			16.2553	16.5208	16.036	15.2626	13.554	14.1326	16.7115	17.4005	17.8022	12.25	11.3193	12.3957	-1.9543	3.75145	0.0511695	0.199918	FALSE	1.03401	-2.97188	0.0658549	0.155958	FALSE	-4.28237	11.729	0.00225803	0.0246946	TRUE	TRUE
QHGPPNIVV	Q9UL26	RAB22A	16.5012	11.416	9.93216	11.8964	16.2567	10.2807	17.1012	17.8185	18.2542	16.781	16.9066	16.6873	0.194791	-0.0728901	0.945432	0.966689	FALSE	5.1082	-2.53224	0.120248	0.229978	FALSE	4.17519	-2.098	0.170537	0.272519	FALSE	FALSE
IHAEQERVAL			10.4702	12.0498	9.66474	12.6188	14.5431	13.7752	15.6331	15.7285	16.1292	14.3841	14.2883	14.4793	2.91748	-3.25484	0.0334841	0.163389	FALSE	5.10205	-7.11804	0.0149809	0.063816	FALSE	3.65566	-5.20271	0.0341163	0.0934083	FALSE	FALSE
NEITIPVTF	P04792	HSPB1	12.0041	10.5746	21.7497	21.896	12.2085	21.3073	22.6517	18.1651	18.8055	15.9332	10.5244	21.8827	3.6945	-0.784816	0.476958	0.64471	FALSE	5.09798	-1.34856	0.282153	0.405732	FALSE	1.33735	-0.27833	0.794615	0.844666	FALSE	FALSE
RQIEYYFSV			11.432	10.3326	11.5356	11.3608	12.0458	12.0924	15.1371	16.3956	17.1234	10.4121	10.2125	13.3045	0.732924	-1.62238	0.194349	0.397181	FALSE	5.11863	-7.35156	0.00310037	0.0309543	TRUE	0.20963	-0.195794	0.859147	0.895067	FALSE	TRUE
AHTYQSPLL			19.4151	19.6318	18.8382	19.2442	18.6335	18.944	18.268	18.1876	18.5622	17.3249	16.8639	17.2331	-0.354446	1.20056	0.30117	0.499515	FALSE	-0.955771	3.63744	0.0383482	0.1109	FALSE	-2.1544	7.81848	0.00322551	0.0281342	TRUE	TRUE
YEANLPENF	Q8IYB5	SMAP1	15.0459	16.1939	10.9409	16.5809	18.6713	16.7469	18.9611	19.013	19.4337	18.0365	17.7505	18.1415	3.27282	-1.89196	0.165493	0.36526	FALSE	5.07574	-3.16938	0.0848577	0.183552	FALSE	3.91597	-2.44938	0.132661	0.229108	FALSE	FALSE
LAAGITMLL			16.0167	10.151	10.5942	12.2228	11.2086	11.4544	17.3284	17.0089	17.6502	8.5775	10.2282	10.8731	-0.625357	0.32736	0.773105	0.860868	FALSE	5.0752	-2.6785	0.113401	0.221068	FALSE	-2.36104	1.17711	0.338421	0.445611	FALSE	FALSE
YLAEKYEWDV			9.4723	11.9364	11.0245	11.3239	13.7898	14.559	15.5233	15.785	16.3463	15.3462	14.8541	15.3409	2.41315	-1.99068	0.123518	0.313208	FALSE	5.07379	-6.68339	0.0125189	0.0577477	FALSE	4.36934	-5.92398	0.0216257	0.0711263	FALSE	FALSE
MERLIEFAY	Q14145	KEAP1	13.9257	11.8482	12.6954	9.58849	10.9245	13.9329	17.6951	17.5813	18.5454	16.0789	16.2802	16.6185	-1.34111	0.944948	0.417923	0.59895	FALSE	5.1175	-7.57629	0.00502293	0.0378222	TRUE	3.50276	-5.61961	0.0225325	0.0729261	FALSE	TRUE
NQARAQAAL			11.2013	10.7545	10.205	16.8741	16.44	17.0547	11.6933	11.2087	11.6075	15.6483	9.3776	10.1532	6.06935	-17.7989	0.000184373	0.034431	TRUE	0.782934	-2.41286	0.0947211	0.19669	FALSE	1.00612	-0.504418	0.662242	0.73726	FALSE	TRUE
NEYDFKKAL			12.0099	10.9386	9.88173	13.2901	12.5713	13.4166	15.7247	15.9777	16.4685	15.4734	15.3222	15.5254	2.14924	-3.21563	0.0561557	0.21007	FALSE	5.11357	-7.8429	0.00806228	0.0469669	TRUE	4.49694	-7.28404	0.0173787	0.062206	FALSE	TRUE
LANPTTSAL			15.5214	12.2332	10.9994	15.4667	15.7541	15.2996	17.9404	17.743	18.2665	17.0423	16.8682	16.9494	2.58876	-1.90901	0.194053	0.396901	FALSE	5.06525	-3.72948	0.0624819	0.15056	FALSE	4.03528	-2.98799	0.095808	0.18241	FALSE	FALSE
MESLGYVL	P48729	CSNK1A1	11.4523	16.3757	10.6249	16.4867	16.807	17.9327	17.7684	17.7258	18.1492	17.3043	17.0083	17.0566	4.25784	-2.30431	0.134176	0.326877	FALSE	5.06352	-2.81302	0.105234	0.210397	FALSE	4.30545	-2.39546	0.13822	0.235721	FALSE	FALSE
LEAEAQAL			10.6398	11.951	10.9412	10.3987	11.6448	10.9326	15.9574	16.2495	16.6114	13.9096	11.757	9.73604	-0.185344	0.345678	0.747145	0.842797	FALSE	5.09537	-11.5987	0.0017011	0.0245297	TRUE	0.623516	-0.491511	0.663979	0.738797	FALSE	TRUE
DETIVVGM	Q8TED0	UTP15	19.6855	15.5244	14.6656	15.3946	19.5042	16.03	20.5817	21.8164	22.6456	18.7328	17.8293	19.1684	0.351079	-0.174796	0.870026	0.922979	FALSE	5.05605	-3.04208	0.067552	0.158612	FALSE	1.95163	-1.22016	0.334466	0.441852	FALSE	FALSE
AHVPTLQVL			17.0364	17.3213	16.9766	17.1612	18.0545	17.4216	15.6444	15.7002	16.762	14.3004	14.2605	14.252	0.434336	-1.51984	0.238275	0.441124	FALSE	-1.07588	2.84004	0.0876747	0.187084	FALSE	-2.84045	26.4518	0.00116057	0.020206	TRUE	TRUE
AHVVSQTAV			16.0279	16.0975	15.6644	16.0753	16.1194	15.961	15.4943	15.408	15.8163	14.9942	14.4706	14.2339	0.121981	-0.857117	0.465997	0.636924	FALSE	-0.357088	1.95202	0.123098	0.234002	FALSE	-1.36368	5.21057	0.0110755	0.0487762	TRUE	TRUE
AHYADVLGL			17.5597	17.5644	17.1478	18.2167	18.2077	18.4672	17.3023	16.9366	17.6426	16.4064	16.1387	15.9992	0.873253	-5.38412	0.0095757	0.0959284	FALSE	-0.130138	0.528564	0.628681	0.722225	FALSE	-1.24253	6.80438	0.00262488	0.0259443	TRUE	TRUE
AHYARPRAV			14.7261	14.5927	14.2983	13.3403	17.2611	17.7874	17.9523	18.2079	18.483	17.6776	16.9784	17.1044	1.59054	-1.12918	0.374447	0.56205	FALSE	3.67541	-18.504	6.50627e-05	0.0110431	TRUE	2.71445	-10.8784	0.00117779	0.0202131	TRUE	TRUE
MHSPAGRSVF			16.7604	12.5776	9.57846	12.5393	14.5419	13.6191	17.6057	18.0723	18.3657	16.4237	15.4745	16.5154	0.594605	-0.275085	0.80597	0.881674	FALSE	5.0424	-2.40763	0.134982	0.24868	FALSE	3.16573	-1.50103	0.266338	0.374792	FALSE	FALSE
AHYDVQSLL			15.3213	15.7823	15.7328	15.655	15.8186	15.414	15.6454	13.7788	15.3382	14.8279	14.784	14.4598	0.0170462	-0.0909036	0.93213	0.959659	FALSE	-0.691343	1.1599	0.354129	0.47809	FALSE	-0.921582	4.93807	0.00889454	0.0435861	TRUE	TRUE
IETLVTAI			11.2284	11.2308	12.8888	15.0057	16.9687	15.8761	16.6865	16.7375	17.0449	16.2336	16.2022	16.3284	4.16751	-5.25733	0.00627801	0.0827013	FALSE	5.04031	-8.93228	0.00957624	0.0506631	FALSE	4.47206	-8.06698	0.0146153	0.056511	FALSE	FALSE
TNPFRPQK			11.7282	10.546	10.9902	11.1531	11.2726	11.2638	15.1241	16.1799	17.1228	11.6197	9.57208	13.402	0.141674	-0.408404	0.721701	0.824707	FALSE	5.05414	-7.51673	0.00361628	0.0326444	TRUE	0.443116	-0.382338	0.733657	0.796134	FALSE	TRUE
RLKGQIPEI			9.68295	11.147	10.5137	12.9105	12.4521	13.0924	15.439	15.1589	15.9015	13.4507	13.5869	13.8008	2.37042	-5.10038	0.017559	0.122552	FALSE	5.05191	-10.6129	0.001849	0.025457	TRUE	3.1649	-7.25919	0.0136006	0.054337	FALSE	TRUE
ALYASRLYL	Q96IJ6	GMPPA	11.7512	10.9094	10.4987	10.6505	11.9184	11.0632	14.058	16.9632	17.2389	12.1265	12.3443	13.6966	0.157581	-0.300329	0.778891	0.864613	FALSE	5.03358	-4.65131	0.0273439	0.0904837	FALSE	1.66938	-2.71854	0.0575683	0.130373	FALSE	FALSE
CHGVSVAL			10.8358	10.4851	9.50792	11.5316	10.9451	12.4514	14.9788	15.2373	15.7524	13.0535	10.8567	11.1733	1.36645	-2.30971	0.0826923	0.254467	FALSE	5.04657	-11.0248	0.00121554	0.0217924	TRUE	1.41826	-1.78982	0.165457	0.266914	FALSE	TRUE
SEQFTAMF	Q9BVA1;P68371;Q3ZCM7;P04350;Q13885;Q13509;A6NNZ2;P07437	TUBB2B;TUBB4B;TUBB8;TUBB4A;TUBB2A;TUBB3;TUBB8B;TUBB	16.7254	16.439	10.5662	17.58	18.3146	18.2437	19.5258	19.6666	19.6196	18.0596	17.9287	18.3124	3.46926	-1.71692	0.22482	0.428717	FALSE	5.0271	-2.5042	0.129153	0.241477	FALSE	3.52339	-1.75276	0.220954	0.327954	FALSE	FALSE
AHYLGKTHL			10.8304	10.8053	10.8226	12.525	13.868	12.8987	14.4739	14.6114	15.2435	13.8887	13.2874	13.7213	2.27785	-5.69078	0.0294724	0.154268	FALSE	3.95687	-16.6894	0.00354094	0.0324982	TRUE	2.81306	-15.6871	0.00398147	0.0307875	TRUE	TRUE
AIASGIYLL			16.5577	16.6139	16.4984	17.1695	16.6757	16.8431	15.1428	14.4511	12.5359	15.3161	15.164	15.3251	0.339427	-2.28152	0.137874	0.331998	FALSE	-2.51339	3.22062	0.0839828	0.182499	FALSE	-1.28826	20.7764	0.000106305	0.0129028	TRUE	TRUE
AIDPHLLL			13.3193	13.2028	12.7407	12.9128	14.2592	11.9109	11.2104	9.62638	11.9501	10.547	9.78957	10.415	-0.0599543	0.0852965	0.938968	0.963217	FALSE	-2.15859	3.04965	0.0795101	0.176332	FALSE	-2.83702	9.68582	0.000896423	0.0188128	TRUE	TRUE
TLMERGLPTL			14.9144	12.028	13.9219	11.5378	16.6097	11.4207	17.9421	18.6042	19.3284	13.7496	12.5443	15.5949	-0.43204	0.226371	0.835808	0.900098	FALSE	5.00351	-5.34265	0.0145758	0.0627747	FALSE	0.341523	-0.27851	0.794454	0.844582	FALSE	FALSE
QLLAILPEA	P57086	SCAND1	16.0075	10.6279	16.1766	17.301	17.7802	18.0828	19.2761	18.8933	19.6527	17.2211	16.8837	17.6653	3.45064	-1.87924	0.197125	0.399791	FALSE	5.00338	-2.72639	0.108931	0.215383	FALSE	2.98604	-1.62635	0.241704	0.349791	FALSE	FALSE
QGFPNRVVF	P35579	MYH9	12.6844	11.0487	13.8758	10.6032	12.0809	11.2704	16.9945	17.7926	17.8303	16.5283	16.1159	17.8937	-1.21812	1.31809	0.278741	0.480107	FALSE	5.00289	-5.79304	0.0177166	0.0703822	FALSE	4.30968	-4.3982	0.0161923	0.0597887	FALSE	FALSE
KLIDRTESL	P33241	LSP1	12.0581	11.6916	10.4909	10.9294	13.2633	11.207	16.0023	16.2982	17.0462	10.0763	9.41765	9.62633	0.386331	-0.441474	0.685372	0.796748	FALSE	5.03538	-8.89457	0.00168774	0.0244773	TRUE	-1.7068	3.33599	0.0532043	0.124038	FALSE	TRUE
AIDVVPPNV			11.6096	11.6328	12.2677	11.5088	16.143	12.016	16.3053	10.6849	16.9242	16.1196	15.7036	16.0159	1.38591	-0.934367	0.44523	0.620458	FALSE	2.80143	-1.40326	0.292983	0.416985	FALSE	4.10967	-16.49	0.000327809	0.0157386	TRUE	TRUE
VHIPGARCL			11.2862	11.6211	10.7281	9.52574	8.60446	11.3971	15.7268	16.4204	16.5499	10.5372	11.5199	11.867	-1.36938	1.58888	0.232299	0.43568	FALSE	5.02057	-13.7607	0.00016197	0.0118797	TRUE	0.0962102	-0.202191	0.851129	0.888546	FALSE	TRUE
TAVSQPAAL			13.3476	11.2077	11.1947	10.8455	14.2556	12.1661	16.7816	16.8212	17.1228	16.8757	16.8846	16.815	0.505743	-0.413298	0.702584	0.81018	FALSE	4.9919	-6.89934	0.0181075	0.0712567	FALSE	4.94178	-6.90386	0.0202431	0.0682337	FALSE	FALSE
AIFQQPPVGV			17.5754	17.9307	17.3887	16.0211	16.9876	16.5685	16.5544	16.4594	17.2487	15.9145	15.753	15.7223	-1.1059	3.43634	0.0379941	0.173751	FALSE	-0.877427	2.97195	0.0503926	0.131447	FALSE	-1.835	10.8086	0.00338133	0.0287684	TRUE	TRUE
NEILQAAY	Q14671;Q8TB72	PUM1;PUM2	11.2815	15.1825	14.4782	15.4696	14.8285	15.0786	18.5855	18.388	18.9262	17.6478	17.1014	17.9006	1.47818	-1.21691	0.34286	0.534959	FALSE	4.98585	-4.11868	0.0511611	0.132714	FALSE	3.90254	-3.19033	0.0778608	0.158758	FALSE	FALSE
LVKPKIVKK			11.8611	12.1269	10.2321	10.4952	9.97147	14.5484	16.4243	16.0361	16.7756	16.5692	16.2449	10.1581	0.264994	-0.169555	0.877449	0.927338	FALSE	5.00527	-7.94956	0.00765957	0.0457835	TRUE	2.91739	-1.34593	0.294702	0.403145	FALSE	TRUE
RLFVGSIPK	O60506;O43390	SYNCRIP;HNRNPR	19.5113	19.8051	14.4804	17.6164	19.3652	17.9296	22.6409	22.8488	23.2422	16.0472	22.2918	16.2025	0.371492	-0.205251	0.8536	0.912424	FALSE	4.97837	-2.86608	0.100829	0.204595	FALSE	0.248241	-0.0924258	0.930929	0.949561	FALSE	FALSE
AAVGLALLV			11.618	10.6336	11.1825	12.1828	11.0028	12.7168	16.0166	16.2258	16.1923	16.053	10.8179	8.94213	0.822758	-1.41619	0.247582	0.450102	FALSE	5.00017	-17.1193	0.00217069	0.0270123	TRUE	0.792968	-0.369392	0.746191	0.805809	FALSE	TRUE
AIIDGKIFCV	P60510	PPP4C	20.8394	20.7358	20.6635	20.5148	20.2209	20.2982	17.9912	17.8561	18.4667	19.0637	18.8387	18.4131	-0.401591	3.94939	0.0255394	0.144078	FALSE	-2.64159	13.7523	0.00292567	0.0303061	TRUE	-1.97438	9.99662	0.00620826	0.0371223	TRUE	TRUE
RLMEICESL			11.7052	12.5694	10.8308	11.1012	10.9205	11.7783	16.4997	16.6206	16.9836	11.3915	10.2043	10.3586	-0.435146	0.769193	0.497645	0.660983	FALSE	4.9995	-9.56826	0.00636074	0.0425204	TRUE	-1.05032	1.68018	0.174157	0.276639	FALSE	TRUE
SAAPLPLYT			15.1207	10.9365	11.7149	15.3819	17.7827	16.5587	17.3046	17.3964	17.9967	15.5075	16.0088	16.4583	3.98373	-2.72891	0.0701188	0.23412	FALSE	4.97518	-3.81823	0.0569998	0.142236	FALSE	3.40081	-2.58849	0.112155	0.203767	FALSE	FALSE
GVMPEIAQA	Q92499	DDX1	11.0122	10.9763	10.855	12.1067	15.2793	14.2997	16.345	15.4603	16.0143	15.1191	14.8099	10.8784	2.94743	-3.13852	0.0877087	0.261716	FALSE	4.99208	-19.0217	0.00202142	0.0263669	TRUE	2.65468	-1.94372	0.191074	0.295819	FALSE	TRUE
AIIESTPEL	O60271	SPAG9	13.1825	12.7756	13.4157	14.0633	17.0548	14.7703	16.7512	16.8123	17.0556	15.9247	15.6068	15.8209	2.1715	-2.35549	0.132672	0.324992	FALSE	3.74839	-17.9462	0.000432714	0.0152464	TRUE	2.65946	-12.7157	0.00115417	0.020206	TRUE	TRUE
GLLAGDRLVEV	O14745	NHERF1	12.2704	10.6769	12.4648	12.0035	12.9986	11.2943	16.2694	16.9211	17.1658	14.2582	14.56	16.1372	0.294782	-0.392139	0.715299	0.820093	FALSE	4.98142	-7.95287	0.00497737	0.0377943	TRUE	3.18112	-3.91517	0.0173444	0.0621369	FALSE	TRUE
FLGEIEEI			11.2449	12.6491	10.2837	15.7223	16.4392	16.2941	16.4047	16.1899	16.4742	15.6506	15.5524	15.8347	4.75932	-6.60243	0.0136169	0.110084	FALSE	4.9637	-7.17158	0.0173876	0.0696815	FALSE	4.28665	-6.19648	0.023379	0.0744209	FALSE	FALSE
FIYQGKIPIA			11.9419	11.2279	11.4331	12.2284	10.9682	11.7881	15.769	16.5547	17.2078	14.7436	13.2409	14.9055	0.127267	-0.298819	0.783488	0.867632	FALSE	4.97622	-10.6565	0.00183142	0.0252821	TRUE	2.76239	-4.83866	0.0227385	0.0733634	FALSE	TRUE
WASPPGRWL			16.314	10.3459	15.1095	11.0609	16.6224	17.5188	19.191	20.2408	17.193	15.5804	16.291	16.1721	1.14422	-0.420624	0.695861	0.804713	FALSE	4.95176	-2.43982	0.0951594	0.197264	FALSE	2.09134	-1.1395	0.369728	0.475872	FALSE	FALSE
AIIPYIPTLIT			12.8386	13.3949	13.2418	13.995	13.442	13.4736	11.9675	11.2739	11.8118	11.545	11.2924	11.0641	0.478485	-1.9586	0.122174	0.311434	FALSE	-1.47404	5.5056	0.00617683	0.041867	TRUE	-1.8579	8.5861	0.00115672	0.020206	TRUE	TRUE
AIKENFQFK			11.0904	12.2053	11.7551	12.9014	14.0039	13.8019	14.8255	14.3926	15.03	15.1655	14.8392	14.245	1.88549	-4.02258	0.0158956	0.117848	FALSE	3.06575	-8.18897	0.00295618	0.0304479	TRUE	3.06633	-7.27891	0.00214402	0.0242073	TRUE	TRUE
AILETAPKEV			14.2958	14.2269	13.7563	13.2253	13.2029	13.2747	13.1831	12.7596	12.9916	13.2616	13.2023	12.7811	-0.858728	5.02627	0.0350772	0.166937	FALSE	-1.11492	5.3316	0.00773942	0.0459198	TRUE	-1.01133	4.45148	0.0115649	0.0497704	TRUE	TRUE
VLFEGRTVQL	Q9UPW5	AGTPBP1	16.4474	12.5165	10.8915	11.9008	17.4075	13.583	17.6406	18.1388	18.8841	16.3105	16.1689	16.4525	1.01197	-0.436517	0.684993	0.796521	FALSE	4.93599	-2.92355	0.0896063	0.189702	FALSE	3.02547	-1.83221	0.207764	0.314026	FALSE	FALSE
AILKELVTL			13.675	13.4848	13.599	15.001	14.6736	14.5888	13.0911	11.6782	11.5059	12.8577	12.4673	12.6961	1.1682	-8.50974	0.00473444	0.0741574	FALSE	-1.49456	2.95846	0.0950429	0.1972	FALSE	-0.912569	7.24141	0.00607213	0.0367295	TRUE	TRUE
YLAHLAHHL			12.0503	12.8611	11.6145	13.5353	13.3097	13.6193	16.9734	17.1116	17.3388	10.9853	11.3724	10.5748	1.31284	-3.48464	0.0616448	0.2185	FALSE	4.96597	-13.0528	0.00308838	0.0308736	TRUE	-1.19781	2.77413	0.060716	0.134907	FALSE	TRUE
ALHFKINKV			10.3051	11.1983	12.4627	12.1178	11.7941	11.944	16.3333	15.8684	16.6586	14.9305	9.15385	14.4835	0.629956	-0.995383	0.420574	0.601106	FALSE	4.96473	-7.44775	0.00879994	0.048937	TRUE	1.5339	-0.783295	0.50209	0.5991	FALSE	TRUE
YAFLREAL	Q15048	LRRC14	11.9466	14.9994	10.4794	11.9024	15.8299	15.8632	15.4999	18.1896	18.5287	15.9675	15.3533	14.5024	2.05673	-1.09924	0.333388	0.527462	FALSE	4.93095	-3.00629	0.0448994	0.122269	FALSE	2.79926	-2.00319	0.161256	0.261912	FALSE	FALSE
VAYGAAVQA			12.185	14.9688	9.55471	14.7626	15.5048	15.3471	16.9494	16.9418	17.608	16.1076	15.8762	15.9164	2.96866	-1.87967	0.195808	0.398564	FALSE	4.93025	-3.12307	0.0847316	0.183471	FALSE	3.73058	-2.38412	0.13941	0.237069	FALSE	FALSE
EEVVRLPAF	Q00013	MPP1	10.6808	15.2425	10.1544	18.9671	18.9592	18.7887	16.864	16.7954	17.1998	15.1463	15.3304	16.1594	6.87909	-4.25551	0.0507982	0.199227	FALSE	4.92715	-3.0409	0.0919105	0.192885	FALSE	3.51946	-2.13918	0.156944	0.257203	FALSE	FALSE
AILTVVPKI			16.1255	15.9501	15.8761	16.7876	17.0327	16.749	15.4586	15.1102	15.4254	14.5622	14.9507	14.7536	0.87259	-7.54964	0.00187473	0.0576821	FALSE	-0.652471	4.89117	0.0114434	0.0553382	FALSE	-1.22837	9.14483	0.00152032	0.0219126	TRUE	TRUE
AIQAEEIMKLK			14.3821	14.4711	14.5344	14.3398	14.4123	14.489	13.5537	13.3238	13.1018	12.5568	12.6964	12.5961	-0.0488569	0.791979	0.472719	0.642049	FALSE	-1.13615	8.24949	0.007575	0.0455922	TRUE	-1.84611	30.4369	7.18378e-06	0.00991697	TRUE	TRUE
AIQDHLLEV			13.0335	12.986	13.2007	13.7929	13.692	13.7648	11.8936	11.3242	11.9568	11.7397	11.7114	11.2501	0.676471	-9.43098	0.0032569	0.0652805	FALSE	-1.34855	6.37824	0.0145337	0.0626848	FALSE	-1.50635	8.7822	0.00492241	0.033487	TRUE	TRUE
AIQDKLFQV	Q9BRQ6	CHCHD6	20.0418	20.3126	20.0435	19.8892	19.645	20.1421	19.4647	19.3991	19.6208	19.0636	18.5621	18.707	-0.240549	1.42019	0.241278	0.444413	FALSE	-0.637782	5.72239	0.00600954	0.0412188	TRUE	-1.35512	7.78483	0.00316285	0.0280018	TRUE	TRUE
YEAPSLATGY	P28070	PSMB4	19.2818	19.2835	11.3164	20.8407	21.3333	19.8856	21.5399	21.3569	21.7087	21.1963	20.6076	20.7763	4.0593	-1.50948	0.264387	0.466325	FALSE	4.90789	-1.84691	0.205661	0.327435	FALSE	4.2328	-1.59058	0.251626	0.35986	FALSE	FALSE
FRSGKSPIL			10.8439	11.7934	10.2549	10.6738	12.6258	11.8954	15.5088	15.8343	16.3525	13.4687	11.492	11.0475	0.767584	-1.0593	0.35224	0.543221	FALSE	4.93445	-9.65516	0.00204924	0.0264992	TRUE	1.03865	-1.1957	0.310998	0.419206	FALSE	TRUE
AISAPPPLL			11.6492	10.9552	11.8837	14.9953	16.0157	15.1449	15.8258	15.7271	15.5308	14.1508	14.2021	14.492	3.88926	-9.19474	0.000841937	0.0458139	TRUE	4.19855	-14.3818	0.00226159	0.0274675	TRUE	2.7856	-9.33748	0.00475217	0.0329385	TRUE	TRUE
KYKVKLVEK	Q9NZM5	GLTSCR2	11.7193	11.3176	11.4101	11.0988	11.6796	11.7573	16.2829	16.3609	16.5816	9.99524	8.05119	15.3509	0.029593	-0.122953	0.909413	0.94596	FALSE	4.92614	-32.6586	1.15352e-05	0.00970739	TRUE	-0.349888	0.160059	0.887459	0.916859	FALSE	TRUE
AIVDTGTSL	P07339;P20142;P0DJD7;P0DJD8;P0DJD9;P14091	CTSD;PGC;PGA4;PGA3;PGA5;CTSE	11.1299	11.0103	11.1121	10.2305	12.913	11.7806	15.4931	15.3631	15.7968	15.4793	15.573	16.6363	0.557248	-0.715914	0.548051	0.695928	FALSE	4.46687	-33.3861	0.000351119	0.0148988	TRUE	4.81207	-12.9037	0.00551162	0.035345	TRUE	TRUE
LLRDGIELV			10.8354	11.2302	9.84009	10.5103	13.9211	12.45	14.3175	15.515	16.8318	9.81511	10.2978	11.5604	1.65856	-1.54889	0.22967	0.433406	FALSE	4.91955	-5.88726	0.00833515	0.0477048	TRUE	-0.0774362	0.116503	0.91314	0.936013	FALSE	TRUE
QLGAVVAV			11.861	14.5704	10.4449	14.6494	14.6243	11.6414	17.0096	17.1023	17.3739	16.5364	15.47	16.4126	1.34627	-0.858041	0.44087	0.616893	FALSE	4.86985	-4.00748	0.0554837	0.139769	FALSE	3.84758	-3.06278	0.0769919	0.157668	FALSE	FALSE
IAAMPLISL			11.3197	10.9364	19.4133	11.0366	10.7054	11.7607	18.6904	18.586	19.0008	18.8582	10.8465	18.5721	-2.72225	0.978714	0.428733	0.607001	FALSE	4.86928	-1.75992	0.219981	0.342029	FALSE	2.20245	-0.577878	0.594397	0.679785	FALSE	FALSE
AIWKELISL			17.1712	16.7297	16.7654	18.0167	17.2603	17.8815	15.771	14.4119	15.6162	15.6917	14.8622	15.0592	0.830711	-3.0481	0.0490051	0.196394	FALSE	-1.62241	3.58712	0.0518863	0.133979	FALSE	-1.6844	5.85902	0.00854935	0.0427175	TRUE	TRUE
AAQEAVKLY	O60506	SYNCRIP	12.3809	14.3984	13.8463	18.5268	19.6718	19.3485	18.5192	18.004	18.8261	18.389	18.3536	18.2552	5.64045	-8.15387	0.00316748	0.0646835	FALSE	4.90787	-7.57407	0.00752981	0.0454351	TRUE	4.79071	-7.94089	0.0151009	0.0575818	FALSE	TRUE
EEIKQSHSF	Q9BYW2	SETD2	11.4731	11.4346	10.6073	13.4349	13.3303	13.1214	15.6891	16.0054	16.4825	10.6072	13.6434	9.85211	2.12386	-7.14978	0.0110614	0.101946	FALSE	4.88731	-13.4047	0.000227046	0.0131644	TRUE	0.195912	-0.164283	0.883175	0.914029	FALSE	TRUE
ALADDDFLTV			21.8344	21.3856	21.7311	21.6378	21.0369	21.8221	21.2461	20.5675	21.1261	20.0441	19.8372	19.9296	-0.151461	0.554479	0.615835	0.746698	FALSE	-0.670467	2.68968	0.0644084	0.153865	FALSE	-1.71343	11.5522	0.00207191	0.024003	TRUE	TRUE
TLIQSGPAL			10.9929	9.93006	13.6824	10.9009	10.336	14.6183	16.2101	16.3698	16.6114	15.5736	15.1152	15.7227	0.416599	-0.238504	0.823582	0.892595	FALSE	4.86196	-4.33065	0.0475262	0.126706	FALSE	3.93542	-3.47813	0.0683234	0.14551	FALSE	FALSE
IERLVIQSY	Q9Y547	IFT25	11.0811	11.3339	11.2646	11.0587	11.2102	10.5696	16.0422	16.2194	16.0497	10.3162	10.8527	14.8144	-0.280358	1.35111	0.282372	0.483244	FALSE	4.87724	-51.3115	1.78057e-06	0.00921754	TRUE	0.767932	-0.540618	0.642659	0.720331	FALSE	TRUE
KAVGHPFVIQL	O14980	XPO1	13.1084	12.6109	11.5087	13.3305	13.5174	12.996	11.1155	20.1349	20.5564	11.378	11.3408	19.3357	0.87198	-1.75575	0.199272	0.401622	FALSE	4.8596	-1.55997	0.253654	0.376733	FALSE	1.60885	-0.595764	0.608603	0.691221	FALSE	FALSE
ALADFAELLRA			16.7807	16.5023	16.8659	16.1463	15.5613	16.0797	15.96	15.2742	15.96	15.7204	15.8625	15.3942	-0.787256	3.66081	0.0307279	0.157223	FALSE	-0.98491	3.88387	0.0326113	0.100593	FALSE	-1.0573	5.97856	0.00462393	0.0326214	TRUE	TRUE
RHMHVQLQL			9.97684	11.6282	10.047	11.1852	13.2375	11.6917	15.4758	15.0755	15.7034	13.5686	13.4426	13.6588	1.48746	-1.81491	0.145018	0.341868	FALSE	4.86756	-8.54657	0.00691627	0.0441069	TRUE	3.00599	-5.5381	0.0292955	0.0851253	FALSE	TRUE
ALAEIAKAEL	P23246	SFPQ	18.939	18.8896	18.6189	19.7183	20.047	19.731	18.9962	18.6179	19.169	17.8989	17.4475	17.2045	1.0163	-6.93792	0.0023165	0.0595581	FALSE	0.111887	-0.586619	0.595065	0.694159	FALSE	-1.29888	5.73531	0.0114828	0.0495571	TRUE	TRUE
LVMGDIPAA			15.4613	12.1857	9.78882	12.0914	16.6415	10.9661	17.0813	17.1142	17.7951	16.5956	15.7461	10.2295	0.754409	-0.315633	0.768107	0.857703	FALSE	4.85159	-2.92193	0.0953991	0.197503	FALSE	1.71181	-0.662063	0.545373	0.637089	FALSE	FALSE
ALAEMPDSAAA			14.9113	14.894	15.1306	10.5937	13.6314	11.434	15.5756	14.9017	15.7163	17.6195	17.6218	17.2427	-3.09229	3.40251	0.0750995	0.241924	FALSE	0.419229	-1.5961	0.23231	0.354779	FALSE	2.51599	-17.091	0.000251276	0.0152307	TRUE	TRUE
ALDSGFNSV			14.6517	10.6794	10.409	15.2367	15.6991	16.0063	17.1467	16.4235	16.7014	16.0729	9.63078	16.2994	3.73402	-2.68729	0.108948	0.293024	FALSE	4.8438	-3.49109	0.0684543	0.159992	FALSE	2.08767	-0.808969	0.471845	0.571875	FALSE	FALSE
DESIIPKKY	Q9P203	BTBD7	12.8525	14.7696	13.6186	14.089	15.7967	14.0075	18.4566	18.4284	18.9486	18.2055	12.8878	17.8768	0.884165	-1.09618	0.334687	0.528364	FALSE	4.86429	-8.35571	0.00829596	0.047649	TRUE	2.57648	-1.42477	0.269771	0.378312	FALSE	TRUE
DEQRFQLGL			10.9777	10.236	11.3864	10.7594	11.4574	11.932	14.8209	15.7002	16.6634	11.2516	10.0006	9.61189	0.516216	-1.07793	0.341741	0.533788	FALSE	4.86143	-7.72092	0.00292496	0.0303061	TRUE	-0.578704	0.967122	0.395039	0.499363	FALSE	TRUE
FLHSLNIEM	Q9UPP1	PHF8	13.2359	10.2131	12.6335	9.88045	11.7694	10.3884	16.8251	16.5858	17.19	15.6201	14.9953	16.4272	-1.34805	1.24533	0.293876	0.492887	FALSE	4.83946	-5.14686	0.0308277	0.0972203	FALSE	3.65338	-3.6085	0.0415018	0.105371	FALSE	FALSE
ALAGGPLAV			11.4478	11.2681	12.121	10.2461	15.6524	12.7311	11.5638	11.4467	15.7961	14.8545	14.1094	14.3881	1.26421	-0.798219	0.504649	0.666079	FALSE	1.32321	-0.910029	0.453726	0.571213	FALSE	2.83834	-8.38366	0.00126339	0.0206385	TRUE	TRUE
KLWNKIWCI			13.7147	12.3906	12.9702	14.5968	12.7173	14.3715	17.7716	17.6302	18.2448	12.7496	12.1671	10.6831	0.870065	-1.23295	0.29548	0.494005	FALSE	4.85706	-11.4038	0.0017131	0.0245881	TRUE	-1.15856	1.59848	0.198753	0.30402	FALSE	TRUE
ALAGVSFEI	P69849;Q15155;Q5JPE7	NOMO3;NOMO1;NOMO2	19.8785	19.7263	19.819	19.4353	19.6317	19.4807	19.9472	18.7277	19.946	19.2884	19.1762	19.1895	-0.292023	3.94294	0.0196379	0.128318	FALSE	-0.267632	0.654828	0.578456	0.679685	FALSE	-0.589897	10.4009	0.000614751	0.0174858	TRUE	TRUE
FLDESRSTQYM			12.1649	11.8591	15.0907	10.7319	11.2183	12.5988	17.2946	18.2615	18.067	16.2347	16.2372	16.5521	-1.52187	1.29853	0.282664	0.483574	FALSE	4.83615	-4.51342	0.0342648	0.103791	FALSE	3.30315	-3.1902	0.083522	0.166442	FALSE	FALSE
KMKPLWIMY			12.2767	12.2592	11.285	12.4577	11.5042	12.7011	17.0308	16.0698	17.2707	9.77782	9.33111	16.8316	0.280663	-0.571993	0.598275	0.734852	FALSE	4.85015	-9.85954	0.000631774	0.0176678	TRUE	0.0398634	-0.0162633	0.988455	0.991952	FALSE	TRUE
LLTDVLLLL			11.1805	14.9871	9.62947	14.1231	14.6688	17.5714	16.5797	16.6753	17.0438	15.0311	15.3548	14.6354	3.52202	-1.83633	0.150313	0.348042	FALSE	4.83386	-3.02507	0.0923241	0.193462	FALSE	3.07472	-1.91548	0.191293	0.29598	FALSE	FALSE
HEQVVERL			11.2937	12.6067	12.2452	13.3496	14.2242	13.9248	16.4242	16.8554	17.3971	14.244	13.1913	14.1182	1.78431	-3.81128	0.0247638	0.141818	FALSE	4.84369	-10.0447	0.000887127	0.0193673	TRUE	1.80263	-3.51168	0.0257213	0.0787274	FALSE	TRUE
TESLIQQY			9.848	11.6987	14.5053	15.4906	16.5844	15.9552	16.88	16.6704	16.9897	16.5461	15.8291	16.1044	3.99272	-2.87154	0.0913077	0.267742	FALSE	4.82935	-3.55865	0.0697127	0.161669	FALSE	4.14251	-3.02406	0.0889617	0.173622	FALSE	FALSE
AMEKSVPAI			12.5591	9.42619	10.779	13.8673	14.3098	14.2572	15.9059	15.1229	16.2213	15.5299	15.5132	15.4524	3.22335	-3.51174	0.0676931	0.230357	FALSE	4.8286	-5.00796	0.0231641	0.0821373	FALSE	4.57706	-5.04352	0.0370341	0.0980645	FALSE	FALSE
ALAKIEIKL			15.3959	14.789	15.0059	14.511	15.8297	14.8709	13.4401	12.5705	13.0984	12.8847	12.1568	12.0977	0.00693364	-0.0160595	0.988268	0.992644	FALSE	-2.02723	6.55971	0.00406069	0.0343563	TRUE	-2.68389	8.68228	0.00156291	0.0221524	TRUE	TRUE
RQLEEEGITFV			13.8932	11.2337	14.0534	12.2024	11.7058	10.796	17.7347	17.7501	18.165	15.1642	14.2319	16.0883	-1.492	1.48782	0.240445	0.443522	FALSE	4.82316	-5.21331	0.0315962	0.0988911	FALSE	2.10141	-1.98279	0.135147	0.232125	FALSE	FALSE
GQISEVVVV	Q14011	CIRBP	18.0216	15.6617	10.777	16.2968	20.0723	16.4495	19.1474	19.4568	20.3049	18.4573	17.8668	17.9663	2.78604	-1.13052	0.335734	0.529034	FALSE	4.81626	-2.22857	0.149293	0.265798	FALSE	3.27667	-1.53039	0.26383	0.372173	FALSE	FALSE
KTRGIFETK	P52789;P19367	HK2;HK1	10.1312	9.98512	13.175	11.3425	11.0523	15.0604	15.1814	16.4084	16.1406	16.991	15.8529	17.1615	1.38795	-0.837525	0.451409	0.626118	FALSE	4.813	-4.35758	0.0320424	0.0997584	FALSE	5.57137	-4.98334	0.0214704	0.0707267	FALSE	FALSE
SEAGSLPAF	Q99814	EPAS1	15.0422	11.4834	11.2792	12.8486	17.4261	11.3138	16.8077	17.2494	18.1686	14.6035	14.791	14.6476	1.26122	-0.571921	0.602254	0.737354	FALSE	4.80692	-3.73853	0.0476199	0.126793	FALSE	2.07911	-1.69999	0.230703	0.338422	FALSE	FALSE
TDGKVFQF	P83731	RPL24	13.7747	13.2477	10.828	10.6198	14.8718	13.7829	17.7195	16.9986	17.5522	14.9152	13.7735	14.0949	0.474686	-0.303312	0.778308	0.864198	FALSE	4.80666	-5.15165	0.0282703	0.0923041	FALSE	1.64439	-1.6973	0.204026	0.309892	FALSE	FALSE
MQNPQILAA			11.5475	12.8343	9.01874	13.9576	15.0243	14.6787	16.0733	15.7907	15.9523	15.2372	14.1285	14.6964	3.42003	-2.93831	0.0832443	0.255176	FALSE	4.80525	-4.27619	0.049634	0.13018	FALSE	3.55384	-3.04908	0.0769832	0.157668	FALSE	FALSE
TLFYSLREV	Q0VG06	FAAP100	14.564	11.6491	10.5328	11.4397	10.4857	11.296	16.7522	16.9222	17.4859	15.7128	15.5549	16.7872	-1.17485	0.949105	0.433271	0.611362	FALSE	4.80482	-3.93197	0.0529683	0.135673	FALSE	3.76969	-2.98585	0.0766663	0.157243	FALSE	FALSE
ALAKLVEAI	P62424	RPL7A	18.6201	18.6671	18.8458	18.5713	18.9028	18.9361	18.0309	17.8168	18.2923	17.6149	17.5622	17.505	0.0924194	-0.683423	0.539986	0.689917	FALSE	-0.664316	4.32162	0.0237626	0.0833359	FALSE	-1.15028	15.1902	0.000871927	0.0187437	TRUE	TRUE
KQRGQSLAV			10.9181	10.3539	9.49031	11.3027	12.535	12.6404	14.1135	15.4641	15.7017	13.228	9.79155	14.1786	1.90528	-3.18981	0.0332756	0.162854	FALSE	4.83901	-7.49392	0.00190544	0.0257347	TRUE	2.14531	-1.53713	0.244196	0.352423	FALSE	TRUE
AAVTGVLSL			10.7769	15.4589	10.0664	15.585	15.9891	12.1523	16.8144	16.9603	16.9144	17.1452	16.6953	17.153	2.47469	-1.18749	0.306826	0.504633	FALSE	4.7956	-2.8341	0.105062	0.210155	FALSE	4.89709	-2.88351	0.100322	0.188749	FALSE	FALSE
KQMEDGHTLF			11.8673	10.2249	11.8056	10.9552	11.4459	13.0432	16.3225	15.6181	16.4716	14.6415	14.8878	15.2113	0.515466	-0.622278	0.568268	0.712597	FALSE	4.83813	-8.08443	0.00443289	0.0356889	TRUE	3.61424	-6.42848	0.0149551	0.0572732	FALSE	TRUE
ALAKPPVVSV			17.0219	17.2045	16.8649	16.4563	15.9409	16.1689	15.9355	16.0951	16.5547	15.8365	15.0471	15.5033	-0.841753	4.71584	0.0130268	0.108428	FALSE	-0.835388	3.97878	0.0277676	0.0912672	FALSE	-1.56817	6.29877	0.0108516	0.0482486	TRUE	TRUE
ALANQKLYSV			16.2719	16.6673	15.8398	15.3693	15.0625	15.0927	13.9018	13.4125	14.2343	14.2505	14.2274	13.8626	-1.08482	4.20267	0.0312872	0.158324	FALSE	-2.41012	7.13617	0.00203927	0.0264747	TRUE	-2.14617	7.94993	0.00401883	0.0308901	TRUE	TRUE
MEQYIRETY			11.569	10.8468	11.2251	11.3803	11.1524	11.0896	16.1192	15.6591	16.3408	15.3959	15.2029	11.1151	-0.00619819	0.027367	0.980065	0.988419	FALSE	4.82605	-16.6705	7.66267e-05	0.0110686	TRUE	2.69101	-1.90665	0.191364	0.296002	FALSE	TRUE
ALAPAPPQV	Q04206	RELA	16.2574	16.0399	15.8471	15.4752	16.336	16.5088	19.443	19.1909	19.6707	18.5364	18.0281	18.3737	0.0585149	-0.171651	0.876452	0.926662	FALSE	3.38671	-18.574	5.8867e-05	0.0104565	TRUE	2.26455	-11.8518	0.000387208	0.0159453	TRUE	TRUE
ALAPHLDDA			15.6272	15.6034	15.4075	15.1121	14.8056	14.7925	15.0761	14.4911	15.017	14.203	13.7266	13.9134	-0.642647	5.12122	0.00989126	0.0970706	FALSE	-0.684627	3.44818	0.0524858	0.134931	FALSE	-1.59836	10.306	0.00209813	0.024003	TRUE	TRUE
AEFDAVVGY	Q9Y2Y0	ARL2BP	15.3743	10.9697	10.5462	14.1911	17.5639	14.812	16.8805	17.0541	17.3201	15.0506	14.9079	14.9375	3.22556	-1.73484	0.167964	0.367668	FALSE	4.78813	-3.09128	0.0891119	0.189003	FALSE	2.66857	-1.72807	0.225919	0.333144	FALSE	FALSE
AQAPAQSQF	Q92793	CREBBP	10.973	11.21	13.4402	15.0571	16.1956	15.5278	16.687	16.2596	17.0349	15.4526	14.9985	15.282	3.71912	-4.3627	0.0278706	0.150173	FALSE	4.78609	-5.85632	0.0194852	0.0743644	FALSE	3.36997	-4.22844	0.0468466	0.113989	FALSE	FALSE
ALAPSPAAA			14.6682	14.2696	14.3842	15.0256	15.4739	15.373	18.4122	18.5047	18.9878	17.1297	16.7301	17.5043	0.850142	-4.71823	0.00959904	0.0959364	FALSE	4.19421	-19.5815	0.000110866	0.0117486	TRUE	2.6807	-10.596	0.00169021	0.022609	TRUE	TRUE
DEAAAMGAVY			10.8301	13.0774	12.7749	12.9355	12.4892	13.3976	16.9287	17.0322	17.0652	15.5419	15.6065	16.29	0.713276	-0.949298	0.423663	0.603397	FALSE	4.78121	-6.77883	0.0207078	0.0771631	FALSE	3.58531	-4.82107	0.0265077	0.0801774	FALSE	FALSE
ALARLVLRL			17.5097	17.3685	17.0034	17.753	17.9857	17.9703	16.3397	15.8146	16.9448	16.002	15.9162	15.5734	0.609115	-3.61469	0.0377099	0.173091	FALSE	-0.927474	2.57851	0.0872878	0.186716	FALSE	-1.46335	7.32624	0.0019922	0.0237544	TRUE	TRUE
ALASEPLKV	Q8N573	OXR1	16.1081	16.0658	15.5824	16.994	16.8109	16.8513	14.7686	14.3312	14.7925	14.7919	14.704	14.4039	0.966645	-5.44418	0.0206053	0.130222	FALSE	-1.28801	5.70758	0.00485503	0.0373215	TRUE	-1.28549	6.25529	0.00482728	0.0331203	TRUE	TRUE
ALASGLILI			17.7858	17.6742	17.9645	17.6283	18.5003	17.4683	17.0571	15.567	16.8948	16.9041	16.9491	16.8782	0.0574784	-0.173323	0.876607	0.926684	FALSE	-1.30188	2.71515	0.105826	0.211248	FALSE	-0.897691	10.3119	0.00623347	0.0372032	TRUE	TRUE
HHGGRVPEL			11.8665	12.4621	10.3338	11.5607	13.2886	11.2907	16.5254	16.3257	16.1061	10.7032	14.2381	14.3263	0.492541	-0.552909	0.609774	0.742305	FALSE	4.7649	-7.38289	0.0146594	0.0629777	FALSE	1.53506	-1.13607	0.337356	0.444539	FALSE	FALSE
YAYDGKDYLAL			17.6378	11.1949	11.1391	11.5343	10.0876	14.5024	20.3666	21.3671	12.5279	20.3834	19.5171	21.209	-1.28251	0.509303	0.642822	0.765743	FALSE	4.76326	-1.34928	0.252788	0.375912	FALSE	7.04588	-3.18585	0.0757229	0.155988	FALSE	FALSE
LEYIHEHEY			12.222	11.817	11.3757	12.5893	11.9998	12.5227	19.8979	19.5797	10.2252	10.5399	9.79409	18.958	0.565689	-1.84051	0.144499	0.341063	FALSE	4.7627	-1.49679	0.271731	0.394582	FALSE	1.29243	-0.438352	0.703418	0.771774	FALSE	FALSE
IIREGTIGK			10.9224	11.6975	10.6892	12.3526	12.3423	11.3038	15.717	15.8263	16.1402	14.7804	10.568	9.76234	0.896525	-1.93843	0.125832	0.316139	FALSE	4.79146	-14.5159	0.00128317	0.0220024	TRUE	0.600543	-0.378779	0.738969	0.799929	FALSE	TRUE
ALASVIKEL			15.2601	15.291	14.8631	15.293	15.0643	15.4283	13.7354	13.9162	14.9163	13.4064	13.2	13.6147	0.12383	-0.711867	0.518248	0.675608	FALSE	-0.948762	2.4189	0.10931	0.21594	FALSE	-1.73099	9.48386	0.000756464	0.0180949	TRUE	TRUE
DEVYQVTV			15.0162	11.5543	13.9551	14.8256	15.1749	15.4782	18.197	18.0353	18.5647	18.3767	18.0228	10.1832	1.65106	-1.58569	0.245901	0.44886	FALSE	4.75716	-4.5922	0.0406011	0.114791	FALSE	2.01902	-0.70509	0.53916	0.63197	FALSE	FALSE
ALATKLLSL			14.1178	14.1923	13.67	13.7812	14.6416	13.8804	12.1105	10.8194	11.8925	12.5442	12.1193	12.4175	0.107688	-0.339737	0.75469	0.848253	FALSE	-2.38588	5.53478	0.0159999	0.0662354	FALSE	-1.63301	7.92475	0.00177014	0.0229127	TRUE	TRUE
ALCDIKQAYT			13.8492	14.1939	13.5594	13.5822	12.9618	13.3009	11.8002	11.6595	12.1267	11.0526	10.7903	11.7521	-0.585821	2.28378	0.0844668	0.256874	FALSE	-2.00536	8.729	0.00130888	0.0221973	TRUE	-2.66912	7.8358	0.00272965	0.0264249	TRUE	TRUE
QAVAVILSL	Q99081;P15884	TCF12;TCF4	9.70542	11.9251	9.96204	10.7237	11.6039	17.4221	10.6135	17.2704	17.9539	11.4983	8.49619	11.8062	2.71904	-1.22735	0.324871	0.520415	FALSE	4.74841	-1.94296	0.1719	0.291429	FALSE	0.0693525	-0.0547238	0.959355	0.971127	FALSE	FALSE
YMADRLLGV	Q14999	CUL7	11.0671	10.6816	11.1713	10.2381	10.3398	11.5296	14.2096	15.9562	16.9892	12.7076	13.2738	14.1327	-0.270832	0.614782	0.589908	0.728549	FALSE	4.74499	-5.75334	0.0248453	0.0855313	FALSE	2.39806	-5.44724	0.019041	0.0656916	FALSE	FALSE
ITAIWETRL			11.0984	10.7034	11.1893	10.6673	11.6324	11.6094	15.9222	15.5215	15.8773	9.62078	14.0273	9.9518	0.306041	-0.871431	0.450926	0.625763	FALSE	4.77665	-24.4037	2.07538e-05	0.00970739	TRUE	0.202947	-0.142446	0.899531	0.926236	FALSE	TRUE
ALCGEQVHI			13.6361	13.7487	12.9876	12.8581	12.9273	13.0126	11.0418	10.6345	12.7662	12.0375	11.6117	11.278	-0.524774	2.17463	0.153207	0.351324	FALSE	-1.97664	2.84384	0.0803161	0.17753	FALSE	-1.81506	5.61338	0.00503433	0.0338571	TRUE	TRUE
THIYTKEEV	P51687	SUOX	9.63017	10.9238	10.3077	12.4708	11.3317	11.9014	14.6697	15.0646	15.4078	10.3579	10.8572	10.6339	1.61404	-3.24305	0.0323214	0.160691	FALSE	4.76011	-11.0656	0.00121023	0.0217518	TRUE	0.329103	-0.821675	0.480167	0.579665	FALSE	TRUE
VLNDGAPNV			11.6165	12.4252	10.9367	11.7196	13.6814	13.8936	16.5619	16.1584	16.538	15.1949	14.9487	15.1176	1.43874	-1.76567	0.166083	0.365782	FALSE	4.75998	-10.5868	0.00478433	0.0370064	TRUE	3.42763	-7.85605	0.0134581	0.0539968	FALSE	TRUE
GFYTPRPGK	O95071	UBR5	10.4312	11.5839	9.41389	10.5761	11.7887	11.908	14.3958	15.5659	15.7275	13.4786	12.679	13.4389	0.947916	-1.25124	0.287549	0.487535	FALSE	4.75337	-6.30178	0.00505327	0.0378824	TRUE	2.72249	-4.01149	0.034463	0.0939795	FALSE	TRUE
HYFSKMKAL			16.0645	11.5814	15.7262	13.1374	12.9915	12.7258	19.1672	18.9092	19.4933	17.0193	16.6177	17.3104	-1.50577	1.0411	0.405865	0.588501	FALSE	4.73253	-3.26116	0.0796199	0.176499	FALSE	2.5251	-1.73519	0.220146	0.327117	FALSE	FALSE
ALCGKLLTL			13.33	13.0611	12.7066	12.0318	12.9247	12.9082	11.2743	11.7605	10.9043	11.5947	11.6874	11.4562	-0.41099	1.18855	0.312753	0.510096	FALSE	-1.7195	5.60687	0.00647088	0.0428649	TRUE	-1.4531	7.54346	0.00835937	0.0422911	TRUE	TRUE
VLADRGVVCI			10.5364	11.6502	9.56223	10.803	12.1554	11.3974	14.8934	15.5984	15.44	11.8786	10.8324	12.5649	0.869035	-1.20864	0.303466	0.50177	FALSE	4.72771	-7.38859	0.0093559	0.0500962	FALSE	1.17571	-1.49609	0.211163	0.31768	FALSE	FALSE
QMDIIVSEV			11.0564	10.9813	10.9974	13.8601	15.5935	15.595	15.9457	15.3405	15.9772	10.1397	14.1085	14.8878	4.0045	-6.92247	0.0200713	0.129106	FALSE	4.74279	-22.755	0.00170813	0.0245798	TRUE	2.03363	-1.38313	0.300739	0.409254	FALSE	TRUE
LVLPSPRPYV			11.0373	11.8826	10.4323	11.0174	14.2762	11.2996	14.3551	16.2833	16.8779	10.9735	11.8043	13.1294	1.08036	-0.961109	0.416189	0.597666	FALSE	4.72134	-5.4276	0.0111112	0.0546635	FALSE	0.851674	-1.12707	0.331105	0.438604	FALSE	FALSE
DENLPPVI			14.6233	14.3599	10.6213	11.7077	12.4835	11.671	17.9759	17.3089	18.481	16.437	16.2444	16.676	-1.24743	0.945593	0.437463	0.614341	FALSE	4.72043	-3.53284	0.0592173	0.145389	FALSE	3.25094	-2.50392	0.127012	0.221999	FALSE	FALSE
ALCMGNHEL			12.4271	12.3482	11.7754	12.4385	12.788	13.035	11.5384	10.7363	11.8995	9.92637	10.9579	10.3959	0.57025	-2.12349	0.102927	0.284781	FALSE	-0.792168	1.97838	0.134769	0.248435	FALSE	-1.75687	4.85275	0.0112022	0.0489376	TRUE	TRUE
AAFCKLIVY			11.6598	10.2014	11.0698	11.7857	12.446	13.7264	15.2879	15.8998	15.9658	12.5262	13.5314	12.9127	1.67568	-2.36052	0.0830181	0.254675	FALSE	4.74079	-9.97316	0.00222911	0.0273126	TRUE	2.01312	-3.91001	0.0217311	0.071313	FALSE	TRUE
RLMEPIYLV			11.1369	10.7723	13.1811	10.9613	11.6867	12.1384	16.1058	16.5671	16.5564	15.4213	14.9054	15.7986	-0.101276	0.122865	0.910491	0.946653	FALSE	4.713	-6.16202	0.0208662	0.0775028	FALSE	3.67833	-4.63833	0.0285871	0.083775	FALSE	FALSE
GLGELAGLTV			10.9984	16.0158	11.4551	16.9696	17.7637	17.6701	17.6252	16.9578	18.0244	17.2924	17.2489	17.0794	4.64474	-2.86492	0.09781	0.277521	FALSE	4.71269	-2.88821	0.0936687	0.195356	FALSE	4.3838	-2.73461	0.111357	0.20282	FALSE	FALSE
ALDDEFITV			18.4399	18.5906	18.564	17.3737	16.4828	17.7528	16.6507	16.7215	16.5406	16.9116	16.5504	16.6668	-1.3284	3.50263	0.0696435	0.233571	FALSE	-1.8939	26.9766	1.28486e-05	0.00970739	TRUE	-1.82191	15.6855	0.000927096	0.0189884	TRUE	TRUE
ALDDFSISVL			15.313	15.0708	15.094	14.5386	11.0577	14.3776	12.5525	13.5009	14.0297	14.1627	14.1578	14.0402	-1.83461	1.61348	0.24686	0.449774	FALSE	-1.79822	4.09631	0.0492597	0.12951	FALSE	-1.03899	11.9519	0.00124948	0.020629	TRUE	TRUE
QLCDVTLQV			10.1723	11.4133	11.019	17.2329	17.3149	12.2678	11.906	17.0991	17.7237	17.0469	10.463	16.6722	4.73705	-2.77257	0.0987107	0.278841	FALSE	4.70808	-2.50438	0.120169	0.229885	FALSE	3.8592	-1.78165	0.209722	0.316224	FALSE	FALSE
KLLERVSAI	Q8WX92	NELFB	13.739	11.564	10.7259	13.1856	12.1278	14.3459	16.619	16.5248	17.007	14.8892	14.6142	15.3594	1.21014	-1.09718	0.340179	0.532829	FALSE	4.70731	-5.17325	0.0316609	0.0990034	FALSE	2.94461	-3.18724	0.0743412	0.154015	FALSE	FALSE
ALDDNVCMA			11.5919	11.4716	10.7508	11.6399	13.3765	11.8615	14.407	13.6942	14.3049	14.6481	13.994	14.6863	1.02119	-1.68622	0.194146	0.396977	FALSE	2.86389	-8.31976	0.00127871	0.0220024	TRUE	3.17135	-9.1762	0.000874845	0.0187437	TRUE	TRUE
FSTPLNPLL			10.7834	11.7257	17.2078	18.0468	10.9859	18.5799	17.7218	17.7813	18.3322	17.7488	9.87746	17.5509	2.63188	-0.832224	0.45379	0.627576	FALSE	4.70614	-2.3386	0.141969	0.256807	FALSE	1.82007	-0.5557	0.609801	0.6922	FALSE	FALSE
FAYTAKLLL			10.2447	12.0768	11.7783	17.0857	16.2546	16.9565	16.1562	15.7404	16.3187	12.7846	12.8451	12.5498	5.39899	-8.65894	0.00423853	0.0720585	FALSE	4.70519	-7.93352	0.00934235	0.0500805	FALSE	1.35991	-2.36655	0.135555	0.232574	FALSE	FALSE
MAAERVKAW	Q8IXM6	NRM	14.5684	14.7324	14.2869	13.3472	14.7791	15.3797	19.0632	19.1323	19.5753	15.9928	15.3588	16.2819	-0.0272321	0.0441551	0.968487	0.981843	FALSE	4.72772	-22.8914	3.02469e-05	0.00970739	TRUE	1.34861	-4.46454	0.0230377	0.0739256	FALSE	TRUE
SLKDLVKEK			10.5086	13.2557	13.1769	12.7962	12.4784	12.5011	16.8977	16.7746	17.3721	11.3246	10.5706	10.7243	0.278221	-0.306203	0.787742	0.870332	FALSE	4.70109	-5.10423	0.0307942	0.0971591	FALSE	-1.44058	1.54622	0.248054	0.356401	FALSE	FALSE
ALDDRLYCV			16.1741	16.3596	16.1397	15.3474	12.4107	15.2039	14.3404	15.4388	15.7786	15.1971	15.0243	15.3458	-1.90379	1.98653	0.18406	0.385763	FALSE	-1.03853	2.36394	0.135903	0.249817	FALSE	-1.03539	8.98086	0.00125127	0.020629	TRUE	TRUE
ALFPGDVDRL			11.6073	11.3398	11.8848	10.8916	10.3856	11.4188	16.0366	16.3747	16.5802	13.3167	14.3839	15.3525	-0.711962	2.11114	0.124246	0.314211	FALSE	4.71989	-21.1344	2.96425e-05	0.00970739	TRUE	2.74039	-4.50266	0.0356709	0.0957982	FALSE	TRUE
RLLEGYEIYV	Q14676	MDC1	16.2335	12.2547	15.5256	11.3449	11.5477	10.6269	19.1676	19.0288	19.9036	17.5476	17.4781	18.277	-3.4981	2.78318	0.0972763	0.276819	FALSE	4.69543	-3.74096	0.0558188	0.140289	FALSE	3.0963	-2.4735	0.121906	0.215605	FALSE	FALSE
ALDEKLLNI	Q10570	CPSF1	19.6785	19.7217	19.4527	19.3581	19.1859	19.8344	18.2019	17.8268	18.4749	18.3741	17.9656	18.2212	-0.158193	0.749301	0.513253	0.671803	FALSE	-1.44975	7.05317	0.00767084	0.0457835	TRUE	-1.43069	9.83677	0.00102046	0.0195112	TRUE	TRUE
IAFSRPVKY	Q99759	MAP3K3	13.2428	13.6349	10.582	14.0229	13.889	16.2622	16.6183	17.4397	17.4739	16.6007	16.0885	17.141	2.23811	-1.82009	0.146207	0.343194	FALSE	4.69072	-4.69579	0.0311591	0.0979672	FALSE	4.12349	-4.09906	0.0398374	0.102742	FALSE	FALSE
ALDEVFTKV	Q9UMX5	NENF	16.9441	17.2738	16.9198	17.2113	17.0852	17.2375	16.3394	15.9849	16.4319	15.897	16.0404	15.7452	0.132078	-1.06977	0.372089	0.560027	FALSE	-0.793881	4.46643	0.011892	0.0564004	FALSE	-1.15171	8.08438	0.00175718	0.0228935	TRUE	TRUE
VHITSRESL			14.6538	14.391	14.2881	15.6631	15.966	15.9528	18.8522	19.2251	19.3772	17.4225	16.2902	17.1696	1.41635	-9.63317	0.000679211	0.0431083	TRUE	4.7072	-24.7498	3.96857e-05	0.00970739	TRUE	2.51646	-6.98999	0.0119862	0.0507459	FALSE	TRUE
VLGGKAFLEHL			12.1796	12.1559	19.225	11.6742	18.0297	12.1814	19.1893	18.7176	19.7116	19.0147	18.1842	18.7699	-0.558391	0.179359	0.866542	0.921076	FALSE	4.686	-1.97733	0.182927	0.303716	FALSE	4.13609	-1.74867	0.21976	0.32672	FALSE	FALSE
ALMQPVRKV			9.56937	10.5316	11.5177	11.7969	13.3074	12.2479	15.227	14.7801	15.7182	14.3655	14.2687	14.6203	1.91117	-2.65861	0.0594358	0.215006	FALSE	4.70221	-7.53206	0.00557455	0.0395722	TRUE	3.8786	-6.77919	0.0176558	0.062753	FALSE	TRUE
YLFRNITV	Q14558	PRPSAP1	12.9086	9.58543	11.1304	10.617	10.0444	10.7762	15.1037	16.0471	16.4818	13.4223	12.5	14.4673	-0.728911	0.739657	0.529996	0.683309	FALSE	4.66939	-4.47818	0.0259521	0.0877467	FALSE	2.25504	-2.02124	0.129479	0.22506	FALSE	FALSE
ALDEVIFSL			11.1223	10.0951	11.178	11.7507	16.0759	11.4308	15.9817	16.0118	16.849	16.8258	17.1205	16.5692	2.28732	-1.48652	0.263555	0.465373	FALSE	5.4823	-12.1168	0.000340496	0.0148225	TRUE	6.03999	-15.6318	0.000849983	0.0186752	TRUE	TRUE
LAGGIAAAI			16.6328	11.9664	10.7006	11.181	11.6635	11.7249	17.1199	18.1903	17.9863	9.7653	16.6356	18.245	-1.57681	0.870196	0.474527	0.643191	FALSE	4.66557	-2.54471	0.118248	0.227418	FALSE	1.78204	-0.563115	0.606882	0.689834	FALSE	FALSE
LYGGIILLL			11.1968	11.3024	11.5232	10.3674	18.7385	18.8456	10.7001	18.4782	18.8386	17.5976	10.3656	10.4373	4.64307	-1.65231	0.239989	0.443103	FALSE	4.66484	-1.75598	0.220848	0.342828	FALSE	1.45937	-0.607885	0.604923	0.688325	FALSE	FALSE
FVDGSAIQV	Q9NUQ6	SPATS2L	10.3046	14.3168	15.2201	10.6529	17.4228	12.0084	18.1103	17.6255	18.093	19.2142	18.6755	18.7975	0.0808548	-0.031571	0.976459	0.986463	FALSE	4.66243	-3.0695	0.0893062	0.189269	FALSE	5.61525	-3.69567	0.0637592	0.13896	FALSE	FALSE
FALNNPEM	Q92597	NDRG1	11.6065	10.9463	10.6311	14.0591	10.0984	15.4655	15.4719	15.6605	16.1435	10.9658	13.8806	14.8193	2.14637	-1.31498	0.312326	0.509768	FALSE	4.69735	-13.4164	0.000350439	0.0148988	TRUE	2.16059	-1.80771	0.198438	0.303745	FALSE	TRUE
YHQVTRAVL			14.5668	16.3695	15.8408	16.841	16.5194	17.0508	19.863	20.397	20.5983	18.6695	18.0012	19.1068	1.21136	-2.17534	0.143259	0.339413	FALSE	4.69377	-8.11752	0.0060368	0.0413049	TRUE	3.00011	-4.80681	0.0139549	0.0551459	FALSE	TRUE
ALDGKIYEL	Q13017	ARHGAP5	16.5624	16.1937	15.8466	15.676	15.156	16.1897	15.0011	14.666	15.2117	14.9025	14.4659	14.5227	-0.527014	1.4519	0.228575	0.432088	FALSE	-1.24131	4.76188	0.0103976	0.0527447	FALSE	-1.57055	6.33355	0.00505435	0.0338846	TRUE	TRUE
QLLDTSYLL	Q2VPB7	AP5B1	11.9465	17.5451	10.2737	18.4128	18.0977	18.4816	18.1832	17.4022	18.1439	17.7979	17.6011	17.2747	5.07559	-2.30514	0.146902	0.344261	FALSE	4.65467	-2.10303	0.166853	0.286079	FALSE	4.3028	-1.9523	0.188937	0.293564	FALSE	FALSE
YAASAIGYL			12.8712	11.2922	10.8201	11.4466	15.1874	15.8381	16.0503	16.1241	16.8706	12.0664	9.88533	10.815	2.4962	-1.66155	0.202034	0.404948	FALSE	4.68716	-6.96194	0.00856653	0.048262	TRUE	-0.738945	0.8346	0.450904	0.552248	FALSE	TRUE
ALDKITASL			14.9665	14.6606	14.2076	14.2337	15.1993	14.1779	12.5708	11.1254	12.8832	12.9092	12.2938	11.7783	-0.074583	0.187315	0.861818	0.918216	FALSE	-2.41839	4.13691	0.0325746	0.100555	FALSE	-2.28445	5.79419	0.0065517	0.0379274	TRUE	TRUE
ALDLTVPAA	Q86XN8	MEX3D	15.1975	15.4783	14.9108	14.6991	15.7626	15.3668	19.1989	18.8141	19.7337	17.0773	16.804	17.7458	0.0806862	-0.229925	0.83278	0.898482	FALSE	4.05339	-12.9516	0.000587314	0.017395	TRUE	2.01353	-6.21133	0.00675966	0.0383899	TRUE	TRUE
ALDPASISV	Q96GG9	DCUN1D1	17.1415	16.9011	17.9421	16.6713	20.1105	17.3286	20.6042	20.6538	21.2085	20.0582	19.5935	20.0676	0.708627	-0.64418	0.57662	0.718849	FALSE	3.49394	-9.45509	0.00162433	0.0240594	TRUE	2.57821	-7.33566	0.00565284	0.0355622	TRUE	TRUE
ALDPIIHGL			14.7908	15.2289	14.9883	15.5724	15.7931	15.6487	14.4501	14.2946	14.9012	14.0382	13.7286	14.2472	0.668718	-4.70156	0.0185186	0.125116	FALSE	-0.454014	2.04827	0.118297	0.227457	FALSE	-0.997984	5.07068	0.00769643	0.0406024	TRUE	TRUE
RTLDFDPLL	Q53H80	AKIRIN2	11.7502	10.2967	12.8493	10.855	9.91976	11.3553	16.5133	15.9178	16.3774	11.2894	9.65694	10.4024	-0.92207	1.08407	0.353767	0.544401	FALSE	4.63745	-6.09485	0.0196539	0.0748524	FALSE	-1.1825	1.34836	0.260395	0.368684	FALSE	FALSE
ALDPLADKILI	Q9UJA2	CRLS1	12.1728	12.5258	12.43	13.0141	12.0584	12.7096	11.5764	9.83458	11.3758	10.4957	9.51825	9.91	0.217829	-0.723871	0.529843	0.683154	FALSE	-1.44727	2.58334	0.114437	0.222466	FALSE	-2.40156	7.92773	0.00742439	0.0398798	TRUE	TRUE
ALDPNIATL	Q8WXA9	SREK1	17.4263	16.9017	16.8903	17.0894	18.2423	18.5671	19.3461	19.3776	19.952	18.4983	18.1934	18.5652	0.893524	-1.85393	0.174488	0.375234	FALSE	2.48583	-9.39292	0.000756088	0.0184345	TRUE	1.34623	-6.39244	0.00513394	0.0341255	TRUE	TRUE
YEQAIQCY			12.1119	13.3884	8.07195	11.7563	13.8399	14.4083	15.6282	15.6364	16.1754	15.2476	14.9699	15.0477	2.14407	-1.19532	0.319103	0.515257	FALSE	4.62253	-2.8666	0.100267	0.203773	FALSE	3.89763	-2.42921	0.135122	0.232121	FALSE	FALSE
KIIDIQEKV	P12270	TPR	11.2802	10.6693	10.209	13.0883	12.9306	12.8407	15.3587	15.0596	15.6904	14.478	9.73155	14.4221	2.23366	-7.01198	0.0149046	0.11436	FALSE	4.65006	-12.9253	0.000681853	0.0178439	TRUE	2.15768	-1.34585	0.302416	0.410766	FALSE	TRUE
FLWDEGFHQL	Q13724	MOGS	12.0226	12.3585	11.8043	12.9485	11.6282	12.3991	11.7531	18.6205	19.6569	11.3276	10.5832	19.1857	0.263472	-0.634188	0.575789	0.718071	FALSE	4.61505	-1.857	0.203374	0.32536	FALSE	1.63703	-0.593871	0.612462	0.694347	FALSE	FALSE
QDFFFSHF			10.777	14.1033	10.0958	11.5525	11.5932	15.6854	15.3039	17.5076	16.006	16.8813	11.5349	17.4139	1.285	-0.695665	0.525312	0.680347	FALSE	4.61379	-3.29973	0.0452014	0.122688	FALSE	3.61801	-1.60896	0.193786	0.298432	FALSE	FALSE
SLLDGVVTM	Q99996	AKAP9	11.4477	11.2095	11.5236	17.0009	17.0373	17.0328	10.7733	10.6109	16.0475	10.6847	10.8725	10.0858	5.63005	-59.0569	0.000234562	0.034431	TRUE	1.08362	-0.605965	0.605848	0.703068	FALSE	-0.845895	3.31214	0.0550983	0.126882	FALSE	TRUE
TASPFFRAL			12.594	11.5847	11.136	11.3267	11.146	10.9224	15.6073	16.8445	16.8109	14.1199	15.4862	17.6058	-0.639849	1.43239	0.273232	0.475007	FALSE	4.64936	-7.84259	0.00144745	0.0230202	TRUE	3.96573	-3.59891	0.0436102	0.108734	FALSE	TRUE
KMEEFVYKV	Q96A54	ADIPOR1	13.7974	11.3867	12.1403	13.5059	14.0561	14.3489	16.9594	16.7945	17.3902	15.4314	15.1909	15.1133	1.52883	-2.02847	0.154661	0.352782	FALSE	4.60654	-6.27741	0.0182149	0.0715704	FALSE	2.80374	-3.9026	0.0564782	0.128918	FALSE	FALSE
ALDQEIIEV			19.9212	19.2188	19.4069	16.1229	18.6653	18.0136	18.1066	17.5963	18.5152	17.8949	17.5879	17.9458	-1.91501	2.42161	0.119957	0.308145	FALSE	-1.4429	4.25991	0.0145942	0.0628277	FALSE	-1.7061	7.17312	0.00528286	0.0345465	TRUE	TRUE
IERVINIF	Q12959	DLG1	11.2731	11.1989	10.8435	11.3883	12.2783	10.198	15.2525	16.0036	15.9731	13.9124	12.9108	14.7289	0.183058	-0.296683	0.792477	0.8737	FALSE	4.6379	-16.6265	0.000410036	0.0151532	TRUE	2.74555	-5.06355	0.0286539	0.0838915	FALSE	TRUE
RLYPEGLAQL	P61421	ATP6V0D1	13.8989	12.2874	13.4278	12.6133	11.3243	13.4752	16.6437	17.4772	19.2989	15.4878	14.4896	16.7941	-0.733768	0.932301	0.407295	0.589987	FALSE	4.60186	-5.01063	0.0120651	0.056708	FALSE	2.38578	-2.90589	0.0494001	0.118145	FALSE	FALSE
ALDSQVPKV	Q5JSP0	FGD3	13.441	13.6974	13.388	14.2235	14.225	10.3731	16.6252	16.4417	17.1407	15.5219	15.3937	16.0121	-0.568299	0.441477	0.701594	0.809489	FALSE	3.22707	-14.0313	0.00111708	0.021237	TRUE	2.13373	-10.0991	0.00217567	0.0243283	TRUE	TRUE
ALDSTNVEA	P62491	RAB11A	17.3263	18.0172	16.8758	17.6966	18.2099	18.1282	21.1998	21.0304	21.4437	20.0265	19.3548	20.084	0.605092	-1.64362	0.202746	0.405593	FALSE	3.8182	-10.8186	0.00358245	0.0325669	TRUE	2.41529	-5.94693	0.00559076	0.0354698	TRUE	TRUE
ALDTINILL	O14497;Q8NFD5	ARID1A;ARID1B	16.8749	16.761	16.5332	18.1538	18.9726	18.1206	19.0863	19.0908	19.7204	17.8616	17.5589	17.7701	1.69263	-5.71478	0.0169552	0.121149	FALSE	2.57614	-11.0399	0.00195571	0.0260209	TRUE	1.00718	-7.48051	0.00179573	0.0231102	TRUE	TRUE
FMDSVIFTL	P46940	IQGAP1	11.3423	11.5439	12.0915	15.0928	15.7891	15.8507	16.2577	15.8093	16.7484	15.2	15.2804	10.4938	3.91832	-11.86	0.000300556	0.0367704	TRUE	4.61256	-13.1175	0.000240853	0.013237	TRUE	1.99885	-1.25081	0.333335	0.440764	FALSE	TRUE
ALDTNQVSL	Q96GC6	ZNF274	15.5057	14.8314	15.4171	15.129	17.026	15.7021	17.5072	17.0188	17.0192	17.0688	16.6188	16.4897	0.700995	-1.16782	0.3402	0.532829	FALSE	1.93035	-7.23274	0.00246788	0.0281711	TRUE	1.47438	-5.36369	0.00641	0.0375768	TRUE	TRUE
ALADNLLRV			14.5506	10.445	14.3335	19.5564	19.5433	19.8436	17.6207	17.3849	18.0975	14.9229	14.8253	15.371	6.53805	-4.88855	0.0385518	0.175033	FALSE	4.59132	-3.4005	0.0716613	0.164675	FALSE	1.93003	-1.43564	0.283997	0.392022	FALSE	FALSE
RVMPSSFFL	O75663	TIPRL	13.8639	10.4905	13.867	11.1639	10.1765	12.2605	17.4202	17.2858	17.2889	16.3757	15.981	16.8427	-1.5402	1.20719	0.312374	0.509799	FALSE	4.59113	-4.07794	0.0549144	0.138876	FALSE	3.65927	-3.17586	0.0765861	0.157172	FALSE	FALSE
VEYEVPEA			14.8386	9.81224	14.547	14.3232	10.3183	14.3779	17.7846	17.3071	17.8698	16.1047	16.1135	16.1425	-0.059495	0.0281697	0.978922	0.988047	FALSE	4.58788	-2.80018	0.104695	0.209602	FALSE	3.05424	-1.87483	0.201645	0.30726	FALSE	FALSE
FLLSLRGAGA			12.1349	11.0521	11.0259	12.249	10.7429	12.328	15.7067	15.8036	16.5214	13.0558	13.1213	12.6018	0.369025	-0.583875	0.593876	0.731292	FALSE	4.60627	-10.3121	0.00085517	0.0191096	TRUE	1.522	-3.80276	0.0367096	0.0975422	FALSE	TRUE
TEGIVPQY			14.898	14.7237	9.55665	13.0619	10.8302	10.0767	17.7369	17.3592	17.8326	17.0474	16.8929	17.5206	-1.73654	0.882354	0.442964	0.618465	FALSE	4.58344	-2.60707	0.119356	0.228821	FALSE	4.09416	-2.32322	0.142949	0.241184	FALSE	FALSE
QEFGVPHQY	O60502	OGA	13.0315	16.5755	9.85429	17.743	17.9919	17.5983	17.7159	17.4356	18.0551	16.4126	16.3729	16.4059	4.624	-2.37787	0.139645	0.334603	FALSE	4.58181	-2.35032	0.141047	0.255773	FALSE	3.24338	-1.67078	0.236712	0.344648	FALSE	FALSE
TEVLSFVL	Q8WWW0	RASSF5	11.4019	9.95954	15.9454	11.3622	12.2124	10.1697	16.8846	17.1385	17.0236	10.2292	16.7615	16.2847	-1.18753	0.625537	0.585418	0.725753	FALSE	4.57999	-2.53723	0.126114	0.237606	FALSE	1.98956	-0.718228	0.513195	0.609191	FALSE	FALSE
ALEEGLKKIFL			15.8432	15.9354	15.6081	15.2716	15.379	15.8939	13.112	10.9451	14.2245	13.8719	13.8119	13.5263	-0.280752	1.30363	0.284325	0.485162	FALSE	-3.03502	3.1361	0.0861493	0.18534	FALSE	-2.05885	14.2536	0.000148077	0.0133314	TRUE	TRUE
ALEPIDITV			20.6158	20.1964	20.3642	19.6416	19.6454	19.6978	18.429	17.8517	18.4302	18.5856	18.4293	18.3851	-0.730563	5.9293	0.024633	0.141547	FALSE	-2.15521	9.45452	0.00151301	0.0235916	TRUE	-1.9255	14.1375	0.000855765	0.0187177	TRUE	TRUE
RVKLPSGSKK	P62917	RPL8	15.7091	14.0993	14.2087	18.7016	16.6285	19.0002	19.3093	19.3483	19.0789	18.7002	16.6785	17.2125	3.43776	-3.78278	0.0238115	0.138891	FALSE	4.57314	-8.69271	0.0110743	0.054573	FALSE	2.85807	-3.58499	0.0239608	0.0756173	FALSE	FALSE
ALFASGLIHRV			18.8295	18.1285	18.511	15.4259	15.1052	15.9313	16.3427	16.4898	16.5125	16.6638	15.7456	16.2883	-3.00226	9.54767	0.000770029	0.0454273	TRUE	-2.04133	9.74315	0.00668512	0.0435174	TRUE	-2.25712	6.74142	0.00322249	0.0281342	TRUE	TRUE
ILADEAFFSV			16.1225	20.266	10.3857	19.8378	19.7271	19.7375	20.0826	19.9228	20.4855	19.6848	19.5575	19.3933	4.17608	-1.45775	0.282221	0.483131	FALSE	4.57227	-1.59345	0.251254	0.374512	FALSE	3.9538	-1.37966	0.301493	0.409889	FALSE	FALSE
ISAPPLVL			11.0678	13.4901	11.3797	15.9383	16.2168	16.1146	17.115	15.911	16.6245	10.0144	10.9377	14.7445	4.11068	-5.37255	0.0313632	0.158331	FALSE	4.57094	-5.4595	0.0143119	0.0621946	FALSE	-0.0803496	0.0491335	0.963876	0.974559	FALSE	FALSE
RVREIMTFL			10.6736	17.7093	9.98511	12.26	19.2786	11.3403	17.487	17.0599	17.533	11.6648	15.8358	17.3564	1.50361	-0.427418	0.691084	0.800889	FALSE	4.57067	-1.84854	0.204835	0.326647	FALSE	2.16301	-0.721578	0.515187	0.6111	FALSE	FALSE
ALVSGGVAQA			15.0476	9.90255	14.6659	15.4964	15.4919	15.4326	17.9306	17.34	18.0564	16.6878	17.0289	16.8549	2.26829	-1.37039	0.304072	0.502347	FALSE	4.57031	-2.73712	0.107448	0.213421	FALSE	3.65183	-2.20254	0.157632	0.257861	FALSE	FALSE
FVNPSLRVL			11.7811	9.66648	9.12104	10.5785	11.3678	11.1382	12.9588	15.4466	15.8621	10.2576	11.0216	10.9216	0.83863	-0.993165	0.412272	0.594616	FALSE	4.56631	-3.75375	0.0203222	0.0761714	FALSE	0.544053	-0.643162	0.577331	0.665226	FALSE	FALSE
EEVFVPVL			10.6731	15.4578	11.0489	14.8652	14.6341	15.0978	17.0589	16.653	17.1585	16.0075	15.2005	15.7172	2.47242	-1.60347	0.248188	0.450624	FALSE	4.56354	-2.95595	0.0956242	0.197712	FALSE	3.24849	-2.09025	0.165987	0.267436	FALSE	FALSE
ALFDEQHREEM			14.8097	14.9767	14.9928	15.515	14.8676	15.9485	14.7951	13.9479	14.6496	13.8354	13.7782	13.448	0.517313	-1.61935	0.238768	0.441798	FALSE	-0.462184	1.7244	0.215288	0.337112	FALSE	-1.23922	9.2363	0.00311264	0.0278322	TRUE	TRUE
AHAQAGVQV			11.2828	10.7713	11.4857	12.911	13.2612	13.5996	15.6914	15.5906	16.0519	13.9257	10.4184	13.5655	2.07731	-7.13832	0.00207153	0.05834	FALSE	4.59804	-18.0659	0.000150609	0.0117486	TRUE	1.45662	-1.28447	0.320175	0.428397	FALSE	TRUE
LLGTVVEV			13.2141	10.5418	17.1462	12.2066	10.4129	10.4731	18.1629	18.1922	18.2295	18.3236	17.7161	18.5559	-2.6032	1.29758	0.306199	0.504211	FALSE	4.56082	-2.37772	0.140508	0.255174	FALSE	4.56451	-2.35974	0.138096	0.23562	FALSE	FALSE
ALFDFTGNSKL			14.2923	13.7274	14.501	12.9541	13.1251	13.1468	12.5381	12.7976	11.9586	12.8034	12.1949	12.9456	-1.09822	4.59597	0.0344054	0.165606	FALSE	-1.74209	5.13964	0.0068849	0.0440017	TRUE	-1.52559	4.67704	0.0094688	0.0447649	TRUE	TRUE
LAAGESSSL			11.1137	15.1622	12.4373	15.1332	15.127	15.4181	17.2003	17.2402	17.9487	17.1913	16.7674	17.423	2.32171	-1.94176	0.190032	0.391869	FALSE	4.55867	-3.74782	0.056831	0.141937	FALSE	4.22281	-3.49811	0.067757	0.144748	FALSE	FALSE
STNPFRPQK	P63218	GNG5	18.2083	18.1498	18.1829	18.1252	17.4565	18.901	22.2892	22.643	23.3656	20.6987	19.5298	20.8039	-0.0194365	0.0465304	0.967104	0.980922	FALSE	4.5856	-14.4559	0.00464265	0.0364846	TRUE	2.1638	-5.29509	0.033617	0.0926353	FALSE	TRUE
ALFEEQGIGV	O95477	ABCA1	14.5961	13.4671	14.2012	15.4356	16.4893	15.8097	16.9854	16.4382	16.7499	11.3971	10.7288	10.5437	1.82338	-4.03172	0.0158646	0.117767	FALSE	2.63635	-7.18743	0.00640609	0.0426044	TRUE	-3.19828	7.61071	0.00199493	0.0237544	TRUE	TRUE
ILASLATSV	Q9BSJ2	TUBGCP2	15.578	8.74118	9.83343	12.7215	16.9894	10.3121	12.2005	17.6379	17.9661	17.3158	17.3732	17.4511	1.95681	-0.678896	0.534692	0.686319	FALSE	4.55065	-1.60973	0.183855	0.304566	FALSE	5.99585	-2.82712	0.105575	0.195342	FALSE	FALSE
DEVEALTF	O43815	STRN	15.0784	11.3949	14.4796	11.2749	13.5938	12.3424	18.3945	18.1325	18.0767	16.9179	16.279	17.6934	-1.24731	0.942505	0.410896	0.593311	FALSE	4.55023	-3.97259	0.0565374	0.141391	FALSE	3.31245	-2.73246	0.0875839	0.171791	FALSE	FALSE
ALFEESGLIRI			13.4228	13.7813	13.7428	12.7075	12.8882	12.2821	9.96573	11.2068	11.6943	9.55535	10.8503	9.93347	-1.02301	4.81223	0.0129392	0.108376	FALSE	-2.69333	5.11108	0.0297525	0.0951925	FALSE	-3.53591	8.82003	0.0075141	0.0400773	TRUE	TRUE
IEVDDERKL			10.9898	10.9544	10.1273	13.3462	13.4583	13.852	15.4038	14.6781	15.7067	10.1851	11.5563	8.98413	2.86165	-8.91991	0.00264624	0.0615979	FALSE	4.57237	-11.0082	0.000400366	0.0151532	TRUE	-0.448658	0.56456	0.617938	0.699368	FALSE	TRUE
ALFFQLVDV	P04844	RPN2	10.8568	11.1387	10.7299	13.1415	11.706	15.5149	15.9451	15.8404	16.351	14.7126	14.4229	14.6429	2.5456	-2.27867	0.147409	0.344631	FALSE	5.137	-26.0653	2.14776e-05	0.00970739	TRUE	3.68428	-24.7183	3.44633e-05	0.0109147	TRUE	TRUE
TEYPVQRNY	Q6WCQ1	MPRIP	10.7059	11.3608	11.146	11.225	11.2469	13.0196	14.8351	16.1288	15.9318	10.2146	10.7361	14.0381	0.759643	-1.21534	0.329594	0.524469	FALSE	4.56102	-10.2215	0.00240514	0.0280021	TRUE	0.592031	-0.48827	0.671536	0.745004	FALSE	TRUE
ALFISPALI			15.5167	15.4244	15.8209	15.3118	15.4141	15.0538	14.499	13.6474	10.8297	9.72425	10.5366	10.7914	-0.327439	2.03719	0.112152	0.297643	FALSE	-2.5953	2.32717	0.142545	0.257519	FALSE	-5.23657	15.252	0.00144033	0.0215793	TRUE	TRUE
SIISNLITV	Q9C0E2	XPO4	12.1746	11.5324	16.8488	12.0872	16.7233	17.0731	17.9738	17.71	18.4922	18.3987	17.9253	17.9818	1.77594	-0.765035	0.486964	0.652109	FALSE	4.54007	-2.68476	0.110854	0.217743	FALSE	4.58331	-2.7249	0.110539	0.20181	FALSE	FALSE
SLAESLDQA	Q9Y2L1	DIS3	11.6832	10.4539	15.8294	10.8197	11.0746	9.28165	17.0469	17.0194	17.5174	16.5975	16.3332	16.6659	-2.26351	1.31608	0.297049	0.495455	FALSE	4.53905	-2.77758	0.106548	0.212163	FALSE	3.87672	-2.37934	0.139411	0.237069	FALSE	FALSE
DEFPEVYRF	Q9UJT0	TUBE1	17.0942	11.7104	15.6845	16.5763	14.7136	12.4615	18.9008	19.3519	19.8362	16.6304	17.0381	16.8482	-0.245906	0.122749	0.908713	0.945611	FALSE	4.53328	-2.77377	0.102762	0.206914	FALSE	2.0092	-1.24319	0.338635	0.445779	FALSE	FALSE
DELRISLGM	Q13435	SF3B2	10.5311	10.7673	11.2517	15.2114	12.0943	11.7115	15.2414	14.8199	16.1613	14.3889	8.63605	11.8066	2.15571	-1.91034	0.187534	0.389492	FALSE	4.55747	-10.1446	0.00187329	0.0255366	TRUE	0.760468	-0.453456	0.693431	0.763671	FALSE	TRUE
AMAENILAA			11.4753	10.8184	14.6863	11.825	14.5235	12.7878	17.0622	16.5855	16.9151	15.8421	15.2069	15.7977	0.718769	-0.501845	0.645945	0.768535	FALSE	4.52762	-3.76283	0.0612519	0.148779	FALSE	3.28893	-2.71279	0.106575	0.196618	FALSE	FALSE
SHSIARISF			9.64231	11.7234	13.4641	12.9858	14.8279	13.0948	16.0803	15.7352	16.5917	15.4242	15.6662	15.7914	2.02627	-1.61383	0.202747	0.405593	FALSE	4.52581	-3.99672	0.0487193	0.128645	FALSE	4.01735	-3.61939	0.0666703	0.143298	FALSE	FALSE
YLDLSENRL	Q13045	FLII	11.6501	10.8697	10.8297	9.74418	9.27345	11.595	15.6378	15.8486	15.5172	11.0312	12.6847	14.6655	-0.912307	1.20484	0.327864	0.523081	FALSE	4.55136	-16.0218	0.0013413	0.0224197	TRUE	1.67727	-1.54737	0.247857	0.356217	FALSE	TRUE
ALFQHITAL	Q9P055	JKAMP	15.5676	15.4726	15.1372	15.2465	15.9462	15.4142	14.3155	13.9148	14.6196	13.6825	13.7157	13.9622	0.143128	-0.577047	0.600568	0.736248	FALSE	-1.10918	4.57834	0.0148091	0.0633711	FALSE	-1.60567	10.1913	0.000988737	0.0192395	TRUE	TRUE
SEIASMLY			15.8073	14.7961	14.8487	11.8598	11.1957	15.8697	19.4183	19.4182	20.2564	17.1763	10.0796	17.3946	-2.17559	1.45381	0.272277	0.474132	FALSE	4.54696	-10.541	0.000522991	0.0164996	TRUE	-0.267169	0.110165	0.922014	0.942682	FALSE	TRUE
ALSSELAQA			11.3049	11.2284	10.8644	11.2519	12.8419	11.4526	15.6733	15.2703	16.0912	10.9559	10.564	15.0684	0.71626	-1.38262	0.285981	0.486471	FALSE	4.54577	-16.6402	0.000331566	0.014822	TRUE	1.06357	-0.735032	0.53766	0.630817	FALSE	TRUE
RMWEDPMGA	Q9ULX6	AKAP8L	16.6629	16.9382	9.10739	18.8515	18.9335	18.184	18.7544	18.426	19.0299	17.7312	17.2134	17.953	4.42018	-1.71552	0.226283	0.429915	FALSE	4.5006	-1.75015	0.221046	0.343009	FALSE	3.39637	-1.319	0.316339	0.424774	FALSE	FALSE
ALFQPHLINV	P61160	ACTR2	15.9382	16.3019	16.1409	15.9298	14.9066	15.7089	14.8107	14.1964	14.2174	14.8226	14.683	14.0795	-0.611868	1.86439	0.179311	0.380352	FALSE	-1.71887	7.56534	0.00469799	0.0366408	TRUE	-1.59866	6.36576	0.00947382	0.044775	TRUE	TRUE
REEPIEWEF	P39880	CUX1	12.0652	12.609	11.947	11.4318	12.3446	10.0972	16.159	16.7887	17.2971	15.5751	14.6787	16.9259	-0.915873	1.33964	0.293638	0.492695	FALSE	4.54121	-11.7299	0.000792194	0.0186388	TRUE	3.51949	-5.14405	0.0244068	0.0765397	FALSE	TRUE
ALFQRPPLI	O60832	DKC1	18.8505	19.1877	18.5942	18.9089	18.2783	18.5992	17.5107	17.0276	17.3434	17.2673	16.9292	17.1839	-0.281979	1.12633	0.323219	0.51879	FALSE	-1.58352	7.11052	0.0023642	0.0279267	TRUE	-1.75062	8.76705	0.00228212	0.0247737	TRUE	TRUE
LEREKEEL			11.0659	11.7797	10.9555	10.5057	10.9963	10.8234	15.1907	15.725	16.4205	11.8077	9.94033	14.4195	-0.491907	1.6643	0.190879	0.392934	FALSE	4.51168	-10.2571	0.000804969	0.0186642	TRUE	0.788783	-0.595585	0.60796	0.690718	FALSE	TRUE
KLIQNVFEI	O00471	EXOC5	11.279	9.69431	10.3356	10.8447	11.0888	11.7064	14.8401	14.937	15.0549	9.64378	13.0788	14.0601	0.777007	-1.47484	0.232996	0.43629	FALSE	4.5077	-9.70638	0.00928197	0.0499485	TRUE	1.82458	-1.28876	0.305082	0.41333	FALSE	TRUE
HDLKVKYL			11.2633	12.635	12.4492	13.6966	12.9649	12.377	16.2754	16.5003	17.0843	15.074	14.5473	14.7243	0.897018	-1.56082	0.194562	0.397181	FALSE	4.50418	-9.14291	0.00228233	0.0275088	TRUE	2.66602	-5.83811	0.0161344	0.0596493	FALSE	TRUE
ALFQSGRLVK			11.9773	11.842	11.0911	11.0892	12.3731	14.1656	14.842	14.7336	15.109	15.0741	15.19	15.14	0.905835	-0.970146	0.42002	0.600556	FALSE	3.25811	-10.9568	0.00284594	0.0298957	TRUE	3.49789	-12.5969	0.00558436	0.0354698	TRUE	TRUE
TEAPLNPK	P63267;P68032;P60709;P62736;P63261;Q9BYX7;Q6S8J3;P0CG39;P68133;P0CG38;Q562R1	ACTG2;ACTC1;ACTB;ACTA2;ACTG1;POTEKP;POTEE;POTEJ;ACTA1;POTEI;ACTBL2	12.2708	11.6856	11.0372	14.8695	14.9368	15.4507	16.1269	15.9897	16.3721	14.1745	13.6096	13.396	3.42115	-8.53614	0.00341381	0.0660703	FALSE	4.4984	-12.0461	0.00339275	0.0320108	TRUE	2.06221	-4.84885	0.0121159	0.0510029	FALSE	TRUE
FLDVNSHKI			11.0544	12.5326	10.1289	12.5518	12.495	13.1253	15.7391	15.4826	15.9578	14.5694	14.3176	14.5486	1.48542	-2.03939	0.159956	0.358873	FALSE	4.48785	-6.29137	0.0202347	0.0759613	FALSE	3.23991	-4.59806	0.0420405	0.106268	FALSE	FALSE
ALFSGPLVQA			17.5708	17.3933	17.6591	16.6191	15.4787	17.8367	17.047	17.082	17.7551	16.6697	16.8791	17.0499	-0.896248	1.30785	0.318192	0.514454	FALSE	-0.246369	1.01256	0.400495	0.522397	FALSE	-0.674825	5.00359	0.00973165	0.0455349	TRUE	TRUE
ALFSKAEEQLL			11.3905	10.6732	11.5198	10.8331	12.3804	12.5483	14.7547	14.1423	14.9677	13.6737	13.5476	13.9117	0.726078	-1.19795	0.320082	0.516195	FALSE	3.42706	-9.48512	0.000702393	0.0179536	TRUE	2.51651	-8.85665	0.00491786	0.033476	TRUE	TRUE
ALFTPQLNNV			15.3919	15.2349	15.0265	14.7903	14.9083	14.9372	14.5171	14.1512	14.375	13.75	13.2979	13.6897	-0.339111	2.94971	0.0684426	0.231323	FALSE	-0.869974	5.79417	0.00441137	0.0356281	TRUE	-1.63853	9.26394	0.00108182	0.0198945	TRUE	TRUE
RVLDNIKAV			10.0178	11.9543	9.56336	12.4441	11.0414	11.855	14.9694	14.7483	15.2556	13.966	13.711	14.4954	1.26837	-1.51299	0.223957	0.428151	FALSE	4.4793	-5.99114	0.0222188	0.0802658	FALSE	3.54565	-4.61298	0.030879	0.0880127	FALSE	FALSE
VEALIHAI	P14923	JUP	14.2446	12.0136	9.96662	14.9922	17.0487	14.8516	16.6395	16.2086	16.8037	16.4824	15.7391	16.3366	3.55591	-2.49559	0.0829841	0.254669	FALSE	4.47567	-3.58628	0.0656578	0.1557	FALSE	4.11111	-3.273	0.0751127	0.155117	FALSE	FALSE
NENLAANF	P54725;P54727	RAD23A;RAD23B	13.2724	11.7514	11.0972	11.5912	11.741	12.9742	16.3914	16.4219	16.7299	15.8475	15.0033	15.9503	0.0618095	-0.0793249	0.94107	0.964165	FALSE	4.47409	-6.84811	0.0178777	0.0707961	FALSE	3.56002	-5.00892	0.0176119	0.0626722	FALSE	FALSE
LLIENVASL	P07203	GPX1	10.7043	21.8963	22.4625	21.7285	22.3436	11.2217	23.2892	22.0993	23.0959	22.4661	22.3344	22.4992	0.0768966	-0.0146149	0.989042	0.992872	FALSE	4.47373	-1.16315	0.362918	0.48694	FALSE	4.07886	-1.0653	0.398292	0.502403	FALSE	FALSE
TAIELIPSV			10.9336	15.8219	11.4506	17.2975	17.4706	17.5798	17.2913	16.7492	17.5787	17.293	17.2061	17.4075	4.71391	-3.03601	0.0928821	0.27009	FALSE	4.47106	-2.84881	0.0987617	0.201881	FALSE	4.56685	-2.94334	0.0983175	0.185974	FALSE	FALSE
ALGAPPPPA			14.447	14.9283	14.7579	15.0023	15.7906	15.1142	19.42	19.4491	19.7587	16.1011	16.2072	16.7432	0.591297	-2.08398	0.12328	0.31303	FALSE	4.83154	-27.1777	1.89693e-05	0.00970739	TRUE	1.63945	-6.72951	0.00365748	0.0298043	TRUE	TRUE
DSNGAILVY	Q9UL25	RAB21	16.492	14.0436	10.8423	14.6805	18.3507	12.006	17.7093	18.134	18.943	10.9261	16.0505	10.9312	1.21981	-0.495603	0.646502	0.768844	FALSE	4.46947	-2.66788	0.105639	0.210963	FALSE	-1.15668	0.489202	0.650356	0.7269	FALSE	FALSE
CHLKTISSL			11.2449	11.6496	10.1722	11.1133	11.433	11.0145	15.5806	15.0449	15.9149	13.5772	12.6804	10.5758	0.164698	-0.359202	0.749482	0.844324	FALSE	4.49125	-8.83386	0.00239059	0.0280021	TRUE	1.25554	-1.26474	0.297301	0.405815	FALSE	TRUE
ALGDKFLLRV			18.2845	18.8121	18.4571	19.1238	18.8616	19.3422	18.5986	18.2092	19.0338	14.9193	13.9752	14.0219	0.591302	-2.83741	0.047666	0.193338	FALSE	0.095948	-0.337438	0.755345	0.825248	FALSE	-4.21247	12.237	0.00125399	0.0206351	TRUE	TRUE
ALGEVIEA			14.9636	14.8848	14.501	11.1775	14.6405	12.8535	16.6131	15.9781	16.5831	16.1478	15.7607	16.3791	-1.89263	1.8739	0.196802	0.399584	FALSE	1.60827	-6.39719	0.00454464	0.0361807	TRUE	1.31272	-5.70452	0.00544344	0.035134	TRUE	TRUE
FHTEFQNLL	Q13616	CUL1	10.7697	11.3261	11.1268	12.0081	14.5361	14.4351	15.2992	15.2177	16.1456	13.2329	12.5778	14.2977	2.58555	-3.06994	0.0835843	0.255541	FALSE	4.48	-13.2404	0.000782241	0.0185629	TRUE	2.29529	-4.35598	0.034362	0.0938328	FALSE	TRUE
ALGRLDNITL			10.1114	10.5388	10.4805	11.4999	14.3607	11.6964	11.8859	11.6893	12.0709	16.0167	15.6985	15.9287	2.14209	-2.29777	0.14326	0.339413	FALSE	1.50514	-8.68306	0.00113782	0.0213502	TRUE	5.50444	-33.5553	1.24556e-05	0.0109147	TRUE	TRUE
ALGSLILMI	P55061	TMBIM6	16.8453	16.533	16.7289	17.6175	16.9283	16.9252	15.8466	14.9262	15.6588	15.5417	14.9367	15.0134	0.454651	-1.836	0.177217	0.378352	FALSE	-1.22518	4.15047	0.0382218	0.110647	FALSE	-1.53843	7.29517	0.0061505	0.0369747	TRUE	TRUE
AAASAFTSL			14.5896	12.4992	11.1848	10.644	10.143	11.1736	17.1936	16.9768	17.4642	17.2199	16.4522	17.267	-2.10438	2.03318	0.159383	0.358311	FALSE	4.45366	-4.44787	0.0436955	0.120064	FALSE	4.2218	-4.11521	0.043141	0.10798	FALSE	FALSE
ALGTDAEGQKV	O00186	STXBP3	16.6352	16.8574	16.4831	17.2522	16.5322	17.0743	15.4883	15.498	16.0742	15.2542	14.7965	14.468	0.294332	-1.21482	0.312721	0.510084	FALSE	-0.971691	4.37487	0.020026	0.0756574	FALSE	-1.819	7.2024	0.00642766	0.0375768	TRUE	TRUE
AIATELAQA			11.3422	10.3188	14.4994	11.2037	14.442	10.8891	16.4803	16.1604	16.8489	16.1634	16.0033	16.2199	0.124845	-0.0736634	0.94485	0.966515	FALSE	4.44312	-3.48815	0.0682957	0.159751	FALSE	4.07543	-3.23493	0.0831484	0.165792	FALSE	FALSE
AEVEVVEM			11.334	11.8822	12.0923	11.2389	10.6765	11.3378	16.4688	15.8268	16.4173	10.135	11.2456	14.2386	-0.685081	2.24041	0.0891629	0.264077	FALSE	4.46815	-14.6112	0.000134892	0.0117486	TRUE	0.10355	-0.0830978	0.940912	0.957418	FALSE	TRUE
AAKPAASITSK			10.4733	11.82	10.0145	10.7764	11.0572	12.2854	14.9902	15.3492	15.2906	15.0587	14.565	14.6053	0.603742	-0.846876	0.445831	0.621044	FALSE	4.44071	-8.02893	0.011922	0.0564532	FALSE	3.97373	-7.04012	0.0126857	0.0524422	FALSE	FALSE
ALIEGAGILL	Q99595	TIMM17A	20.4645	20.6719	20.4967	19.9232	19.7034	19.8033	20.0994	19.8849	20.4794	20.111	19.8156	19.7798	-0.734389	8.11505	0.00125498	0.0514599	FALSE	-0.389786	2.10251	0.142532	0.257519	FALSE	-0.642202	5.21553	0.0105856	0.0477967	TRUE	TRUE
SEYIIQAY			15.1254	11.0334	14.1093	15.8013	15.2577	15.7474	17.605	17.6815	18.2859	16.6667	16.0684	16.6067	2.17942	-1.75447	0.216652	0.420631	FALSE	4.43481	-3.55117	0.0650122	0.154776	FALSE	3.02458	-2.42988	0.130012	0.225681	FALSE	FALSE
DAFEFHEAF	P55084	HADHB	10.4983	10.8382	12.0583	11.0862	10.2322	10.8475	15.4138	15.3575	16.0189	13.1742	13.253	15.1082	-0.409644	0.761934	0.500443	0.662732	FALSE	4.46512	-8.6065	0.00445643	0.0357698	TRUE	2.71352	-3.43601	0.0297422	0.0860037	FALSE	TRUE
FAAEAIAM			13.3018	10.6306	10.8119	10.745	11.3407	11.0298	15.7902	16.0487	16.1888	15.6231	15.3581	16.3596	-0.542893	0.617792	0.595583	0.732608	FALSE	4.42781	-5.09158	0.0338388	0.102848	FALSE	4.19882	-4.60218	0.0289534	0.0845134	FALSE	FALSE
QLWNKPLVGV			13.0283	12.9334	11.7477	12.9046	13.3463	12.6697	16.7038	16.8665	17.5307	10.5246	10.7349	11.1373	0.403714	-0.882948	0.444738	0.620189	FALSE	4.46386	-9.23393	0.00176447	0.0248083	TRUE	-1.77089	3.93997	0.0344402	0.0939349	FALSE	TRUE
FLDQLSLVV			11.3168	10.7039	15.8103	16.069	11.5077	11.1699	17.2277	16.586	17.2881	10.5774	16.1324	11.247	0.305199	-0.135319	0.898898	0.939925	FALSE	4.42364	-2.72169	0.108126	0.214276	FALSE	0.0419392	-0.0176339	0.986781	0.9908	FALSE	FALSE
ALIEKLVEL	Q14181	POLA2	19.7737	19.7615	19.72	19.6114	19.2775	19.4894	19.0492	18.4327	18.9214	18.3914	18.014	18.2679	-0.292291	2.95499	0.091884	0.268469	FALSE	-0.95062	5.04155	0.0360445	0.10689	FALSE	-1.52733	13.6034	0.00453501	0.0323079	TRUE	TRUE
VEDELVKKY	Q9UIG0	BAZ1B	11.0963	10.4382	10.3157	11.8095	11.6318	11.9679	15.123	14.9063	15.2075	10.2676	14.0247	14.3507	1.18635	-4.54335	0.0264547	0.147084	FALSE	4.46219	-17.2647	0.00106677	0.0208589	TRUE	2.26427	-1.69952	0.223287	0.3306	FALSE	TRUE
ALIFRRIYL			19.9166	20.1799	19.4589	19.9582	20.2235	20.4157	19.3039	19.1353	20.0655	18.0059	17.7644	17.8683	0.347359	-1.39548	0.24775	0.450173	FALSE	-0.350191	0.985617	0.384671	0.507335	FALSE	-1.97224	8.88609	0.00649674	0.0377357	TRUE	TRUE
KILDVLEEI	Q16718	NDUFA5	10.6558	10.9316	13.5328	13.84	11.0614	14.1237	16.3632	15.5279	16.4857	14.1851	14.2992	14.7943	1.30164	-0.971726	0.38642	0.572115	FALSE	4.41889	-4.58092	0.0305024	0.096672	FALSE	2.71945	-2.90736	0.0917743	0.177439	FALSE	FALSE
RLGCFNLTV			11.2371	11.2172	10.1648	10.2857	11.4689	11.5187	14.6326	15.0967	16.2224	10.1773	10.6448	10.5823	0.218067	-0.40647	0.70553	0.812627	FALSE	4.44419	-7.53133	0.00223425	0.0273298	TRUE	-0.404893	1.0564	0.377013	0.482855	FALSE	TRUE
AASGAAMSL			10.7943	14.3433	9.82083	14.0337	11.0853	11.8138	15.9825	15.724	16.4891	15.8385	16.239	16.7146	0.658111	-0.40239	0.711256	0.817217	FALSE	4.41239	-3.16862	0.0811731	0.178801	FALSE	4.6112	-3.29982	0.0739653	0.15359	FALSE	FALSE
ALILEPSLYTV			18.6967	18.8356	18.6173	18.8006	18.2617	18.4782	17.6146	17.0829	17.5952	17.7498	17.5776	17.3542	-0.203048	1.20116	0.326089	0.521408	FALSE	-1.28563	6.93426	0.010467	0.0529409	FALSE	-1.15602	8.81794	0.00259241	0.0258263	TRUE	TRUE
ALIQQATTV	P32969	RPL9; RPL9P7; RPL9P8; RPL9P9	16.1176	15.9162	16.0383	15.3755	16.3995	15.2526	18.1685	18.0152	18.2059	17.5056	17.3555	17.4951	-0.348135	0.945378	0.440003	0.616277	FALSE	2.10582	-25.4706	1.41126e-05	0.00970739	TRUE	1.42809	-18.7989	6.10491e-05	0.0116755	TRUE	TRUE
HLMEENMIVYV			11.3834	11.7295	10.6777	10.4603	11.172	11.8374	15.9507	15.5246	15.6071	10.685	13.1985	10.6501	-0.106978	0.212314	0.842835	0.905217	FALSE	4.43056	-13.1903	0.00160538	0.0240186	TRUE	0.247666	-0.275582	0.803812	0.851993	FALSE	TRUE
ALIRVISKL	Q9BZL4;O60237;O14974	PPP1R12C;PPP1R12B;PPP1R12A	13.1348	12.5709	13.1373	13.0494	14.7146	14.4999	14.7144	14.4155	14.6304	14.741	14.1566	14.4001	1.14029	-2.05135	0.150161	0.347768	FALSE	1.63912	-7.86766	0.00512473	0.0381306	TRUE	1.4849	-5.86013	0.00438031	0.0318591	TRUE	TRUE
ALISEKLETL	Q8IXB1	DNAJC10	12.9289	12.8865	12.5412	13.1364	14.3476	13.2317	12.2481	12.3687	13.0997	12.0538	11.5403	11.8729	0.786407	-1.92868	0.172148	0.372758	FALSE	-0.213384	0.728248	0.522316	0.631787	FALSE	-0.96322	4.96167	0.00851753	0.0426639	TRUE	TRUE
MAMAYGSSL			12.7293	14.6833	13.8101	14.3834	15.5673	14.5028	18.1155	17.9032	18.4255	17.6956	17.1359	17.8562	1.07692	-1.58612	0.198297	0.400598	FALSE	4.40717	-7.53187	0.0116592	0.0559059	FALSE	3.82166	-6.30801	0.012384	0.0517425	FALSE	FALSE
ALITRIFGV	Q6YHU6	THADA	16.5606	16.7753	16.8321	17.3896	16.9149	18.2333	19.976	19.5809	20.0509	20.0708	19.9633	20.3602	0.789923	-2.00344	0.172212	0.372857	FALSE	3.14657	-18.7733	0.000236406	0.0131644	TRUE	3.40873	-23.5897	4.7198e-05	0.0109147	TRUE	TRUE
ALKKALAAA			12.093	12.6607	12.5834	12.4339	12.5713	12.8578	11.3539	11.2316	12.2358	11.2544	11.4277	10.9562	0.17529	-0.806883	0.469807	0.639783	FALSE	-0.838616	2.31123	0.0997664	0.20334	FALSE	-1.23295	5.4835	0.00641256	0.0375768	TRUE	TRUE
ALSGVLEVV			15.667	12.0069	10.6866	11.3071	11.7269	12.4561	17.36	16.8531	17.3559	16.6364	15.9196	16.6324	-0.956789	0.626583	0.589704	0.728492	FALSE	4.40284	-2.93696	0.0961193	0.198478	FALSE	3.60928	-2.3925	0.13303	0.229536	FALSE	FALSE
ILITNVVCV	P62380	TBPL1	10.7833	12.1395	10.4928	10.685	10.8147	11.1121	15.3074	15.7144	15.6022	10.5865	10.8266	11.3613	-0.267972	0.512396	0.654342	0.773989	FALSE	4.40277	-8.43809	0.00984302	0.0512109	FALSE	-0.213761	0.383949	0.72846	0.79228	FALSE	FALSE
RVMELFFTV	Q9C0E2	XPO4	13.5815	13.6836	13.6885	13.439	14.6695	15.1127	17.9414	18.0495	18.2139	16.2643	17.2299	17.6625	0.755884	-1.50615	0.269846	0.471616	FALSE	4.41708	-51.0349	3.57385e-05	0.00970739	TRUE	3.40104	-8.20043	0.0139498	0.0551459	FALSE	TRUE
KTKGPENIICS			9.56288	11.7206	10.2168	11.5491	12.4314	12.7622	14.6827	14.7217	15.2728	13.8269	13.6129	13.4604	1.74749	-2.37996	0.0931094	0.270523	FALSE	4.39233	-6.58924	0.0144804	0.0625794	FALSE	3.13331	-4.83862	0.0360558	0.0964676	FALSE	FALSE
TQTQSAPAL			15.5112	10.5454	15.4198	11.957	11.4282	15.4161	18.1152	18.2708	18.2665	16.6351	15.9139	17.1936	-0.891711	0.432332	0.689264	0.799763	FALSE	4.39203	-2.67638	0.115609	0.224086	FALSE	2.7554	-1.63862	0.231438	0.339212	FALSE	FALSE
MPTGEAMVAF	Q9NTZ6	RBM12	11.1622	16.2757	10.4689	11.7484	12.441	12.1566	16.8361	16.6038	17.636	15.9727	15.6265	15.9923	-0.520215	0.282416	0.803614	0.880633	FALSE	4.38976	-2.36324	0.134966	0.24868	FALSE	3.22829	-1.75941	0.219529	0.326448	FALSE	FALSE
AGQSVRICK			11.0961	10.2045	10.0961	12.0162	11.1238	10.6077	14.4742	14.9038	15.2548	11.6179	13.0038	13.2144	0.783684	-1.50928	0.210254	0.413773	FALSE	4.41201	-11.3424	0.000591107	0.0174075	TRUE	2.14645	-3.62228	0.0296879	0.0858946	FALSE	TRUE
ALKNPPINTK	O15511	ARPC5	10.8003	10.6868	11.1016	11.7342	11.3872	11.7165	13.89	14.4748	15.3095	13.5459	13.0258	13.7807	0.749707	-4.47661	0.0112331	0.10253	FALSE	3.69516	-8.59174	0.00785128	0.0463181	TRUE	2.58791	-10.1459	0.00170845	0.0226485	TRUE	TRUE
KLYGKPIRV	Q15427	SF3B4	15.0589	15.0592	15.3801	15.4746	16.0212	16.2092	19.2462	19.5011	19.9779	17.899	15.9008	17.3281	0.735574	-3.00317	0.0602188	0.216409	FALSE	4.40901	-18.3962	0.000397352	0.0151532	TRUE	1.87658	-3.10809	0.0829369	0.165562	FALSE	TRUE
ALWREVASL	Q00613	HSF1	12.9263	11.114	11.6016	13.1615	11.931	12.0367	16.0456	16.2441	16.4872	14.0286	14.5395	15.2239	0.495788	-0.740579	0.503709	0.665325	FALSE	4.37833	-7.87044	0.0115478	0.0555835	FALSE	2.71676	-4.22709	0.0187934	0.065218	FALSE	FALSE
RATPHPSEL			12.4606	13.1312	12.8305	11.9585	11.6054	11.266	16.7931	17.3386	17.5158	15.6712	14.3135	16.54	-1.19746	4.29953	0.0126758	0.107705	FALSE	4.40841	-15.1303	0.000121096	0.0117486	TRUE	2.7008	-3.99367	0.0434634	0.108499	FALSE	TRUE
ALKPDLVNV			17.5521	17.7033	17.7061	17.9378	17.7683	17.8955	17.5075	16.9525	17.6677	16.795	16.476	16.2759	0.213337	-2.96308	0.0414279	0.1806	FALSE	-0.277928	1.24864	0.327346	0.451379	FALSE	-1.13825	7.13699	0.0107589	0.0480785	TRUE	TRUE
ALLRSLFTV	Q6KC79	NIPBL	12.4997	10.608	11.2847	13.8687	15.0368	14.7512	16.1141	15.1886	16.3108	14.9798	14.6567	14.8859	3.08807	-4.71003	0.0137196	0.110604	FALSE	4.40703	-6.75249	0.00460804	0.0364204	TRUE	3.37666	-6.0119	0.0230968	0.0740349	FALSE	TRUE
ALLAGSEYLKL	O15371	EIF3D	14.7297	14.6513	14.7073	13.5033	12.9071	13.2841	13.2492	12.6826	12.8486	12.3529	12.3596	12.2612	-1.46461	8.33776	0.0126666	0.107671	FALSE	-1.7693	10.4214	0.00797575	0.0466536	TRUE	-2.37153	60.2469	1.23756e-06	0.00673332	TRUE	TRUE
ALLAYTLGV	Q05639;Q5VTE0;P68104	EEF1A2;EEF1A1P5;EEF1A1	17.4466	17.3735	17.1373	18.2934	19.2404	18.7219	20.3874	19.7712	20.6093	18.9055	19.3602	19.2691	1.43275	-4.95368	0.0248615	0.142023	FALSE	2.93681	-10.9783	0.0032909	0.0316588	TRUE	1.8591	-11.1106	0.000747924	0.0180949	TRUE	TRUE
LMDLDVEQL			12.0847	10.8885	10.2867	12.2778	11.9101	11.9643	15.4883	15.1391	15.7862	15.0692	15.3397	15.4499	0.964115	-1.7831	0.205582	0.408971	FALSE	4.38455	-7.82233	0.00815705	0.0472719	TRUE	4.19962	-7.77164	0.0125156	0.0520819	FALSE	TRUE
ALLDGRLQV			15.4394	14.2141	14.8118	11.0998	11.4539	10.8437	11.2673	12.9625	11.0852	9.78284	9.79619	9.86398	-3.68929	9.32802	0.00282484	0.0630129	FALSE	-3.05013	4.39152	0.0185195	0.0722763	FALSE	-5.00745	14.1201	0.00478148	0.0329815	TRUE	TRUE
AAGPGFSL			19.2631	17.7823	11.106	17.2003	11.5321	9.99984	19.8728	20.4527	20.9421	19.7268	19.3527	19.875	-3.13974	0.942806	0.40007	0.583699	FALSE	4.37205	-1.72954	0.222159	0.344176	FALSE	3.60102	-1.43255	0.287467	0.39552	FALSE	FALSE
ALLDHDLAL			14.511	14.7672	14.0872	14.2685	14.4104	14.4463	13.3715	13.4178	10.558	12.9479	12.5596	12.3169	-0.0800421	0.389396	0.730158	0.830689	FALSE	-2.00598	2.07617	0.163144	0.281541	FALSE	-1.84699	6.83253	0.00245056	0.0253577	TRUE	TRUE
VETAVLLL			16.6975	11.2941	11.3297	9.59806	17.886	17.2717	17.5273	17.1097	17.7889	17.552	17.3642	17.5551	1.81146	-0.563574	0.607127	0.740644	FALSE	4.36816	-2.41858	0.133781	0.247207	FALSE	4.38329	-2.44013	0.134498	0.231416	FALSE	FALSE
DEFLASGF			11.7891	14.4008	10.8036	13.4754	12.7761	11.7548	16.4727	17.0074	16.6123	16.7106	16.3065	16.8804	0.337594	-0.28518	0.795106	0.875202	FALSE	4.3663	-4.02387	0.0525907	0.135064	FALSE	4.30134	-3.95843	0.0537657	0.12477	FALSE	FALSE
IEGLTAEF			15.391	11.6771	10.8225	10.5603	11.3409	16.2871	16.7574	16.7628	17.4686	16.1008	15.6449	15.8613	0.099266	-0.0436094	0.967421	0.980922	FALSE	4.36603	-3.07031	0.0856312	0.18457	FALSE	3.23883	-2.29959	0.145999	0.244794	FALSE	FALSE
SAVWNSPPL			10.4808	18.6933	9.53092	16.7628	16.3611	18.2825	13.9827	18.6154	19.1998	18.2637	17.9513	18.0871	4.23382	-1.42695	0.280945	0.482262	FALSE	4.36429	-1.30499	0.27863	0.402134	FALSE	5.19904	-1.7865	0.215691	0.322431	FALSE	FALSE
NELIRFEEF	Q9Y4F3	MARF1	13.6982	10.67	13.466	11.67	16.5138	15.3303	16.8835	16.7564	17.2753	15.6257	15.605	16.1155	1.89326	-1.08011	0.349075	0.540271	FALSE	4.36032	-4.42449	0.0432844	0.119552	FALSE	3.17063	-3.21162	0.0786727	0.159733	FALSE	FALSE
DETQIATI			10.8194	10.8355	10.7943	11.8434	12.743	10.6834	14.7546	15.2623	15.5671	13.5517	10.886	10.1592	0.940209	-1.57682	0.255453	0.457901	FALSE	4.37831	-18.4511	0.00285743	0.0299152	TRUE	0.715929	-0.694178	0.559347	0.649711	FALSE	TRUE
ALLDIIRSLK	O95864	FADS2	20.3537	20.3304	20.1097	19.3842	19.2507	19.5024	18.7591	17.4815	18.7267	18.0381	17.9721	17.8107	-0.885505	8.31752	0.00116378	0.0500892	FALSE	-1.9422	4.54105	0.0399159	0.113455	FALSE	-2.32432	22.5658	2.67246e-05	0.0109147	TRUE	TRUE
ALLDVSNNYGI			16.1334	16.4326	16.2802	16.5513	16.1615	16.1097	14.9476	14.8648	15.2204	14.1159	13.8124	13.7692	-0.0078805	0.0480578	0.964403	0.979205	FALSE	-1.2711	9.22148	0.000947903	0.0197036	TRUE	-2.38286	17.1255	9.73872e-05	0.0128925	TRUE	TRUE
ALLEENSTPQL			16.8249	17.1478	16.9037	16.7211	16.7646	17.0927	16.1845	16.1018	16.4611	15.8935	15.4634	15.4426	-0.0993597	0.652262	0.550969	0.698434	FALSE	-0.709675	4.86808	0.00848947	0.0480042	TRUE	-1.35894	7.71303	0.00266215	0.026111	TRUE	TRUE
ALMKEEGVKL			12.5692	12.5214	11.6878	12.8587	12.2256	12.0125	16.5867	16.4114	16.9029	10.0284	15.958	16.1246	0.106117	-0.277302	0.795472	0.875324	FALSE	4.3742	-13.6584	0.000925595	0.0195851	TRUE	1.77754	-0.87771	0.469534	0.569508	FALSE	TRUE
ALLEEQNLSV			17.128	16.7809	16.8799	16.0625	16.8578	16.7898	15.9509	15.3542	16.7566	15.588	15.5791	15.7009	-0.359573	1.30907	0.292776	0.492047	FALSE	-0.909085	2.16834	0.147746	0.264035	FALSE	-1.30694	11.8355	0.00263152	0.0259829	TRUE	TRUE
ALLELLERL	P36406	TRIM23	12.87	12.5655	11.5151	15.3568	16.9512	15.5015	14.5486	15.1875	15.6573	15.1944	15.2135	14.2677	3.61963	-5.53552	0.00591836	0.0805201	FALSE	2.81422	-5.39934	0.00667312	0.0434803	TRUE	2.57498	-4.99389	0.00899006	0.0437649	TRUE	TRUE
FSFVRVISL	Q9BVK2	ALG8	12.3475	15.6935	12.6839	16.5903	16.524	14.6845	18.2693	17.4293	18.0417	18.1459	18.1187	18.3793	2.35796	-1.91165	0.145235	0.342111	FALSE	4.33846	-3.96979	0.0486542	0.128545	FALSE	4.63966	-4.34873	0.047975	0.115895	FALSE	FALSE
DEYSDLVTL	P46940	IQGAP1	10.0303	13.6391	10.9427	14.317	11.4178	14.7659	15.6057	16.3823	15.6363	14.1297	14.3161	15.033	1.96289	-1.30149	0.263055	0.464767	FALSE	4.33745	-3.89805	0.0505697	0.131764	FALSE	2.95561	-2.64411	0.104278	0.193988	FALSE	FALSE
ALLENMEGLFL	P61923	COPZ1	16.6604	16.5164	16.4026	17.5613	16.5585	16.9116	16.2353	15.5966	16.0477	16.0294	15.909	15.8525	0.484013	-1.5974	0.237136	0.439905	FALSE	-0.566576	2.7814	0.0808757	0.178368	FALSE	-0.596171	6.54978	0.00410686	0.0311472	TRUE	TRUE
SAAPPGLEA			11.0449	10.1949	13.1517	10.8951	12.8766	14.1701	15.8179	15.803	15.7783	15.6861	14.6984	15.3659	1.18345	-0.913209	0.413105	0.595156	FALSE	4.33591	-4.9329	0.0386974	0.111432	FALSE	3.78632	-4.08974	0.0389881	0.10127	FALSE	FALSE
FIVDGVEVSV			11.1649	11.7866	15.9936	17.5662	17.4631	17.575	17.5696	16.5784	17.7905	16.1664	16.3492	15.987	4.55304	-3.0013	0.095266	0.274173	FALSE	4.33114	-2.7733	0.0962908	0.198674	FALSE	3.18581	-2.09565	0.169886	0.271773	FALSE	FALSE
FLYNPLTRV			12.8488	9.53275	10.2221	11.3208	11.1048	11.9889	14.8002	15.1462	15.6474	14.2803	13.7292	14.9216	0.603624	-0.577787	0.615474	0.746347	FALSE	4.33003	-4.16444	0.0436652	0.120021	FALSE	3.44248	-3.22509	0.0637997	0.139005	FALSE	FALSE
ALLEPEFILKA			17.9153	17.4583	18.0472	16.7392	17.7998	17.5636	16.7675	15.8731	16.8577	16.596	16.9121	16.3434	-0.439388	1.19504	0.314818	0.511811	FALSE	-1.30749	3.61821	0.0331703	0.101666	FALSE	-1.18974	4.90247	0.00816532	0.0418269	TRUE	TRUE
AVGPASIL			17.2096	16.1108	10.8849	15.3701	10.3851	11.9501	18.8622	18.8453	19.4727	18.7364	18.4678	19.071	-2.16668	0.886538	0.42892	0.607069	FALSE	4.32493	-2.20442	0.155531	0.272999	FALSE	4.02327	-2.05391	0.17435	0.276882	FALSE	FALSE
RLAQHITYV	P33993	MCM7	17.7846	18.0981	17.3577	18.7162	18.3715	18.4843	21.9189	21.9566	22.44	15.8846	15.9452	21.1759	0.777171	-3.27465	0.0501165	0.198473	FALSE	4.35836	-16.0027	0.000130088	0.0117486	TRUE	-0.0782353	0.0442795	0.968601	0.978143	FALSE	TRUE
SASPVPSVV			14.0819	14.0275	10.3659	11.0678	12.8796	10.2604	17.1339	17.0271	17.2783	15.8549	15.2432	15.8359	-1.42253	0.978872	0.392562	0.577204	FALSE	4.32133	-3.50794	0.0718065	0.164881	FALSE	2.81957	-2.26289	0.145554	0.244186	FALSE	FALSE
FQIRNLPSL			11.0578	12.626	10.2554	11.0566	13.7199	11.0283	15.6411	15.2909	15.9691	11.2018	13.6588	14.2042	0.62189	-0.549423	0.613581	0.744793	FALSE	4.32062	-5.97482	0.0188236	0.07302	FALSE	1.7085	-1.47741	0.218832	0.325762	FALSE	FALSE
SEWLIRPPY			12.6305	10.6743	11.9908	12.118	11.4636	12.0984	15.6738	15.899	16.7868	13.6742	13.7988	14.6883	0.128166	-0.208517	0.850358	0.910558	FALSE	4.35468	-6.51318	0.00577172	0.0402901	TRUE	2.28858	-3.47569	0.0377234	0.0992646	FALSE	TRUE
RLFNDPVAMV	Q92685	ALG3	18.2517	10.1946	13.0353	12.1213	11.6977	11.5563	17.5578	18.3372	18.5364	14.3502	15.8277	17.3482	-2.03545	0.860496	0.479396	0.64649	FALSE	4.31654	-1.81508	0.20724	0.32915	FALSE	2.01479	-0.801723	0.491136	0.589663	FALSE	FALSE
ADPHGKRVF			10.7337	11.6055	10.1606	12.181	11.9634	12.4901	14.4336	15.8372	15.2924	13.5461	11.5398	13.4894	1.37825	-3.08336	0.0678453	0.230646	FALSE	4.35451	-7.43127	0.00175602	0.0248047	TRUE	2.02523	-2.59004	0.0715481	0.150231	FALSE	TRUE
RVLPPSALQSV	Q96GD4	AURKB	11.8299	11.1176	11.5772	10.9514	11.8845	11.8465	15.3828	16.0973	16.104	10.7203	12.8472	15.4378	0.0525924	-0.142392	0.89451	0.937807	FALSE	4.35318	-13.7163	0.000183582	0.0124099	TRUE	1.49355	-1.0824	0.387885	0.492705	FALSE	TRUE
TEFSKLHNF			12.7667	11.1875	11.8849	10.5948	11.4278	11.855	16.0671	16.2912	16.5352	14.9043	15.0896	14.9357	-0.653794	1.11199	0.330957	0.525667	FALSE	4.35149	-9.13255	0.00693039	0.044129	TRUE	3.03019	-6.58049	0.0206283	0.0689173	FALSE	TRUE
ALLETSLLHHF			13.6394	13.9608	13.4931	14.6838	14.7426	15.1696	13.4527	12.8024	13.8248	12.8344	12.5029	12.286	1.16756	-5.66231	0.00494904	0.0751949	FALSE	-0.3378	1.02624	0.384685	0.507335	FALSE	-1.15671	5.48274	0.00571294	0.0357611	TRUE	TRUE
KLDDKDLPSV			11.6277	13.5421	13.1982	13.1055	15.1779	15.3528	16.9772	16.7079	17.694	16.8584	16.5625	16.7824	1.75607	-1.8848	0.135397	0.328675	FALSE	4.33709	-6.58498	0.0075904	0.045647	TRUE	3.94513	-6.62069	0.0196814	0.0670743	FALSE	TRUE
VLKEIVERV	Q14444	CAPRIN1	15.6575	15.9008	15.3713	16.3867	17.2122	16.9139	19.9366	19.6362	20.3419	19.1324	18.7378	17.3784	1.19441	-4.17966	0.0196265	0.128318	FALSE	4.32838	-16.9474	0.00012009	0.0117486	TRUE	2.77305	-5.01578	0.0272033	0.081232	FALSE	TRUE
DELQQPLEL	P52630	STAT2	17.0225	16.8328	11.0637	18.7089	17.5662	19.0605	19.3109	19.2237	19.2771	18.4622	17.685	18.5841	3.4722	-1.73023	0.213574	0.417777	FALSE	4.29753	-2.19755	0.15904	0.277185	FALSE	3.27078	-1.65558	0.2347	0.342441	FALSE	FALSE
RLLHELVYA			12.957	13.5108	12.0338	12.6165	14.1313	13.9273	17.2732	16.9957	17.2071	15.7711	15.8367	15.8911	0.724533	-1.13038	0.322048	0.517792	FALSE	4.32482	-9.85483	0.00793365	0.0465427	TRUE	2.99911	-6.93926	0.0194672	0.0666232	FALSE	TRUE
DEFFTSGY			16.7026	11.5181	13.5691	13.5256	17.2551	14.2119	17.7558	18.1855	18.735	16.642	16.0781	16.7015	1.0676	-0.563789	0.605033	0.739493	FALSE	4.2955	-2.80042	0.0995168	0.202984	FALSE	2.5439	-1.67306	0.232112	0.33984	FALSE	FALSE
LEQKLKWAF			11.7863	11.8411	10.7348	13.0559	12.9571	13.1554	18.0428	11.0134	18.1881	16.3678	10.2887	17.1668	1.60206	-4.39533	0.0439175	0.185781	FALSE	4.29403	-1.79298	0.209247	0.331082	FALSE	3.15371	-1.43256	0.282244	0.390435	FALSE	FALSE
ALLGGNVRMML			15.7479	14.7301	15.432	14.4867	15.2753	15.0892	14.2018	14.2179	14.5344	11.0719	10.0321	11.5293	-0.352958	0.920267	0.41207	0.594408	FALSE	-0.985311	3.08212	0.06826	0.159713	FALSE	-4.42556	8.26525	0.0019927	0.0237544	TRUE	TRUE
ALLGKIEKV	Q10471	GALNT2	16.6241	16.9324	16.4367	16.827	15.7928	16.862	16.5	16.2921	16.9738	15.5768	15.23	15.3291	-0.170493	0.449459	0.687158	0.798036	FALSE	-0.0757955	0.305452	0.776746	0.84201	FALSE	-1.28578	7.24211	0.00281392	0.0266571	TRUE	TRUE
ALLHTVTSI			12.7422	13.0775	12.844	13.3173	13.5377	12.936	12.3912	11.9447	9.94804	12.0829	11.9502	11.9355	0.375755	-1.86148	0.154973	0.353257	FALSE	-1.45993	1.92693	0.189511	0.310583	FALSE	-0.898344	8.18337	0.00460353	0.0325745	TRUE	TRUE
DEYSLVREL	Q9Y490	TLN1	16.4145	11.298	11.0367	17.3077	16.4978	17.8292	16.8389	17.7813	16.9916	16.2628	16.0932	16.3192	4.29519	-2.39551	0.127651	0.318446	FALSE	4.28755	-2.4157	0.1304	0.243007	FALSE	3.30872	-1.88854	0.199174	0.304443	FALSE	FALSE
ALLKIEGVY			12.5664	12.9657	12.6945	10.2265	11.701	11.7262	11.1298	11.0865	10.7554	10.896	10.0778	10.0456	-1.5243	2.99163	0.0843036	0.256717	FALSE	-1.75167	10.4988	0.000465404	0.0155321	TRUE	-2.40245	7.95156	0.00605721	0.0367174	TRUE	TRUE
SLYSALQQA			14.2138	10.0636	10.5143	12.0365	13.9668	14.931	15.7537	15.7482	16.1362	16.2192	15.5485	16.1926	2.04758	-1.30744	0.271899	0.473615	FALSE	4.28217	-3.24164	0.0813668	0.179042	FALSE	4.38955	-3.29327	0.0754152	0.155525	FALSE	FALSE
ALLKIEGVYA	P18077	RPL35A	20.5813	20.7893	20.4892	20.3599	19.8287	20.2831	19.2674	18.6633	19.5131	19.0905	18.6187	18.4224	-0.462724	2.46132	0.0890949	0.263942	FALSE	-1.47202	5.50027	0.0190099	0.0734262	FALSE	-1.90944	8.79127	0.00419618	0.031368	TRUE	TRUE
ALLKVNQEL			14.9291	15.0727	14.6346	15.2942	15.182	15.2784	13.487	12.9413	13.4502	13.3895	12.9237	12.8321	0.372716	-2.7893	0.0927988	0.270073	FALSE	-1.58597	7.26672	0.00264876	0.0290815	TRUE	-1.83036	8.49621	0.00147064	0.0217113	TRUE	TRUE
FPHLRVLEA			10.3495	11.0945	11.1137	11.8597	12.9815	11.6691	14.795	14.9613	15.6948	13.9239	10.3273	14.7839	1.31756	-2.74181	0.0635998	0.222535	FALSE	4.2978	-11.4976	0.000342918	0.0148225	TRUE	2.15916	-1.55564	0.252307	0.360561	FALSE	TRUE
RLINQVLEL	Q9UIL1	SCOC	10.2495	9.9536	11.4104	10.5274	10.3327	11.0712	14.6936	14.9509	14.8569	11.7086	12.5504	13.099	0.105939	-0.213393	0.844997	0.906833	FALSE	4.29601	-9.52833	0.00902464	0.049406	TRUE	1.91487	-3.1865	0.0337475	0.0927847	FALSE	TRUE
YLLPKDQGITL			12.1394	11.714	11.3058	11.8938	11.7245	11.8867	10.4555	18.4453	19.069	9.28517	9.19074	17.8878	0.11526	-0.466727	0.682698	0.794975	FALSE	4.27019	-1.5341	0.262961	0.385717	FALSE	0.401503	-0.138763	0.902194	0.927856	FALSE	FALSE
DEMTGYVA			12.4685	13.46	15.4725	10.4684	11.1373	11.0074	17.5066	18.237	18.4603	15.9599	15.9555	17.2463	-2.92931	3.22916	0.0733714	0.23952	FALSE	4.26762	-4.59144	0.0305044	0.096672	FALSE	2.58689	-2.63274	0.0811018	0.162904	FALSE	FALSE
ALLNAILHSA			14.9226	14.7478	15.0926	15.2085	15.9433	14.6516	13.632	13.8967	14.2078	13.6908	13.9666	13.8566	0.346792	-0.895916	0.454611	0.628329	FALSE	-1.00885	5.20344	0.0111049	0.0546546	FALSE	-1.08298	8.47469	0.00128993	0.0207219	TRUE	TRUE
THNEPVRQL			15.1268	14.6854	14.1016	16.2151	15.7513	16.1648	18.2062	18.9843	19.5912	12.8336	16.1257	17.3204	1.4058	-4.24391	0.025212	0.143004	FALSE	4.28931	-8.59899	0.00143505	0.0229818	TRUE	0.788667	-0.573978	0.619351	0.700699	FALSE	TRUE
ALLNDHIYV			15.4347	15.168	14.9817	14.6494	14.2711	14.3353	13.838	13.9698	15.6941	13.7737	13.4591	13.32	-0.776212	4.41311	0.0119297	0.105029	FALSE	-0.694184	1.13387	0.365545	0.48945	FALSE	-1.67726	8.92913	0.00087158	0.0187437	TRUE	TRUE
ILIDPFHKA			13.1922	9.79368	12.9503	11.7087	14.4432	13.6222	16.5054	15.8097	16.4045	15.2686	14.7799	15.9604	1.27932	-0.939378	0.404931	0.587713	FALSE	4.26115	-3.81805	0.0551899	0.139249	FALSE	3.35759	-2.92712	0.0806981	0.162345	FALSE	FALSE
ALLNGEYLLAA	Q9BV38	WDR18	19.6149	19.6386	19.4279	18.1903	18.1246	18.2473	16.7262	15.3565	16.3407	17.1787	16.968	16.9308	-1.37308	18.1931	0.000329404	0.0367704	TRUE	-3.41932	8.27539	0.0122191	0.0570766	FALSE	-2.53465	24.8598	1.85735e-05	0.0109147	TRUE	TRUE
SAASASAAL			15.516	15.5482	11.8061	10.8673	11.5173	17.1026	18.0797	18.4955	19.0488	18.1219	17.1431	18.1945	-1.12772	0.48266	0.659029	0.7774	FALSE	4.25125	-3.33863	0.0692718	0.161145	FALSE	3.52971	-2.74159	0.0957462	0.182326	FALSE	FALSE
ALLNTINYL			16.5806	16.6469	16.1566	16.4273	16.3947	16.0779	15.6696	14.3919	15.3317	14.7255	14.3411	14.3116	-0.161374	0.850414	0.447288	0.622354	FALSE	-1.33026	3.22928	0.0580125	0.143658	FALSE	-2.00194	9.8439	0.000657983	0.0175933	TRUE	TRUE
RVNINVPMK	Q13616	CUL1	11.0092	13.4215	10.12	14.7666	15.7467	15.4358	15.5889	15.6819	16.0274	15.332	15.2986	15.1702	3.79945	-3.69664	0.05163	0.200842	FALSE	4.24916	-4.26932	0.0475948	0.126774	FALSE	3.75001	-3.79737	0.0623883	0.137127	FALSE	FALSE
IEDYTHRF			11.1141	9.38387	11.5094	12.4954	11.5843	11.9512	14.5744	14.8928	15.2846	13.2617	11.7459	12.8129	1.34119	-1.90429	0.165375	0.365155	FALSE	4.24814	-6.20871	0.015853	0.065904	FALSE	1.93775	-2.44507	0.0788932	0.159941	FALSE	FALSE
ALLPASAGV			16.8213	16.6037	16.7797	16.8905	17.6566	16.9263	18.6365	18.0915	18.9338	17.6973	17.3988	17.3604	0.422866	-1.63673	0.227745	0.431505	FALSE	1.81902	-7.11988	0.0131332	0.0593206	FALSE	0.750604	-5.97484	0.00674847	0.0383867	TRUE	TRUE
ALLPSLSHC			15.8624	16.0085	16.1095	12.9444	13.7824	13.3229	12.422	12.0316	13.0194	14.292	13.8469	13.6782	-2.64353	10.4621	0.0050626	0.0757067	FALSE	-3.50246	11.8303	0.00452985	0.0361046	TRUE	-2.05442	10.4491	0.00341224	0.0288868	TRUE	TRUE
VLADACWAL			10.836	11.6471	11.0533	11.4381	11.0025	12.0007	15.3878	15.3509	15.6251	11.35	10.1809	10.6095	0.301619	-0.799729	0.469933	0.639855	FALSE	4.2758	-16.6257	0.0012785	0.0220024	TRUE	-0.465347	1.11124	0.33499	0.442331	FALSE	TRUE
DETATTPIF	Q12802	AKAP13	15.5548	15.1548	11.9741	14.8859	16.1803	15.9501	18.1592	18.3432	18.8994	16.7132	17.0279	17.3745	1.4442	-1.20258	0.331033	0.525667	FALSE	4.2394	-3.67219	0.0596368	0.146159	FALSE	2.8106	-2.44655	0.127515	0.222544	FALSE	FALSE
ALLQDLHKA			13.3137	12.9846	13.5233	12.9231	13.1722	13.0524	15.4738	15.5159	15.7627	14.4463	14.141	14.4114	-0.224629	1.3022	0.289429	0.489644	FALSE	2.31025	-12.7747	0.000756716	0.0184345	TRUE	1.05903	-5.75249	0.00782727	0.0409723	TRUE	TRUE
YHYFSKMKA			10.8553	11.0494	16.2399	12.9959	12.2238	12.5783	11.5176	19.4715	19.8483	8.50368	16.8132	17.2123	-0.115531	0.0649971	0.953925	0.972238	FALSE	4.23093	-1.30646	0.272068	0.394877	FALSE	1.46149	-0.437334	0.688599	0.759498	FALSE	FALSE
RLLPPGAVVAV	Q7Z7A3	CTU1	11.6193	10.8072	10.2769	10.5025	12.0557	11.0256	9.91275	17.4733	18.0075	10.6575	10.9946	9.0942	0.293441	-0.4887	0.651217	0.77219	FALSE	4.23006	-1.60062	0.245361	0.368433	FALSE	-0.652365	0.927149	0.413481	0.516863	FALSE	FALSE
ALLQEIVNI			17.7927	17.9309	17.246	18.1543	17.2798	17.9232	17.3668	16.3655	16.7614	16.7055	16.3676	16.1079	0.129219	-0.385813	0.720181	0.823728	FALSE	-0.825324	2.30234	0.0894783	0.189548	FALSE	-1.26289	4.65354	0.0104627	0.0475006	TRUE	TRUE
KLDVQPKCV			10.6284	12.0055	11.0759	11.922	11.3685	11.4495	15.1596	15.669	15.6711	10.7239	12.1029	13.5597	0.34342	-0.779131	0.498394	0.661258	FALSE	4.26331	-9.69312	0.00365916	0.0328436	TRUE	0.892267	-0.976565	0.402455	0.506297	FALSE	TRUE
ALLQRLEAL	Q9P0R6	GSKIP	12.9192	11.7155	12.5134	10.0868	13.4628	12.0622	16.2679	16.1136	17.0951	15.399	14.8759	15.9799	-0.512041	0.491805	0.662547	0.779775	FALSE	4.10954	-8.8046	0.00101194	0.0204592	TRUE	3.03558	-6.37582	0.00321724	0.0281342	TRUE	TRUE
ALAPLAIPSA			11.0654	10.2369	14.0791	11.0559	15.7234	15.4237	16.0805	15.8279	16.1526	15.2862	14.9464	15.0456	2.27384	-1.19213	0.30292	0.501291	FALSE	4.22653	-3.60756	0.067547	0.158612	FALSE	3.29895	-2.81532	0.10466	0.194333	FALSE	FALSE
RVAPEEHPV	A5A3E0;P60709;P63261	POTEF;ACTB;ACTG1	14.5686	14.2528	14.3206	15.8937	15.7113	15.7786	18.5744	18.404	18.9343	16.5521	15.6446	16.4899	1.41389	-12.884	0.000822437	0.0458139	TRUE	4.25689	-23.2084	8.63927e-05	0.0110686	TRUE	1.84819	-6.0002	0.0165434	0.0605343	FALSE	TRUE
ALLRDLNKA			11.0666	10.8857	12.24	13.2312	14.3632	13.6757	15.0102	15.1669	15.6041	14.4026	13.7878	14.4974	2.3593	-4.39147	0.0134428	0.109374	FALSE	3.86297	-8.3941	0.00535249	0.0387125	TRUE	2.83186	-5.90886	0.00949019	0.0448354	TRUE	TRUE
ALLSGIVSI	Q13505	MTX1	20.886	20.7525	20.6751	20.3449	20.1565	20.2504	20.6272	20.29	20.9126	19.8935	19.9495	19.5521	-0.520593	6.33614	0.00334273	0.0655221	FALSE	-0.161245	0.847899	0.470913	0.586962	FALSE	-0.972828	7.01872	0.00643186	0.0375768	TRUE	TRUE
ALLSLDPAAV			21.4662	21.4011	21.3765	21.2369	21.3357	21.3102	21.4944	20.7043	21.4256	20.5262	20.3425	20.5562	-0.120298	3.01376	0.0399174	0.178178	FALSE	-0.2065	0.81269	0.500127	0.612563	FALSE	-0.939612	13.0573	0.00184122	0.0232193	TRUE	TRUE
TLSDVLDRV	Q9NR09	BIRC6	9.81295	11.0379	10.4743	15.6262	13.8343	15.6895	12.2866	15.0741	16.6216	10.1039	12.8914	13.2793	4.60831	-6.54921	0.00582277	0.0799978	FALSE	4.21904	-3.20396	0.0703906	0.162694	FALSE	1.64977	-1.55507	0.235537	0.343204	FALSE	FALSE
THGAALTV			11.412	11.2004	10.2734	15.3165	16.1476	15.5817	11.854	10.8574	11.2349	9.65033	8.6648	10.3427	4.72001	-11.0543	0.000676347	0.0431083	TRUE	0.353484	-0.777641	0.481574	0.596275	FALSE	-1.40934	2.35137	0.0850571	0.168493	FALSE	TRUE
KVSNSGITRV			12.7785	13.7639	13.624	11.0777	10.9611	11.6003	17.197	17.5153	18.1766	15.7777	14.6731	16.1807	-2.17576	5.95792	0.00658188	0.0840226	FALSE	4.24082	-10.0525	0.000562396	0.0170807	TRUE	2.15502	-3.94887	0.0213602	0.0705319	FALSE	TRUE
REFNLNELY	Q9Y320	TMX2	11.4634	11.8226	9.47162	10.9992	11.8741	11.4975	14.0078	15.3302	16.0528	9.98955	10.9862	11.2021	0.537724	-0.694879	0.546688	0.694708	FALSE	4.21104	-4.45583	0.0122052	0.0570376	FALSE	-0.193263	0.235392	0.829167	0.871596	FALSE	FALSE
FLGEINDRL			11.1916	12.0384	11.0622	12.1781	11.2632	11.9028	15.6575	15.4585	15.8785	14.2879	13.5946	15.7044	0.35064	-0.85763	0.44011	0.61635	FALSE	4.23413	-12.858	0.0019616	0.0260209	TRUE	3.09824	-4.47565	0.0220387	0.071899	FALSE	TRUE
SEGTLPYSY			14.4681	14.3186	10.7029	14.7734	15.0969	15.363	17.408	17.3075	17.4024	15.6834	15.5655	16.3728	1.91456	-1.54067	0.258839	0.460897	FALSE	4.20941	-3.4185	0.0758017	0.170686	FALSE	2.7107	-2.1575	0.153774	0.253661	FALSE	FALSE
FLVTVIHTL	O60486	PLXNC1	11.1066	10.0598	10.116	10.6014	14.2039	10.4994	14.7754	14.0924	15.1025	13.5725	13.5746	10.1438	1.34076	-1.06011	0.387227	0.572736	FALSE	4.22926	-9.36096	0.000787706	0.0185775	TRUE	2.00279	-1.67918	0.216206	0.32299	FALSE	TRUE
SLPRFQVTL	Q15306	IRF4	11.1303	10.3079	11.3387	10.9143	10.4385	12.0936	15.4967	14.7867	15.1811	11.2034	13.4427	14.5205	0.223158	-0.382138	0.725005	0.827008	FALSE	4.22918	-11.2553	0.000777843	0.018555	TRUE	2.12988	-2.0752	0.151513	0.251011	FALSE	TRUE
TQALAALSV			12.5876	9.77233	10.8535	11.0731	12.4604	11.5052	15.0894	15.0689	15.6581	14.0221	13.796	14.4001	0.608437	-0.663741	0.555186	0.701672	FALSE	4.20103	-4.98711	0.0305103	0.096676	FALSE	3.0016	-3.579	0.0613523	0.135757	FALSE	FALSE
KMVEKCWKL			11.4805	11.5692	9.42419	14.0044	14.6763	13.5442	14.8243	14.8436	15.4068	14.5281	12.681	14.2243	3.25035	-4.19967	0.0274327	0.149565	FALSE	4.20027	-5.78346	0.0206322	0.0769785	FALSE	2.98653	-3.30219	0.0316748	0.0893463	FALSE	FALSE
EEYLLRQVF	Q3KRA9	ALKBH6	14.8982	10.8578	14.8221	11.7603	14.5246	13.5921	17.9496	17.5065	17.7192	17.1982	17.096	17.6744	-0.233667	0.149602	0.889755	0.934675	FALSE	4.1991	-3.13271	0.0865406	0.185834	FALSE	3.79684	-2.82055	0.101989	0.190982	FALSE	FALSE
ALLSRLEQI	Q9UKM9	RALY	10.7586	11.1406	11.2544	12.0791	12.5943	11.3039	18.3177	18.3646	19.0121	15.5913	15.0533	16.4272	0.941212	-2.33041	0.11462	0.301197	FALSE	7.51361	-27.8689	3.15275e-05	0.00970739	TRUE	4.63939	-10.867	0.00333219	0.0285241	TRUE	TRUE
THFLKAARL			15.0951	10.6758	14.8797	14.2113	15.6609	15.1655	17.7412	17.4787	18.0185	16.8168	15.8798	16.7175	1.46235	-0.974822	0.419143	0.600016	FALSE	4.1959	-2.89981	0.0985076	0.201501	FALSE	2.92118	-1.98867	0.174954	0.277586	FALSE	FALSE
IEKLKDLI			10.9466	10.9861	11.1609	11.3016	11.4276	10.9194	15.1251	15.1173	15.5252	13.2708	10.5785	14.1139	0.184989	-1.11196	0.354746	0.545218	FALSE	4.22466	-28.1791	0.000123974	0.0117486	TRUE	1.62324	-1.51968	0.26704	0.375499	FALSE	TRUE
ALLTGIISKA			16.8098	16.8085	16.734	16.3624	16.2704	16.5797	14.5764	14.9141	15.5159	14.5093	14.3732	14.4613	-0.379926	3.99715	0.0453122	0.189055	FALSE	-1.78197	6.45906	0.022202	0.0802333	FALSE	-2.33616	49.6241	6.06804e-06	0.00966545	TRUE	TRUE
VIKGRPSKL			10.9814	15.1468	11.4547	10.3614	14.5164	14.7074	16.4854	17.0517	16.6151	16.2947	15.2067	16.1552	0.667424	-0.344925	0.747614	0.843063	FALSE	4.1898	-3.15543	0.0838008	0.18218	FALSE	3.35792	-2.46843	0.117502	0.210569	FALSE	FALSE
RVLLTGLHAV			10.9225	13.9336	13.8795	11.9619	14.6048	14.4434	17.1681	16.8261	17.2979	9.11138	14.2747	15.437	0.758125	-0.577855	0.594989	0.732269	FALSE	4.18546	-4.16582	0.0495902	0.130098	FALSE	0.0291321	-0.0133404	0.990199	0.993173	FALSE	FALSE
HHELRAMEL			11.1684	16.3103	16.1887	16.2603	16.963	17.3199	18.6084	18.548	19.0643	18.57	18.3724	18.6742	2.29193	-1.33066	0.307605	0.505074	FALSE	4.18443	-2.45873	0.130897	0.243641	FALSE	3.98306	-2.34801	0.142696	0.240933	FALSE	FALSE
FREGSFKVL			10.4489	10.7694	12.176	13.0746	13.2724	11.7709	15.2506	15.4846	15.2117	14.4015	14.5122	14.9936	1.57456	-2.21966	0.0915903	0.267989	FALSE	4.18419	-7.78856	0.0139095	0.0610608	FALSE	3.5043	-6.2499	0.0144357	0.0562273	FALSE	FALSE
ALMDQVHHM	Q96BU1	S100PBP	16.0021	16.0273	15.6343	16.0903	15.6878	16.1122	14.5568	14.2167	15.0992	14.2824	13.4173	13.2328	0.0755332	-0.402786	0.707837	0.814605	FALSE	-1.26365	4.40837	0.022864	0.0816008	FALSE	-2.2437	6.4554	0.0114649	0.0494918	TRUE	TRUE
LVFGKPVRV			10.5005	11.9778	12.5659	10.1156	12.5324	12.3376	15.6208	16.0124	15.953	15.3211	15.1438	15.7605	-0.0195402	0.0197552	0.985232	0.991481	FALSE	4.18066	-6.67468	0.0178267	0.0706888	FALSE	3.72709	-5.81314	0.0191878	0.0660079	FALSE	FALSE
KLKEKFQHY	Q9NV06	DCAF13	15.4116	14.5722	14.4496	14.4283	12.8327	14.4224	19.2719	18.2919	19.5351	12.2683	12.433	12.3609	-0.916631	1.50037	0.225646	0.429454	FALSE	4.22182	-8.71895	0.00117719	0.0215602	TRUE	-2.45705	8.02813	0.0131442	0.0533435	FALSE	TRUE
ALMEEILKL	Q8TD16;Q96G01	BICD2;BICD1	14.0336	14.2128	13.8411	15.4315	14.4008	15.0957	14.5693	13.2374	14.2517	13.2582	13.218	13.4532	0.946826	-2.94112	0.0758914	0.243452	FALSE	-0.00973821	0.0234251	0.9832	0.987779	FALSE	-0.719403	5.55175	0.00747509	0.0399862	TRUE	TRUE
LAHGERAEL			11.1574	11.6623	10.1319	11.0676	10.3382	10.472	14.7826	15.2744	15.5377	13.6877	12.5803	13.5295	-0.357926	0.711683	0.529064	0.682837	FALSE	4.21439	-8.40104	0.00394885	0.0339111	TRUE	2.28198	-4.01985	0.0180158	0.0636066	FALSE	TRUE
EEMMVPGM			14.0587	15.7806	13.3655	13.8324	15.3121	15.1513	18.1971	18.4069	19.109	15.9286	15.609	16.0453	0.363676	-0.42415	0.696589	0.805105	FALSE	4.16941	-5.42136	0.0180326	0.0711181	FALSE	1.45937	-1.99998	0.175563	0.278308	FALSE	FALSE
ALMEVKMKEM			17.7061	17.8126	17.5021	15.4392	16.7441	16.5456	16.9336	16.4109	17.0074	16.0976	16.0423	15.7143	-1.43065	3.43881	0.0655507	0.22585	FALSE	-0.889632	4.26286	0.0254727	0.0867471	FALSE	-1.72218	11.4531	0.000480107	0.0167085	TRUE	TRUE
DEKMLMKVF			17.2081	12.755	12.1458	13.847	17.8366	13.5301	18.0139	17.9153	18.6698	17.3705	16.9148	16.9514	1.03491	-0.489708	0.650459	0.771601	FALSE	4.16335	-2.58099	0.117838	0.226899	FALSE	3.04255	-1.89887	0.195889	0.300889	FALSE	FALSE
ALMHLLLRL			15.9699	15.9708	15.4561	15.5929	15.3171	15.3261	14.8205	13.5803	14.9202	13.7466	13.9986	13.4589	-0.3869	1.99601	0.138848	0.333444	FALSE	-1.35859	2.92919	0.0721116	0.165233	FALSE	-2.06425	8.9082	0.000914286	0.0188943	TRUE	TRUE
HLLGHLEQA	P57071	PRDM15	11.8146	11.5589	11.7598	11.7539	11.2798	10.4742	15.4434	16.1863	16.1215	14.2876	13.2503	14.8426	-0.541838	1.42014	0.282078	0.483086	FALSE	4.20596	-16.8265	0.00143631	0.0229844	TRUE	2.41571	-5.10642	0.0323936	0.0905586	FALSE	TRUE
AITEKLERV	P46939	UTRN	12.1672	11.2524	9.57873	10.6891	11.5581	11.2074	15.025	15.0829	15.3744	14.3809	13.6349	14.3282	0.152067	-0.19037	0.863727	0.919145	FALSE	4.16131	-5.4358	0.0295054	0.0948119	FALSE	3.1152	-3.91816	0.0438832	0.109279	FALSE	FALSE
IEQRLILQY	Q9Y4B6	DCAF1	10.384	12.5309	11.858	11.917	11.7732	11.0877	15.4107	15.6133	16.2306	14.6751	14.7988	15.2361	0.00164344	-0.00240398	0.998252	0.998541	FALSE	4.16056	-6.11645	0.0132498	0.0595409	FALSE	3.31238	-5.0463	0.0279569	0.0826015	FALSE	FALSE
FLAEGLSTL			10.2329	10.6763	14.7946	14.8916	14.8013	15.3436	16.0416	16.1487	15.9898	18.0958	17.7604	17.6882	3.11089	-2.1279	0.16384	0.363588	FALSE	4.15879	-2.86211	0.103229	0.207692	FALSE	5.94685	-4.07957	0.0537949	0.124782	FALSE	FALSE
AENVAVPEA	P55884	EIF3B	10.442	10.4514	10.2347	11.4896	12.2403	9.98819	14.6058	14.2523	14.8763	12.8512	9.01243	13.1808	0.863364	-1.29668	0.321725	0.517514	FALSE	4.20212	-21.6622	0.000523507	0.0164996	TRUE	1.30549	-0.974405	0.432139	0.534546	FALSE	TRUE
ALMNEIQAA	B7ZAP0	RABGAP1L	11.722	10.3424	11.1846	10.8074	10.4695	15.0985	16.5566	16.527	16.7059	15.3438	14.734	15.0181	1.04218	-0.675414	0.561234	0.707242	FALSE	5.51352	-13.6041	0.00461959	0.0364411	TRUE	3.94898	-9.00699	0.00408499	0.0311472	TRUE	TRUE
SQIGSSQLL	Q9P2N6	KANSL3	10.801	14.2528	10.2522	14.7796	15.25	15.0361	15.7423	15.5946	16.4232	15.4693	14.6443	14.6502	3.25326	-2.58298	0.120037	0.308273	FALSE	4.15137	-3.24865	0.0747247	0.168959	FALSE	3.15263	-2.45958	0.122171	0.215852	FALSE	FALSE
TREEGKALL			13.0815	10.5151	11.2752	11.7663	13.5196	12.978	14.9918	15.9299	16.4035	15.3515	14.3566	14.9512	1.13068	-1.22793	0.295069	0.493737	FALSE	4.1511	-4.78906	0.0161582	0.0666245	FALSE	3.26247	-4.00737	0.0371116	0.0981819	FALSE	FALSE
ALMPKQATV			14.6618	14.9129	14.3528	14.7677	14.7518	14.7033	14.2057	13.5564	14.319	13.44	12.8046	12.9171	0.0984281	-0.603389	0.606072	0.740016	FALSE	-0.615461	2.14052	0.108187	0.214354	FALSE	-1.58862	6.25228	0.00374069	0.0300695	TRUE	TRUE
SVASTITGV	Q99541	PLIN2	11.1752	16.3567	15.8055	11.479	12.1645	11.3904	18.6152	18.4813	18.692	17.5229	17.4561	17.8676	-2.76782	1.66621	0.232314	0.43568	FALSE	4.15034	-2.52426	0.127241	0.239004	FALSE	3.16976	-1.92343	0.19282	0.297542	FALSE	FALSE
FLEEREIAL	O14980	XPO1	11.5	9.82928	12.1421	11.2535	9.68623	10.5439	14.6889	15.2584	15.9714	13.8633	14.083	14.5457	-0.662603	0.80326	0.473402	0.642424	FALSE	4.14909	-5.30029	0.0123723	0.0573652	FALSE	3.00687	-4.18752	0.0398273	0.102736	FALSE	FALSE
ALMRRAVSL			14.7967	13.6628	14.3459	15.1078	14.946	12.3517	11.0667	14.9925	15.3684	9.95973	9.77028	11.296	-0.133276	0.14002	0.899007	0.939938	FALSE	-0.459281	0.324702	0.773386	0.839552	FALSE	-3.92647	6.7423	0.00385944	0.0304759	TRUE	TRUE
ALNGKLYIV	Q9Y6Y0	IVNS1ABP	17.5951	17.3795	17.5375	16.5683	16.5856	16.7891	16.1687	16.0495	16.9903	15.6666	15.6001	15.5274	-0.856358	8.93896	0.000902343	0.0474234	TRUE	-1.10122	3.63844	0.0591998	0.145363	FALSE	-1.906	25.0875	6.21499e-05	0.0116755	TRUE	TRUE
FAYTSQITV	Q9Y2M5	KLHL20	14.3608	7.70524	14.1687	14.2226	14.6516	15.6514	15.7163	16.4406	16.5112	16.3457	15.8642	16.2334	2.76358	-1.2405	0.333058	0.527064	FALSE	4.14439	-1.88217	0.197184	0.318867	FALSE	4.06949	-1.85648	0.203407	0.309088	FALSE	FALSE
ASRQAPPHI	Q9Y2D5	PALM2AKAP2	11.3377	11.3618	10.2595	12.502	11.1523	11.2867	14.3974	15.7154	15.3848	10.2903	13.2842	14.3167	0.660665	-1.17453	0.306967	0.504633	FALSE	4.1795	-7.77641	0.00151862	0.0236154	TRUE	1.64404	-1.30381	0.304938	0.413231	FALSE	TRUE
REQEIPFVF	Q93073	SECISBP2L	12.369	10.526	11.8062	10.7386	13.2731	11.1285	15.7177	15.663	15.7385	13.7111	13.6176	14.6728	0.14631	-0.15269	0.886902	0.932948	FALSE	4.13931	-7.58449	0.0167821	0.0681388	FALSE	2.4334	-3.79538	0.0266449	0.0804046	FALSE	FALSE
IHGRAMLL			10.485	10.9628	11.4766	15.7065	15.8987	15.2635	10.1261	10.7181	11.1158	10.5365	13.0588	11.8378	4.64812	-13.5699	0.000404903	0.0372636	TRUE	-0.321474	0.792275	0.472539	0.588351	FALSE	0.836246	-1.06866	0.374164	0.480157	FALSE	TRUE
TEFIFTTI	P41252	IARS1	15.595	15.6757	10.514	15.9683	15.5983	16.1926	17.866	17.9005	18.4146	17.4933	17.1534	17.4116	1.99149	-1.16049	0.363585	0.552853	FALSE	4.13212	-2.40731	0.13513	0.248856	FALSE	3.42452	-2.00221	0.182292	0.285855	FALSE	FALSE
SLPAGPPGV			12.7434	10.8392	12.5727	13.4249	14.3091	13.9431	16.4702	15.6955	16.3772	15.6854	14.6647	15.4975	1.84062	-2.78813	0.0775996	0.246698	FALSE	4.12924	-6.29954	0.0118451	0.0563834	FALSE	3.23077	-4.72068	0.0180969	0.0637952	FALSE	FALSE
ALNLYMHQV			14.9954	15.2307	14.5103	14.9417	15.2053	14.949	13.6473	12.8507	13.7391	13.5701	12.7284	12.7568	0.119841	-0.52305	0.64148	0.765069	FALSE	-1.49976	4.24945	0.0154106	0.0647408	FALSE	-1.8937	5.44127	0.00664837	0.0381708	TRUE	TRUE
HQYPGRGVYL			10.8261	11.2249	14.3427	15.984	16.7744	16.2926	16.1426	15.8615	16.7673	11.0655	14.9861	10.0202	4.21908	-3.7164	0.0575682	0.212413	FALSE	4.12588	-3.60815	0.0584689	0.144339	FALSE	-0.1073	0.0571869	0.957369	0.969869	FALSE	FALSE
AATGATPIA			10.9069	11.5479	11.4329	11.9546	14.1072	10.706	15.0136	15.3814	16.0012	14.5139	13.1617	14.5745	0.960012	-0.947935	0.436882	0.613988	FALSE	4.16951	-11.938	0.000553081	0.0169117	TRUE	2.78747	-5.55729	0.0149888	0.0573574	FALSE	TRUE
SAVYVLSSM			13.8953	10.9851	10.416	12.2304	11.0841	10.6289	15.5271	15.6386	16.4965	15.0259	15.0643	15.5127	-0.451028	0.382825	0.729469	0.830464	FALSE	4.12192	-3.67962	0.0528493	0.135523	FALSE	3.43551	-3.15532	0.0829566	0.165585	FALSE	FALSE
VERLIEAF	Q6DN90;Q5JU85;Q9UPP2	IQSEC1;IQSEC2;IQSEC3	11.2564	16.1305	11.1692	16.7969	10.8432	17.0314	18.1309	14.8363	17.9543	11.1073	11.306	9.71375	2.03844	-0.782428	0.479458	0.64649	FALSE	4.1218	-2.10542	0.114204	0.222154	FALSE	-2.14301	1.25011	0.320496	0.428611	FALSE	FALSE
ALLNLAERL			11.5686	9.96868	10.3691	10.4054	11.9828	10.7168	14.3939	14.5699	15.4327	13.7467	13.8959	14.2967	0.399532	-0.586705	0.588917	0.728085	FALSE	4.16333	-7.20305	0.00327261	0.0316073	TRUE	3.3443	-6.58389	0.012812	0.0526281	FALSE	TRUE
SEVALQTAL	O94915;Q5TBA9	FRYL;FRY	11.6913	13.9267	13.5122	10.9193	14.27	14.6124	17.0787	17.1727	17.2367	15.7362	15.0937	16.0895	0.223848	-0.164165	0.879377	0.928577	FALSE	4.11935	-5.98659	0.0262288	0.0881545	FALSE	2.5964	-3.481	0.0471599	0.114496	FALSE	FALSE
SVDEVEISV			12.7583	13.3466	10.6016	14.5216	15.883	14.6869	16.1663	16.039	16.8576	15.7312	15.2041	15.7714	2.79501	-2.97914	0.0589349	0.214137	FALSE	4.11881	-4.72178	0.0299734	0.0955891	FALSE	3.33342	-3.90241	0.0515163	0.121334	FALSE	FALSE
ALNNLLHSL			15.6197	15.4916	15.2303	15.0744	15.1754	15.2624	14.0165	13.4194	14.871	13.8296	13.9027	13.9645	-0.276467	2.18054	0.121825	0.310822	FALSE	-1.3449	3.08075	0.0766911	0.171978	FALSE	-1.54828	12.7931	0.00261261	0.0258723	TRUE	TRUE
RLSETDFKV	Q15007	WTAP	11.176	13.3228	13.3591	13.7878	14.0135	14.0196	16.7308	16.4545	17.019	15.6217	15.4457	15.4873	1.32103	-1.82027	0.207556	0.411093	FALSE	4.11546	-5.56227	0.0247318	0.0852823	FALSE	2.89895	-4.00593	0.0560266	0.128306	FALSE	FALSE
QLFDQIPEL	Q8N371	KDM8	11.9895	10.6688	9.88358	9.47482	10.7123	10.5063	15.0599	14.9264	14.8979	14.0438	12.7948	14.1807	-0.616182	0.85115	0.451231	0.625955	FALSE	4.11409	-6.67355	0.0210048	0.0777663	FALSE	2.8258	-3.73646	0.0240115	0.0756551	FALSE	FALSE
DEKRALASF			13.1319	13.2229	10.8064	14.4245	15.3295	14.4125	16.4867	16.2304	16.7753	15.415	15.3005	15.3098	2.3351	-2.75671	0.0833667	0.255177	FALSE	4.11043	-5.09813	0.0310021	0.0976514	FALSE	2.95471	-3.73254	0.0644428	0.139885	FALSE	FALSE
ALNSKDAAL			15.9426	15.7698	15.7119	15.8251	16.0705	16.133	15.4481	14.9298	15.3885	14.4725	14.1056	14.0159	0.201398	-1.72509	0.165818	0.365703	FALSE	-0.552655	3.10831	0.0610971	0.148543	FALSE	-1.61013	10.3274	0.00214997	0.0242481	TRUE	TRUE
ALPHVVPTL			13.4388	13.7034	13.5621	13.9395	14.5685	14.4035	12.8668	13.002	11.4066	13.0107	12.8098	12.6983	0.735708	-3.62028	0.0445484	0.187366	FALSE	-1.14295	2.21312	0.15189	0.268747	FALSE	-0.728508	6.1138	0.0040052	0.0308215	TRUE	TRUE
KTRLINQVL			15.4656	10.4879	15.2627	10.8864	14.3419	16.4676	17.9421	17.3165	18.2854	18.6461	18.5164	18.6316	0.159851	-0.0694982	0.947929	0.968317	FALSE	4.10925	-2.48892	0.123423	0.234357	FALSE	4.85928	-2.98667	0.0960542	0.182762	FALSE	FALSE
GLGSITSV			10.6384	11.3207	10.6192	11.3248	12.3565	10.016	17.3531	16.6618	10.8765	10.9927	16.066	16.974	0.373033	-0.521412	0.645333	0.768072	FALSE	4.10435	-1.98633	0.18223	0.303039	FALSE	3.81817	-2.03611	0.174863	0.277484	FALSE	FALSE
VETESVRYVY			10.18	10.3203	11.7273	12.3052	12.6448	10.9598	14.6079	15.1418	14.9308	10.7056	13.6945	14.1865	1.2274	-1.72072	0.160533	0.359783	FALSE	4.151	-8.01535	0.00880769	0.048937	TRUE	2.11968	-1.7744	0.180901	0.284127	FALSE	TRUE
DPFIDLNYM	P04406	GAPDH	10.2488	11.1829	10.5827	11.5995	11.8694	13.3054	14.8421	14.3897	15.2284	12.1581	12.1515	11.3325	1.58662	-2.66313	0.0762666	0.244239	FALSE	4.14855	-11.3577	0.000370275	0.0150427	TRUE	1.20921	-3.12404	0.0353887	0.095391	FALSE	TRUE
CEWYQRVY			10.8778	10.383	10.6354	11.5307	12.0215	11.3088	14.636	14.4629	15.2399	12.9802	12.0905	9.07046	0.98828	-3.88385	0.0226017	0.135617	FALSE	4.14754	-15.0567	0.00037474	0.0150979	TRUE	0.748285	-0.627887	0.592619	0.678201	FALSE	TRUE
LLDENGVLKL			12.5542	12.5778	12.4661	11.7984	12.2813	12.5313	16.3213	16.3209	17.3785	16.3001	11.4478	11.266	-0.329025	1.51077	0.264231	0.46613	FALSE	4.14089	-11.6937	0.00676214	0.0436524	TRUE	0.471971	-0.286228	0.801608	0.850353	FALSE	TRUE
MEILANQL			14.9522	13.1928	10.3264	11.6077	11.0148	16.2932	16.8083	16.6362	17.3149	17.0673	16.7448	16.9418	0.148095	-0.0690176	0.948428	0.968779	FALSE	4.09601	-3.00438	0.0902105	0.190469	FALSE	4.09416	-3.02978	0.0927539	0.178632	FALSE	FALSE
RLADKSVLV			12.2374	11.0755	9.5101	10.7898	13.363	11.545	15.076	15.0381	14.9961	13.2618	13.7813	14.1046	0.958283	-0.872065	0.432445	0.610738	FALSE	4.09575	-5.1812	0.035165	0.105246	FALSE	2.77489	-3.35367	0.061494	0.135912	FALSE	FALSE
ALPTVLVGV	Q02809	PLOD1	18.7949	18.7135	18.6679	16.9561	17.1844	17.1655	17.9248	16.9584	17.8295	17.4153	17.4985	17.5052	-1.62342	19.7876	0.000301884	0.0367704	TRUE	-1.15454	3.72764	0.0621991	0.150234	FALSE	-1.25243	26.5981	1.96327e-05	0.0109147	TRUE	TRUE
KIYEKTFTL	Q8N184	ZNF567	10.7879	10.2945	12.4195	11.435	13.9234	13.2619	15.3882	14.9234	15.4711	14.3752	13.7266	14.2057	1.7061	-1.73588	0.15913	0.358086	FALSE	4.09358	-6.16211	0.0182684	0.0717005	FALSE	2.93522	-4.37562	0.035537	0.0955917	FALSE	FALSE
SEVVVNSVF	A2VDJ0	TMEM131L	9.67877	10.4458	15.3454	16.599	18.5404	17.0253	18.502	18.1155	11.1328	16.5351	16.0542	11.1998	5.5649	-2.97569	0.0762328	0.244169	FALSE	4.09342	-1.37333	0.247209	0.370225	FALSE	2.77304	-1.12705	0.322852	0.430976	FALSE	FALSE
NLAAYVPLL	P49815	TSC2	8.96813	15.6226	15.4114	15.59	17.1422	15.5577	17.6955	17.0862	17.4998	16.8788	16.3612	16.6549	2.76256	-1.23025	0.332595	0.526653	FALSE	4.09312	-1.868	0.201021	0.322578	FALSE	3.29758	-1.50647	0.269808	0.378324	FALSE	FALSE
ALQALVVTL	Q04637	EIF4G1	19.6503	19.584	19.5744	19.5867	19.8808	19.7677	20.7374	20.3543	20.9261	20.0874	20.0023	20.2333	0.142134	-1.59874	0.234337	0.43755	FALSE	1.06964	-6.29577	0.0220497	0.0798778	FALSE	0.504717	-7.05502	0.0104618	0.0475006	TRUE	TRUE
TLSSVQNEV	P12270	TPR	11.7949	11.8903	10.6883	10.6671	13.849	11.568	15.6486	15.2157	15.8777	14.6376	14.5396	14.5038	0.570192	-0.557664	0.620731	0.750268	FALSE	4.12285	-9.54731	0.00260577	0.0288698	TRUE	3.10252	-7.99972	0.0143493	0.0560079	FALSE	TRUE
SSYGSGRRF			14.8904	9.6926	14.3314	15.2098	14.2835	15.2696	16.8278	16.9154	17.4374	15.9246	14.886	15.9991	1.94951	-1.1618	0.358031	0.547688	FALSE	4.08875	-2.46561	0.129324	0.241711	FALSE	2.63178	-1.56089	0.248309	0.356718	FALSE	FALSE
ALQEAIDAIFL			12.431	12.8783	12.8281	13.3583	12.4051	13.1693	12.5346	10.6546	11.3985	11.8877	11.484	11.4488	0.265065	-0.818368	0.47511	0.643499	FALSE	-1.18323	2.09557	0.155904	0.273283	FALSE	-1.10564	5.53923	0.00519346	0.0342705	TRUE	TRUE
VVWGTVIRV	Q5T011	SZT2	12.2551	10.9587	10.9755	11.1846	11.5786	12.3582	15.2307	15.676	15.6299	13.4132	12.1899	14.346	0.310671	-0.564143	0.60411	0.739014	FALSE	4.11579	-9.10481	0.00619581	0.0419015	TRUE	1.91996	-2.53395	0.0723011	0.151272	FALSE	TRUE
ALQEELQLC			19.0253	18.8915	18.9586	16.2873	17.3013	17.4774	17.2069	17.3159	18.1361	16.548	15.9864	16.6002	-1.93644	5.19379	0.0335729	0.163592	FALSE	-1.40549	4.75199	0.0388607	0.111716	FALSE	-2.58024	12.8866	0.0044598	0.0321549	TRUE	TRUE
VETFAFQA	Q58FF7;Q58FF8;P07900;P08238;Q14568	HSP90AB3P;HSP90AB2P;HSP90AA1;HSP90AB1;HSP90AA2P	17.4278	10.2439	16.7935	15.5764	17.0856	16.5311	18.2879	18.9168	19.5058	17.0951	16.7337	16.7461	1.57598	-0.674037	0.565561	0.71071	FALSE	4.08176	-1.75712	0.215326	0.337146	FALSE	2.03657	-0.885749	0.468771	0.568883	FALSE	FALSE
ALQEMVHQV	Q14511	NEDD9	15.811	16.0283	15.5471	16.7302	16.7355	16.6266	14.1945	14.2387	14.7886	14.1264	14.0018	13.788	0.901937	-6.28096	0.0179698	0.123869	FALSE	-1.38823	5.87219	0.00554295	0.0394833	TRUE	-1.82343	10.6838	0.000736339	0.0180949	TRUE	TRUE
FDRLVKEY			12.3684	11.0606	11.2439	12.0136	13.6405	10.5713	15.5728	15.1504	16.253	11.3016	10.1565	13.7646	0.517522	-0.530109	0.634999	0.760103	FALSE	4.10113	-7.88835	0.0017455	0.0247524	TRUE	0.183287	-0.160741	0.884048	0.914726	FALSE	TRUE
LSLPAIVSI			15.8112	10.4305	10.7188	14.9274	15.4813	11.7092	15.6098	16.4751	17.1118	11.118	9.20665	15.9994	1.71915	-0.816172	0.466239	0.637087	FALSE	4.07874	-2.26483	0.137722	0.251771	FALSE	-0.212148	0.0793728	0.940625	0.957267	FALSE	FALSE
THYDPPRKL			13.9046	14.0654	14.1133	14.9003	15.5992	15.0219	17.657	18.0787	18.6503	16.6186	15.5788	16.7274	1.14604	-5.10222	0.0259411	0.14559	FALSE	4.10089	-13.9175	0.00351761	0.0324345	TRUE	2.28052	-6.13854	0.0221729	0.0721909	FALSE	TRUE
QEIAVPVA			11.7479	12.398	11.319	10.4326	11.1833	12.0912	15.8062	15.989	15.9692	11.5634	10.7253	12.788	-0.585973	1.0227	0.372784	0.560665	FALSE	4.09982	-12.8539	0.00463673	0.0364774	TRUE	-0.129435	0.191449	0.860322	0.896156	FALSE	TRUE
RQLLIPCAY			11.4831	10.6475	10.5856	10.0284	11.8833	11.2762	14.883	15.055	15.0717	10.9582	10.527	12.8447	0.157243	-0.254459	0.815377	0.887534	FALSE	4.09782	-13.8624	0.00367691	0.0329351	TRUE	0.537899	-0.700152	0.540399	0.632778	FALSE	TRUE
LGVEQLPVV			17.5942	11.7097	9.68337	11.0948	10.4803	11.2109	17.3269	16.5061	17.3637	16.7417	8.65397	16.5571	-2.06709	0.867331	0.475779	0.643961	FALSE	4.06982	-1.70361	0.227183	0.349345	FALSE	0.988506	-0.277005	0.795677	0.845584	FALSE	FALSE
ALQWVVVEV			15.6726	15.0911	15.2229	15.8176	16.4534	16.0957	17.1906	17.0185	17.6284	16.7606	16.8388	16.494	0.793394	-3.1155	0.0357766	0.168761	FALSE	1.95031	-7.71246	0.00152713	0.0236154	TRUE	1.36895	-6.68931	0.00526933	0.034545	TRUE	TRUE
ALRPLVKPK			12.1925	11.3902	11.6343	11.6559	12.0107	11.3485	14.1172	14.6038	14.9785	14.3235	13.7563	14.0387	-0.0673083	0.220726	0.836579	0.900618	FALSE	2.8275	-8.21216	0.00121054	0.0217518	TRUE	2.30049	-7.97594	0.0021731	0.0243235	TRUE	TRUE
VLLSEQGDVKL			11.678	11.6507	11.2256	12.0916	12.3085	12.0766	15.6402	15.475	15.714	10.8864	9.74434	9.16301	0.640776	-3.89489	0.030384	0.156257	FALSE	4.09159	-25.1627	0.000180853	0.0123216	TRUE	-1.58687	3.01143	0.0785234	0.159612	FALSE	TRUE
FVDYQTTMV			10.486	11.3837	11.0899	10.6004	16.1544	10.3722	11.4531	16.5443	17.1639	10.2189	15.2877	15.4526	1.38912	-0.727715	0.539964	0.689917	FALSE	4.06722	-2.22449	0.150893	0.267604	FALSE	2.66652	-1.53428	0.259246	0.367459	FALSE	FALSE
SEEEFLRTY	Q9NSA3	CTNNBIP1	11.2825	10.5573	10.4362	11.7986	10.8413	11.906	14.9828	14.8092	14.7438	12.1721	12.2746	13.5624	0.756653	-1.76227	0.15701	0.355447	FALSE	4.08665	-14.9311	0.00248603	0.0282502	TRUE	1.91105	-3.67834	0.030487	0.0874159	FALSE	TRUE
ALSASLARV			15.2284	15.6117	15.0217	14.749	14.018	14.4832	13.8135	13.2718	10.5771	14.3799	13.863	14.0123	-0.870504	3.16779	0.0360051	0.169061	FALSE	-2.73314	2.69105	0.107981	0.214091	FALSE	-1.20219	5.19866	0.00677116	0.0383904	TRUE	TRUE
FVMEGEPPKL			11.9336	10.5511	12.2147	10.9791	11.1857	11.0382	15.7379	15.6387	15.5133	13.394	13.2229	14.5098	-0.498768	0.963308	0.434607	0.612454	FALSE	4.06349	-7.84154	0.0144971	0.0625979	FALSE	2.14243	-3.27825	0.0331221	0.0918398	FALSE	FALSE
ALSASLITV			14.8667	14.6267	15.0569	11.7224	17.1534	15.476	17.2939	17.0586	17.0118	16.0963	15.961	15.9316	-0.0661306	0.0410663	0.970935	0.982974	FALSE	2.27137	-14.9415	0.000233752	0.0131644	TRUE	1.14621	-8.52871	0.0053702	0.0348264	TRUE	TRUE
ALSDGVHKI	Q9NVQ4	FAIM	19.4136	19.5085	19.2677	19.4863	19.4432	19.5937	18.1725	17.6342	18.1176	17.7781	17.3375	17.1843	0.111152	-1.33738	0.263542	0.465373	FALSE	-1.42182	7.69407	0.00694208	0.044131	TRUE	-1.96332	10.2658	0.00354273	0.0294261	TRUE	TRUE
SVAESLNYV	Q13011	ECH1	14.5824	10.612	14.2218	11.8333	15.2696	14.9487	17.5701	16.3958	17.6338	16.2132	15.7132	16.2027	0.878455	-0.524239	0.628367	0.75539	FALSE	4.06117	-3.05354	0.0737301	0.167751	FALSE	2.90431	-2.27197	0.14688	0.245655	FALSE	FALSE
YHLAAVRL			10.3053	11.9741	10.0696	11.5732	11.1096	11.1454	14.9609	14.7401	14.8306	13.8004	13.517	14.3029	0.493072	-0.798309	0.50036	0.662719	FALSE	4.06087	-6.73621	0.0201199	0.0758397	FALSE	3.09043	-4.81408	0.0240092	0.0756551	FALSE	FALSE
ALSEAMGLFCL			18.8801	18.7972	18.8148	18.1825	17.6678	17.897	16.1887	15.9008	16.2911	16.033	15.4796	15.0543	-0.91495	6.05889	0.0228759	0.136352	FALSE	-2.70384	22.6229	0.00123701	0.0218513	TRUE	-3.30842	11.6304	0.00690463	0.0387403	TRUE	TRUE
ALSEELVQL	P33176	KIF5B	19.9398	19.7582	19.8277	19.5989	19.915	19.7346	19.1525	18.9683	19.1784	19.0201	18.6462	18.8039	-0.0923744	0.873593	0.442924	0.618451	FALSE	-0.742178	8.76169	0.00115478	0.0214458	TRUE	-1.01845	8.4444	0.00394639	0.0307123	TRUE	TRUE
QVYSRHPAEN			10.5758	12.498	12.4872	14.5629	14.5924	14.7786	16.0441	15.195	16.4923	15.0315	15.0275	14.674	2.79095	-4.34385	0.0472119	0.192406	FALSE	4.05679	-5.45548	0.00971318	0.050842	FALSE	3.05734	-4.70473	0.0371736	0.0982707	FALSE	FALSE
VELKIPGY			10.6412	11.0499	13.7247	12.9397	13.5481	13.3274	15.5861	15.653	16.3426	13.2924	13.1621	13.6842	1.46652	-1.49167	0.266719	0.468413	FALSE	4.05532	-4.06878	0.045321	0.122916	FALSE	1.57433	-1.60716	0.243107	0.351335	FALSE	FALSE
SLQEFLAAL			14.2791	11.1693	10.7794	13.8866	14.799	14.3815	15.8413	15.8487	16.702	14.7666	12.9624	9.87833	2.27977	-2.00283	0.170011	0.370336	FALSE	4.05474	-3.5457	0.0591622	0.145306	FALSE	0.459862	-0.25458	0.812334	0.858915	FALSE	FALSE
ALSEKIVSV	Q567U6	CCDC93	16.9613	16.9658	16.747	16.088	16.2872	16.3273	18.1642	17.96	18.558	17.701	17.3807	17.4302	-0.657181	6.35622	0.00314611	0.0646099	FALSE	1.33602	-7.04001	0.00865358	0.0485078	TRUE	0.612615	-4.98097	0.00961999	0.0451994	TRUE	TRUE
ALSELIILT	Q16850	CYP51A1	18.3446	18.2152	18.3799	17.2871	17.8962	17.3897	18.3392	18.2614	18.4111	17.735	17.6541	17.4298	-0.788933	4.04919	0.0446392	0.18757	FALSE	0.0239662	-0.362199	0.735898	0.810329	FALSE	-0.706965	6.79038	0.00585259	0.0360472	TRUE	TRUE
RQINWTVLY	P83731	RPL24	13.6621	10.7317	12.6089	11.3909	11.0227	10.8391	15.8865	16.7184	16.5579	14.7187	15.116	17.3684	-1.25001	1.43311	0.280358	0.481654	FALSE	4.05334	-4.53349	0.0332477	0.101858	FALSE	3.40012	-2.8582	0.0460912	0.112823	FALSE	FALSE
ALPDSMVSV	Q14596	NBR1	12.3506	15.3159	14.9022	10.7306	16.8984	12.0577	18.2811	17.889	18.5553	17.6324	16.6808	17.2371	-0.960657	0.459396	0.677948	0.791691	FALSE	4.05226	-4.27835	0.0435237	0.119846	FALSE	2.99388	-3.09469	0.0736407	0.153146	FALSE	FALSE
ALSEMVEYI	Q13362	PPP2R5C	19.1861	19.2103	18.9731	19.1653	19.2665	19.449	19.5988	18.9872	19.6698	18.5096	18.286	18.3407	0.170398	-1.51995	0.203801	0.406749	FALSE	0.295425	-1.28781	0.304954	0.429424	FALSE	-0.744464	7.36822	0.00189888	0.0234036	TRUE	TRUE
VLVEGIVCI			10.8441	11.1287	10.6557	11.8237	12.5955	10.2675	15.3595	14.2997	15.1884	13.4804	13.6513	10.1988	0.686079	-0.982519	0.422754	0.602725	FALSE	4.07306	-11.4384	0.00237808	0.0279948	TRUE	1.56735	-1.38479	0.297026	0.405519	FALSE	TRUE
AAAPAGTTF	Q9H0Z9	RBM38	10.839	13.8507	13.4792	10.3629	13.7078	15.7585	16.4593	17.0451	16.8144	16.7711	15.8243	16.6541	0.553451	-0.301419	0.781186	0.866139	FALSE	4.04995	-4.20442	0.0467564	0.125381	FALSE	3.69356	-3.71658	0.049347	0.118076	FALSE	FALSE
ALSGLAVRL	Q96HG1;P0DMW4;P0DMW5	SMIM10;SMIM10L2A;SMIM10L2B	16.4479	16.7578	16.5266	16.7082	16.4386	16.707	14.9994	11.8519	15.8168	15.1932	14.305	14.758	0.0404997	-0.313441	0.76963	0.858799	FALSE	-2.35472	1.94249	0.190068	0.311199	FALSE	-1.82539	6.69148	0.011548	0.0497553	TRUE	TRUE
ALSGTLSGV			15.9852	15.4528	15.3313	15.3424	15.5027	15.4448	19.3064	18.9975	19.203	17.8459	17.6851	18.8067	-0.159766	0.774821	0.512525	0.671529	FALSE	3.57916	-16.2419	0.000766044	0.0185226	TRUE	2.52279	-6.25024	0.006892	0.038707	TRUE	TRUE
RLFDQAFGL	P04792	HSPB1	13.3152	10.9863	12.903	10.5143	11.4035	12.3281	16.1392	16.6229	16.5864	15.4723	15.3044	15.565	-0.986239	1.11027	0.334457	0.528356	FALSE	4.04796	-5.5135	0.0256163	0.0870855	FALSE	3.04571	-4.22093	0.0498183	0.118775	FALSE	FALSE
ALSKEGIVAL	P40227	CCT6A	20.3106	20.2217	19.8703	20.026	20.3324	20.0374	19.679	19.2842	19.952	19.0553	18.7136	18.705	-0.0022818	0.0136057	0.989846	0.993286	FALSE	-0.49582	2.10194	0.111917	0.218939	FALSE	-1.30957	7.39338	0.00195069	0.0236465	TRUE	TRUE
HLSELNTKL	Q13439	GOLGA4	10.619	12.798	10.7429	14.2238	13.8195	13.9606	15.0771	15.5711	15.6492	14.7669	14.4769	14.5935	2.61462	-3.64944	0.0621904	0.219645	FALSE	4.04578	-5.55029	0.0235131	0.0827756	FALSE	3.22576	-4.53321	0.0430534	0.1078	FALSE	FALSE
AHIQDHYTL			11.6548	12.2511	11.3662	13.2553	13.0994	13.482	15.7466	15.8718	15.8562	14.6686	11.0059	10.8688	1.5215	-5.37148	0.0164079	0.119255	FALSE	4.06751	-15.4348	0.00344995	0.0321504	TRUE	0.423733	-0.333291	0.768332	0.823832	FALSE	TRUE
ALSKEIYVI			16.7244	16.4928	16.8327	15.9864	16.6214	16.2817	14.8391	15.0903	15.349	14.5023	14.3508	14.2096	-0.386781	1.85013	0.158535	0.357347	FALSE	-1.59048	8.93114	0.00152186	0.0236154	TRUE	-2.32907	17.7637	7.21494e-05	0.0122459	TRUE	TRUE
ALSLVSCKL			18.3147	18.5389	17.9903	18.0756	18.0735	18.4315	16.0019	15.799	16.644	16.7013	16.0939	16.7039	-0.0877593	0.44151	0.68339	0.795395	FALSE	-2.13297	7.10139	0.00392627	0.033807	TRUE	-1.78162	6.90749	0.00281414	0.0266571	TRUE	TRUE
FHQLGRKL			12.8778	12.7852	12.7399	13.0104	12.8831	13.3382	15.6584	16.9832	17.8905	15.7889	14.7047	16.0519	0.276262	-1.95265	0.170508	0.370872	FALSE	4.04309	-6.22614	0.0243711	0.0845006	FALSE	2.71419	-6.55162	0.0214428	0.0706746	FALSE	FALSE
KLYKNLLYL	Q6IPR1	ETFRF1	10.6288	10.4205	11.4616	11.8011	11.3692	11.8307	17.6821	17.0246	9.92885	10.8793	17.1671	17.813	0.830028	-2.36281	0.104072	0.286183	FALSE	4.04157	-1.61507	0.24375	0.366793	FALSE	4.44948	-1.99154	0.179575	0.282686	FALSE	FALSE
ALSNILERV	P23469	PTPRE	11.1753	11.4045	11.2666	11.9254	12.4295	11.6699	18.0787	18.5408	19.0487	15.6746	15.083	16.8152	0.726125	-3.11792	0.0724671	0.238022	FALSE	7.27396	-25.2622	0.000880695	0.0193673	TRUE	4.57546	-8.92422	0.0110836	0.0488003	TRUE	TRUE
VVGPVHAV			10.1116	11.1842	12.9861	11.3815	11.82	11.9307	15.3806	15.139	15.8811	13.8749	13.5473	9.82301	0.283475	-0.331449	0.769734	0.858868	FALSE	4.03965	-4.66118	0.0335922	0.102429	FALSE	0.987786	-0.63868	0.563263	0.652887	FALSE	FALSE
PYNHQHEY	O95864	FADS2	11.2112	11.177	16.5089	12.2831	11.7392	11.903	16.6828	16.9798	17.347	15.8487	15.3346	15.4022	-0.990637	0.55687	0.632814	0.759061	FALSE	4.03748	-2.26568	0.14878	0.265311	FALSE	2.56275	-1.44059	0.284483	0.392512	FALSE	FALSE
ALSPINIQL	O95876	WDPCP	17.2626	17.2908	17.0347	17.3846	16.9502	16.983	17.5381	16.5867	17.5063	15.9341	15.7292	15.7922	-0.0900873	0.557844	0.613502	0.744793	FALSE	0.0143468	-0.0445091	0.968111	0.978555	FALSE	-1.3775	13.608	0.000269059	0.0152307	TRUE	TRUE
EELLLVAY			16.8994	17.2143	11.402	17.0657	16.9196	16.6126	19.4064	18.7796	19.4332	18.0161	18.047	18.206	1.69408	-0.895467	0.464227	0.635676	FALSE	4.0345	-2.12436	0.164395	0.283159	FALSE	2.91778	-1.54541	0.262039	0.370299	FALSE	FALSE
ALSSFAHCL			15.35	15.7213	15.9839	15.3546	15.9701	15.2403	12.8247	10.4889	11.2492	13.7165	13.0952	13.043	-0.163344	0.559687	0.606745	0.740401	FALSE	-4.16412	5.84866	0.0203781	0.0763194	FALSE	-2.40017	8.45341	0.00119991	0.0202798	TRUE	TRUE
ALSSPPPTV			9.76718	9.58357	9.57936	11.5325	12.0048	12.205	17.1791	17.2392	17.7225	16.5987	16.4821	16.5753	2.27072	-10.8779	0.00437261	0.0727924	FALSE	7.73691	-42.3256	0.000119749	0.0117486	TRUE	6.90868	-96.719	1.20555e-06	0.00673332	TRUE	TRUE
DEILLSKAEW	P51003	PAPOLA	10.7722	11.0512	11.2437	13.6953	11.9534	14.0411	14.893	15.1481	15.1816	13.2379	10.2085	14.0883	2.20756	-3.34285	0.0701956	0.23412	FALSE	4.05185	-24.6416	4.94384e-05	0.00990072	TRUE	1.48921	-1.25634	0.333009	0.44041	FALSE	TRUE
ALKDSVQRA			10.6863	11.1028	12.0152	13.7207	12.9777	13.8374	14.3712	15.6625	15.9228	14.2838	10.1934	13.8659	2.24383	-4.7149	0.0123313	0.106582	FALSE	4.05074	-6.53565	0.0032359	0.0316073	TRUE	1.51295	-1.11462	0.365499	0.472286	FALSE	TRUE
LLMEHIFKL	P13056	NR2C1	10.3251	16.7514	10.8884	16.1723	17.0024	16.8035	16.9249	16.3326	16.7783	16.8365	16.445	16.7024	4.00446	-1.93466	0.189017	0.390711	FALSE	4.02361	-1.95095	0.188457	0.309496	FALSE	4.00634	-1.94683	0.190145	0.294798	FALSE	FALSE
VTNPDIAAKKK			10.9295	11.0189	13.0489	12.9992	14.5989	13.8947	15.4195	15.5486	16.0999	16.1523	15.7765	16.6602	2.16514	-2.60052	0.0688326	0.231721	FALSE	4.02357	-5.56655	0.0209788	0.077693	FALSE	4.53054	-6.13986	0.0139008	0.0550791	FALSE	FALSE
LMDPNSPERV			11.4894	10.0394	10.5342	11.7192	11.1518	11.8432	14.1817	15.1005	14.9299	13.2049	12.1365	13.9025	0.883724	-1.8573	0.162082	0.361476	FALSE	4.04968	-7.93099	0.00241385	0.0280021	TRUE	2.39359	-3.5889	0.0243366	0.0763889	FALSE	TRUE
ALSSVIKEL			16.2942	16.6158	16.6221	15.5528	15.9359	15.8506	14.8195	14.2582	14.6564	14.8442	14.2484	14.5246	-0.730945	4.60335	0.0101216	0.0979807	FALSE	-1.93266	9.72235	0.00128776	0.0220123	TRUE	-1.97164	9.69443	0.00141509	0.0214222	TRUE	TRUE
VAQSGPAL			13.7056	11.1108	11.0168	11.6633	11.603	11.6338	15.7305	15.766	16.3953	15.2282	14.6817	15.3303	-0.311008	0.352944	0.757835	0.850266	FALSE	4.01956	-4.43129	0.0383396	0.1109	FALSE	3.13571	-3.46975	0.0641071	0.139404	FALSE	FALSE
GSIPRNIPK			9.80173	12.7057	12.7896	14.1739	14.9416	14.915	15.3371	15.737	16.2799	15.6492	14.4334	14.878	2.91116	-2.87103	0.0893371	0.264219	FALSE	4.01899	-3.94187	0.0462773	0.124693	FALSE	3.2212	-3.08393	0.0680287	0.145104	FALSE	FALSE
ALSVTGILKV			14.7732	14.3861	14.7033	14.7559	15.1154	14.6173	13.7563	13.3553	13.6777	13.964	13.7284	13.496	0.208641	-1.09628	0.337204	0.530261	FALSE	-1.02446	5.99173	0.00391314	0.033807	TRUE	-0.891427	4.94983	0.00808054	0.0415918	TRUE	TRUE
ALTAVSSQL			11.8294	10.3938	11.9773	11.226	11.2123	10.5836	15.9454	15.4202	15.7065	15.4823	14.8014	15.2421	-0.39285	0.717355	0.530514	0.68384	FALSE	4.29052	-8.13658	0.00889208	0.0491316	TRUE	3.77514	-6.95335	0.00945599	0.0447452	TRUE	TRUE
ALTDFVRSV	O60888	CUTA	15.9008	15.5701	15.775	10.7589	15.2745	15.1643	10.7402	10.0399	15.463	14.7408	14.8583	15.2051	-2.01605	1.35279	0.307819	0.505152	FALSE	-3.66763	2.15014	0.16371	0.282354	FALSE	-0.813897	4.80361	0.01151	0.0496219	TRUE	TRUE
RLALNTPKV			11.3533	10.2557	9.79772	11.1598	11.7984	11.2326	14.1133	14.4656	14.9471	12.5645	12.2759	12.1189	0.928033	-1.8423	0.171405	0.372082	FALSE	4.03978	-7.75432	0.00435777	0.0354284	TRUE	1.85089	-3.85901	0.04801	0.115922	FALSE	TRUE
YHYFSKMKAL			11.1341	13.8935	11.0873	14.7694	15.6642	15.7391	16.1771	15.7602	16.2189	16.16	15.5705	15.4871	3.35258	-3.42589	0.0566434	0.21088	FALSE	4.01374	-4.27362	0.046436	0.12499	FALSE	3.70092	-3.88928	0.0512264	0.12091	FALSE	FALSE
QHQENEGTNQL			10.886	11.3385	10.073	10.8817	10.3083	12.2939	14.6908	14.103	15.6124	10.2732	10.108	13.316	0.395467	-0.567766	0.605908	0.739926	FALSE	4.03619	-7.02592	0.00240143	0.0280021	TRUE	0.466572	-0.421609	0.706919	0.774359	FALSE	TRUE
ALTDVILCV			18.2136	18.0432	18.1175	18.9984	18.7278	18.9357	20.2998	19.314	20.2355	18.8679	18.5751	18.797	0.762502	-7.98421	0.0029278	0.0637412	FALSE	1.825	-5.66373	0.026766	0.0892934	FALSE	0.621927	-6.15484	0.00754698	0.0401324	TRUE	TRUE
ALTEIQEFI			17.9209	18.0625	17.7617	16.7428	16.4653	15.7336	17.2575	16.1069	17.0669	16.3048	15.7448	16.4239	-1.6011	5.11035	0.0260858	0.14591	FALSE	-1.10457	3.01394	0.0825533	0.180529	FALSE	-1.75716	7.75148	0.00667272	0.0382318	TRUE	TRUE
EELLSLKY	P14921	ETS1	12.5418	10.9709	11.7955	16.7208	16.2101	16.7026	15.743	15.6389	15.9631	11.4008	10.2443	11.0044	4.77511	-9.87604	0.00435026	0.0727218	FALSE	4.01225	-8.6545	0.0100365	0.0517772	FALSE	-0.886277	1.56446	0.198345	0.303669	FALSE	FALSE
AGADPSDPL			11.393	9.9017	10.1905	12.0895	13.1524	12.4995	14.5427	14.0816	14.9361	14.2962	14.4835	14.48	2.08537	-3.78022	0.0245088	0.141092	FALSE	4.02504	-7.75315	0.00407486	0.034412	TRUE	3.92484	-8.51693	0.0121001	0.0509743	FALSE	TRUE
AVLAAVTEV			19.7935	17.4131	16.9874	16.8157	20.4671	17.3177	21.4342	22.0549	22.7391	20.5718	19.9924	20.4436	0.135547	-0.0942557	0.929735	0.958397	FALSE	4.01144	-4.21837	0.0294861	0.0947693	FALSE	2.27127	-2.55027	0.116217	0.208935	FALSE	FALSE
RIWQSPRFI			12.1803	14.2693	10.2542	17.7445	17.7895	17.6441	16.2436	15.7202	16.7685	14.9679	9.9482	13.9294	5.49147	-4.73332	0.04163	0.180947	FALSE	4.00952	-3.34623	0.0661069	0.156361	FALSE	0.713936	-0.371939	0.730108	0.793319	FALSE	FALSE
FAEGFVRAL	P05412	JUN	13.1899	10.8467	11.502	11.0919	11.2719	10.145	14.8033	16.2324	16.5294	12.0908	12.9128	14.1139	-1.00991	1.29378	0.287903	0.488056	FALSE	4.00886	-4.56538	0.0120367	0.0566477	FALSE	1.19297	-1.30771	0.262957	0.371245	FALSE	FALSE
IDSQRVWAEY	Q6P2Q9	PRPF8	15.6906	15.0783	11.5626	11.3504	11.5937	10.1254	17.8481	18.1958	18.308	17.3181	16.8938	17.5045	-3.0873	2.26333	0.126536	0.317021	FALSE	4.0068	-3.09743	0.0877712	0.187233	FALSE	3.12833	-2.40865	0.132892	0.229373	FALSE	FALSE
SIKKIFYMK			16.1167	16.1749	8.78834	15.38	9.72902	10.4311	17.7209	17.4026	17.9707	17.2874	17.348	17.1474	-1.84662	0.609571	0.578058	0.719808	FALSE	4.00473	-1.62922	0.243725	0.366793	FALSE	3.56761	-1.45422	0.282962	0.391089	FALSE	FALSE
RLGIKPESV			10.8688	11.2559	10.3794	12.1766	13.112	11.6854	15.1799	15.1701	14.2286	10.7304	12.3065	8.95918	1.48996	-3.04534	0.0492433	0.196849	FALSE	4.0248	-9.94343	0.000717982	0.0180463	TRUE	-0.16938	0.16946	0.879335	0.911157	FALSE	TRUE
VMHTPPVLK			11.3562	10.4684	10.5454	10.2235	10.8053	10.9814	14.6232	14.6928	15.1231	10.5777	9.80061	12.8534	-0.119902	0.328671	0.759592	0.851222	FALSE	4.02306	-12.4108	0.000942955	0.0196377	TRUE	0.287261	-0.299549	0.788698	0.839842	FALSE	TRUE
ALTGIPLPLI			17.343	17.2729	17.2975	17.0245	16.7497	17.1902	16.4419	16.3279	16.7016	15.7228	15.0616	15.0308	-0.31634	2.43196	0.129462	0.320742	FALSE	-0.814022	7.23917	0.0154378	0.0648183	FALSE	-2.03276	8.9684	0.0115943	0.0498206	TRUE	TRUE
EDIVVPVY	P51784	USP11	17.8457	16.0839	16.3282	14.7222	17.0618	16.5375	20.5931	20.404	21.3263	19.891	19.631	20.1051	-0.645438	0.718865	0.514242	0.672461	FALSE	4.02189	-6.50058	0.00757852	0.0455922	TRUE	3.12312	-5.49975	0.0242119	0.0761129	FALSE	TRUE
ALTRLHITV			12.3528	11.6097	12.3349	11.742	13.5533	13.0789	16.569	16.0415	16.9143	15.0994	14.3346	15.7803	0.692276	-1.16357	0.334606	0.528356	FALSE	4.40912	-12.5046	0.000237088	0.0131644	TRUE	2.97225	-6.14083	0.00698431	0.0388682	TRUE	TRUE
ALVDHVAEL	B0I1T2	MYO1G	15.3367	15.3495	14.6166	14.8214	14.7943	14.8032	13.6827	14.1031	14.1459	13.987	13.5701	13.2746	-0.29465	1.21587	0.347843	0.539166	FALSE	-1.12369	3.9603	0.0239731	0.0837542	FALSE	-1.49038	4.68124	0.0100131	0.0461784	TRUE	TRUE
KIDDVVNTR	P50991	CCT4	10.2958	10.8808	10.2884	12.5546	11.0178	11.9187	14.544	14.4734	14.4962	11.4645	13.763	13.5914	1.34201	-2.755	0.0777396	0.246834	FALSE	4.01622	-20.3491	0.00216421	0.0270006	TRUE	2.4513	-3.20506	0.0715497	0.150231	FALSE	TRUE
KLWKGARSV			11.0557	11.5297	13.1115	12.4479	10.5404	11.9242	15.6594	15.8566	16.1624	14.9911	14.2411	15.0763	-0.261445	0.310263	0.771968	0.860064	FALSE	3.99385	-6.2549	0.0189319	0.0732342	FALSE	2.87052	-4.24769	0.0292959	0.0851253	FALSE	FALSE
KMMDKVEFV			11.2053	10.5147	14.0348	9.94556	10.6363	10.0227	15.6099	16.0141	16.1035	16.2756	16.1541	16.5694	-1.71674	1.56231	0.249328	0.452141	FALSE	3.99093	-3.66967	0.0630415	0.151509	FALSE	4.41478	-4.07295	0.0529579	0.123644	FALSE	FALSE
TETVVTEY			16.595	16.3627	15.1528	15.4706	14.6654	15.8464	19.8587	19.9314	20.3629	19.1628	19.1889	19.1206	-0.70939	1.25159	0.282673	0.483574	FALSE	4.01416	-8.46932	0.00677801	0.0437063	TRUE	3.12059	-6.97286	0.0197461	0.0672284	FALSE	TRUE
DEKLLHNVL			11.7719	10.5709	13.1855	13.6247	14.414	14.7848	15.9971	15.5103	15.9917	14.6855	14.8485	15.0283	2.43171	-2.93177	0.0666791	0.22803	FALSE	3.99024	-5.16433	0.0294869	0.0947693	FALSE	3.01128	-3.95144	0.0553306	0.127233	FALSE	FALSE
ALVEKLESL	Q8NHM5	KDM2B	11.7119	12.2178	11.7546	12.5964	13.3949	12.7168	12.6852	9.28206	12.1592	9.68522	10.4062	10.318	1.00792	-3.39759	0.0345347	0.165803	FALSE	-0.519284	0.485313	0.67351	0.759317	FALSE	-1.7583	6.30433	0.00451115	0.0322961	TRUE	TRUE
LENVVRKY			11.0961	12.4704	10.8555	11.0124	10.7699	12.5052	15.0457	15.5277	15.8866	14.2263	13.5554	13.9458	-0.0448072	0.0605614	0.954629	0.972667	FALSE	4.01271	-7.1795	0.00630392	0.0422581	TRUE	2.43519	-4.51511	0.0277156	0.0820805	FALSE	TRUE
ALVESLEYV	Q9NU22	MDN1	16.6195	16.5917	16.779	15.74	16.1923	15.2584	17.266	17.0913	17.0958	17.177	17.0682	17.3221	-0.933171	3.38247	0.0682871	0.231314	FALSE	0.487584	-5.95116	0.00400338	0.0341425	FALSE	0.525673	-5.5986	0.00579552	0.0358958	TRUE	TRUE
ALVPPAALISI			14.843	15.1938	14.8296	15.2187	14.9472	15.217	14.9971	14.4762	14.9011	14.3177	14.0666	13.8894	0.172182	-1.15164	0.317992	0.514235	FALSE	-0.163994	0.821643	0.460951	0.577709	FALSE	-0.864233	5.01904	0.0074231	0.0398798	TRUE	TRUE
LLHQEGAKMAV			9.86637	13.0855	9.80562	11.9162	8.29304	9.07364	14.7241	14.6409	15.3343	15.3954	14.9088	15.1142	-1.15822	0.749881	0.495034	0.658825	FALSE	3.98058	-3.60186	0.0615266	0.149221	FALSE	4.22027	-3.8631	0.0577727	0.130649	FALSE	FALSE
KTREAVATL			12.0967	11.851	9.65359	12.4449	10.6295	12.1905	14.837	15.1662	15.5087	13.7902	10.7307	14.0928	0.554529	-0.576495	0.597846	0.734607	FALSE	3.97021	-4.95963	0.0300761	0.0957986	FALSE	1.67079	-1.26072	0.28211	0.390377	FALSE	FALSE
RAYSFKVVL	Q9UL25	RAB21	11.8149	11.6563	9.8313	12.0245	13.0188	14.418	15.3933	14.3635	15.4534	14.8277	14.1539	14.3711	2.05287	-2.17972	0.0952865	0.274194	FALSE	3.96921	-5.4513	0.0108665	0.0541156	FALSE	3.35004	-5.02493	0.0257209	0.0787274	FALSE	FALSE
ALVQNDTLLQV	Q92522	H1-10	12.731	12.6777	12.7456	14.4464	13.9327	13.8911	12.0962	11.6933	12.1916	10.832	10.4612	10.3271	1.37198	-7.6327	0.0155311	0.116978	FALSE	-0.724414	4.70095	0.0395434	0.112864	FALSE	-2.17799	14.2905	0.00418591	0.0313656	TRUE	TRUE
CSSGLVKLW			13.6313	11.6901	12.7859	11.4111	13.7561	12.9004	16.0998	16.5945	17.4183	14.5366	13.9011	15.8188	-0.0132169	0.0149158	0.98884	0.992867	FALSE	4.00174	-5.87717	0.00610612	0.0415919	TRUE	2.04976	-2.5746	0.061679	0.136074	FALSE	TRUE
ILLPRPPQV			10.1773	11.0247	11.8012	10.5907	12.5465	10.2281	13.2151	14.4674	17.2075	11.2423	10.6844	10.4645	0.120694	-0.140462	0.89613	0.938697	FALSE	3.96222	-3.12299	0.0628178	0.151091	FALSE	-0.20403	0.390134	0.723147	0.787909	FALSE	FALSE
VLGVVTGV			15.9599	11.749	15.8114	10.7796	18.3204	12.5157	18.2795	18.3344	18.7831	18.6654	17.8858	18.5274	-0.634839	0.238223	0.825781	0.894135	FALSE	3.95888	-2.85065	0.101108	0.204898	FALSE	3.85276	-2.75132	0.103761	0.193391	FALSE	FALSE
DEAVVRCTL			10.9651	10.9083	10.3678	11.539	10.8211	12.1134	14.2422	15.0197	14.9698	12.5997	10.12	10.4769	0.74404	-1.77365	0.175098	0.376004	FALSE	3.99679	-12.6791	0.00033555	0.014822	TRUE	0.318436	-0.399526	0.724411	0.78883	FALSE	TRUE
KAKDFYEQM			13.4666	13.8232	13.1504	14.8334	14.2336	14.7679	17.4116	17.2108	17.8075	12.2003	17.134	12.6321	1.13156	-4.16368	0.0141183	0.111711	FALSE	3.99651	-15.2695	0.000114993	0.0117486	TRUE	0.508699	-0.320042	0.778484	0.83166	FALSE	TRUE
QHDPLTTDL	Q9P0U4	CXXC1	11.5355	10.1928	10.6128	12.1955	11.1656	11.0731	15.1812	14.8716	14.2734	11.0327	10.5279	10.3044	0.697675	-1.30313	0.263093	0.464781	FALSE	3.99505	-8.36242	0.00196248	0.0260209	TRUE	-0.158707	0.351696	0.747719	0.806995	FALSE	TRUE
GHMEAVNLL			14.6048	9.79083	10.9251	16.0728	16.8944	15.0697	15.8618	15.3896	15.9247	15.371	14.6668	15.1494	4.23871	-2.74206	0.0864686	0.25998	FALSE	3.9518	-2.70159	0.11087	0.217753	FALSE	3.28881	-2.24068	0.14935	0.24846	FALSE	FALSE
SVGTQPPAV			15.052	10.9461	14.9966	13.915	14.9402	14.7683	17.451	17.4862	17.9101	16.9116	16.3155	17.0623	0.87626	-0.62771	0.588749	0.728052	FALSE	3.95086	-2.88917	0.0991312	0.202397	FALSE	3.09825	-2.24758	0.146833	0.245616	FALSE	FALSE
VLINRIDLV	Q9HCK8	CHD8	13.8776	11.0264	12.7067	11.2908	12.057	12.8023	16.1806	16.2355	17.0455	14.814	15.6933	16.0254	-0.48684	0.520429	0.638377	0.762739	FALSE	3.95031	-4.52279	0.0307559	0.0970964	FALSE	2.97402	-3.29374	0.0524639	0.122906	FALSE	FALSE
ALWDIETGQQ			15.9669	15.7543	15.408	14.9378	15.2556	15.5057	14.668	14.9892	15.4486	14.411	14.0863	14.4986	-0.476758	2.06056	0.108389	0.29247	FALSE	-0.67449	2.41774	0.0794245	0.176237	FALSE	-1.3778	6.7025	0.00322346	0.0281342	TRUE	TRUE
ALWDIETGQQT			16.0508	16.1072	15.6327	15.6226	15.8221	16.1153	13.9153	14.0279	14.5215	13.4868	13.4265	13.6029	-0.0769114	0.371454	0.729175	0.830301	FALSE	-1.77535	7.43212	0.00208605	0.026582	TRUE	-2.42487	15.3115	0.0016401	0.0225633	TRUE	TRUE
IVSPVVAAV			11.8768	12.3552	12.0005	11.6135	11.6651	13.3749	16.0358	15.647	16.5185	14.5288	8.60562	14.5751	0.140324	-0.23536	0.83369	0.898798	FALSE	3.98958	-13.7575	0.000619884	0.0176135	TRUE	0.492336	-0.247737	0.827239	0.870187	FALSE	TRUE
ALWEKNTHL			11.2183	11.6081	11.0485	10.9031	10.4772	14.3229	17.1334	16.8435	17.199	15.855	15.6779	15.886	0.609389	-0.496104	0.667426	0.78378	FALSE	5.76697	-29.0655	2.92308e-05	0.00970739	TRUE	4.51462	-25.3792	0.000347593	0.0157497	TRUE	TRUE
YLFTIINSL			9.90903	13.6807	10.1758	15.5054	15.2257	15.5234	15.6834	14.6006	15.3039	13.532	13.6127	13.5797	4.16299	-3.41505	0.0747655	0.24131	FALSE	3.94079	-3.13779	0.074973	0.169354	FALSE	2.31961	-1.90848	0.196454	0.301644	FALSE	FALSE
SQDYGKHLL			11.6997	12.2765	11.4383	14.2949	12.7424	14.2773	15.6418	15.6839	16.0406	14.8191	10.4006	10.6205	1.96671	-3.44383	0.0437996	0.185445	FALSE	3.98391	-14.3266	0.000766899	0.0185226	TRUE	0.141881	-0.0972619	0.930945	0.949561	FALSE	TRUE
VQQVAAEY	P17844	DDX5	10.5978	9.5679	11.891	10.1807	11.8078	12.2159	14.6226	14.2321	15.0126	13.7993	13.5081	13.8379	0.715886	-0.781987	0.478169	0.645466	FALSE	3.93689	-5.55421	0.0193872	0.0742328	FALSE	3.02954	-4.45477	0.0429824	0.107648	FALSE	FALSE
ALWENPESGEL			15.1543	15.4186	14.8137	14.8082	15.0962	15.2729	13.8143	13.4771	14.1392	13.0231	12.8421	12.8076	-0.0697333	0.315048	0.769417	0.858667	FALSE	-1.31865	5.08732	0.00718965	0.0447038	TRUE	-2.2379	11.9418	0.0025463	0.0256826	TRUE	TRUE
ALWGGPISL			18.3367	18.432	17.9569	18.4844	18.1945	18.3901	17.6167	17.4848	18.1157	16.9236	16.6004	16.5026	0.114488	-0.68002	0.541973	0.691389	FALSE	-0.502792	2.08824	0.11023	0.216921	FALSE	-1.56632	8.1172	0.00134614	0.0210692	TRUE	TRUE
LTIEDGIFEV	P54652;P11142	HSPA2;HSPA8	19.0786	20.0139	10.6431	20.3604	19.9019	20.3598	20.4757	20.2603	20.7974	20.1095	19.9296	19.9891	3.6288	-1.21613	0.347437	0.538792	FALSE	3.93259	-1.31787	0.317646	0.44171	FALSE	3.43086	-1.15112	0.368658	0.475005	FALSE	FALSE
ALWSLPLYL	O15287	FANCG	19.4265	19.6361	19.2816	19.6686	19.3608	19.1359	19.2053	18.4024	18.8728	18.0276	17.8069	17.1921	-0.0596903	0.32171	0.766031	0.856282	FALSE	-0.621244	2.43974	0.100223	0.203743	FALSE	-1.77255	6.55692	0.0103632	0.0471626	TRUE	TRUE
ALWTGMHTI	Q9P2R3	ANKFY1	17.6349	18.1093	17.8276	17.7893	17.653	18.0043	17.6183	17.4572	17.8844	16.966	16.2644	16.5059	-0.0416817	0.24297	0.820928	0.890977	FALSE	-0.203932	1.09816	0.334376	0.458661	FALSE	-1.2785	5.16295	0.0095864	0.0450944	TRUE	TRUE
ALYDHLMDFL			13.221	13.3971	13.3495	13.21	11.303	9.82588	10.9686	11.7787	10.795	10.3631	10.6887	11.025	-1.87624	1.91266	0.195196	0.397905	FALSE	-2.14176	6.96154	0.0171128	0.0689945	FALSE	-2.63023	13.2711	0.00317815	0.028028	TRUE	TRUE
ALMDEILML	Q8NF91	SYNE1	11.7783	10.0145	11.486	14.7836	14.5066	14.8734	14.8695	14.7074	15.4811	12.7422	12.6376	12.2515	3.62827	-6.51561	0.0185994	0.125273	FALSE	3.92642	-6.60492	0.00951121	0.0505126	FALSE	1.45085	-2.56409	0.108347	0.19886	FALSE	FALSE
ALYDYMPMNA			17.0743	17.0381	16.9426	17.711	18.0219	18.0711	17.4192	17.1401	17.841	15.8599	15.5195	15.3588	0.916366	-7.67674	0.00869184	0.0921598	FALSE	0.448465	-2.16149	0.154334	0.271682	FALSE	-1.4389	9.41313	0.00714272	0.03918	TRUE	TRUE
ALYGKTEVV	Q8WXE0	CASKIN2	14.8982	15.177	14.83	14.1864	13.6458	13.9174	13.1448	11.9438	13.4347	12.7612	12.379	12.8282	-1.05188	5.57289	0.0073298	0.087033	FALSE	-2.12732	4.53995	0.037229	0.108869	FALSE	-2.3123	13.1676	0.00029091	0.0157153	TRUE	TRUE
RLWEYLLEL	Q01082	SPTBN1	11.1832	13.1048	9.42206	15.7529	16.5264	15.068	11.1066	16.8766	17.4922	14.9217	15.4132	15.1178	4.54573	-3.97404	0.0366144	0.17076	FALSE	3.92176	-1.70884	0.185477	0.306543	FALSE	3.91416	-3.64782	0.0640917	0.139392	FALSE	FALSE
ALYGKTEVVRL			15.8508	16.0934	15.4582	14.1124	14.6174	14.104	14.3163	13.7786	14.6934	13.6885	13.8209	13.7716	-1.5229	6.06423	0.0038242	0.0690993	FALSE	-1.53804	4.75323	0.0117693	0.0561665	FALSE	-2.04051	10.7931	0.00629217	0.0374029	TRUE	TRUE
YELLIQKF	Q96CN7	ISOC1	12.9136	11.6061	13.5274	14.3244	14.7904	13.7535	16.7202	16.1065	16.9751	13.5455	15.2233	15.9155	1.60707	-2.50711	0.0860852	0.259193	FALSE	3.91822	-6.29482	0.00997463	0.0516362	FALSE	2.21238	-2.44905	0.0733974	0.152896	FALSE	FALSE
AMSPTAAAV			14.0566	11.4124	13.8807	13.7975	14.5979	14.1609	17.0633	16.7159	17.3182	15.5026	15.0199	15.3052	1.06884	-1.20856	0.336674	0.529871	FALSE	3.91589	-4.49457	0.0396588	0.113097	FALSE	2.15934	-2.49632	0.123572	0.217585	FALSE	FALSE
ALYKRVLQ			15.1322	15.8128	15.1808	15.4379	17.2228	15.6035	19.089	19.0069	19.3217	18.9598	17.7287	18.4815	0.712753	-1.16823	0.339262	0.532285	FALSE	3.76387	-15.7729	0.000948688	0.0197036	TRUE	3.0147	-7.17675	0.00397219	0.0307759	TRUE	TRUE
DEVQVVRGH			15.0604	14.87	14.6127	14.8364	14.7153	15.2061	17.9542	18.9701	19.4526	17.0188	16.211	17.6561	0.0714963	-0.363813	0.734701	0.833799	FALSE	3.94452	-8.57038	0.00807223	0.0469923	TRUE	2.11424	-4.82947	0.0281943	0.0829506	FALSE	TRUE
ALYKRVLQL			15.2527	14.5122	14.6383	12.3441	13.3849	12.59	14.3602	13.9347	14.5522	13.1105	12.8594	13.1033	-2.02807	5.21965	0.00820581	0.0902953	FALSE	-0.518697	1.7728	0.154478	0.271727	FALSE	-1.77666	7.30627	0.00939423	0.0446078	TRUE	TRUE
DEPAFKASF			10.0446	13.2719	10.1768	15.8413	15.7883	15.4238	15.3665	14.5612	15.3008	14.876	14.182	13.888	4.52006	-4.25391	0.0483876	0.19485	FALSE	3.91175	-3.60339	0.0583096	0.144089	FALSE	3.15092	-2.87925	0.0868088	0.170675	FALSE	FALSE
YPASAGTSL	Q6NTF9	RHBDD2	15.544	11.2149	15.9091	14.3444	16.1466	16.1564	18.1094	17.8979	18.3952	16.3118	16.6975	16.5599	1.32649	-0.817071	0.481483	0.648038	FALSE	3.91154	-2.58282	0.120676	0.230477	FALSE	2.30042	-1.52165	0.266179	0.374696	FALSE	FALSE
ALYNKEMECL			13.2943	13.3949	12.9066	12.6379	12.6451	12.622	11.8416	13.7248	14.2755	10.7466	9.74729	10.1586	-0.563596	3.78189	0.0629314	0.22116	FALSE	0.0820276	-0.109114	0.922402	0.946458	FALSE	-2.98111	9.14562	0.00281656	0.0266679	TRUE	TRUE
RLLDGAFKL	Q7Z460	CLASP1	16.5094	15.9801	20.0923	17.2034	17.0438	16.5027	21.2217	21.2399	21.8452	20.2013	15.0855	20.383	-0.610632	0.466535	0.684636	0.796268	FALSE	3.90835	-2.98868	0.090574	0.191087	FALSE	1.02934	-0.475657	0.661065	0.736267	FALSE	FALSE
SLADLMPRV			14.0569	11.4551	13.843	12.3674	10.916	10.503	16.9327	17.1339	17.0034	16.1282	15.7464	16.5566	-1.85616	1.84235	0.148959	0.34621	FALSE	3.90501	-4.67107	0.0420931	0.117517	FALSE	3.02541	-3.49302	0.0590861	0.132427	FALSE	FALSE
KLDPYVQRL	Q14204	DYNC1H1	10.9682	12.5009	12.5237	14.1312	14.8412	14.9556	15.9919	15.7607	15.9513	15.61	15.5047	15.4979	2.64508	-4.59463	0.0201791	0.129134	FALSE	3.90372	-7.51254	0.0155287	0.0650389	FALSE	3.53994	-6.86042	0.0200665	0.0679392	FALSE	FALSE
ALYSKGILL			16.779	16.7676	16.4219	16.6784	16.3115	16.6232	15.3725	15.3784	16.205	14.9154	14.6242	14.5739	-0.118481	0.724018	0.509158	0.66961	FALSE	-1.00423	3.34388	0.0517737	0.133893	FALSE	-1.95166	12.3266	0.000262385	0.0152307	TRUE	TRUE
TLYERGFENI	Q6NUQ4	TMEM214	11.1507	11.3186	10.5115	11.91	12.0341	11.4402	14.6239	14.7449	15.4052	10.6978	11.3299	13.7377	0.801193	-2.62474	0.0638126	0.22279	FALSE	3.93107	-11.3753	0.0003409	0.0148225	TRUE	0.92822	-0.968705	0.42391	0.526768	FALSE	TRUE
YMAAYIENA			14.1658	14.4051	13.7852	14.9967	16.1563	16.0549	18.0775	17.6157	18.455	15.541	15.62	15.6655	1.61725	-3.92162	0.0314076	0.158353	FALSE	3.93066	-12.9959	0.000322413	0.014822	TRUE	1.49012	-8.09263	0.0118219	0.0503593	FALSE	TRUE
RLAPAQWFL	O95977	S1PR4	14.835	12.0195	14.6361	12.1343	14.7241	10.9865	17.9182	17.3204	17.9326	16.8577	16.3324	16.9736	-1.21524	0.849823	0.444996	0.620311	FALSE	3.89354	-4.18956	0.0445133	0.121715	FALSE	2.89102	-3.114	0.0798015	0.161152	FALSE	FALSE
ALYTLVNKV			13.2107	12.9932	13.044	13.151	14.3691	10.5335	10.4847	11.0778	12.5213	10.9827	10.3643	10.8867	-0.39813	0.351254	0.758751	0.850923	FALSE	-1.72137	2.82984	0.102754	0.206914	FALSE	-2.33808	11.5129	0.0033506	0.0286117	TRUE	TRUE
RLLEQLQEI	Q4V328	GRIPAP1	11.4176	10.898	10.7549	10.6996	11.8373	12.445	13.8135	14.5166	16.4169	10.7296	11.8288	13.811	0.637145	-1.15904	0.341582	0.53366	FALSE	3.89218	-4.84585	0.0310426	0.0977344	FALSE	1.09967	-1.19036	0.346516	0.453502	FALSE	FALSE
AMADAGILRL			17.4293	17.6147	17.0803	17.6928	17.802	17.9662	16.7864	15.9433	17.0902	15.6791	15.6252	15.3925	0.445573	-2.53671	0.0859182	0.259111	FALSE	-0.768138	2.03667	0.140993	0.255763	FALSE	-1.80916	10.0703	0.00169568	0.022609	TRUE	TRUE
YEEMLKEGY	Q96PM5	RCHY1	15.2947	14.0679	14.1006	19.1327	18.4983	18.8802	18.3405	18.1442	18.7439	18.0159	18.0053	17.9871	4.34935	-9.80144	0.00299695	0.0640273	FALSE	3.92184	-8.90268	0.00423963	0.0349344	TRUE	3.51505	-8.70725	0.0129001	0.0528327	FALSE	TRUE
TLSTVIATV			16.1664	11.4578	15.2372	12.0533	14.9775	11.2478	18.0178	17.9046	18.5946	17.1568	17.1682	17.5147	-1.52764	0.833747	0.453732	0.627576	FALSE	3.8852	-2.66907	0.111254	0.218261	FALSE	2.99274	-2.07159	0.172424	0.274581	FALSE	FALSE
LLDPTNPSA			14.2063	13.7482	15.9329	14.3188	15.7231	16.2471	18.4784	18.1866	18.8732	17.9909	17.8071	17.8124	0.800516	-0.910027	0.415273	0.597073	FALSE	3.8836	-5.59382	0.0208712	0.0775028	FALSE	3.24101	-4.8526	0.0386617	0.100713	FALSE	FALSE
SAADSPSIL			13.0067	11.4513	11.3554	13.9631	11.7949	10.5734	16.0113	15.8588	15.5921	14.547	14.6521	15.6339	0.172684	-0.153306	0.887668	0.933429	FALSE	3.88299	-7.07285	0.0147801	0.063286	FALSE	3.00655	-4.7173	0.0133237	0.053746	FALSE	FALSE
KLFEGENEHL	Q13576	IQGAP2	15.7679	13.0275	15.1806	13.8111	13.8094	13.9635	18.6155	18.1263	18.879	17.1666	11.2906	17.0878	-0.797327	0.955362	0.439572	0.615889	FALSE	3.88158	-4.50448	0.0358246	0.106476	FALSE	0.522992	-0.247103	0.822349	0.866687	FALSE	FALSE
HEIVLKVAY	Q8WUM0	NUP133	10.8055	17.9989	16.478	19.0745	18.0822	18.5597	16.9443	19.6993	20.2768	16.8219	19.2314	16.2673	3.47798	-1.57555	0.251778	0.454318	FALSE	3.87933	-1.60417	0.212004	0.333342	FALSE	2.34605	-0.989755	0.40329	0.507039	FALSE	FALSE
SLVENIERL	Q12899	TRIM26	13.1415	11.8807	11.1653	9.93737	13.1661	10.7694	15.2876	16.2517	16.4133	10.0013	10.8508	13.7836	-0.771559	0.68453	0.539097	0.689548	FALSE	3.92169	-5.79984	0.0077862	0.0460506	TRUE	-0.517249	0.403112	0.714254	0.780472	FALSE	TRUE
IVKLKHFEK	Q9Y2X3	NOP58	15.3475	9.64882	8.78275	13.1797	14.0476	7.84111	15.0548	14.9218	15.4295	15.1234	14.1951	14.6365	0.429801	-0.151908	0.886638	0.932948	FALSE	3.87569	-1.8771	0.199938	0.321413	FALSE	3.39201	-1.63352	0.239918	0.347897	FALSE	FALSE
SHIQESRFL			16.9033	17.1664	16.2589	17.3768	17.05	17.3791	20.6781	20.4676	20.9239	14.695	19.5038	19.8605	0.49243	-1.69287	0.201323	0.404235	FALSE	3.91368	-13.0418	0.00114184	0.0213502	TRUE	1.24356	-0.737032	0.534498	0.627856	FALSE	TRUE
ASRYASVEK			11.606	10.7012	9.63143	10.1849	11.3502	11.8855	13.7407	14.9046	15.0336	13.117	12.8564	14.0654	0.493991	-0.649928	0.551719	0.698925	FALSE	3.91342	-5.56402	0.00674441	0.0436321	TRUE	2.70005	-3.97837	0.0222858	0.0723765	FALSE	TRUE
AADIFKHY			11.8169	13.5912	10.7106	14.2726	14.9724	14.9875	15.4501	15.9746	16.3112	14.6656	15.2526	15.3591	2.70459	-3.10348	0.0747693	0.24131	FALSE	3.87238	-4.42268	0.0349837	0.104926	FALSE	3.05288	-3.52435	0.0599593	0.133824	FALSE	FALSE
YIMETVDAQHV			10.0986	11.6273	10.5085	12.2188	10.8794	12.7582	14.5028	14.5531	14.7947	12.535	12.5784	13.7983	1.2073	-1.67323	0.172396	0.37306	FALSE	3.87204	-8.3158	0.0112746	0.0549549	FALSE	2.22577	-3.6101	0.0229246	0.0737225	FALSE	FALSE
AMAPASAVSGL			16.8519	16.4857	16.3983	10.6758	11.4268	13.8596	16.2024	15.2457	16.0785	15.2737	14.6188	14.8595	-4.59124	4.729	0.0387	0.175237	FALSE	-0.736401	2.22499	0.11825	0.227418	FALSE	-1.66126	7.02722	0.00301809	0.0276147	TRUE	TRUE
IVDDKFFKL			12.2757	11.7425	11.7345	12.8467	12.123	12.6511	17.1291	16.1042	14.126	10.7031	16.9505	16.9529	0.622673	-2.21835	0.0931094	0.270523	FALSE	3.86886	-4.30177	0.0433681	0.119633	FALSE	2.95125	-1.4117	0.291837	0.400097	FALSE	FALSE
SILNWVKFK	P11388;Q02880	TOP2A;TOP2B	11.0768	10.5887	11.4772	15.2497	16.0527	15.7165	12.0099	10.6696	11.264	11.2037	9.67217	10.4479	4.62543	-13.3406	0.000193498	0.034431	TRUE	0.266973	-0.573995	0.601075	0.698847	FALSE	-0.606279	1.18565	0.315998	0.42441	FALSE	TRUE
IMAQLPQEQKA			11.5024	11.8985	11.7713	11.0812	11.5231	11.4292	18.4554	9.60066	18.7158	17.154	10.0335	17.1046	-0.379529	2.13172	0.101361	0.282418	FALSE	3.86659	-1.28964	0.325856	0.449797	FALSE	3.03997	-1.28366	0.327367	0.435068	FALSE	FALSE
DERKLIQF			14.7287	14.7322	14.1946	15.8895	15.6356	15.649	18.823	18.2244	18.3368	18.3298	13.1397	13.4524	1.1729	-5.96177	0.0112708	0.102722	FALSE	3.90963	-15.2595	0.00010812	0.0117486	TRUE	0.422197	-0.24985	0.825566	0.86909	FALSE	TRUE
AMATESILHFA	P42356	PI4KA	12.024	11.866	12.2307	12.0989	9.50274	10.2702	11.2799	16.1096	16.6738	14.8554	14.6067	14.8326	-1.41628	1.82221	0.205408	0.408704	FALSE	2.64756	-1.5438	0.261713	0.38451	FALSE	2.7247	-20.629	5.74292e-05	0.0112503	TRUE	TRUE
AMCLKGIMGV			14.2405	14.7081	14.0802	14.1008	13.1875	14.8685	11.5885	12.1771	13.3284	11.7992	10.6555	10.49	-0.290654	0.557788	0.621548	0.75088	FALSE	-1.97827	3.63269	0.0472549	0.126308	FALSE	-3.36137	7.4261	0.00635351	0.0375035	TRUE	TRUE
LLHHDDPEV			10.9903	12.0341	11.848	12.5293	13.2179	12.5691	15.014	15.519	16.0302	13.1587	12.971	13.4634	1.14796	-2.93356	0.0491653	0.196723	FALSE	3.89694	-8.95511	0.000893502	0.0193673	TRUE	1.57355	-4.47056	0.0247037	0.0770137	FALSE	TRUE
LPYNHQHEY	O95864	FADS2	9.48222	16.7863	10.498	11.1874	17.2478	11.2641	16.0731	15.9156	16.3625	15.434	15.0235	15.0416	0.977587	-0.321463	0.764209	0.854961	FALSE	3.86156	-1.68771	0.23271	0.35522	FALSE	2.91089	-1.27212	0.330488	0.438091	FALSE	FALSE
NEFMRIPCV			10.2211	12.2548	11.9448	10.8097	11.6291	12.6041	14.9145	15.3035	15.7852	12.8257	10.879	13.0537	0.207425	-0.253571	0.812782	0.885758	FALSE	3.86086	-5.67063	0.0155371	0.0650612	FALSE	0.779233	-0.832418	0.452314	0.553583	FALSE	FALSE
DETTQAMAF			14.5321	14.4228	12.7234	14.7046	12.9783	15.0844	17.8573	17.6245	17.7779	16.9351	16.2038	16.5187	0.36299	-0.415607	0.699232	0.807349	FALSE	3.86046	-6.54888	0.0210432	0.0777695	FALSE	2.65977	-4.27175	0.0332795	0.0920789	FALSE	FALSE
AVLEALTGV			11.0503	15.7251	11.3177	11.7728	16.5987	10.3916	16.3094	16.6302	16.7332	16.3159	16.3505	16.6365	0.223312	-0.0924266	0.930994	0.959157	FALSE	3.8599	-2.53768	0.12476	0.236036	FALSE	3.73658	-2.45977	0.131962	0.228301	FALSE	FALSE
AMDGVPFTL			15.2894	15.0324	14.8935	11.2667	14.3708	11.9464	10.9961	11.2371	11.8358	10.595	11.1353	11.566	-2.54381	2.67998	0.112021	0.297643	FALSE	-3.71543	13.4973	0.00118988	0.0216456	TRUE	-3.973	13.0743	0.00172156	0.0227495	TRUE	TRUE
AMDTSTVGV	O94979	SEC31A	10.694	11.4451	10.5763	11.4094	14.5626	12.2636	15.6176	14.8266	15.78	13.014	12.6013	12.8843	1.84006	-1.87743	0.182865	0.384625	FALSE	4.50295	-11.2304	0.000370353	0.0150427	TRUE	1.92805	-6.46683	0.00951616	0.0448966	TRUE	TRUE
AMEALVVEV			9.80263	10.6017	10.9243	11.6408	14.9194	11.6091	16.05	15.8437	16.0955	14.2084	14.3078	14.6738	2.28022	-1.98682	0.165242	0.365041	FALSE	5.5535	-16.2249	0.00239958	0.0280021	TRUE	3.95379	-10.9166	0.00261509	0.0258723	TRUE	TRUE
RTRPSSDQL			15.7392	10.6618	11.5364	15.9776	14.6838	17.3258	16.084	16.6122	16.8094	17.0908	16.5365	17.4854	3.34992	-1.92202	0.153593	0.351715	FALSE	3.85607	-2.43738	0.130453	0.243074	FALSE	4.39177	-2.76013	0.103066	0.19239	FALSE	FALSE
TMSNSIPGI			10.5124	11.2529	12.2205	10.5706	11.0667	11.3418	15.274	14.9833	15.2879	10.5367	9.84748	13.5813	-0.335517	0.617247	0.58364	0.724585	FALSE	3.85317	-7.63919	0.0133723	0.0597353	FALSE	-0.00674158	0.00539689	0.996065	0.997278	FALSE	FALSE
SIIQRLLEV	P36873	PPP1CC	15.7888	18.6737	16.8229	18.8737	19.8099	16.1941	21.3656	20.3544	21.1209	20.5101	20.124	20.5654	1.19745	-0.871926	0.435204	0.612925	FALSE	3.85182	-4.29348	0.0329531	0.101219	FALSE	3.3047	-3.86428	0.0559596	0.128207	FALSE	FALSE
AEVLSWQF	P40763	STAT3	16.035	10.4947	11.1955	10.2895	15.5784	10.5808	16.7455	15.8596	16.6718	16.124	15.7709	16.1749	-0.425501	0.174001	0.870318	0.923241	FALSE	3.8506	-2.18198	0.154404	0.271707	FALSE	3.44823	-1.9745	0.185676	0.289801	FALSE	FALSE
AMFENFVSV	Q09161	NCBP1	14.4976	14.7901	14.1906	15.6439	16.0039	15.9046	17.706	16.4519	17.6435	16.1894	15.7792	16.3743	1.35803	-6.66758	0.0048731	0.0749855	FALSE	2.77432	-6.2596	0.011192	0.0548356	FALSE	1.62149	-6.57153	0.00277732	0.026543	TRUE	TRUE
RVANLHFPSV			13.0095	10.3777	12.7679	12.6564	13.3235	14.0205	16.0346	15.9702	15.6848	15.2179	14.4563	15.2014	1.28177	-1.38176	0.265747	0.467654	FALSE	3.84484	-4.54073	0.0425774	0.118326	FALSE	2.90682	-3.31583	0.063984	0.139234	FALSE	FALSE
EEVEITAL			11.5273	10.5956	13.2315	10.3409	14.1856	11.749	15.1734	15.4961	16.218	13.8185	13.1558	14.2905	0.307028	-0.225319	0.834114	0.899068	FALSE	3.84438	-4.62497	0.0253719	0.0866386	FALSE	1.97013	-2.34827	0.10998	0.201055	FALSE	FALSE
HEFIATFF	Q05655	PRKCD	11.1131	14.6953	11.6241	12.6073	10.522	10.1274	16.6247	15.5579	16.7815	15.363	15.2312	15.6883	-1.3919	1.02522	0.370035	0.558358	FALSE	3.84388	-3.24963	0.0625565	0.150661	FALSE	2.95004	-2.6179	0.116671	0.209442	FALSE	FALSE
VALPTSLSL			11.0179	11.0944	14.8413	15.8819	9.20491	16.4795	16.1939	16.0137	16.2775	16.5573	16.4647	16.7693	1.53755	-0.579939	0.601676	0.736952	FALSE	3.84382	-3.04027	0.0924312	0.193624	FALSE	4.27918	-3.38243	0.0763129	0.156767	FALSE	FALSE
NEQKIVRF			11.1054	10.2759	11.2678	10.1078	11.1598	10.8777	14.2979	14.9045	15.1036	13.1348	11.5216	12.9523	-0.167953	0.382104	0.721827	0.824746	FALSE	3.88562	-9.93147	0.000748287	0.0183805	TRUE	1.6532	-2.77668	0.0624806	0.137237	FALSE	TRUE
AMINRFQFV			13.4741	10.3238	12.787	10.9995	12.3084	11.4019	16.1453	15.7003	16.2647	14.9705	14.2262	15.2687	-0.625019	0.605788	0.592755	0.730345	FALSE	3.84183	-3.95382	0.0526984	0.135254	FALSE	2.62687	-2.61285	0.0993965	0.187501	FALSE	FALSE
KTRQSAYAL	Q9BYX4	IFIH1	13.7642	11.3644	13.522	14.6247	13.5776	14.857	16.1656	16.9258	17.079	16.2001	15.3241	16.2031	1.46959	-1.71223	0.185555	0.387679	FALSE	3.83995	-4.72096	0.0259343	0.0877285	FALSE	3.0256	-3.7036	0.0440725	0.109629	FALSE	FALSE
LENEIAVL			10.8108	10.8822	9.31842	9.67447	10.8319	11.4886	19.4129	11.0927	12.0222	10.0747	10.9397	10.2821	0.327887	-0.445749	0.678875	0.792495	FALSE	3.83884	-1.43182	0.280333	0.403901	FALSE	0.0950402	-0.165985	0.878792	0.910768	FALSE	FALSE
HLFDTLHAL			13.427	14.2859	10.6941	13.7016	16.9976	15.9209	16.3869	16.3753	17.1598	15.1505	15.1	15.8447	2.73767	-1.88282	0.133701	0.326343	FALSE	3.83833	-3.44688	0.0640628	0.153252	FALSE	2.56275	-2.3104	0.135728	0.232679	FALSE	FALSE
AMFESSQNVLL			14.1983	14.1044	14.1536	14.7474	14.4231	14.9445	13.5462	13.5787	13.8896	13.2136	12.8762	12.947	0.552905	-3.58146	0.0637583	0.222663	FALSE	-0.480611	4.26206	0.0413525	0.11617	FALSE	-1.13984	10.7284	0.00536176	0.0347988	TRUE	TRUE
AMFGKLMTI	Q29RF7	PDS5A	19.2992	19.385	19.3294	19.8759	19.4146	19.9338	19.2303	18.6011	19.1651	18.3346	18.4354	18.122	0.403581	-2.42827	0.130275	0.321717	FALSE	-0.339034	1.68394	0.230408	0.35265	FALSE	-1.04054	10.8716	0.00506032	0.0338846	TRUE	TRUE
ALPENPPAI			13.6794	10.2904	13.2319	11.228	11.3258	12.1901	16.2432	15.9912	16.473	14.9697	14.6598	14.9989	-0.819246	0.7407	0.526378	0.681147	FALSE	3.83523	-3.57758	0.0666198	0.1571	FALSE	2.47558	-2.31693	0.143864	0.242274	FALSE	FALSE
MQAPRAALVFA	Q6P9G4	TMEM154	13.9302	12.0909	11.03	11.5835	13.472	11.282	14.8448	16.5888	17.1231	16.7835	16.7001	17.1377	-0.237933	0.218353	0.838285	0.901874	FALSE	3.83516	-3.51429	0.0262925	0.088297	FALSE	4.52337	-5.27344	0.0307178	0.0878118	FALSE	FALSE
AMFLGELSLI			14.3512	14.6413	14.2056	14.5284	14.2466	10.4935	12.3481	10.7214	10.6194	10.6511	10.2515	9.73133	-1.30987	1.00232	0.420036	0.600556	FALSE	-3.16975	5.51784	0.0250131	0.0858676	FALSE	-4.18808	14.1747	0.000943052	0.0190887	TRUE	TRUE
FVLPELPSV	P53990	IST1	11.2972	21.6842	21.5159	20.5038	21.0074	21.2551	21.8733	21.7484	22.3703	21.6122	13.0538	21.4373	2.75635	-0.80087	0.506631	0.667524	FALSE	3.83159	-1.11388	0.380646	0.503403	FALSE	0.535327	-0.120391	0.910184	0.934	FALSE	FALSE
AMFNGGMATT			16.3213	16.3118	16.0123	15.8573	16.743	15.8126	16.5083	16.0752	16.6225	15.3883	15.1119	15.3387	-0.0775205	0.242649	0.827175	0.894992	FALSE	0.186854	-0.957584	0.402993	0.52473	FALSE	-0.935509	7.06625	0.00236587	0.0250816	TRUE	TRUE
KLQEKLDEL			10.1494	11.1842	12.4743	12.2678	11.6862	11.8197	15.0927	14.9176	15.2902	14.8836	14.5818	14.7945	0.655284	-0.942692	0.434929	0.612659	FALSE	3.83087	-5.62489	0.0269454	0.0896894	FALSE	3.484	-5.13537	0.0333617	0.0922433	FALSE	FALSE
AVMYQIDSV			11.2557	10.4556	10.778	14.5577	10.8824	14.6489	14.4247	14.6487	15.0318	11.1947	10.9809	10.8217	2.53325	-2.00708	0.174125	0.374764	FALSE	3.87196	-13.2464	0.000280855	0.0141501	TRUE	0.169345	-0.660661	0.558688	0.649191	FALSE	TRUE
MQRLIEKY			11.8592	12.5293	10.7465	10.9238	12.4745	11.0655	15.4739	15.3016	15.8447	13.1803	12.8044	13.7068	-0.223719	0.311655	0.770907	0.859402	FALSE	3.82844	-7.037	0.0121229	0.0568712	FALSE	1.51884	-2.60942	0.0810517	0.162866	FALSE	FALSE
ALMADMVYV	O75643	SNRNP200	17.393	11.6813	17.2286	16.6355	18.7032	18.526	19.6267	20.1749	17.9856	18.3507	19.5065	19.2532	2.52057	-1.26641	0.310905	0.508203	FALSE	3.82811	-1.92463	0.168763	0.288403	FALSE	3.60249	-1.88651	0.19152	0.296088	FALSE	FALSE
FAADIPRIL	O95782	AP2A1	10.0319	10.703	11.8327	11.2474	11.6396	12.7484	14.2654	14.8863	14.8962	12.6661	12.334	13.6335	1.02259	-1.47893	0.2149	0.419222	FALSE	3.82677	-6.76904	0.0100392	0.0517772	FALSE	2.02199	-3.09066	0.0407305	0.103998	FALSE	FALSE
RLQDAIAKV	Q69YQ0	SPECC1L	13.8617	16.9202	16.9701	14.513	16.0755	14.3454	19.6601	19.6066	19.9618	19.1294	18.7666	19.3566	-0.939348	0.805444	0.478407	0.645493	FALSE	3.82552	-3.70024	0.0636307	0.1525	FALSE	3.16692	-3.03872	0.0873399	0.171468	FALSE	FALSE
FEIETKQGTQY			10.5696	12.0978	11.8822	12.8585	11.0299	11.9496	15.0256	15.2337	15.8841	14.2881	13.915	13.8945	0.429428	-0.603279	0.579167	0.720974	FALSE	3.86457	-7.11645	0.00523148	0.0383182	TRUE	2.51598	-5.08921	0.0274834	0.0816497	FALSE	TRUE
DGIRLPAVF			16.2517	12.4326	10.7578	17.2347	12.675	17.4403	17.1163	16.2754	17.511	16.2431	15.7328	15.9584	2.63598	-1.17161	0.306496	0.504495	FALSE	3.82019	-2.29297	0.13727	0.251453	FALSE	2.83075	-1.73409	0.223006	0.330286	FALSE	FALSE
AMFQEQLMTL			12.32	12.7177	12.4789	13.3955	14.1931	13.9448	13.3698	12.3357	13.5623	11.1009	11.0332	10.8827	1.33891	-5.10186	0.0156838	0.11737	FALSE	0.583719	-1.46656	0.261534	0.384384	FALSE	-1.49994	11.3337	0.00119823	0.0202798	TRUE	TRUE
AMHSIGGVQV			13.0252	13.0423	13.0051	11.7474	12.9147	13.4627	12.0962	10.8243	12.0709	11.1868	11.1837	10.818	-0.315944	0.624503	0.595993	0.732939	FALSE	-1.36042	3.2396	0.0833751	0.181662	FALSE	-1.96138	15.9625	0.0036545	0.0298043	TRUE	TRUE
AMIDQVLEL	Q8WVB3	HEXD	17.8207	17.9331	17.6577	17.4976	17.3662	16.851	17.5369	17.0755	17.6522	16.8384	16.6127	16.399	-0.56559	2.65677	0.0876716	0.261663	FALSE	-0.38231	1.97626	0.149441	0.265939	FALSE	-1.18716	7.91736	0.00272336	0.0263887	TRUE	TRUE
FHNAATELL			10.771	11.5786	9.58448	14.9524	15.3655	15.1487	14.6529	14.0366	14.6924	12.3476	10.0243	12.1793	4.51084	-7.62915	0.0132577	0.108791	FALSE	3.81593	-6.1867	0.0137859	0.0607942	FALSE	0.872374	-0.922216	0.411645	0.515041	FALSE	FALSE
GLAEQAPCI			11.3166	9.79097	11.6442	10.609	11.5455	11.6164	14.546	14.3518	15.3013	13.2883	12.6283	12.8881	0.339717	-0.517184	0.638957	0.763026	FALSE	3.81575	-5.95965	0.00976889	0.051069	FALSE	2.01766	-3.34927	0.0593764	0.132848	FALSE	FALSE
EHFPNHQQL	Q9C0D3	ZYG11B	12.2115	10.943	12.5044	14.201	13.8355	13.8894	15.3439	15.9083	15.9803	14.8171	13.6291	14.7013	2.08901	-4.24133	0.0424397	0.182415	FALSE	3.85787	-7.4231	0.00732638	0.0448848	TRUE	2.49622	-4.08924	0.016665	0.0608073	FALSE	TRUE
YISEENFRV			11.5539	11.6403	10.7208	11.7294	10.3417	11.6656	15.0434	15.1589	15.2568	11.613	12.6824	14.2401	-0.0594808	0.110354	0.918279	0.951192	FALSE	3.84802	-12.8446	0.00430641	0.0352323	TRUE	1.54015	-1.88485	0.170802	0.272753	FALSE	TRUE
AMIELVERL	Q96DX7	TRIM44	17.6378	18.0872	17.908	18.7902	19.2122	18.8037	17.6673	18.3489	17.4627	16.9311	16.7755	16.2867	1.05772	-5.55718	0.00518455	0.0763882	FALSE	-0.0513475	0.17229	0.874528	0.913804	FALSE	-1.21324	5.18565	0.00938465	0.0446078	TRUE	TRUE
AMIKGLQVL			14.6831	15.0776	15.0801	15.8752	16.2156	15.7038	13.9072	13.7506	14.6026	13.9767	13.434	13.6321	0.984594	-4.92156	0.0082691	0.0903585	FALSE	-0.860162	2.93386	0.0619742	0.149973	FALSE	-1.26601	6.13773	0.00397092	0.0307759	TRUE	TRUE
HLDHFSPLI			9.98885	11.6931	12.0086	11.1905	12.0066	12.1705	15.1188	14.7805	15.2025	14.6374	13.8385	14.8575	0.559051	-0.802466	0.48309	0.649062	FALSE	3.80378	-5.93947	0.0224035	0.0806966	FALSE	3.21431	-4.59495	0.0205465	0.0687774	FALSE	FALSE
LLPQQIQAV			12.075	10.2348	16.3046	17.2322	17.3857	17.2329	16.8231	16.4883	16.7127	16.8155	16.4506	16.7783	4.41214	-2.45443	0.133339	0.325787	FALSE	3.80322	-2.11337	0.168152	0.287722	FALSE	3.81002	-2.11593	0.16755	0.269368	FALSE	FALSE
AMIYGLIVGV			15.7219	15.6689	15.5229	16.4387	15.3181	16.2843	15.8227	15.6832	16.5213	15.156	14.9812	14.7895	0.375796	-1.05668	0.396255	0.58041	FALSE	0.371171	-1.39521	0.286609	0.410221	FALSE	-0.662322	5.4539	0.0106541	0.0478974	TRUE	TRUE
LAMRPLASL	Q9NUQ8	ABCF3	10.686	9.79436	11.8726	10.9265	10.3073	11.2837	12.0143	15.8002	15.9319	10.1857	10.8667	12.8324	0.0548623	-0.0823655	0.939788	0.963532	FALSE	3.79783	-2.67735	0.0798272	0.176733	FALSE	0.510635	-0.512703	0.637022	0.715376	FALSE	FALSE
SLSDGLEEV			10.6629	11.0774	14.6709	11.8912	13.8685	14.127	16.0622	15.6116	16.1299	16.3068	15.8231	16.167	1.15853	-0.796059	0.482038	0.648441	FALSE	3.79753	-2.96012	0.0940243	0.195753	FALSE	3.96193	-3.09372	0.0877057	0.171965	FALSE	FALSE
GEIIQSVY			11.1166	11.0891	10.2387	14.3956	11.4735	11.3359	16.5661	10.6208	16.6433	10.2813	14.983	16.0537	1.58688	-1.52801	0.24867	0.451371	FALSE	3.79528	-1.88307	0.195282	0.31693	FALSE	2.95784	-1.64681	0.235124	0.342874	FALSE	FALSE
AMKSDIDEV	Q14974	KPNB1	15.1283	15.2707	14.5973	15.3618	15.0684	15.4466	14.8082	14.4451	14.7893	13.6802	13.0734	13.5658	0.293491	-1.25023	0.296295	0.494709	FALSE	-0.317887	1.34445	0.266285	0.389046	FALSE	-1.55898	5.63137	0.00502665	0.0338571	TRUE	TRUE
MLMDSPLNRA			10.9105	10.2027	11.7102	11.2597	10.6175	12.1802	14.9729	14.9724	14.3644	13.65	12.8114	14.437	0.411366	-0.654302	0.548684	0.696475	FALSE	3.82877	-7.97087	0.00508421	0.0380068	TRUE	2.6917	-4.20413	0.0138117	0.054894	FALSE	TRUE
AMLEEVNYI			18.7146	18.4462	18.6449	18.3516	19.7986	19.6079	19.6529	19.0869	19.5086	16.8341	16.9064	17.0413	0.650785	-1.41178	0.286626	0.486767	FALSE	0.814239	-4.33393	0.0250773	0.0859437	FALSE	-1.67465	16.6232	0.000125404	0.0130136	TRUE	TRUE
AMLENASDIKL			13.56	12.432	13.1693	11.1658	11.4284	12.8355	16.3181	16.1854	12.4068	15.257	14.7439	15.7382	-1.2439	2.02298	0.125525	0.315884	FALSE	1.9163	-1.44715	0.270863	0.393707	FALSE	2.19257	-5.00682	0.00784526	0.0409818	TRUE	TRUE
AMLLEIPYM			15.2169	15.5446	15.7914	16.0841	16.028	16.7846	15.0429	13.9314	14.6163	13.8595	14.1718	13.7813	0.781269	-2.64978	0.0648232	0.224462	FALSE	-0.987418	2.71255	0.0733362	0.167078	FALSE	-1.58009	7.7177	0.00224121	0.0245939	TRUE	TRUE
SEVVTVFQY	Q9Y4F9	RIPOR2	11.9373	10.0298	10.9363	14.1299	15.2858	14.334	15.0953	14.2361	14.9344	13.8129	13.5128	13.85	3.61546	-5.51133	0.00823557	0.0903585	FALSE	3.78751	-6.20144	0.00960244	0.0507035	FALSE	2.75746	-4.91404	0.0336636	0.0926957	FALSE	FALSE
SMTLVNVLV	Q8IUR7	ARMC8	9.94055	12.1458	10.0113	10.5419	10.4115	15.3151	15.6284	15.2375	12.5922	15.9711	15.8443	15.8101	1.39029	-0.786324	0.49332	0.657283	FALSE	3.78681	-3.16346	0.0375542	0.109472	FALSE	5.17594	-7.13709	0.0186091	0.0648943	FALSE	FALSE
CEISPLISY			13.3339	13.2712	12.9678	13.2898	12.7554	14.5432	16.3986	16.9254	17.6997	14.0112	13.5712	14.0571	0.338497	-0.624826	0.591167	0.729474	FALSE	3.81688	-9.67737	0.00599372	0.0411338	TRUE	0.688824	-3.59206	0.0266216	0.0804046	FALSE	TRUE
KLQEQIHRV			12.2753	14.0788	10.5293	11.0738	14.1639	15.0094	15.6235	16.1438	16.4673	16.0291	15.0836	15.6572	1.12121	-0.71187	0.516731	0.674522	FALSE	3.7837	-3.59064	0.059105	0.145279	FALSE	3.29546	-3.10613	0.0758034	0.156076	FALSE	FALSE
KLEVDIPLV			11.3602	11.3655	14.4519	15.2128	14.9403	15.728	16.3943	15.6659	16.4624	15.7615	15.6228	15.6978	2.90115	-2.74917	0.0998077	0.280613	FALSE	3.78168	-3.56496	0.0593487	0.145539	FALSE	3.30148	-3.20381	0.0848278	0.168236	FALSE	FALSE
KMDESKHEI	Q9Y490	TLN1	12.7932	13.0602	11.833	12.8263	11.4266	12.3646	15.9023	16.5659	16.6639	10.85	10.2889	15.3413	-0.356308	0.641599	0.556379	0.702882	FALSE	3.81523	-8.61607	0.00197838	0.0261008	TRUE	-0.402072	0.244916	0.827357	0.870257	FALSE	TRUE
MENEMRTQL			11.5614	10.4226	10.0767	10.6972	11.9892	12.0638	14.224	14.568	14.7056	12.9297	11.9794	12.2253	0.896508	-1.42109	0.228343	0.431875	FALSE	3.81231	-8.0972	0.00846005	0.0479557	TRUE	1.69125	-3.18341	0.0422074	0.106519	FALSE	TRUE
RIFKAWAV			11.9681	10.6208	12.2155	10.1538	13.0698	13.0559	15.5585	15.1511	15.4365	13.4727	13.4314	14.9611	0.491717	-0.451549	0.682452	0.794849	FALSE	3.78054	-7.41304	0.0128896	0.0587464	FALSE	2.35358	-3.3329	0.0290375	0.0846396	FALSE	FALSE
ILIDPIRVV			13.8375	12.1023	14.2525	13.9528	16.5179	16.208	17.3146	16.9734	17.2397	16.825	16.6803	16.8292	2.16211	-2.07366	0.109631	0.293976	FALSE	3.77846	-5.66806	0.0266403	0.0891037	FALSE	3.38071	-5.11954	0.0352834	0.0952807	FALSE	FALSE
VPFALFESF	P78347	GTF2I	11.4124	11.4281	10.7244	11.1933	14.7834	11.2949	14.7683	14.7592	15.4676	12.3875	9.88832	10.2998	1.23556	-1.02732	0.405597	0.588268	FALSE	3.81009	-11.5476	0.000321436	0.014822	TRUE	-0.329733	0.408241	0.717261	0.782896	FALSE	TRUE
AMLTGELKKA			11.3171	10.4351	9.9569	10.782	11.8815	11.5403	13.7938	14.3815	14.8756	13.2637	12.4977	13.4582	0.831579	-1.61761	0.183915	0.385709	FALSE	3.78062	-7.46537	0.00213182	0.0267537	TRUE	2.50351	-5.06149	0.00895678	0.0437081	TRUE	TRUE
VLYTGDFRL			14.1122	12.3809	13.2497	14.4671	11.6585	12.6451	18.0683	17.8518	15.1438	14.1871	14.4104	15.3484	-0.324081	0.336685	0.756649	0.849539	FALSE	3.77369	-3.54228	0.0373901	0.109155	FALSE	1.40101	-2.28372	0.0915598	0.177163	FALSE	FALSE
YHDSRIHVC			14.3012	14.4404	13.7832	13.1283	13.6081	14.8373	16.8855	18.3158	18.6427	12.1215	15.7545	17.0361	-0.317036	0.579834	0.608349	0.741311	FALSE	3.77308	-6.55734	0.0118327	0.0563784	FALSE	0.795767	-0.535734	0.644062	0.72156	FALSE	FALSE
AMNGHVPAV	Q8IWZ3	ANKHD1	16.1862	16.0302	15.9334	15.9589	15.827	16.4759	17.2653	17.0073	17.7454	16.7367	16.4516	16.6072	0.0373489	-0.176775	0.8728	0.924667	FALSE	1.28938	-5.64392	0.0184234	0.0720614	FALSE	0.548564	-4.96285	0.00794235	0.0412393	TRUE	TRUE
AMNKEGGTASV			13.7519	13.6868	13.8916	13.123	13.3303	12.7218	11.7537	10.7506	11.9661	11.086	11.2495	10.7277	-0.718376	3.8099	0.0449161	0.188275	FALSE	-2.28663	6.02278	0.0234485	0.0826392	FALSE	-2.75569	16.6492	0.00102978	0.0195786	TRUE	TRUE
AQEAVKLY			11.7958	11.5255	10.0473	13.1419	15.0713	15.1892	15.0223	14.5924	15.0693	14.7318	14.6629	14.5198	3.34465	-3.89928	0.0188696	0.1262	FALSE	3.77179	-6.68501	0.0147541	0.063214	FALSE	3.51534	-6.4265	0.0218896	0.0716756	FALSE	FALSE
HEILREAY			9.80422	12.5023	12.2514	12.6067	14.594	14.1819	15.1447	15.2441	15.4791	14.4747	14.1166	14.875	2.27486	-2.16178	0.104489	0.286805	FALSE	3.76997	-4.3518	0.0466997	0.125277	FALSE	2.96942	-3.34377	0.0667491	0.143394	FALSE	FALSE
TENIFSSM	Q9Y490	TLN1	15.5022	15.4308	10.3652	11.0805	15.6766	15.7346	17.3367	17.2157	18.0541	16.4749	16.1827	16.5924	0.397849	-0.173322	0.870892	0.923661	FALSE	3.76946	-2.19081	0.154074	0.27153	FALSE	2.65062	-1.55468	0.259038	0.367314	FALSE	FALSE
NEWVVRLY			10.1585	11.2647	12.5585	10.1208	11.6353	12.3922	14.6189	15.2675	15.4029	13.1856	13.0872	14.2457	0.0555157	-0.0576645	0.956785	0.973953	FALSE	3.76922	-5.13159	0.0224909	0.0809523	FALSE	2.17892	-2.77057	0.0680649	0.145151	FALSE	FALSE
AMPPPPPQGV	O60216	RAD21	18.6139	18.3045	18.3688	15.7482	17.2701	17.4825	15.5171	18.4926	19.1894	17.5547	17.5265	17.4515	-1.59551	2.87887	0.09585	0.274833	FALSE	-0.696065	0.615988	0.599907	0.698077	FALSE	-0.918193	9.25874	0.00600624	0.0366336	TRUE	TRUE
NENEKKIWY			11.4534	12.0317	11.0804	12.6772	11.0664	12.3987	18.0372	9.44243	18.3845	9.91292	9.76391	10.3465	0.52556	-0.923824	0.421113	0.601461	FALSE	3.76618	-1.28207	0.32643	0.450415	FALSE	-1.51407	4.62605	0.0146017	0.0564988	FALSE	FALSE
EHTIFPSEYL			13.1773	12.6082	12.0694	12.8449	15.0327	12.6627	16.7539	15.7271	16.7558	15.1784	14.8756	14.9973	0.895109	-1.08379	0.366093	0.555333	FALSE	3.79395	-8.09474	0.00129129	0.0220436	TRUE	2.39878	-7.23123	0.0125303	0.0521224	FALSE	TRUE
AMQEYIAVV			15.3116	14.7902	15.0574	14.5812	15.4835	16.103	18.8413	18.4132	19.4131	17.6856	17.5129	18.0055	0.33616	-0.720214	0.533737	0.685773	FALSE	3.83615	-11.752	0.00130998	0.0221978	TRUE	2.6816	-12.8594	0.000213077	0.0142789	TRUE	TRUE
QLSPRLLEV	Q460N5	PARP14	12.6148	17.0208	11.3341	17.7127	16.7803	17.3963	15.1131	18.2914	18.8514	16.6186	16.1342	15.2796	3.63983	-2.0872	0.165977	0.365782	FALSE	3.76202	-1.80976	0.154474	0.271727	FALSE	2.3542	-1.33294	0.303508	0.411844	FALSE	FALSE
AMSNLVPPVEL			18.1143	18.4104	18.6239	18.543	17.6319	18.2249	17.0537	15.9572	17.0995	16.0297	15.7646	15.7632	-0.24959	0.818022	0.471161	0.640895	FALSE	-1.67941	4.18271	0.032523	0.100456	FALSE	-2.53035	14.6883	0.000422336	0.0162036	TRUE	TRUE
TEQEFRIQL			11.4492	11.9494	10.7068	11.9429	15.0407	13.8138	14.7896	14.9682	15.7027	13.7374	13.4083	13.9367	2.23064	-2.29891	0.117563	0.305098	FALSE	3.78504	-8.2921	0.00149732	0.0234708	TRUE	2.32566	-5.92584	0.0127733	0.0525686	FALSE	TRUE
FLDDFIACV			11.7472	10.7982	11.4624	10.8102	11.8389	11.7606	14.4738	15.116	15.7622	13.7532	10.7761	13.9606	0.133977	-0.308703	0.773334	0.861067	FALSE	3.78136	-8.11029	0.00169504	0.0244773	TRUE	1.49399	-1.40095	0.281038	0.389477	FALSE	TRUE
AMWANEQAL			14.0691	14.0105	13.8822	13.5047	14.3508	13.5696	11.2065	11.1646	11.6309	10.221	9.85871	10.2099	-0.178913	0.644953	0.580622	0.721838	FALSE	-2.65326	16.7053	0.00115451	0.0214458	TRUE	-3.89074	29.6699	0.000130822	0.0130867	TRUE	TRUE
AMYEHKIFV	P06744	GPI	13.8104	14.291	13.5376	13.6357	13.4661	13.7369	12.116	12.123	12.4003	12.8322	12.0892	12.133	-0.266755	1.14004	0.351429	0.542416	FALSE	-1.66655	6.96398	0.00848415	0.0480042	TRUE	-1.52814	4.68389	0.00959992	0.0451359	TRUE	TRUE
TMMGLRLQV			11.6898	10.92	11.3288	12.1251	12.0757	10.6841	14.7678	14.8297	15.6635	11.0734	13.2706	10.5905	0.315401	-0.604182	0.590482	0.728802	FALSE	3.77412	-10.3549	0.000675964	0.0178439	TRUE	0.33196	-0.38862	0.730774	0.793754	FALSE	TRUE
AMYGGLVLF	Q9H3K2	GHITM	16.5759	16.7714	16.9097	16.8348	16.8244	17.3792	16.1982	15.5949	16.4371	16.2272	15.9228	16.069	0.260506	-1.25706	0.296735	0.495124	FALSE	-0.675558	2.51449	0.100127	0.203686	FALSE	-0.679313	5.19479	0.0067074	0.0382934	TRUE	TRUE
MVIDVLHPGK			11.8116	12.1034	12.3406	11.4841	13.0991	13.1706	16.2219	15.6686	15.6808	10.4911	14.4246	14.7401	0.499408	-0.873875	0.463565	0.635151	FALSE	3.7719	-15.8416	0.000113443	0.0117486	TRUE	1.13339	-0.824099	0.494685	0.592758	FALSE	TRUE
HHNEAVLHL			13.0367	12.7995	12.6179	13.1977	15.298	13.1482	16.5514	16.2514	16.951	15.7811	11.0447	15.6897	1.06327	-1.47925	0.27059	0.472237	FALSE	3.76656	-15.9504	0.000326067	0.014822	TRUE	1.3538	-0.863134	0.478104	0.577771	FALSE	TRUE
YEEVARKL	P06753;P07951;P67936;P09493	TPM3;TPM2;TPM4;TPM1	12.2469	12.7365	12.0563	13.9966	12.1527	13.9703	15.2002	16.1475	16.9454	15.1298	11.5357	14.3504	1.02664	-1.59658	0.229023	0.432698	FALSE	3.75114	-6.90097	0.00941805	0.0502711	FALSE	1.32541	-1.19382	0.348184	0.454966	FALSE	FALSE
QLIQGGRLIK			8.99486	11.0913	11.1075	13.5438	14.552	14.4841	14.493	13.7137	14.2352	12.7311	12.5345	12.3027	3.7954	-4.90804	0.0186552	0.12542	FALSE	3.74938	-5.0803	0.0242658	0.0843134	FALSE	2.12489	-2.98284	0.0896578	0.174469	FALSE	FALSE
AMYPKYDRI			15.3459	15.4938	15.4091	14.2299	15.8022	15.1499	15.6927	14.3387	15.1236	14.5498	14.1278	14.1605	-0.355648	0.776385	0.517539	0.675194	FALSE	-0.364659	0.923558	0.451261	0.569113	FALSE	-1.13694	7.99844	0.00879836	0.043384	TRUE	TRUE
REYEAQQQY	Q9NUQ8	ABCF3	11.2398	10.4041	10.7806	11.8617	10.7131	12.1138	13.1695	15.149	15.3469	11.0915	9.99094	9.00264	0.754747	-1.52729	0.220055	0.424096	FALSE	3.74698	-5.09122	0.0229751	0.0817994	FALSE	-0.779765	1.19983	0.327204	0.434906	FALSE	FALSE
VIFHPVFSV			10.6091	12.5712	11.4731	14.1975	14.3119	13.9701	13.3854	16.2375	16.2702	13.1338	13.078	12.8168	2.60871	-4.52468	0.0406157	0.179571	FALSE	3.74659	-3.36915	0.03844	0.111046	FALSE	1.45839	-2.53161	0.120067	0.213502	FALSE	FALSE
RQDMLILQI	P48736	PIK3CG	11.9511	11.4249	9.88724	11.2392	13.1328	13.0681	15.0362	14.3569	15.1026	14.0517	14.4095	14.9591	1.39231	-1.58809	0.187461	0.389422	FALSE	3.74416	-5.64359	0.0163274	0.0669849	FALSE	3.38571	-5.03029	0.0193508	0.0663185	FALSE	FALSE
RTFPWIIEV	P28749	RBL1	10.9714	12.369	10.6712	11.3606	11.4662	12.2606	14.8369	15.0488	15.3531	14.4473	13.7744	14.1904	0.358576	-0.602383	0.588324	0.727912	FALSE	3.74236	-6.87745	0.0135852	0.0602312	FALSE	2.80013	-5.01235	0.0222856	0.0723765	FALSE	FALSE
AMYSRKAMYK			17.3178	18.2198	18.049	16.8814	15.9594	17.0505	15.4212	15.5176	16.1819	15.9754	15.1417	15.4185	-1.23177	2.81501	0.0503038	0.198597	FALSE	-2.1553	5.89443	0.00442029	0.035629	TRUE	-2.35033	6.35883	0.00329081	0.0284165	TRUE	TRUE
FPHLLQPVL			10.2347	13.0992	11.1978	14.0345	14.4528	14.9404	15.3834	14.7163	15.6516	14.1812	13.4897	13.761	2.96535	-3.36456	0.0610545	0.217884	FALSE	3.73987	-4.21951	0.0364465	0.10752	FALSE	2.30005	-2.65813	0.104711	0.194382	FALSE	FALSE
ILQTLIQRV	Q76L83	ASXL2	12.4395	10.8551	10.1345	11.3826	10.856	10.6944	14.2258	14.6018	15.8209	13.4101	13.0373	14.0519	-0.16536	0.232316	0.834856	0.899587	FALSE	3.73985	-4.48523	0.0138911	0.060993	FALSE	2.35673	-3.17419	0.0572175	0.129845	FALSE	FALSE
AVLQAVTAV	Q9UKA9	PTBP2	11.3287	11.8864	12.3917	11.5129	11.6867	12.6925	14.4676	15.7923	16.566	13.8569	12.7493	14.6026	0.0950584	-0.198459	0.852657	0.911888	FALSE	3.73969	-5.45728	0.0126876	0.058176	FALSE	1.86735	-3.01302	0.053053	0.123782	FALSE	FALSE
KMPDEPVEA			11.3972	11.3018	9.32243	14.6599	14.4106	14.8526	14.5823	13.9847	14.6729	14.4888	13.8651	13.8996	3.9672	-5.76413	0.0245245	0.141103	FALSE	3.73948	-5.26771	0.0227564	0.0814	FALSE	3.41065	-4.83167	0.0288295	0.084274	FALSE	FALSE
YLYTGRLDI	Q969K4	ABTB1	11.7169	11.8235	11.5467	12.0381	10.8083	11.8495	14.5742	15.2753	16.4537	12.2014	10.6296	13.1297	-0.130407	0.333682	0.768046	0.857703	FALSE	3.73869	-6.74527	0.0190571	0.0735264	FALSE	0.291188	-0.396661	0.729131	0.792594	FALSE	FALSE
AMYVQLIEV			10.6244	10.0133	9.8425	15.151	15.6248	15.8698	15.333	14.5367	15.1285	13.7113	13.9488	13.6314	5.38849	-16.9685	7.7818e-05	0.0277824	TRUE	4.83936	-14.3755	0.000136104	0.0117486	TRUE	3.60378	-14.0904	0.00150383	0.0218303	TRUE	TRUE
LHTARVLVL			12.2188	10.7702	9.72603	11.4671	11.6023	11.8773	14.2885	14.6898	14.9457	13.6822	14.0677	14.8703	0.743874	-1.01518	0.411993	0.59438	FALSE	3.73632	-4.99765	0.0287587	0.093345	FALSE	3.3017	-4.1117	0.0280047	0.0826427	FALSE	FALSE
DEVNVYGF	Q16842	ST3GAL2	13.6387	14.2723	13.5967	13.5712	13.8202	11.122	17.2551	17.6762	17.8596	15.5355	15.0854	9.41119	-0.9981	1.12372	0.366385	0.555506	FALSE	3.76107	-13.3159	0.000231372	0.0131644	TRUE	-0.49187	0.24807	0.826733	0.869876	FALSE	TRUE
VAGFNPAL			12.4395	9.98737	10.4648	11.3456	17.3019	11.4314	16.7036	9.99184	17.4012	16.3547	15.4988	16.2316	2.39576	-1.13579	0.350861	0.541862	FALSE	3.73499	-1.50696	0.250423	0.373759	FALSE	5.06449	-6.35696	0.0133367	0.0537596	FALSE	FALSE
APYSRPKQL	Q86V81	ALYREF	11.0001	11.8401	12.2324	11.901	10.5233	11.4231	11.2821	10.6713	12.4314	15.1765	13.8726	14.8775	-0.408409	0.751647	0.494504	0.658332	FALSE	-0.229274	0.363287	0.736741	0.810963	FALSE	2.95131	-5.50294	0.00542138	0.035054	TRUE	TRUE
TVPPPPAAA			13.5373	12.7673	10.8553	11.4085	10.9056	11.2074	15.7468	16.1098	16.5082	15.6908	15.0299	15.6269	-1.2128	1.49624	0.265705	0.467654	FALSE	3.73496	-4.51606	0.0349252	0.104843	FALSE	3.06258	-3.71408	0.0534387	0.12443	FALSE	FALSE
AQADGTLITCV			17.6175	17.4392	17.5514	16.4076	17.0046	17.1721	15.5772	15.2886	15.918	16.9854	16.7089	16.8199	-0.674578	2.83687	0.0942427	0.272386	FALSE	-1.94143	10.262	0.0054867	0.0392717	TRUE	-0.69793	7.29103	0.00334712	0.0286117	TRUE	TRUE
HEKIWFDKF	P29692	EEF1D	18.4859	11.3487	11.39	13.895	13.4727	13.3465	17.4862	17.1963	17.7374	17.5185	17.2118	16.9793	-0.170129	0.0715427	0.94942	0.969219	FALSE	3.73176	-1.56971	0.256009	0.379198	FALSE	3.49501	-1.47013	0.278307	0.38659	FALSE	FALSE
AQAPAGTSF			12.7499	11.9368	11.8479	15.4422	15.3014	15.683	16.7212	16.6655	17.1169	15.5322	15.5446	15.2687	3.29735	-10.7105	0.0032575	0.0652805	FALSE	4.65634	-14.54	0.000806777	0.0186642	TRUE	3.27031	-10.8732	0.00432702	0.0317106	TRUE	TRUE
VAYVSSVAL	Q9BV87	CNPPD1	19.8419	17.0189	17.0712	17.2146	19.8446	18.1632	21.1945	21.6544	22.2718	20.619	20.01	20.7794	0.430126	-0.355892	0.740515	0.83819	FALSE	3.72951	-3.79307	0.0456309	0.123465	FALSE	2.4921	-2.59218	0.108387	0.198881	FALSE	FALSE
SVQSGNLAL			14.2493	13.9214	9.79666	14.6466	15.3579	15.0863	16.5254	16.1385	16.4828	16.533	16.0743	16.7116	2.37448	-1.64029	0.237658	0.440448	FALSE	3.72648	-2.59159	0.120427	0.230222	FALSE	3.78385	-2.6182	0.116004	0.208677	FALSE	FALSE
AQAPVAAVL			16.3157	15.9664	15.5777	14.9208	15.1986	16.3713	19.3517	19.3954	19.9845	18.1672	17.888	18.259	-0.456372	0.925782	0.425553	0.604458	FALSE	3.62393	-12.2804	0.000255336	0.0137331	TRUE	2.15149	-8.94252	0.00287779	0.0268909	TRUE	TRUE
GLDPQGDRSFL	A4D1U4	DENND11	13.0681	11.9277	13.4553	10.9642	11.5053	11.1251	16.5675	16.2472	16.8979	15.0491	14.6978	15.6076	-1.61886	3.33262	0.0587525	0.213993	FALSE	3.75381	-7.57594	0.00721821	0.0447043	TRUE	2.30113	-4.34564	0.0196692	0.0670436	FALSE	TRUE
HHAESKNGWTL			18.5449	18.2374	10.9931	13.8834	12.9218	13.556	19.6801	19.3543	19.9147	18.5809	18.2474	18.3674	-2.47144	0.995064	0.42226	0.602351	FALSE	3.72453	-1.50611	0.269978	0.392697	FALSE	2.47337	-1.00155	0.421772	0.524574	FALSE	FALSE
DEVDMAHRF			16.2688	13.4294	15.6041	14.9127	14.5013	14.8214	18.8966	18.5925	18.979	17.7618	17.478	17.2735	-0.355676	0.410497	0.719807	0.823483	FALSE	3.7219	-4.30057	0.0468535	0.125559	FALSE	2.40367	-2.7659	0.103451	0.192923	FALSE	FALSE
TLSFMNPRL			16.1799	11.5387	14.82	13.9324	16.8004	16.9233	17.9278	17.7357	18.0398	15.3216	15.3595	16.0198	1.70586	-1.01004	0.375368	0.562794	FALSE	3.72159	-2.69603	0.113444	0.221132	FALSE	1.38747	-0.993845	0.420392	0.523298	FALSE	FALSE
TLAPGEVLRSV			12.5534	10.4736	9.58413	11.1557	11.3191	10.9293	14.1881	14.4609	15.1267	11.1425	12.5772	11.4287	0.264291	-0.297939	0.793053	0.874102	FALSE	3.72153	-4.0323	0.0412797	0.115996	FALSE	0.84577	-0.8604	0.454103	0.55528	FALSE	FALSE
TIAPVTVAV			16.1001	17.3737	15.7742	16.7239	18.1487	18.4397	19.9209	19.954	20.6344	18.0805	17.8397	18.0734	1.35479	-1.88024	0.133731	0.326343	FALSE	3.75377	-6.94417	0.00711023	0.044539	TRUE	1.58187	-3.19974	0.0798266	0.161182	FALSE	TRUE
LLDEAIEAV	Q9P1Y6	PHRF1	16.4467	16.6562	10.9042	10.1366	11.2621	11.6456	18.2793	18.2369	18.6424	17.6109	17.2195	18.0376	-3.65423	1.88648	0.186576	0.388558	FALSE	3.71719	-1.96908	0.186597	0.307682	FALSE	2.95366	-1.55608	0.256264	0.36448	FALSE	FALSE
AAFDQWREW			11.9023	10.1402	11.675	13.0143	13.1413	13.6131	14.6488	14.6949	15.5211	13.4941	13.3625	14.0064	2.01708	-3.46226	0.0559659	0.209526	FALSE	3.71575	-5.9765	0.00954111	0.0505676	FALSE	2.38182	-4.05622	0.0379223	0.0995382	FALSE	FALSE
AQIKEMVEL	P55072	VCP	13.1936	13.0508	13.0508	13.573	14.1339	13.4104	12.1687	10.8122	11.9582	10.3006	10.6872	10.5979	0.607353	-2.70829	0.103186	0.285003	FALSE	-1.45203	3.42312	0.0731321	0.166833	FALSE	-2.56986	20.3684	0.000554486	0.0172655	TRUE	TRUE
KLDDGSIGV			11.3409	11.2759	9.70686	9.69791	12.4988	10.7669	14.5116	14.0328	15.0386	13.8796	13.4606	13.7424	0.213319	-0.218713	0.839194	0.902571	FALSE	3.75314	-6.17251	0.00786449	0.0463432	TRUE	2.91967	-5.32568	0.0268287	0.0807707	FALSE	TRUE
MEDLLTLEY			10.5535	12.1873	10.2212	11.0755	14.1865	11.6197	15.0528	14.0835	14.9445	11.8332	11.1413	12.7746	1.30658	-1.15066	0.324672	0.520314	FALSE	3.70626	-5.44557	0.0126277	0.058038	FALSE	0.929035	-1.20623	0.297862	0.406421	FALSE	FALSE
AQKFPFNTPK			10.688	11.5882	11.1706	10.8826	12.2412	11.5209	14.9569	14.5276	15.0145	14.9808	14.9448	14.932	0.399307	-0.848128	0.450844	0.625713	FALSE	3.68406	-12.1962	0.000806341	0.0186642	TRUE	3.80362	-14.601	0.0045403	0.0323079	TRUE	TRUE
DEPSFSVAY	O43432	EIF4G3	15.7104	11.4387	15.9326	11.9849	16.3254	15.6411	17.7633	17.9309	18.5053	17.4825	16.9132	17.3651	0.289876	-0.145784	0.891188	0.93565	FALSE	3.7059	-2.50485	0.12361	0.23461	FALSE	2.89303	-1.96459	0.18491	0.288998	FALSE	FALSE
VAMNPTNTV			10.4695	11.0351	11.1702	10.0459	11.1889	13.1785	14.2384	14.7854	14.8779	14.1599	12.8282	14.3347	0.579538	-0.61649	0.594887	0.732224	FALSE	3.74232	-12.771	0.000223494	0.0131644	TRUE	2.88267	-5.52369	0.0142242	0.0556893	FALSE	TRUE
LLPHRVWKV			10.5265	13.1338	10.9013	13.534	14.8885	14.4397	15.4502	14.7314	15.4935	14.7979	14.5917	14.5445	2.76683	-3.05348	0.057609	0.21252	FALSE	3.70448	-4.35536	0.0358172	0.106476	FALSE	3.12417	-3.82125	0.060409	0.134461	FALSE	FALSE
VHQAPARIL			11.6509	11.5138	10.4703	10.5521	9.91984	13.403	14.4321	15.1463	15.2688	12.0672	11.3842	13.6829	0.0799932	-0.0705205	0.949073	0.969104	FALSE	3.73744	-8.21425	0.00190207	0.0257347	TRUE	1.16643	-1.50155	0.227407	0.33478	FALSE	TRUE
RLSESLHVV			12.3797	10.0764	11.9458	12.5636	12.5544	12.7752	14.9953	14.9942	15.5226	13.7945	13.919	14.0594	1.16379	-1.63846	0.240472	0.443525	FALSE	3.70339	-5.08572	0.0285649	0.0928997	FALSE	2.45703	-3.45694	0.0720385	0.151012	FALSE	FALSE
GLKKFYITK			15.6754	11.4509	11.1643	11.1235	15.5384	11.3816	16.4493	16.1434	16.8004	15.9843	15.1736	15.5529	-0.0823456	0.0403101	0.969778	0.98235	FALSE	3.70084	-2.51658	0.124166	0.235277	FALSE	2.80678	-1.90035	0.1915	0.296086	FALSE	FALSE
YHSPADRVM			10.2291	12.4591	11.7497	12.5274	10.3797	11.7616	13.9309	15.7382	15.8707	13.9981	13.1652	15.1218	0.0769625	-0.0845997	0.936653	0.962361	FALSE	3.70063	-4.07638	0.01522	0.0642875	FALSE	2.61576	-3.0123	0.0405698	0.103752	FALSE	FALSE
QEVPIIIVF	P30876	POLR2B	16.7747	16.7336	18.374	20.6166	19.9831	20.5744	20.9832	20.6624	21.3333	20.499	19.9308	20.2881	3.09728	-5.36327	0.0187773	0.125753	FALSE	3.69889	-6.44665	0.0127901	0.0585034	FALSE	2.94521	-5.21308	0.0239655	0.0756173	FALSE	FALSE
FHMFTKEEL			10.9937	11.242	10.265	10.4298	10.4866	12.1547	14.5723	14.5377	14.596	11.325	13.7611	10.6589	0.190146	-0.298403	0.784858	0.868444	FALSE	3.7351	-12.718	0.00597303	0.0410636	TRUE	1.08143	-1.09523	0.371647	0.477638	FALSE	TRUE
FLVEHNLVLA			12.7664	10.1349	9.68841	10.8894	11.0923	10.897	14.0506	14.8882	14.7455	11.5406	12.8472	13.7874	0.0963623	-0.10011	0.929311	0.958281	FALSE	3.69821	-3.71861	0.0528801	0.135563	FALSE	1.86187	-1.60452	0.193457	0.298259	FALSE	FALSE
VEALIHAA			11.3795	9.5746	10.7882	12.151	9.49594	12.0123	14.2923	14.0603	14.4792	12.8619	10.7163	10.3749	0.638986	-0.630611	0.568988	0.713025	FALSE	3.69647	-6.78368	0.0161866	0.0667018	FALSE	0.73693	-0.781974	0.483319	0.582678	FALSE	FALSE
AQKSDFCLK			11.2216	10.864	11.6318	11.8235	10.1663	11.0422	14.8582	14.482	14.4954	14.5554	13.1213	13.815	-0.228438	0.433028	0.695948	0.804769	FALSE	3.37274	-13.2921	0.000743083	0.0183179	TRUE	2.59143	-5.51671	0.0111274	0.0488367	TRUE	TRUE
AQLDPEALGNI			15.2647	15.3801	15.3815	15.3396	16.0936	15.9813	14.5644	13.8188	14.8513	14.1112	13.9078	13.9493	0.46273	-1.94405	0.18474	0.386679	FALSE	-0.930597	3.00074	0.0918984	0.192885	FALSE	-1.35266	18.4938	0.000171928	0.0136894	TRUE	TRUE
QMLENQMEV	Q01082	SPTBN1	11.8223	13.6825	13.4177	16.7616	17.1143	17.0715	16.743	16.374	16.8904	14.8869	14.658	14.4522	4.00832	-6.77615	0.0175136	0.122552	FALSE	3.69496	-6.14849	0.0184072	0.0720391	FALSE	1.69156	-2.84575	0.0944144	0.180721	FALSE	FALSE
SEENFFRIY	Q96Q05	TRAPPC9	14.8565	12.598	13.663	12.2987	10.5364	15.1645	17.2221	16.9221	18.0578	15.8377	15.9439	16.3505	-1.03929	0.693738	0.539519	0.689883	FALSE	3.69482	-5.02356	0.0150639	0.0639199	FALSE	2.33819	-3.48586	0.0626791	0.137494	FALSE	FALSE
ALLGRLAEL	P41229	KDM5C	11.1039	10.0876	11.796	12.1064	15.348	15.0255	14.3943	14.6895	14.9793	13.4489	12.379	14.4941	3.16412	-2.76549	0.0731393	0.239329	FALSE	3.69182	-7.04432	0.0109614	0.0543175	FALSE	2.44485	-3.10755	0.0380084	0.0997137	FALSE	FALSE
DECPKPEL			11.2072	11.8809	10.2367	14.2535	14.8174	15.918	14.7469	14.64	15.0028	13.9696	13.8467	11.1191	3.88804	-5.69197	0.0047139	0.0740011	FALSE	3.68829	-7.53949	0.0129931	0.0589758	FALSE	1.87021	-1.78866	0.172103	0.274175	FALSE	FALSE
AQQELKLLL			10.9125	10.8088	9.1748	11.8548	15.1257	15.1956	11.6738	11.077	11.789	14.9762	13.6227	15.6382	3.75998	-3.03836	0.056513	0.210746	FALSE	1.21456	-2.00929	0.151977	0.268835	FALSE	4.447	-5.43904	0.0055907	0.0354698	TRUE	TRUE
LERLKEAY			12.9098	10.7188	12.5756	11.0446	13.2276	12.7157	15.3001	15.711	16.255	14.7449	13.8186	14.3529	0.26124	-0.275543	0.796562	0.876104	FALSE	3.6873	-5.01359	0.0205795	0.0768649	FALSE	2.23741	-3.05468	0.0662755	0.14273	FALSE	FALSE
FVPDTPVGV			15.9696	16.5424	11.6424	17.5579	17.8516	17.6549	18.4046	18.1741	18.6349	10.5797	10.3022	10.0285	2.97	-1.91718	0.194468	0.397181	FALSE	3.6864	-2.37457	0.139001	0.253526	FALSE	-4.41469	2.8392	0.102445	0.191635	FALSE	FALSE
EERVQAVV			11.1937	11.4593	10.7149	15.7321	15.2112	16.0381	10.6457	10.9294	11.0931	10.5276	12.6391	10.2447	4.53783	-13.9563	0.000163186	0.0331284	TRUE	-0.233244	0.918135	0.421051	0.541591	FALSE	0.0145025	-0.0184469	0.986743	0.9908	FALSE	TRUE
VITETVVEV	Q15723	ELF2	15.962	16.1206	17.1051	15.6162	17.3077	17.0085	20.0323	19.7234	20.6073	18.3436	18.1848	18.4639	0.248294	-0.392854	0.71691	0.821289	FALSE	3.72515	-8.43769	0.00160795	0.0240186	TRUE	1.93494	-5.27872	0.0275713	0.0818078	FALSE	TRUE
VSVAARMLK			12.173	10.5843	10.1408	11.9616	13.1562	11.8299	14.2223	14.5532	15.1757	14.5845	14.0319	14.7261	1.34986	-1.80613	0.154561	0.352662	FALSE	3.68433	-5.43985	0.0147165	0.063105	FALSE	3.48145	-5.33747	0.0208197	0.0694449	FALSE	FALSE
AQSGAISKIFV			12.9115	13.0865	13.002	12.6429	12.4853	12.3992	12.1515	12.3184	12.5669	10.4295	10.9735	9.95738	-0.490887	5.61364	0.00671897	0.0843211	FALSE	-0.654438	5.00111	0.0200213	0.0756546	FALSE	-2.54656	8.5483	0.0112323	0.0489656	TRUE	TRUE
AQVDPLSAL	Q9UL63	MKLN1	15.0964	15.0524	14.8225	16.4158	16.0217	16.3229	15.0222	13.6492	14.9869	14.2774	14.0007	13.7328	1.26301	-8.64171	0.00152821	0.0538914	FALSE	-0.437679	0.951886	0.435889	0.555136	FALSE	-0.9868	5.52263	0.0109529	0.0485471	TRUE	TRUE
AQVPFEQIL	Q99828	CIB1	20.5348	20.4027	20.0786	21.0721	19.6471	20.6913	19.6568	18.9655	19.7951	19.46	18.9307	19.3463	0.131447	-0.294045	0.792247	0.873632	FALSE	-0.866262	2.98488	0.0575107	0.142928	FALSE	-1.09308	5.19611	0.00705849	0.0389681	TRUE	TRUE
AVKSLVQKL			10.9169	10.5462	10.6135	12.8222	13.1668	13.0287	14.4137	14.3168	14.4725	11.0463	10.1883	10.2222	2.31371	-15.2477	0.00012032	0.0315377	TRUE	3.70884	-30.2215	0.000209954	0.0129391	TRUE	-0.206537	0.682051	0.550138	0.641425	FALSE	TRUE
AQWHEQILV			16.1955	16.201	15.9083	16.1182	16.4681	16.2609	15.1052	14.8032	15.5271	15.2387	15.1756	15.1196	0.180783	-1.28914	0.267006	0.468669	FALSE	-0.956413	4.13828	0.0290139	0.0938297	FALSE	-0.923641	9.00281	0.00575791	0.0358368	TRUE	TRUE
CLYEIYPEL			12.4116	11.514	10.4145	13.1835	11.1047	11.0619	15.318	14.8037	15.2564	12.8876	12.9158	13.1437	0.336657	-0.370927	0.730146	0.830689	FALSE	3.67934	-6.13373	0.0177843	0.0705748	FALSE	1.53565	-2.63323	0.114391	0.206621	FALSE	FALSE
AQYDRQIRL			17.6442	17.4237	17.3729	18.2551	18.2872	18.2098	17.0475	16.4418	17.1476	16.1165	15.75	15.9538	0.770428	-8.93526	0.00794194	0.08928	FALSE	-0.601296	2.55115	0.0982374	0.201167	FALSE	-1.54016	11.4255	0.000450515	0.0163653	TRUE	TRUE
FLHAVDVVL			9.95727	13.3448	12.5044	14.4171	15.0471	14.5766	15.6853	15.4166	15.742	14.8197	14.5748	14.6091	2.74475	-2.64977	0.109933	0.294449	FALSE	3.67915	-3.59514	0.0674567	0.158445	FALSE	2.73237	-2.67537	0.114563	0.206805	FALSE	FALSE
FWMTRQEY	P61160	ACTR2	11.3322	11.6444	11.4268	11.396	10.5798	10.3514	15.1631	14.8601	15.4931	13.9207	13.3207	14.4267	-0.692052	2.0954	0.152426	0.35027	FALSE	3.70436	-18.0856	0.000399537	0.0151532	TRUE	2.42156	-7.27739	0.0118724	0.0504498	FALSE	TRUE
VIYPARISL	P25685	DNAJB1	11.5077	11.2958	11.3521	11.316	10.7242	16.8539	11.6275	16.4872	17.0707	10.2568	10.6662	10.6529	1.57951	-0.808709	0.503435	0.66513	FALSE	3.67659	-2.12942	0.166634	0.285802	FALSE	-0.859944	5.79062	0.0118008	0.0502881	FALSE	FALSE
TLADIIARL	Q9P2P1	NYNRIN	11.1502	11.0594	10.0852	11.9265	10.0431	12.2257	14.3435	14.5095	14.5373	10.0142	10.2686	10.2503	0.633489	-0.829745	0.46871	0.638904	FALSE	3.69848	-10.6822	0.00697416	0.0441584	TRUE	-0.587268	1.67501	0.222929	0.330223	FALSE	TRUE
ILSGLKSLQTV			8.37559	8.34932	9.00708	9.42722	9.49315	9.24221	11.1199	12.5374	13.0968	7.35704	7.28717	11.5627	0.810196	-3.55742	0.0511301	0.199824	FALSE	3.674	-5.8654	0.0157188	0.0655527	FALSE	0.158296	-0.110703	0.921562	0.942313	FALSE	FALSE
CSSPIVVKF			10.2878	10.7477	12.3413	14.3912	13.6498	16.0616	14.8679	15.0681	14.4617	15.1101	13.851	14.6452	3.57525	-3.77753	0.0201339	0.129114	FALSE	3.67362	-5.67588	0.0208091	0.0773643	FALSE	3.40983	-4.71857	0.015085	0.0575471	FALSE	FALSE
IMPTVVRPPK	Q9H7F0	ATP13A3	12.1312	10.423	12.5376	11.8516	10.577	10.4743	15	15.5406	15.5708	14.7634	14.4226	14.6295	-0.729605	0.929645	0.411572	0.593939	FALSE	3.67321	-5.45093	0.02277	0.0814	FALSE	2.90791	-4.43691	0.0434089	0.108402	FALSE	FALSE
SLVGVQQQL			11.4686	11.4011	9.47773	12.0231	14.0491	11.0709	14.4022	14.1657	14.7974	13.4858	11.2089	12.109	1.59857	-1.46102	0.223488	0.427494	FALSE	3.67257	-5.41528	0.0233032	0.0823861	FALSE	1.48541	-1.59777	0.185351	0.289431	FALSE	FALSE
IMTVPPPSV			11.5983	15.6231	15.2029	12.3393	17.6158	17.0787	17.5537	17.7462	18.1382	16.7316	16.5413	17.0881	1.53655	-0.729031	0.509036	0.669529	FALSE	3.6713	-2.84849	0.100186	0.20374	FALSE	2.64558	-2.05506	0.172307	0.274438	FALSE	FALSE
VHINAGPEI			10.6745	14.5513	13.7525	16.1982	16.4333	16.1395	16.649	16.2248	17.1001	16.0457	15.7456	15.6145	3.26425	-2.75408	0.109061	0.293158	FALSE	3.66524	-3.03275	0.0841439	0.182696	FALSE	2.8092	-2.36323	0.139044	0.236701	FALSE	FALSE
ALADVATVL	Q92542	NCSTN	11.2632	15.5769	16.1127	12.0782	16.9715	16.7565	18.2421	17.847	17.8575	18.0159	17.9383	18.0188	0.95114	-0.429459	0.689743	0.800013	FALSE	3.66459	-2.3788	0.138656	0.253098	FALSE	3.67336	-2.39268	0.139056	0.236701	FALSE	FALSE
AQYEHDLEVA	P62826	RAN	14.0894	13.911	14.1149	15.4938	15.0756	15.3704	12.9223	12.8731	13.4278	12.7494	12.8754	12.6987	1.27479	-9.12734	0.0027873	0.0626673	FALSE	-0.964063	5.11401	0.0219529	0.079639	FALSE	-1.26397	15.2435	0.000138515	0.0132213	TRUE	TRUE
DQVLLLIDIQ			15.1552	11.6671	12.1378	10.5504	18.1435	15.6491	14.9871	17.1272	17.8355	10.3546	14.8914	11.4135	1.79431	-0.721369	0.52438	0.67975	FALSE	3.66324	-2.6388	0.0610487	0.148482	FALSE	-0.766889	0.437554	0.685356	0.756767	FALSE	FALSE
VLLSIYPRV	Q03518	TAP1	10.5674	10.3512	11.8519	11.5924	11.0642	11.2254	14.2943	14.715	14.7498	12.9717	12.7794	14.1437	0.370482	-0.750342	0.518738	0.675991	FALSE	3.66287	-7.4646	0.0104477	0.0528948	FALSE	2.37477	-3.74941	0.0202732	0.0682598	FALSE	FALSE
DESVLGVSM			12.7619	10.6879	10.7398	9.76233	11.6913	10.6886	14.9204	15.0794	15.1777	14.0518	13.8751	14.523	-0.682413	0.774405	0.483551	0.649429	FALSE	3.66266	-5.33181	0.0317463	0.0991809	FALSE	2.75345	-3.87978	0.047444	0.114917	FALSE	FALSE
LLAPVLWRA	Q6UWJ1	TMCO3	12.6607	11.3757	12.7716	11.3337	12.3268	13.5857	15.786	15.9004	16.1086	14.961	14.9931	14.1065	0.14608	-0.184742	0.863509	0.919126	FALSE	3.66232	-7.99963	0.0118588	0.0564004	FALSE	2.41754	-4.52863	0.0150394	0.0574605	FALSE	FALSE
SLAPDTRLFV			10.27	12.5059	12.9061	9.69858	10.6366	11.9114	15.4678	15.4127	15.7848	14.2382	14.2978	15.382	-1.14511	1.0999	0.336442	0.529679	FALSE	3.66109	-4.41975	0.0442705	0.121274	FALSE	2.74534	-3.0487	0.0610074	0.135268	FALSE	FALSE
ARYSGSYNDYL			10.8915	10.2342	10.9596	11.2408	10.3396	11.0267	13.9213	13.47	14.3935	14.3482	14.4607	14.8008	0.173943	-0.487335	0.652141	0.772788	FALSE	3.23318	-9.16031	0.000864375	0.0192251	TRUE	3.84148	-14.315	0.000489761	0.0168081	TRUE	TRUE
ALVSTIQFV			17.457	11.0857	11.5676	17.0973	9.70107	17.4333	17.3094	16.4098	17.3656	17.1781	17.0155	16.8609	1.37377	-0.422709	0.695111	0.80434	FALSE	3.65815	-1.76597	0.213924	0.335407	FALSE	3.64805	-1.77933	0.216649	0.323467	FALSE	FALSE
ASDPGTATF			10.1849	11.1379	10.7558	12.062	11.7628	11.2869	14.8637	11.3304	12.0851	15.3615	15.0025	15.2066	1.01102	-2.83021	0.0495758	0.197492	FALSE	2.06687	-1.86301	0.188456	0.309496	FALSE	4.49734	-15.2054	0.00142675	0.0214551	TRUE	TRUE
FVLQHICYI			11.011	11.7076	14.0049	11.3284	14.3052	14.4617	15.3054	15.7746	16.6122	10.8099	9.2003	10.4337	1.12394	-0.824733	0.456477	0.629941	FALSE	3.65626	-3.72347	0.0404717	0.114543	FALSE	-2.09316	2.03839	0.132276	0.228691	FALSE	FALSE
SEADFSIHF	Q96L14;Q5SW79	CEP170P1;CEP170	11.2772	10.6722	11.1786	16.0068	16.4574	15.5047	14.6312	14.3746	15.1772	12.4719	10.3764	14.5117	4.94697	-14.8598	0.000262717	0.034431	TRUE	3.68505	-12.2071	0.000345741	0.0148225	TRUE	1.41071	-1.16741	0.358557	0.465145	FALSE	TRUE
AAIAPPTSL			12.7271	12.3904	10.7969	11.45	10.8287	11.7221	15.8091	15.219	15.8487	15.4216	15.5563	15.7304	-0.637853	0.979279	0.405307	0.588094	FALSE	3.65413	-5.80818	0.0171678	0.0691007	FALSE	3.59798	-5.97718	0.0241879	0.0760721	FALSE	FALSE
ASSPGILVL			16.5934	16.6169	16.626	18.385	19.0065	18.1201	18.4571	17.8835	18.4541	18.4351	18.2778	18.4178	1.89176	-7.19652	0.0186288	0.125405	FALSE	1.65283	-8.65618	0.0128789	0.0587236	FALSE	1.76479	-34.7922	0.000532781	0.0172655	TRUE	TRUE
EEVGLFNEL	P17544;P15336	ATF7;ATF2	11.4842	10.3914	10.8327	15.1058	14.937	16.2037	10.5013	11.0517	10.6716	9.96113	10.0715	10.526	4.51275	-8.87709	0.00110211	0.0493036	TRUE	-0.161251	0.452103	0.682044	0.765769	FALSE	-0.716553	1.98263	0.13901	0.2367	FALSE	TRUE
VSAPPMPSV	Q9H4Z3	PCIF1	12.0079	11.5644	13.7686	11.2058	11.9481	11.1242	16.1628	15.7577	16.378	15.5122	9.67295	15.4201	-1.02095	1.41338	0.265681	0.467654	FALSE	3.65253	-5.23847	0.0257097	0.0872453	FALSE	1.08809	-0.532023	0.638624	0.716669	FALSE	FALSE
ASSPYFAAL			10.8198	10.3275	9.56972	10.6396	10.8988	11.5708	15.6777	15.7848	15.9204	15.5648	15.1909	15.6421	0.797353	-1.74334	0.161193	0.360456	FALSE	5.55525	-15.0023	0.00325718	0.0316073	TRUE	5.22692	-13.4244	0.00187749	0.0233312	TRUE	TRUE
RLPDLIKEV			11.9707	10.5911	11.4325	12.5026	13.0296	13.3108	15.1973	14.7841	15.0603	14.5621	14.1612	14.358	1.61624	-3.46752	0.0358025	0.168761	FALSE	3.68242	-8.77977	0.00741243	0.0450908	TRUE	3.02897	-7.25002	0.0119997	0.050766	FALSE	TRUE
QLSEVFIQL	P51531;P51532	SMARCA2;SMARCA4	18.6994	11.7283	17.9245	20.4153	20.1642	20.1499	19.9642	19.3568	19.9864	18.9685	18.6698	18.5497	4.12573	-1.86888	0.202193	0.405071	FALSE	3.65168	-1.64821	0.238952	0.361959	FALSE	2.61192	-1.18217	0.35799	0.464584	FALSE	FALSE
SLLQQLENV	Q9UPN9	TRIM33	11.1844	9.35403	9.92128	14.1059	13.2826	13.7814	14.2009	13.0707	14.2303	9.92461	10.2626	13.172	3.57007	-6.03496	0.0115977	0.103962	FALSE	3.68075	-5.55945	0.00697642	0.0441584	TRUE	0.966509	-0.830271	0.466844	0.567074	FALSE	TRUE
HFDRSVVL			9.84757	12.547	14.9323	16.2779	14.9553	17.1733	15.9313	16.0106	16.3351	15.1603	15.4032	15.3484	3.6932	-2.30272	0.112978	0.298971	FALSE	3.65001	-2.47633	0.129897	0.242388	FALSE	2.86165	-1.94589	0.190435	0.295182	FALSE	FALSE
EHIYDLRSL			12.7166	11.447	12.4872	14.1198	14.5605	15.7308	15.9232	15.5121	16.2557	14.6817	14.7861	15.0873	2.58682	-4.17642	0.0152013	0.11564	FALSE	3.68009	-8.25315	0.00325237	0.0316073	TRUE	2.63479	-6.44054	0.0147171	0.0567297	FALSE	TRUE
QLIALENKL			9.87423	11.6602	10.5511	9.49774	11.3224	10.8282	13.9334	14.2366	14.953	10.8948	12.801	10.6965	-0.145723	0.193376	0.856105	0.914301	FALSE	3.67919	-6.11184	0.00720658	0.0447038	TRUE	0.768943	-0.90552	0.419335	0.522323	FALSE	TRUE
LHLGYLPNQL	Q92499	DDX1	11.611	11.8244	10.6013	11.4474	11.4548	11.3623	17.2308	10.6629	17.0765	11.5473	10.9007	11.0482	0.0759516	-0.200737	0.859265	0.916266	FALSE	3.64454	-1.65911	0.23183	0.354281	FALSE	-0.18018	0.424038	0.700077	0.768882	FALSE	FALSE
ASTCVIIKL			13.5269	13.327	12.9929	12.134	12.5353	12.6805	10.9234	11.081	10.2442	11.3235	11.1222	10.9166	-0.832326	3.68645	0.0211693	0.131938	FALSE	-2.53276	8.43431	0.00242682	0.0280888	TRUE	-2.16148	11.0789	0.000555129	0.0172655	TRUE	TRUE
ATADYICKV			20.0178	20.1888	19.8749	19.3162	19.427	19.6769	17.9472	17.6761	18.3013	18.7584	18.4975	18.3393	-0.553783	3.95411	0.0176088	0.122649	FALSE	-2.0523	10.1353	0.00221463	0.0272611	TRUE	-1.49541	9.82544	0.000888007	0.0188075	TRUE	TRUE
ATAPPAPAY	Q5VT06	CEP350	11.5417	11.494	10.155	12.8874	11.4769	14.6327	14.8459	15.7399	16.0863	15.7781	15.5006	16.4535	1.93545	-1.89825	0.155948	0.354486	FALSE	4.4938	-7.67198	0.00182783	0.0252797	TRUE	4.8472	-9.0538	0.00181531	0.0231545	TRUE	TRUE
FLDPGGPMMKL			12.8778	12.4657	12.5838	17.5535	16.674	18.7024	18.7832	11.2179	18.8464	10.4924	10.0472	18.992	5.00087	-8.33633	0.0109214	0.10161	FALSE	3.64004	-1.43573	0.287033	0.410469	FALSE	0.534775	-0.183592	0.871208	0.904583	FALSE	FALSE
ATDDSLHQL			15.3792	15.6612	15.482	14.9145	14.9469	15.0105	11.1118	12.806	13.7178	12.7051	12.5893	12.9675	-0.550149	6.3171	0.014093	0.111596	FALSE	-2.96228	3.85748	0.058899	0.145081	FALSE	-2.7535	19.8194	7.15121e-05	0.0122459	TRUE	TRUE
ATFSSSHRYHK			16.0238	15.5925	15.753	15.021	14.7372	15.3031	14.6917	14.0416	14.35	13.9211	13.3811	12.8436	-0.76931	3.73061	0.0226931	0.135852	FALSE	-1.42866	6.32097	0.00498961	0.0378024	TRUE	-2.40786	7.17597	0.00844269	0.0424512	TRUE	TRUE
AHDGSFATL			9.73167	11.0684	10.685	14.8087	14.247	14.754	13.8482	14.114	14.4855	13.7189	11.8532	13.8806	4.10824	-9.42756	0.00343972	0.0664223	FALSE	3.65421	-8.33774	0.00450314	0.035987	TRUE	2.65589	-3.48398	0.0342077	0.0935349	FALSE	TRUE
LHDRGHYVL			11.0655	13.5629	13.8342	14.9375	15.7552	15.3177	16.045	16.5005	16.8256	15.0801	13.8717	15.0947	2.51591	-2.75779	0.095164	0.27407	FALSE	3.63612	-3.99669	0.046512	0.125078	FALSE	1.86128	-1.91906	0.156967	0.257207	FALSE	FALSE
KSVDWLLVF	Q96J42	TXNDC15	11.9201	14.6866	13.495	11.1642	14.5255	15.5692	17.3139	16.4074	17.2838	16.7377	15.6955	16.3465	0.385721	-0.248566	0.818442	0.889258	FALSE	3.6345	-4.25319	0.0329634	0.101219	FALSE	2.89269	-3.37583	0.0545366	0.125981	FALSE	FALSE
FVSPPPPTA			16.2449	16.9157	15.7333	15.6066	16.4066	16.1844	19.7259	19.7675	20.3588	19.223	19.0018	19.127	-0.232083	0.556264	0.611024	0.743141	FALSE	3.65274	-9.1607	0.00194322	0.0259602	TRUE	2.8193	-8.09428	0.0122001	0.0512119	FALSE	TRUE
TLMDMRLSQV	O94906	PRPF6	17.8357	11.5613	17.3872	11.9703	17.4762	15.5422	18.682	19.2087	19.7941	15.8757	16.2405	17.9217	-0.598491	0.231484	0.828829	0.895985	FALSE	3.63352	-1.77571	0.211687	0.333071	FALSE	1.08461	-0.512379	0.651959	0.728319	FALSE	FALSE
VHDNVREYL			13.9004	13.4183	15.8868	14.8379	16.528	15.9672	18.0005	17.8103	18.2938	17.2612	16.9871	17.0991	1.37588	-1.52157	0.213579	0.417777	FALSE	3.63306	-4.72809	0.0367741	0.108042	FALSE	2.71399	-3.5729	0.0679525	0.145015	FALSE	FALSE
KQYEEFYVGL			9.83449	12.2846	13.1471	10.7796	12.0067	11.247	15.1543	14.8898	16.1204	14.0243	14.3402	14.8793	-0.410967	0.389668	0.727424	0.829037	FALSE	3.63279	-3.42605	0.0530124	0.135689	FALSE	2.65919	-2.59911	0.107842	0.198198	FALSE	FALSE
LEQELIERF			16.4289	14.6401	13.35	13.9575	16.3029	16.7152	16.0155	19.2438	20.0538	11.2139	10.1011	14.5914	0.852233	-0.687989	0.529333	0.682837	FALSE	3.63141	-2.385	0.0818899	0.179688	FALSE	-2.83753	1.75315	0.165337	0.266783	FALSE	FALSE
RLYSGISGLEL	Q9H9Y6	POLR1B	15.3578	9.56703	14.1365	12.1476	9.95066	12.0038	16.4494	16.3719	17.1319	16.0104	15.7904	16.4186	-1.65309	0.870132	0.456293	0.629772	FALSE	3.63058	-2.04103	0.173402	0.293122	FALSE	3.05269	-1.72281	0.224392	0.331561	FALSE	FALSE
SVKGPELINMY			10.8267	13.039	13.0375	12.3613	13.3023	12.8415	16.6435	15.3558	15.7892	10.9859	11.2012	17.1418	0.533969	-0.679655	0.553575	0.700166	FALSE	3.62843	-4.37906	0.0222708	0.0803557	FALSE	0.808594	-0.376522	0.735887	0.797802	FALSE	FALSE
ATHPPGPAV	Q14684	RRP1B	16.5402	16.8648	16.6695	16.0929	15.3259	18.3915	17.5276	18.7359	18.5806	18.4473	17.9239	18.5377	-0.0880485	0.0950993	0.932748	0.960104	FALSE	1.58989	-4.06523	0.0455052	0.123273	FALSE	1.61149	-7.55447	0.00529013	0.0345561	TRUE	TRUE
FVLPILQKL			10.9266	10.5157	10.9679	11.5648	10.7387	15.4743	12.8979	14.7045	15.6887	9.49856	8.50471	9.00712	1.78922	-1.21917	0.345025	0.537256	FALSE	3.62699	-4.37066	0.0434981	0.119808	FALSE	-1.79992	5.60417	0.0117247	0.0500996	FALSE	FALSE
ALDRQTATQLL			11.3131	9.76726	13.0556	11.6085	11.977	10.1059	15.0085	14.9412	15.0661	14.4822	14.416	15.8575	-0.148211	0.133657	0.901453	0.941749	FALSE	3.6266	-3.81537	0.0620577	0.150095	FALSE	3.53989	-3.34046	0.0460948	0.112823	FALSE	FALSE
HLLPHVLQV			12.9721	13.8349	12.7771	14.0006	14.1405	14.2185	16.7688	16.5501	17.2226	12.8761	15.6707	12.3924	0.925156	-2.79351	0.0993152	0.279888	FALSE	3.65245	-9.59727	0.00158933	0.0239444	TRUE	0.451686	-0.421282	0.708339	0.775528	FALSE	TRUE
YDVQAFKF			11.7891	10.6686	11.331	14.541	10.8461	14.6539	13.9655	14.8938	15.8848	10.1308	11.5049	10.528	2.08412	-1.61251	0.233394	0.436733	FALSE	3.65181	-5.68333	0.00879699	0.048937	TRUE	-0.541664	1.03768	0.360735	0.467268	FALSE	TRUE
LAYLRLNTL	P06400	RB1	14.5083	11.0541	13.4626	11.3475	11.7316	14.2144	16.4168	16.3091	17.1668	15.9527	15.9852	16.7395	-0.57717	0.423981	0.693729	0.80319	FALSE	3.62258	-3.42507	0.0628995	0.15121	FALSE	3.2175	-3.05122	0.0800074	0.16143	FALSE	FALSE
ATIDPDTISAL			18.991	19.2531	18.7591	18.4432	18.2674	19.1258	17.6786	17.2266	18.1794	17.9959	17.8478	17.8318	-0.388945	1.30452	0.280661	0.481975	FALSE	-1.30623	4.21386	0.0243701	0.0845006	FALSE	-1.10924	7.29959	0.0092471	0.0443138	TRUE	TRUE
LLKEKFHFK	P78330	PSPH	10.9104	10.9435	12.7196	11.222	10.779	11.3716	14.8335	14.8857	15.7199	15.4053	14.8486	15.4026	-0.400298	0.641985	0.577867	0.719709	FALSE	3.62189	-5.46275	0.0134378	0.0598918	FALSE	3.69432	-5.90495	0.0179985	0.0635672	FALSE	FALSE
ATIMGVRFK	Q9Y6G1	TMEM14A	12.6798	11.9899	12.5025	13.4247	13.9303	13.4873	15.2139	14.2494	15.0214	14.6257	14.7458	14.2613	1.22338	-4.68767	0.0109474	0.101699	FALSE	2.43753	-6.77006	0.00365109	0.0328069	TRUE	2.15355	-8.51186	0.00165979	0.0225943	TRUE	TRUE
KLVPFLKKV			11.996	12.4597	10.9127	12.682	12.2604	12.1039	15.2837	15.333	15.6108	14.647	10.6635	14.7618	0.559255	-1.1418	0.34914	0.540291	FALSE	3.61967	-7.70903	0.0124923	0.0576635	FALSE	1.56795	-1.10169	0.36672	0.473281	FALSE	FALSE
VAYPLYILY	Q99567	NUP88	10.939	16.8608	16.9748	17.7348	16.3835	18.7995	18.1697	18.6547	18.8086	18.4665	18.1111	18.7871	2.71438	-1.28508	0.30547	0.503646	FALSE	3.61947	-1.80751	0.210105	0.331848	FALSE	3.53005	-1.76262	0.217654	0.324627	FALSE	FALSE
ATKFFQSTK	Q6P2Q9	PRPF8	11.1354	11.2242	10.4461	11.4557	12.367	11.8206	13.9403	14.4612	14.6819	14.2342	13.4061	13.6232	0.945852	-2.61728	0.0592932	0.214786	FALSE	3.42588	-10.3855	0.000517194	0.0164248	TRUE	2.81925	-8.07398	0.00127867	0.0206385	TRUE	TRUE
FHCESSAHW			13.8299	13.6934	11.4227	14.1332	14.1847	14.5309	16.2836	16.6676	16.8458	14.1429	11.2767	14.3043	1.30094	-1.64559	0.23555	0.438508	FALSE	3.61699	-4.53219	0.0385444	0.111146	FALSE	0.259285	-0.206506	0.846973	0.88528	FALSE	FALSE
ATKKENLAY	Q9NVI1	FANCI	16.8211	16.8753	16.5718	17.0322	16.5958	16.8405	13.8805	13.6816	14.3857	14.5081	13.8071	13.8595	0.0667893	-0.425145	0.694371	0.803708	FALSE	-2.77341	12.0871	0.00178553	0.0249923	TRUE	-2.69784	11.0551	0.00265382	0.026081	TRUE	TRUE
QVRVSTPWL			14.5297	11.6552	13.5905	11.4492	13.9945	11.5145	16.4039	16.8272	17.3858	15.2888	10.2524	16.9373	-0.939037	0.788587	0.474466	0.643191	FALSE	3.61382	-4.04811	0.0395002	0.112818	FALSE	0.901041	-0.413038	0.710294	0.777011	FALSE	FALSE
FLGNLDITV	Q96T37	RBM15	17.0331	17.3254	11.0199	18.6727	17.9989	17.9346	18.9047	18.3313	18.9831	17.7955	17.9353	17.7588	3.07593	-1.48713	0.272293	0.474132	FALSE	3.61351	-1.7498	0.219795	0.341818	FALSE	2.70372	-1.31532	0.318807	0.427145	FALSE	FALSE
SLANNVTSV	Q96PD2	DCBLD2	11.031	13.6735	10.8266	12.0696	11.3163	11.0627	15.1471	15.4066	15.8105	15.202	14.7471	15.0419	-0.3608	0.373734	0.738755	0.836747	FALSE	3.61104	-3.85416	0.053377	0.136252	FALSE	3.15331	-3.40366	0.0722301	0.15123	FALSE	FALSE
WESATPLRF			12.5208	10.1621	9.93166	9.77371	11.2922	10.0545	13.2807	14.6773	15.4871	13.0467	13.1256	13.9119	-0.498044	0.524383	0.634639	0.75993	FALSE	3.61016	-3.44255	0.0287649	0.093345	FALSE	2.48991	-2.85468	0.0826613	0.165171	FALSE	FALSE
MHDGTIRDL			13.5492	12.3222	12.5623	9.9694	13.9844	12.9743	16.1384	16.5015	16.7203	14.7498	12.0284	15.1342	-0.501879	0.397415	0.723881	0.82609	FALSE	3.64216	-8.84008	0.00405821	0.0343563	TRUE	1.15956	-1.10738	0.360674	0.467248	FALSE	TRUE
VAIQSVRCY			11.7757	11.9767	10.4066	10.721	10.5365	11.2986	14.6237	14.9537	15.5048	13.1776	12.6009	13.9123	-0.534271	0.981964	0.402503	0.585785	FALSE	3.64107	-6.54612	0.00716443	0.044658	TRUE	1.84395	-2.9628	0.0448779	0.110853	FALSE	TRUE
SEMDVTGQAF	O75150;Q5VTR2	RNF40;RNF20	12.8972	11.0207	10.5618	14.5553	15.3735	14.8435	15.0453	14.9145	15.3406	13.7443	13.7435	13.7024	3.4308	-4.55324	0.0304585	0.156419	FALSE	3.60683	-4.97216	0.0337075	0.102651	FALSE	2.23681	-3.13056	0.0885904	0.173158	FALSE	FALSE
ILLAEVPTM	O15160	POLR1C	11.4031	17.4343	16.8533	18.2874	18.825	18.8073	19.1126	18.1265	19.2709	17.9883	18.2567	18.5115	3.40965	-1.76758	0.217079	0.4212	FALSE	3.60644	-1.84567	0.197944	0.319724	FALSE	3.02193	-1.56833	0.255865	0.364209	FALSE	FALSE
MQTKVIERV			10.2819	12.1278	12.3056	12.0445	12.4582	13.0381	15.0557	15.2694	15.2064	14.8062	14.4273	14.7304	0.94183	-1.32978	0.28269	0.483574	FALSE	3.60542	-5.54612	0.0297179	0.0951404	FALSE	3.0829	-4.69055	0.037727	0.0992646	FALSE	FALSE
ATKQMHFRV			13.4244	13.5642	13.068	12.8038	12.4581	13.2108	13.4952	13.7745	12.6949	14.7627	14.2475	14.31	-0.527975	2.00772	0.124628	0.31476	FALSE	-0.0306438	0.0861565	0.93713	0.956921	FALSE	1.08788	-4.95633	0.00790347	0.0411541	TRUE	TRUE
ATKTVCMKV			16.2637	16.7494	16.0049	15.3117	14.0241	16.1307	13.6925	13.803	14.0235	14.939	14.1053	14.5346	-1.18382	1.81903	0.184627	0.386498	FALSE	-2.49966	10.4626	0.00264263	0.0290815	TRUE	-1.81302	5.58058	0.00519967	0.0343006	TRUE	TRUE
WHAGKVWLI			11.7578	11.7256	17.1073	13.0505	12.9008	12.7588	16.9149	16.826	17.6362	16.1093	10.0878	16.2337	-0.626842	0.350083	0.759576	0.851222	FALSE	3.59547	-1.98988	0.179829	0.300252	FALSE	0.613346	-0.226814	0.831854	0.873489	FALSE	FALSE
ATLEKVIEI			13.2749	12.9105	12.5447	13.3139	14.8731	13.5657	11.8103	12.8722	11.6865	10.9431	10.3607	10.4117	1.00754	-1.91105	0.160837	0.360126	FALSE	-0.787001	1.82469	0.161358	0.279392	FALSE	-2.33819	8.31377	0.00122041	0.0204304	TRUE	TRUE
ATLPKNPPPK	Q9UGU0	TCF20	11.7741	12.9425	12.4935	12.428	12.8221	13.2347	14.9596	15.7463	15.689	14.9045	14.298	14.9629	0.424876	-1.03032	0.368097	0.557015	FALSE	3.0616	-7.21793	0.00263348	0.029068	TRUE	2.31845	-5.77836	0.00752528	0.0400773	TRUE	TRUE
KLVPWSQCL			12.1998	11.6203	10.9705	11.861	11.2229	11.3079	14.6121	15.394	15.6696	9.84404	9.41662	11.3559	-0.13289	0.326081	0.764814	0.855374	FALSE	3.62835	-7.62571	0.00167202	0.0244683	TRUE	-1.39134	2.02489	0.128008	0.223011	FALSE	TRUE
RLAAVLWNL			12.0499	10.6173	12.4655	11.3526	12.3907	10.7305	15.6616	14.6396	15.7092	14.0233	12.3993	14.8321	-0.219634	0.296733	0.781731	0.866558	FALSE	3.62591	-5.49698	0.00881386	0.048937	TRUE	2.04065	-2.24666	0.0918428	0.177522	FALSE	TRUE
SEHEFKENM	Q9UHJ3	SFMBT1	12.0009	11.6869	11.4744	12.0941	11.2641	12.6904	14.438	15.4305	16.068	10.6551	12.864	9.89915	0.295469	-0.67009	0.558677	0.704882	FALSE	3.59142	-7.20739	0.0109859	0.0543611	FALSE	-0.581316	0.64409	0.58228	0.669402	FALSE	FALSE
ATLSICSPK	Q14258	TRIM25	13.7302	13.5185	13.2399	15.6043	16.4156	15.8375	13.4817	13.0832	14.0844	15.1034	14.7634	14.9438	2.45628	-8.77719	0.00230099	0.0595581	FALSE	0.0535947	-0.165523	0.87939	0.917032	FALSE	1.44066	-8.3449	0.00185005	0.0232457	TRUE	TRUE
KAVNPGRSL	Q9NZS9	BFAR	10.5103	10.9857	10.5142	10.4525	11.007	12.3614	13.0341	14.6886	15.0603	12.846	9.86334	14.0485	0.6036	-1.02567	0.400338	0.583882	FALSE	3.59099	-5.58946	0.0231652	0.0821373	FALSE	1.58258	-1.262	0.3308	0.438329	FALSE	FALSE
GSILDAKPPK	Q8WY36	BBX	11.4285	10.8482	10.4005	12.7465	13.7881	12.7931	14.5122	14.3267	14.7039	13.5418	11.8531	14.0826	2.21685	-4.9088	0.00835201	0.0907372	FALSE	3.62191	-11.4304	0.00306165	0.0308352	TRUE	2.26679	-3.08647	0.0602248	0.134181	FALSE	TRUE
KIIDFLSAL	P52701	MSH6	10.8452	10.1222	10.8609	10.6062	12.8482	12.0803	14.1233	14.0466	14.5236	11.0829	13.0977	13.9127	1.23545	-1.76117	0.192838	0.395161	FALSE	3.6217	-12.7077	0.000649263	0.0177212	TRUE	2.08832	-2.38502	0.121749	0.215401	FALSE	TRUE
SELISTRF	P62699	YPEL5	11.5148	10.1315	11.3765	17.5089	17.0903	17.474	16.0428	10.4382	17.3035	10.0172	9.8935	16.0902	6.35017	-13.8094	0.00255907	0.0614104	FALSE	3.58729	-1.6644	0.227954	0.35014	FALSE	0.992713	-0.474521	0.678371	0.75062	FALSE	FALSE
ATNYITRNK	O00541	PES1	16.988	17.2823	17.3811	15.928	16.9123	16.7791	18.4442	18.0796	18.7121	18.2041	17.7951	18.1932	-0.677354	2.05157	0.147487	0.344639	FALSE	1.1948	-5.47991	0.00843396	0.0479128	TRUE	0.846983	-4.73125	0.00947526	0.044775	TRUE	TRUE
FAFIQHPSL			10.2677	11.0525	10.8454	11.1274	10.8305	11.8784	13.7828	14.4327	14.794	11.1529	12.6363	13.7763	0.556924	-1.42678	0.23197	0.435525	FALSE	3.61464	-9.5704	0.000847177	0.0191096	TRUE	1.79996	-2.26432	0.131393	0.227583	FALSE	TRUE
AFKISKIYK			12.1645	12.5839	10.9113	10.7725	10.5601	10.9659	15.3422	15.1859	15.8865	14.79	13.9708	14.9938	-1.12039	2.17161	0.149458	0.346799	FALSE	3.58498	-6.57231	0.00993011	0.05147	FALSE	2.69828	-4.55981	0.0155492	0.0584774	FALSE	FALSE
ATPMPTPSV			17.1259	16.9725	17.2473	16.7705	17.5779	16.8815	20.058	19.8072	20.0945	19.2825	19.0576	19.1414	-0.0386211	0.145798	0.895465	0.938333	FALSE	2.87132	-23.865	2.0871e-05	0.00970739	TRUE	2.04522	-19.8407	4.97646e-05	0.0109147	TRUE	TRUE
DERLITRL	Q86U70;O43679	LDB1;LDB2	16.258	16.6044	16.0587	18.3592	18.8015	16.6808	19.5971	19.8198	20.3293	15.0464	14.4454	13.9527	1.64015	-2.46524	0.119037	0.307225	FALSE	3.60839	-13.4123	0.00029662	0.0142973	TRUE	-1.82552	5.15453	0.0146924	0.0566778	FALSE	TRUE
ATRFDQVMK			16.1118	15.9445	16.0886	16.7212	17.3969	17.3374	18.2578	17.6323	18.0564	17.7252	17.4407	17.5665	1.1035	-4.96537	0.030417	0.156328	FALSE	1.93386	-10.0914	0.00574921	0.0402057	TRUE	1.52911	-15.6768	0.00027821	0.0153624	TRUE	TRUE
ATRGFFFGY	P78381	SLC35A2	14.4051	13.8495	13.5877	12.6912	14.0329	15.0425	11.512	12.1202	11.3796	17.1693	16.9974	17.7814	-0.0252476	0.0349501	0.974723	0.985479	FALSE	-2.27684	6.86267	0.00238748	0.0280021	TRUE	3.36859	-9.94731	0.0005741	0.0173761	TRUE	TRUE
DEVYQVTVY	Q00987	MDM2	17.9072	17.9378	16.8459	18.3278	17.7465	18.2666	21.0275	21.0817	21.3633	20.1289	19.7503	19.9927	0.550021	-1.36288	0.26656	0.468362	FALSE	3.59385	-9.61592	0.00628372	0.0421637	TRUE	2.3937	-6.37218	0.0151955	0.0576716	FALSE	TRUE
ATRKLALQK	P31689	DNAJA1	12.1652	12.6172	12.805	12.237	12.8005	12.782	14.5529	14.2835	14.604	14.8764	13.9788	14.7058	0.0773719	-0.292022	0.784799	0.868444	FALSE	1.95098	-9.10394	0.00272628	0.0294794	TRUE	1.99125	-5.95583	0.00576856	0.0358525	TRUE	TRUE
ATRLQELLK			14.0793	14.5411	14.2287	14.5181	15.2153	15.012	15.4944	15.0084	15.8904	15.7846	15.826	15.4777	0.632148	-2.55199	0.0728477	0.238722	FALSE	1.18138	-4.08688	0.0256008	0.0870517	FALSE	1.4131	-8.08119	0.00152835	0.0219302	TRUE	TRUE
FSSEVTAAL			10.7714	11.9051	13.9278	11.8665	10.6584	10.8727	15.4657	15.5411	16.3321	11.7808	13.9798	14.7172	-1.06888	1.07389	0.371306	0.559458	FALSE	3.57819	-3.71244	0.0506111	0.131798	FALSE	1.2912	-1.01132	0.36918	0.4755	FALSE	FALSE
FMIKHSQKL			10.7815	10.7475	12.5374	10.001	13.6304	10.2537	14.6991	14.6697	15.4288	14.5144	13.2529	13.9523	-0.0604349	0.0461066	0.966161	0.980316	FALSE	3.57703	-5.57995	0.0151758	0.0642075	FALSE	2.55102	-3.67277	0.0292685	0.0850734	FALSE	FALSE
ATRSSAVRL	P08670	VIM	16.5916	16.5697	16.4997	18.7174	18.6117	19.0458	18.2817	18.1073	17.9846	18.9557	18.5548	18.7575	2.23796	-16.7501	0.00241255	0.0595581	FALSE	1.57085	-17.3464	0.00137469	0.0226277	TRUE	2.20232	-18.5074	0.00174319	0.0228157	TRUE	TRUE
GEMPTSVAY	Q8N4C8;O95819;Q9UKE5	MINK1;MAP4K4;TNIK	14.5595	10.5	14.3461	11.6713	10.9027	11.3037	16.8306	16.1817	17.1213	16.4397	16.3392	16.2783	-1.84268	1.37761	0.296067	0.494448	FALSE	3.57598	-2.65287	0.107649	0.213699	FALSE	3.21716	-2.43745	0.134728	0.231692	FALSE	FALSE
ATYYGAFIKK	Q8N4C8;Q9UKE5;O95819	MINK1;TNIK;MAP4K4	14.6414	14.9799	14.5984	15.8651	15.2786	15.9722	13.0611	12.5708	13.1158	13.7005	14.0318	13.5464	0.965402	-3.90778	0.0273885	0.149364	FALSE	-1.82403	8.63935	0.00161839	0.0240574	TRUE	-0.980381	5.2359	0.00687452	0.0386556	TRUE	TRUE
AVCGYLVEL			17.5132	17.6754	17.5911	17.2969	17.2019	17.5633	16.7461	16.0366	17.176	16.0172	15.3874	15.5404	-0.239209	2.02933	0.144624	0.341275	FALSE	-0.940318	2.80276	0.10267	0.206849	FALSE	-1.9449	9.9561	0.00669732	0.0382464	TRUE	TRUE
AVDLTLPKV			14.3482	14.0239	13.949	14.0371	14.5519	14.9356	13.0728	12.4489	13.4037	12.7807	12.7136	13.0792	0.401158	-1.39453	0.262098	0.463908	FALSE	-1.13191	3.7042	0.0398087	0.113324	FALSE	-1.24922	7.51414	0.00172901	0.0227703	TRUE	TRUE
AVFNRIVQK			12.144	12.4242	12.5868	14.0912	14.8437	14.7138	14.8999	15.3169	15.4291	14.9899	14.5773	15.2292	2.16451	-8.14359	0.00330017	0.0655221	FALSE	2.83025	-13.7065	0.000216766	0.0130862	TRUE	2.54708	-11.0665	0.00073542	0.0180949	TRUE	TRUE
MQTEVHHV			10.5165	11.9554	9.31982	13.1415	12.803	13.4772	14.1267	13.8563	14.5152	12.9554	12.5286	11.1045	2.54333	-3.23423	0.0711601	0.235875	FALSE	3.56885	-4.54317	0.0360494	0.10689	FALSE	1.59891	-1.69141	0.172382	0.274536	FALSE	FALSE
LHICHDLTL			12.9145	13.8601	11.3556	15.2465	13.9969	15.0228	15.8895	16.2269	16.7178	13.2613	12.9612	10.7202	2.04532	-2.47822	0.0885449	0.262943	FALSE	3.56804	-4.64136	0.0295598	0.0948983	FALSE	-0.395816	0.365017	0.733732	0.796174	FALSE	FALSE
FLHDGLIRV			14.7451	13.302	14.7863	12.216	13.6325	14.2062	17.9851	17.5944	17.9575	17.0519	16.678	17.2703	-0.926227	1.20794	0.295816	0.49428	FALSE	3.56788	-7.07917	0.0137418	0.0607109	FALSE	2.72227	-5.25776	0.020966	0.069742	FALSE	FALSE
AVFRGRMSM			16.1675	16.3245	15.8643	16.0643	15.6929	15.7758	15.0884	14.3931	11.009	14.75	14.8728	14.9272	-0.274377	1.56051	0.19594	0.398633	FALSE	-2.62193	2.06904	0.171553	0.29108	FALSE	-1.26877	8.75749	0.00543243	0.0350981	TRUE	TRUE
AVFTRFALK	Q96EK7	FAM120B	11.5784	12.4226	12.2667	12.6895	14.0763	13.8397	14.7496	14.1291	14.5885	14.2994	14.2266	14.5376	1.44594	-2.88778	0.0564372	0.210642	FALSE	2.39983	-7.5208	0.00245013	0.0281275	TRUE	2.26528	-8.21265	0.0070322	0.0389681	TRUE	TRUE
AVGEHVFAV			14.9852	14.7718	14.3645	14.8501	15.6097	15.245	15.6524	15.1963	15.8549	15.8809	15.5474	16.0468	0.527746	-1.85123	0.14021	0.335367	FALSE	0.860691	-3.22815	0.0322389	0.100133	FALSE	1.11785	-4.77875	0.00978838	0.0456916	TRUE	TRUE
TEVDARLSF	P37837	TALDO1	11.3655	11.037	13.7605	16.1453	15.9975	16.078	15.6757	15.2442	15.9412	14.8726	14.5374	14.0101	4.01927	-4.67675	0.0424018	0.182415	FALSE	3.56602	-4.04286	0.0468454	0.125554	FALSE	2.41901	-2.7049	0.0962372	0.183026	FALSE	FALSE
LQDPRIHTV			11.0564	11.9103	12.7171	11.2342	10.3356	10.4597	15.4336	15.3989	15.5468	14.9219	14.3439	14.7147	-1.2181	2.19147	0.109701	0.294093	FALSE	3.56518	-7.4034	0.0169344	0.0684969	FALSE	2.76555	-5.43947	0.0194534	0.066615	FALSE	FALSE
AVGPIVQL			11.9655	10.988	10.8526	12.0942	16.2175	10.495	17.9786	17.232	17.5383	17.356	17.2426	17.5506	1.66686	-0.957779	0.432422	0.610738	FALSE	6.31429	-15.3208	0.0003315	0.014822	TRUE	6.11438	-16.8936	0.00198914	0.0237544	TRUE	TRUE
YPYHYAPFL			11.1962	10.9031	10.6992	11.1855	15.2927	14.2037	14.3929	14.0853	15.0662	13.4643	13.4551	10.8705	2.62777	-2.12444	0.164146	0.363916	FALSE	3.58196	-11.0694	0.00174449	0.0247524	TRUE	1.66378	-1.90133	0.190857	0.295593	FALSE	TRUE
AVHLKTLLK			11.5778	11.2689	10.3327	11.088	12.3336	11.7942	14.5457	14.0159	14.9702	13.9774	13.6225	14.199	0.6788	-1.30589	0.261719	0.463473	FALSE	3.45081	-7.41937	0.00243218	0.0280888	TRUE	2.87318	-7.00321	0.00768842	0.040579	TRUE	TRUE
MITDVVPEV			15.313	15.1478	14.8344	16.3891	17.1693	16.6297	18.6651	18.5771	18.793	10.4642	17.3233	17.9222	1.63091	-6.03993	0.00687158	0.0847894	FALSE	3.57997	-23.2911	0.000294044	0.0142973	TRUE	0.138099	-0.0576244	0.959255	0.971073	FALSE	TRUE
FHQLQQHQL			13.9293	11.5567	10.6476	13.7758	11.9465	13.9118	15.6892	15.3974	15.7234	14.297	13.7722	13.5783	1.16683	-1.00111	0.382122	0.568396	FALSE	3.55879	-3.61774	0.0664011	0.156849	FALSE	1.83791	-1.83511	0.1967	0.301843	FALSE	FALSE
VLAVVVIGA			14.7817	10.5407	14.4235	10.9365	15.8457	11.1152	17.1661	16.2366	17.0182	17.0257	16.2751	17.0867	-0.616159	0.292819	0.784608	0.868394	FALSE	3.55834	-2.5633	0.114223	0.22217	FALSE	3.54721	-2.56533	0.115785	0.208446	FALSE	FALSE
FAALPQVV			9.90006	10.7375	11.5183	14.5389	14.8533	14.9736	14.184	14.1165	14.5203	14.4149	14.4456	14.4135	4.06995	-8.39363	0.00891494	0.0932253	FALSE	3.55493	-7.35021	0.0123426	0.0573442	FALSE	3.70604	-7.92962	0.0154891	0.0583576	FALSE	FALSE
LTMEDLTPA			11.6228	11.4382	9.1938	11.5661	15.6351	9.42495	10.9547	15.8588	16.1059	14.9861	14.8746	15.0127	1.4571	-0.735329	0.520559	0.676904	FALSE	3.55487	-1.92137	0.156012	0.273426	FALSE	4.2062	-5.37965	0.032445	0.0906298	FALSE	FALSE
FLMELEQPA			10.8128	12.5871	10.9975	14.004	13.8876	14.218	15.0072	14.8814	15.1727	11.3842	10.5218	10.6122	2.57074	-4.49867	0.0413475	0.180401	FALSE	3.55464	-6.24194	0.0221876	0.0801954	FALSE	-0.62642	1.00042	0.393252	0.497684	FALSE	FALSE
AVIEFLLDK	Q9BY42	RTF2	16.4319	16.6565	16.1606	17.3415	16.2783	16.8675	15.3243	14.3564	15.2359	14.1832	14.4979	14.193	0.412782	-1.21664	0.315391	0.5123	FALSE	-1.4441	4.24001	0.027081	0.0899399	FALSE	-2.12492	12.0248	0.000465974	0.0164657	TRUE	TRUE
SLLEDLSHI			10.0118	10.6839	11.1929	11.3601	12.1372	12.7827	14.8742	13.4075	14.3459	13.445	13.4953	13.2382	1.46376	-2.73649	0.0539901	0.205699	FALSE	3.57968	-6.52547	0.00336478	0.0318858	TRUE	2.7633	-7.87352	0.0117121	0.0500996	FALSE	TRUE
DEFEQPTM	Q14241	ELOA	13.1461	12.6723	9.95591	12.5612	12.1956	13.1954	15.1953	15.5005	15.7366	14.7329	14.9508	15.5148	0.725949	-0.700785	0.546552	0.694667	FALSE	3.55269	-3.53095	0.0667864	0.157382	FALSE	3.14139	-3.07732	0.0801835	0.161702	FALSE	FALSE
EELDVKHAL			10.7207	11.3155	9.95282	11.2705	11.3521	12.4044	14.3769	13.7525	14.598	10.7469	11.9451	11.7044	1.01266	-1.88408	0.133078	0.325407	FALSE	3.57943	-7.63727	0.00293718	0.0303297	TRUE	0.802504	-1.49154	0.210478	0.31707	FALSE	TRUE
AVIEHLERL	O43716	GATC	15.6982	15.7413	15.6435	14.7107	15.7498	15.4997	15.7477	15.4107	15.8995	14.7369	14.5887	14.7223	-0.374249	1.19036	0.354368	0.544799	FALSE	-0.00838727	0.0569817	0.95941	0.97238	FALSE	-1.01172	18.3901	0.00020292	0.014044	TRUE	TRUE
DEGPDTPSY			15.7201	15.996	14.3365	17.546	18.1045	18.2456	18.8727	18.7988	19.03	18.1922	17.8477	18.3299	2.61453	-4.702	0.0234595	0.137731	FALSE	3.54968	-6.85411	0.0188303	0.0730321	FALSE	2.77243	-5.20113	0.0256073	0.0785207	FALSE	FALSE
AVKAIIYQY	P37268	FDFT1	18.2181	17.9934	17.7824	18.6907	19.0419	18.3663	14.9875	14.3327	15.2693	16.5194	16.2704	16.1498	0.701659	-3.02273	0.0478627	0.193762	FALSE	-3.1348	10.2905	0.00266658	0.0291778	TRUE	-1.68476	10.1287	0.000593182	0.0173943	TRUE	TRUE
AVKEKYAKY	P46782	RPS5	16.5698	15.8391	15.9246	14.6904	12.5983	15.1693	12.4841	11.7873	12.1878	12.5319	12.645	13.3172	-1.95851	2.38146	0.121815	0.310822	FALSE	-3.95809	12.9133	0.000229942	0.0131644	TRUE	-3.27978	9.7453	0.00063238	0.017499	TRUE	TRUE
MEVELPYRY	Q9BX95	SGPP1	13.4924	12.1422	11.9631	11.7651	12.1347	12.627	12.4859	17.5597	18.1993	14.2324	12.7492	15.1802	-0.356979	0.656909	0.558158	0.704485	FALSE	3.54902	-1.89719	0.1822	0.303037	FALSE	1.52136	-1.77648	0.159758	0.260153	FALSE	FALSE
AVKNGDYITVK			13.4436	13.0399	13.2103	12.1413	13.1754	13.0265	14.9929	14.2177	15.1774	15.0927	14.3609	14.5108	-0.450214	1.31139	0.296538	0.494876	FALSE	1.56473	-4.94494	0.0217112	0.0790427	FALSE	1.42352	-5.64939	0.0107597	0.0480785	TRUE	TRUE
FIIEKQPPQV	P42229;P51692	STAT5A;STAT5B	10.5671	12.0074	10.343	11.6525	12.3382	11.2604	14.2254	14.6133	14.713	12.1372	11.7713	12.8488	0.777878	-1.27687	0.284368	0.485162	FALSE	3.54476	-6.53681	0.0152691	0.0643813	FALSE	1.27993	-2.0985	0.118559	0.211857	FALSE	FALSE
ALSIQNYHL			11.8146	11.3074	9.75998	14.3888	14.71	14.8359	14.5078	13.975	15.0313	9.43598	12.9011	10.1895	3.68423	-5.82855	0.0228771	0.136352	FALSE	3.54405	-5.14326	0.0152218	0.0642875	FALSE	-0.118429	0.0970553	0.92839	0.947564	FALSE	FALSE
AMQEFLTRL			11.6706	10.7072	10.2493	11.1775	11.0296	11.6753	14.5549	14.3787	14.3186	9.76352	12.7877	14.4259	0.418455	-0.905455	0.435582	0.613119	FALSE	3.54174	-8.33724	0.011898	0.0564004	FALSE	1.45003	-1.01515	0.402156	0.506056	FALSE	FALSE
KQLEVVHTL			10.8099	11.97	9.77239	13.0657	12.8817	12.9714	14.3613	14.0793	14.7368	13.1851	11.2451	13.0871	2.12219	-3.33188	0.077992	0.24722	FALSE	3.54172	-5.34463	0.0230436	0.0819233	FALSE	1.655	-1.84922	0.138116	0.235622	FALSE	FALSE
SLYGASPGL			10.4456	14.4091	14.7569	11.1739	11.0903	10.8262	16.984	16.1131	17.138	17.2962	16.7995	17.4017	-2.17372	1.56748	0.256148	0.458485	FALSE	3.54119	-2.49531	0.118041	0.227205	FALSE	3.96195	-2.8397	0.100751	0.189331	FALSE	FALSE
AVKSESQSLPK			16.5461	16.2164	16.8825	15.9132	16.0376	16.4197	16.6403	16.3287	16.9247	15.3237	14.7453	15.4763	-0.424851	1.73156	0.162115	0.361476	FALSE	0.0829026	-0.321271	0.764278	0.83246	FALSE	-1.36657	4.64551	0.0101913	0.0466574	TRUE	TRUE
AATAVTQAL			13.5105	10.6405	11.1362	9.71049	11.5108	12.0029	15.4305	15.0199	15.4561	14.865	14.6718	15.1206	-0.687684	0.610241	0.57639	0.718734	FALSE	3.53976	-3.94667	0.0540203	0.137274	FALSE	3.1234	-3.48912	0.0689174	0.146307	FALSE	FALSE
LIFPAEPAQA			11.891	10.2838	9.60501	13.6593	14.7739	13.4656	13.8888	13.9965	14.5094	13.1646	13.2905	13.478	3.37299	-4.2644	0.0197432	0.128388	FALSE	3.53827	-5.02361	0.0274303	0.0905906	FALSE	2.71777	-3.97399	0.054588	0.126071	FALSE	FALSE
AQLGAVVAV			14.7818	11.6074	13.877	13.6729	11.1973	11.3264	16.3704	16.8019	17.7084	15.8618	14.9202	15.9567	-1.35656	1.09358	0.337013	0.530077	FALSE	3.53815	-3.4579	0.0484718	0.128187	FALSE	2.15752	-2.15649	0.138498	0.236077	FALSE	FALSE
MVLSSPLALA			10.7624	16.9365	16.5969	17.3694	19.7869	17.215	18.5268	17.6818	18.7004	17.4164	16.9467	17.6902	3.35848	-1.54769	0.230289	0.433889	FALSE	3.53773	-1.7441	0.217344	0.33928	FALSE	2.58579	-1.2829	0.325601	0.433332	FALSE	FALSE
AVKTKILIK			10.8244	10.0325	10.4104	11.2658	10.2255	11.2812	12.726	12.9663	12.9249	13.3081	12.1494	13.1092	0.501719	-1.20161	0.30549	0.503646	FALSE	2.44997	-10.1903	0.00483296	0.0372445	TRUE	2.43311	-5.7309	0.00742109	0.0398798	TRUE	TRUE
DGFLVPTF			10.6743	17.8864	17.946	12.4331	18.1683	17.5353	17.7252	19.6138	19.7597	20.1154	18.7668	19.1122	0.543302	-0.179871	0.866636	0.921081	FALSE	3.53065	-1.41148	0.278508	0.402026	FALSE	3.82921	-1.56442	0.251695	0.359928	FALSE	FALSE
AVLGAVMAV			11.3198	10.8012	10.3214	10.2516	16.1445	15.386	16.8701	16.8881	16.506	16.5452	16.1213	16.7925	3.11326	-1.662	0.232648	0.436086	FALSE	5.9406	-18.9187	0.000574532	0.0172343	TRUE	5.67222	-16.2714	0.000192739	0.0139807	TRUE	TRUE
TAAGVTSIV			11.8754	14.9802	10.9865	10.3527	10.639	11.4384	16.3423	15.8518	16.2299	18.1018	17.5987	18.4007	-1.80401	1.43928	0.271793	0.473539	FALSE	3.5273	-2.8921	0.0982362	0.201167	FALSE	5.41971	-4.39559	0.0421064	0.106355	FALSE	FALSE
AVLGAVVAV			15.7905	16.3353	15.7075	11.3507	16.7256	15.9205	20.3534	19.6253	20.1141	19.3207	18.7609	19.6333	-1.27884	0.758856	0.52532	0.680347	FALSE	4.08654	-14.043	0.000156027	0.0117486	TRUE	3.29387	-10.2195	0.00070611	0.0179845	TRUE	TRUE
AVMEQIPEI	Q9HAV4	XPO5	16.2119	16.6122	16.0596	16.5567	18.1625	17.108	19.5009	19.2526	20.3321	18.2683	17.8797	18.6691	0.981188	-1.96608	0.162851	0.362363	FALSE	3.40066	-9.30002	0.00278858	0.0296942	TRUE	1.97783	-7.03266	0.00303611	0.0276147	TRUE	TRUE
AVMESIQGV			11.9961	10.151	10.6626	11.0519	14.7296	14.734	17.7632	17.4977	17.9603	16.0005	15.6898	16.4669	2.5686	-1.91076	0.159498	0.358339	FALSE	6.80384	-12.0196	0.00446519	0.0358145	TRUE	5.1158	-8.60479	0.00518338	0.0342367	TRUE	TRUE
SLPDLTTPL	Q8IZD2	KMT2E	10.9013	11.2907	11.3994	14.0445	15.9904	11.1356	16.8026	16.3509	11.0126	10.5895	10.0138	10.0029	2.52635	-1.78074	0.214076	0.418156	FALSE	3.52489	-1.8896	0.197734	0.319481	FALSE	-0.995071	4.04832	0.0173724	0.0622047	FALSE	FALSE
EETDRFVVF	Q14667	BLTP2	11.1729	11.7134	10.1488	11.258	11.8314	11.5815	14.372	14.6022	14.6347	11.1454	10.8851	13.7888	0.545293	-1.11766	0.359028	0.548583	FALSE	3.52458	-7.56061	0.0142566	0.0620191	FALSE	0.928072	-0.896845	0.437462	0.539551	FALSE	FALSE
FTMDDVVKV			11.0765	11.1841	9.92834	11.5579	13.1723	12.4864	10.5531	15.6916	16.5113	10.7855	10.306	10.949	1.67588	-2.71752	0.054429	0.206648	FALSE	3.52235	-1.84674	0.195197	0.316872	FALSE	-0.0494648	0.110965	0.918933	0.940507	FALSE	FALSE
RHVAPGLHL			11.0833	11.3394	10.7121	12.8025	13.6672	13.1846	14.3319	14.9325	14.5635	10.3585	9.82905	10.7475	2.17318	-7.02304	0.00301359	0.064134	FALSE	3.56436	-14.1168	0.000147665	0.0117486	TRUE	-0.733251	2.27364	0.0941292	0.180481	FALSE	TRUE
ALFPHLLQPV			12.2492	10.1361	9.88238	11.7331	10.7309	16.7151	8.95204	16.7903	17.0884	11.4809	10.8358	15.5321	2.30378	-1.15376	0.342284	0.534354	FALSE	3.521	-1.27229	0.316056	0.440237	FALSE	1.86037	-1.12739	0.3422	0.449081	FALSE	FALSE
RHIEIFTDL	P13010	XRCC5	11.8478	10.9063	10.4629	10.7171	12.7761	11.0046	14.3775	14.366	15.1663	13.6588	13.3863	13.2986	0.426889	-0.559971	0.610447	0.74273	FALSE	3.56425	-7.32335	0.00329157	0.0316588	TRUE	2.37553	-5.62294	0.0222791	0.0723765	FALSE	TRUE
AVNNIRLIK			13.1963	13.1136	12.5063	13.296	13.9155	13.8675	14.5494	14.9706	15.3814	15.1317	14.5015	14.1594	0.754277	-2.5585	0.0632194	0.221646	FALSE	2.02838	-6.25931	0.00343237	0.0320791	TRUE	1.6588	-4.62903	0.0114949	0.049599	TRUE	TRUE
ATYEDIVTL			13.6175	11.4798	12.8526	15.3668	16.9848	15.8222	15.7362	16.176	16.5873	14.3194	13.9034	14.3954	3.40798	-4.31713	0.0143034	0.112232	FALSE	3.51655	-5.23346	0.0191737	0.0738246	FALSE	1.55612	-2.41705	0.123479	0.217496	FALSE	FALSE
TEFLGKEM			13.4273	10.7488	10.9791	16.0308	16.0515	16.0609	15.337	14.8917	15.4713	13.9264	13.808	10.8002	4.32934	-5.0513	0.0370123	0.171586	FALSE	3.51493	-4.01823	0.0495619	0.130076	FALSE	1.12647	-0.84413	0.447484	0.548774	FALSE	FALSE
YHEKGRAFL	Q9Y5A7	NUB1	19.7577	16.1456	15.5898	16.5791	20.3646	20.467	20.6091	20.5325	20.8952	20.319	19.7529	19.7663	1.97256	-1.07877	0.341424	0.533659	FALSE	3.51456	-2.68042	0.11385	0.221756	FALSE	2.7817	-2.10769	0.164598	0.265957	FALSE	FALSE
ALLGDNEKMNL			10.7074	11.3514	10.9202	10.8398	10.1279	11.5749	14.7745	14.1825	14.6825	8.64094	9.19603	10.0889	-0.145446	0.317091	0.773409	0.861067	FALSE	3.5535	-13.4571	0.000177358	0.0123216	TRUE	-1.68437	3.64287	0.0405353	0.103689	FALSE	TRUE
AVQDFLHEI			14.1546	14.1549	13.8692	14.8724	15.0726	14.3337	12.9511	12.2897	12.7537	12.0525	12.0996	12.0601	0.70001	-2.91316	0.0696565	0.233571	FALSE	-1.39473	6.39969	0.00861207	0.0483881	TRUE	-1.9888	20.6495	0.00187104	0.0233312	TRUE	TRUE
AVRKPAISL	Q5VSL9	STRIP1	13.4362	13.8243	13.4541	13.3434	14.6785	13.4795	14.9368	14.8995	15.4414	16.0151	15.6693	16.0676	0.262304	-0.592601	0.605464	0.739783	FALSE	1.52109	-7.051	0.00300312	0.0306402	TRUE	2.34582	-13.195	0.000190754	0.0139741	TRUE	TRUE
AVRPASLNL			9.93879	10.7578	9.36331	16.7011	16.5599	16.4331	11.3505	14.5737	11.6236	15.6222	15.6308	15.7616	6.5447	-15.8875	0.00289881	0.063559	FALSE	2.49597	-2.25188	0.123296	0.234268	FALSE	5.65158	-13.8823	0.00466685	0.0326987	TRUE	TRUE
AVRPKVLMR	P49207	RPL34	12.6509	13.109	13.2734	10.3772	10.496	11.8397	11.7214	10.0946	11.3337	9.15397	10.0345	10.3029	-2.10681	4.17529	0.0325598	0.161373	FALSE	-1.96124	3.73756	0.0434795	0.119808	FALSE	-3.18069	8.07661	0.00366943	0.0298117	TRUE	TRUE
VQFKLPDVY	P39656	DDOST	11.3505	9.26745	11.4391	10.9745	13.7534	12.2483	14.2166	13.8469	14.5208	11.3313	10.4381	10.2659	1.6397	-1.53003	0.201811	0.404815	FALSE	3.50908	-4.76873	0.0311708	0.0979698	FALSE	-0.00727031	0.00928942	0.993204	0.995373	FALSE	FALSE
AVSDGVIKV			14.0291	13.9624	13.6316	11.4051	14.2782	10.2399	11.1313	10.2414	10.2602	11.7108	11.2681	10.5415	-1.89997	1.57509	0.253415	0.455821	FALSE	-3.33008	10.4642	0.00300438	0.0306402	TRUE	-2.70094	7.45435	0.00895595	0.0437081	TRUE	TRUE
AVVTQVNKV	P62487	POLR2G	13.4887	13.752	13.6616	13.876	13.8448	13.6522	11.8679	11.5688	12.2096	12.7858	12.6715	12.3507	0.156916	-1.50537	0.20736	0.4109	FALSE	-1.75198	8.73391	0.00485203	0.0373215	TRUE	-1.03141	6.81201	0.00497511	0.0337106	TRUE	TRUE
FDRPQELKL			10.7691	12.9237	12.9704	14.0795	14.5854	14.2003	15.5749	15.8198	15.7882	14.6475	14.1377	14.4348	2.06738	-2.78638	0.0986193	0.27871	FALSE	3.50658	-4.80241	0.0389845	0.111963	FALSE	2.18563	-2.94954	0.0894251	0.174247	FALSE	FALSE
AVWAAVQAV	Q9ULD5	ZNF777	15.2006	14.6394	14.5551	13.351	15.1302	14.5034	17.0782	17.6758	18.2932	17.1879	16.7093	17.418	-0.470158	0.841018	0.470825	0.640647	FALSE	2.88403	-7.11989	0.00458673	0.0362925	TRUE	2.3067	-7.92997	0.00137399	0.0212322	TRUE	TRUE
QHILSSLRF			11.6773	11.178	9.98163	11.1076	10.1383	11.7401	14.672	14.0038	14.6757	12.8023	12.7964	13.7827	0.0497045	-0.0724977	0.945706	0.96681	FALSE	3.50489	-6.36733	0.010038	0.0517772	FALSE	2.18149	-3.63306	0.0285953	0.083787	FALSE	FALSE
AVWSGVNVAGV			17.8672	17.8665	17.707	16.2398	17.0853	16.5224	16.5251	15.9247	16.2715	16.3618	15.6607	16.0492	-1.19775	4.71231	0.0355132	0.168008	FALSE	-1.57316	8.64465	0.00759203	0.045647	TRUE	-1.78969	8.53518	0.00897484	0.0437173	TRUE	TRUE
AVYEGHVSCV			18.4584	18.7188	18.4503	18.5698	18.2466	18.9226	16.2864	15.7741	16.5153	17.3456	16.8482	16.9175	0.0371933	-0.173633	0.874002	0.92529	FALSE	-2.35057	9.95182	0.00368547	0.0329668	TRUE	-1.50541	8.4195	0.00286119	0.0268317	TRUE	TRUE
TLLGKEIKI			10.8117	12.0624	10.3505	10.8431	10.0181	11.2909	14.5995	14.5299	14.6016	11.7696	12.1704	11.9097	-0.35752	0.564948	0.604944	0.739493	FALSE	3.50213	-6.84091	0.0204791	0.0765842	FALSE	0.87502	-1.66766	0.225382	0.332572	FALSE	FALSE
AWRPPPPCL			16.6221	16.2752	16.497	16.3675	15.6932	16.2644	14.2817	12.6867	14.3474	15.4894	15.1488	14.9439	-0.356403	1.53	0.226959	0.430636	FALSE	-2.69284	4.87513	0.0345568	0.104295	FALSE	-1.27073	6.73454	0.00447184	0.0321751	TRUE	TRUE
FQLAQLHTL			11.0164	11.0351	11.015	11.3476	12.5173	12.3036	14.524	14.0466	15.074	13.3109	13.3268	14.3764	1.03399	-2.87473	0.102625	0.284431	FALSE	3.52604	-11.8756	0.00699175	0.044193	TRUE	2.64919	-7.51303	0.0172265	0.0617998	FALSE	TRUE
CLWAQIQKL			11.1273	10.8927	10.5945	11.4634	11.9502	10.2785	14.0243	14.0988	15.0685	13.2161	12.9598	10.6187	0.359144	-0.690921	0.550816	0.698334	FALSE	3.52563	-9.52899	0.00321627	0.0315573	TRUE	1.3933	-1.65738	0.23119	0.33892	FALSE	TRUE
SAAPVAHLL	Q9H422	HIPK3	9.97568	9.15775	10.2002	13.8937	14.6669	13.9996	10.8388	10.5922	9.86285	10.1211	10.0389	10.6359	4.40886	-11.0598	0.000541066	0.0406519	TRUE	0.653443	-1.51437	0.20492	0.326759	FALSE	0.487414	-1.32537	0.270725	0.379162	FALSE	TRUE
FTFSGICRV	Q5SY16	NOL9	12.1081	10.8982	10.3569	12.2863	12.7604	11.7642	14.233	14.2004	15.4899	14.2403	14.5051	14.8237	1.14921	-1.94051	0.143873	0.340423	FALSE	3.51999	-5.25791	0.00694749	0.044131	TRUE	3.40193	-6.24864	0.0151518	0.0576413	FALSE	TRUE
LAAKGPVL			12.1046	9.54727	10.2669	12.2528	13.0262	13.4296	14.0871	13.6898	14.6178	14.0225	13.9337	13.9532	2.26327	-2.70718	0.0794006	0.249303	FALSE	3.49198	-4.32467	0.0329549	0.101219	FALSE	3.33017	-4.37102	0.0483409	0.116422	FALSE	FALSE
HEAQHYNTY	O60281	ZNF292	12.818	12.6717	12.6132	13.3415	12.6117	13.1391	15.7667	16.4899	16.4043	10.6445	15.02	14.8605	0.32983	-1.46006	0.265529	0.467625	FALSE	3.51936	-14.9032	0.00252773	0.0284055	TRUE	0.807383	-0.563056	0.62992	0.709555	FALSE	TRUE
AYDGKDYLTL			16.4853	17.2079	16.5131	16.0137	14.8205	16.8337	14.2533	14.365	15.1248	14.6665	14.8889	14.772	-0.846116	1.34199	0.283434	0.484247	FALSE	-2.15438	5.95596	0.00426314	0.0349718	TRUE	-1.95962	7.99958	0.0100982	0.0463638	TRUE	TRUE
AYKKQFSQY			12.0871	12.3584	11.9237	12.3149	12.269	12.5653	12.082	10.4101	11.1241	10.7839	10.411	10.2507	0.259995	-1.65952	0.179125	0.380151	FALSE	-0.917622	1.8328	0.192871	0.314117	FALSE	-1.64118	8.10317	0.00152836	0.0219302	TRUE	TRUE
CEAPAVPAL			12.54	12.6557	12.1427	13.008	14.4193	13.7318	16.5155	16.1467	16.7296	15.2728	14.5073	14.7507	1.2736	-2.92058	0.0742085	0.240692	FALSE	4.0178	-17.4337	6.74139e-05	0.0110686	TRUE	2.39747	-8.74676	0.00159496	0.0223185	TRUE	TRUE
FIIQGLRSV	P01906	HLA-DQA2	12.2325	10.5157	11.1562	11.3745	10.8851	10.9999	13.9421	15.2126	15.2787	13.1187	13.1455	13.8955	-0.214969	0.411636	0.715234	0.820093	FALSE	3.50968	-5.29076	0.0064669	0.0428649	TRUE	2.08511	-3.71098	0.0346291	0.0942761	FALSE	TRUE
ALLSIIATV	Q9BSA9	TMEM175	12.2129	17.2277	17.0672	17.3891	18.744	17.2485	18.8173	18.6679	19.4847	18.4964	18.6727	18.4098	2.29126	-1.33742	0.296503	0.494856	FALSE	3.48733	-2.09506	0.165464	0.28455	FALSE	3.02373	-1.83554	0.207291	0.313518	FALSE	FALSE
KAKIKFIIK			10.6416	11.1255	10.959	12.1919	10.8179	11.5445	9.90451	16.6888	16.5934	9.85066	9.33539	15.5014	0.609417	-1.44592	0.260823	0.462878	FALSE	3.48687	-1.5496	0.260406	0.383378	FALSE	0.653786	-0.330171	0.772364	0.826871	FALSE	FALSE
CEHGGFVTY			12.7008	12.6438	12.7172	11.6977	11.3782	11.518	17.7899	11.4182	11.8933	16.7924	16.3934	16.2002	-1.156	12.1558	0.00440041	0.072855	FALSE	1.01316	-0.49436	0.670005	0.756601	FALSE	3.77469	-21.4748	0.00184778	0.0232441	TRUE	TRUE
DEGQLYAF			15.6364	10.9164	15.2693	14.2233	14.8757	14.8209	17.2809	17.1165	17.8703	16.8429	16.5691	17.0904	0.699269	-0.45698	0.691067	0.800889	FALSE	3.48187	-2.27121	0.14558	0.261315	FALSE	2.89342	-1.89941	0.195445	0.300274	FALSE	FALSE
SQMPTVIYV	Q5T3J3	LRIF1	17.3441	19.1471	9.63576	19.9515	20.223	19.8873	19.2178	18.6762	18.675	18.9674	18.949	18.7689	4.64494	-1.59151	0.252181	0.454478	FALSE	3.48066	-1.19105	0.355032	0.47908	FALSE	3.51945	-1.20634	0.350923	0.457447	FALSE	FALSE
CEIQVQAL			14.1711	13.3897	14.3201	16.2716	16.8673	17.2494	17.7985	17.1344	17.4642	15.7933	15.083	15.4112	2.83583	-6.99817	0.00219588	0.0591401	FALSE	3.50546	-10.1189	0.00106007	0.0207868	TRUE	1.4689	-4.14834	0.0176054	0.0626722	FALSE	TRUE
ALANQIPTV	P43246	MSH2	13.5083	11.1316	9.70188	10.9319	9.56089	10.8566	11.537	16.2064	17.0323	9.95099	10.7037	16.8537	-0.997447	0.834008	0.473291	0.642399	FALSE	3.47798	-1.70538	0.175074	0.295177	FALSE	1.05555	-0.43049	0.696192	0.765671	FALSE	FALSE
DHILARESL			15.8692	13.7786	15.3928	13.1847	14.6641	13.8352	18.3756	18.3419	18.7415	17.3717	16.6149	17.5582	-1.11886	1.46481	0.226247	0.429915	FALSE	3.4728	-5.38084	0.0276225	0.0909781	FALSE	2.1681	-3.11853	0.0576977	0.130531	FALSE	FALSE
YQDTYGQQWK	O43390	HNRNPR	14.1899	10.9652	13.2217	10.8447	13.1272	12.4532	16.0345	16.4582	16.2974	15.9286	15.9943	16.8728	-0.650561	0.555591	0.611149	0.743235	FALSE	3.47109	-3.60343	0.0658193	0.155949	FALSE	3.47295	-3.46381	0.0568362	0.12943	FALSE	FALSE
TEINLVSF	Q9HCG8	CWC22	9.76175	15.3643	15.7075	16.1412	18.2828	16.8476	17.0492	16.6516	17.5447	16.4812	16.3566	16.5147	3.47934	-1.71595	0.205992	0.409355	FALSE	3.47063	-1.78484	0.211832	0.333162	FALSE	2.83965	-1.47294	0.278512	0.386693	FALSE	FALSE
SEHCFDLIF			12.1448	12.3836	11.6202	11.2249	11.8528	12.7059	15.1228	15.5523	15.981	12.7318	12.3924	12.7468	-0.121624	0.250878	0.817982	0.888867	FALSE	3.50253	-10.456	0.000494793	0.0160089	TRUE	0.574116	-2.26556	0.108805	0.199524	FALSE	TRUE
CEQLVTAL			12.6967	12.6264	12.6622	13.5194	14.613	12.8152	16.3246	15.9479	16.6299	15.2629	14.9923	15.2547	0.987457	-1.88655	0.199478	0.40176	FALSE	3.63905	-18.3535	0.0026868	0.0292424	TRUE	2.50819	-27.5125	0.00076346	0.0181619	TRUE	TRUE
NELELVTCL			13.0231	12.4912	13.1494	13.5163	13.1522	14.0691	16.258	16.4498	16.4494	13.5248	13.3362	13.3764	0.691345	-2.06835	0.112575	0.298318	FALSE	3.49785	-16.5345	0.00158117	0.0239444	TRUE	0.524564	-2.50179	0.112184	0.203789	FALSE	TRUE
CETDFIAH			14.2563	14.5911	14.0716	15.0846	14.1932	15.0831	14.9304	14.917	15.1724	13.4702	13.1127	13.2458	0.480653	-1.44106	0.245742	0.448673	FALSE	0.70027	-4.04239	0.0256978	0.0872193	FALSE	-1.03009	5.58568	0.00717485	0.0392469	TRUE	TRUE
GEVFAWGY			15.9205	10.2284	15.6881	17.2149	17.1505	17.716	17.4854	17.5332	17.2156	16.9298	16.5331	16.98	3.41481	-1.82764	0.206826	0.410264	FALSE	3.46574	-1.86082	0.203123	0.32512	FALSE	2.86864	-1.53796	0.262524	0.370811	FALSE	FALSE
TEVDSRWQEY			10.941	11.8599	10.3421	12.0508	10.809	11.7253	14.3747	14.4272	14.7345	13.3258	13.2336	13.4063	0.480677	-0.832959	0.452976	0.627278	FALSE	3.46447	-7.60741	0.011851	0.0563874	FALSE	2.27423	-5.12011	0.0342406	0.0935789	FALSE	FALSE
PVLPRLDPE	Q9NRY2	INIP	15.0722	12.5774	14.8604	12.331	13.5514	12.7171	17.6671	17.7308	17.5025	17.025	16.839	18.075	-1.30349	1.48785	0.240373	0.443462	FALSE	3.46349	-4.32105	0.0483457	0.127935	FALSE	3.143	-3.5454	0.0407625	0.104052	FALSE	FALSE
CEVQVEGY			11.938	11.9146	11.2582	15.0978	15.0803	15.855	15.9751	15.7034	15.8293	13.6049	13.1248	13.7593	3.64074	-10.7432	0.000468339	0.0383316	TRUE	4.13232	-17.4944	0.00114098	0.0213502	TRUE	1.79275	-6.10868	0.00391681	0.0306314	TRUE	TRUE
CHLKNSSQL			9.94554	10.0732	10.9078	11.3038	12.0373	12.4018	14.5962	15.1712	15.3766	13.6144	12.3801	12.9524	1.60545	-3.63284	0.0222785	0.134457	FALSE	4.73914	-12.4204	0.000342457	0.0148225	TRUE	2.67344	-5.7229	0.00500846	0.0337797	TRUE	TRUE
KLGEFAKVLEL	P30154;P30153	PPP2R1B;PPP2R1A	11.651	12.1073	20.6466	18.212	20.2449	20.1578	18.502	17.5598	18.7263	17.8847	17.6056	17.5846	4.73661	-1.57899	0.243626	0.446364	FALSE	3.46107	-1.17436	0.358161	0.482306	FALSE	2.89	-0.987339	0.42736	0.530169	FALSE	FALSE
ILFNDALVHA	Q96Q42	ALS2	13.2172	11.0204	10.8355	11.5697	12.0619	11.9591	15.0855	14.6449	15.723	13.3309	13.2034	14.1793	0.172488	-0.221284	0.844102	0.906061	FALSE	3.46008	-4.18656	0.0315357	0.0987911	FALSE	1.88011	-2.28177	0.119309	0.212702	FALSE	FALSE
KLMGQIHQL	Q8TBA6	GOLGA5	14.1124	11.5296	14.5657	12.6914	12.7709	13.1392	16.8933	16.5893	17.0947	16.5037	16.042	16.2852	-0.535418	0.560308	0.629629	0.756424	FALSE	3.45653	-3.61216	0.0641347	0.153388	FALSE	2.87438	-3.01005	0.0905279	0.175636	FALSE	FALSE
VEQESLLTAF	Q9UBB4	ATXN10	15.5236	9.53357	15.2628	15.9841	16.7951	15.8827	17.3075	16.2416	17.1342	15.4525	15.434	16.2805	2.78063	-1.40729	0.289779	0.489713	FALSE	3.45445	-1.7426	0.216723	0.33859	FALSE	2.28234	-1.15591	0.363146	0.469742	FALSE	FALSE
CHSPVVSQL			16.0675	16.3868	15.9532	16.7218	16.3325	16.8898	16.8054	16.6996	17.2835	15.2939	14.8157	14.6039	0.512216	-2.43976	0.074768	0.24131	FALSE	0.793683	-3.58194	0.0270814	0.0899399	FALSE	-1.23133	5.09158	0.0108117	0.0481874	TRUE	TRUE
HLSEMVMKL			12.7689	11.256	12.1342	13.9497	13.941	13.6056	15.3415	15.3722	15.918	9.12828	14.2995	14.6792	1.7791	-3.92713	0.0481151	0.194139	FALSE	3.49087	-7.31915	0.00740369	0.0450509	TRUE	0.649288	-0.352237	0.755091	0.813087	FALSE	TRUE
NEAVFIAH	Q9NYW8	RBAK	11.9637	13.4516	10.4511	14.136	14.1112	14.936	15.3706	15.1732	15.6807	15.0115	14.8324	14.9989	2.43891	-2.68732	0.0953429	0.274318	FALSE	3.45271	-3.92937	0.0538612	0.137049	FALSE	2.99214	-3.44672	0.0739166	0.15352	FALSE	FALSE
KLLSSVKEI			11.6875	10.9412	10.8133	11.8518	12.2745	10.8442	14.5328	14.3898	14.9909	10.2609	12.9574	13.0314	0.509482	-1.01031	0.378549	0.565638	FALSE	3.49053	-10.6619	0.000886089	0.0193673	TRUE	0.935895	-0.983777	0.415247	0.518515	FALSE	TRUE
CLYGNVEKV			12.6746	12.8191	12.5572	13.4023	12.1183	14.4381	14.2491	13.9785	14.8801	14.0109	13.5503	13.6553	0.635899	-0.941773	0.443596	0.619073	FALSE	1.68561	-6.07113	0.0180706	0.0711791	FALSE	1.05522	-6.65268	0.00633079	0.0374655	TRUE	TRUE
CYDNIHFM			19.7146	19.1205	19.1531	19.3432	18.0381	19.3447	16.5858	16.6576	17.7213	16.5023	15.8362	15.9922	-0.420744	0.883746	0.447107	0.622194	FALSE	-2.34115	5.64572	0.0107466	0.0538163	FALSE	-3.21917	11.5519	0.000323906	0.0157386	TRUE	TRUE
EEMLFIYGHY			12.7733	11.0273	12.7778	14.061	15.5433	15.5748	15.7121	15.2936	15.9204	13.1181	13.0795	13.4276	2.86693	-3.73545	0.0210547	0.131676	FALSE	3.44927	-5.64332	0.0196183	0.0747779	FALSE	1.01565	-1.7125	0.220554	0.327479	FALSE	FALSE
YHIDHVHEI			12.0257	11.7172	14.5566	12.4645	12.0806	12.2748	16.1822	16.0895	16.3751	10.9595	14.8796	15.2968	-0.493207	0.544223	0.639435	0.763465	FALSE	3.44907	-3.81794	0.0605805	0.14772	FALSE	0.945468	-0.573529	0.601692	0.685591	FALSE	FALSE
DAAIVDMV			15.9597	16.1295	15.4293	11.3815	11.0583	17.5816	17.343	11.5216	11.6772	10.2232	9.14672	10.6185	-2.49902	1.17156	0.360062	0.549473	FALSE	-2.32556	1.20707	0.348307	0.472169	FALSE	-5.84338	11.9814	0.0015323	0.0219302	TRUE	TRUE
FEYEYSQRW			17.0152	15.9156	16.9255	15.0868	17.0635	17.3027	19.9743	20.09	20.1323	18.463	18.1225	18.2726	-0.134402	0.171061	0.87524	0.925922	FALSE	3.44677	-9.69002	0.00933005	0.050071	FALSE	1.66724	-4.55449	0.0340642	0.0933571	FALSE	FALSE
VILHHEYFL			10.8894	11.2737	11.3209	12.5338	11.9067	12.1206	17.1487	16.6201	10.0391	9.69653	9.55946	15.9848	1.02572	-4.47483	0.0132369	0.108768	FALSE	3.44129	-1.50212	0.271065	0.393808	FALSE	0.585623	-0.275754	0.808428	0.855878	FALSE	FALSE
RVFSDIIYTV	Q8NI27	THOC2	11.7614	15.0423	10.442	14.6125	15.0536	10.8505	15.6855	15.7199	16.1617	14.7574	13.8371	15.4137	1.0903	-0.570772	0.598708	0.735146	FALSE	3.44047	-2.49999	0.126572	0.238179	FALSE	2.25418	-1.56319	0.23593	0.34368	FALSE	FALSE
DEAQFIYIL	P08133	ANXA6	11.1993	10.1498	14.56	14.3145	15.3182	15.2646	15.2852	15.124	15.8213	14.575	14.7872	14.3447	2.99608	-2.18773	0.146456	0.343607	FALSE	3.44046	-2.55469	0.119212	0.228693	FALSE	2.59925	-1.94518	0.188861	0.293489	FALSE	FALSE
EENQIVSSY	Q9Y2G2	CARD8	15.322	15.41	14.2357	14.8382	15.2466	14.8613	18.6414	17.7603	19.0241	18.2542	18.3037	18.2338	-0.00716445	0.0179038	0.987053	0.991843	FALSE	3.48605	-6.5579	0.00279723	0.0297258	TRUE	3.27467	-8.659	0.0128371	0.0526858	FALSE	TRUE
ILSSISEGL			10.5761	15.4204	15.778	14.6002	16.3898	15.6801	17.0304	17.3233	17.7396	16.1651	15.7864	16.113	1.63189	-0.929119	0.437099	0.614127	FALSE	3.4396	-2.03512	0.175072	0.295177	FALSE	2.09669	-1.24674	0.337643	0.444735	FALSE	FALSE
GLNEHNHHL	Q13363	CTBP1	11.819	12.9195	11.467	12.6389	11.1709	11.9995	15.3423	15.3823	15.7947	10.0497	13.3901	13.6856	-0.132047	0.216514	0.83919	0.902571	FALSE	3.4379	-7.46159	0.00987585	0.0513072	FALSE	0.306646	-0.246261	0.823922	0.867888	FALSE	FALSE
IIDQHTFEVL			10.8302	10.3577	13.8301	11.3207	11.7439	11.0928	15.0839	14.8661	15.3799	15.7358	15.6986	15.71	-0.286899	0.259896	0.817996	0.888867	FALSE	3.43728	-3.1321	0.0845423	0.183234	FALSE	4.04212	-3.71742	0.0653292	0.141193	FALSE	FALSE
NEMALVQEL	O14977	AZIN1	15.0016	12.024	15.0763	16.0403	16.1202	16.6413	17.2746	17.5329	17.6028	16.0421	15.4469	16.5685	2.23332	-2.18375	0.152248	0.35021	FALSE	3.43614	-3.40168	0.0745585	0.168679	FALSE	1.98521	-1.87973	0.178778	0.281774	FALSE	FALSE
YHILGNEMM			10.2173	11.8572	9.50515	15.2188	15.196	15.1271	13.8625	13.5163	14.5061	10.3879	10.0018	10.4793	4.65407	-6.67802	0.0215231	0.13288	FALSE	3.4351	-4.55378	0.0253432	0.0865689	FALSE	-0.236879	0.332888	0.768582	0.823973	FALSE	FALSE
LPEYNPRTL	Q9P258	RCC2	11.9721	11.5844	10.5076	12.0235	10.4344	11.8939	14.7574	14.4669	15.2786	14.2709	14.0354	14.1422	0.095883	-0.142701	0.893573	0.937189	FALSE	3.4796	-6.98293	0.00551851	0.0393954	TRUE	2.79478	-6.30401	0.0215712	0.0709846	FALSE	TRUE
FAAATIQTI			10.8814	11.9824	9.45454	11.5479	14.7547	13.7986	13.1924	14.6274	14.8011	13.3211	9.12922	10.2013	2.59429	-2.16269	0.101071	0.282041	FALSE	3.4342	-3.85084	0.0225675	0.0809652	FALSE	0.111095	-0.0763674	0.943633	0.959433	FALSE	FALSE
DALVITHY	O75312	ZPR1	16.7167	16.7184	16.2826	17.5656	18.2813	17.8178	18.7787	18.4614	18.9342	17.7539	17.3328	17.9813	1.31567	-5.16268	0.00913932	0.0939662	FALSE	2.15221	-10.7107	0.000434445	0.0152464	TRUE	1.11675	-4.67323	0.0111529	0.0488667	TRUE	TRUE
TEFKFPQI	P49841;P49840	GSK3B;GSK3A	13.3028	11.935	16.4512	18.4814	17.7528	17.949	17.3601	17.166	17.4635	15.3334	14.881	16.6947	4.16478	-3.0744	0.0858029	0.259037	FALSE	3.43354	-2.56252	0.123444	0.234359	FALSE	1.74005	-1.20511	0.32478	0.432768	FALSE	FALSE
GLPSNISSV			13.8144	11.5633	10.9065	10.8686	11.6206	10.4136	15.7497	15.2649	15.5693	15.2536	14.0173	15.3654	-1.12715	1.18869	0.330972	0.525667	FALSE	3.43323	-3.84985	0.0565769	0.141446	FALSE	2.78404	-2.83875	0.0681027	0.145174	FALSE	FALSE
EEAEIIRKY	P09874	PARP1	17.2442	17.112	17.0975	15.3497	15.1555	15.4933	20.5718	20.3148	20.9764	12.7883	19.283	12.1803	-1.81837	16.7701	0.000599479	0.0409684	TRUE	3.46977	-17.5109	0.00194854	0.0259876	TRUE	-2.40064	1.05593	0.401639	0.505638	FALSE	TRUE
DCFKTIISY			19.1273	19.1954	18.6996	18.7821	18.4925	19.1408	16.5614	16.6569	18.0484	16.6763	15.7479	15.8142	-0.202353	0.831428	0.45401	0.627714	FALSE	-1.91858	3.79925	0.0464159	0.124952	FALSE	-2.92801	8.69154	0.00318772	0.0280713	TRUE	TRUE
DDFKAEDF			15.5372	15.5386	15.3718	14.7448	14.8557	15.6439	14.3547	14.3052	14.2864	14.0598	14.1038	14.141	-0.401084	1.39078	0.290593	0.490183	FALSE	-1.16712	19.7806	0.000767532	0.0185226	TRUE	-1.38101	22.9632	0.000360538	0.0157503	TRUE	TRUE
CSYPHIIRL			12.1511	11.7384	12.0952	13.1699	12.5209	15.163	15.0171	15.5916	15.7625	13.1082	12.5154	13.6583	1.62307	-2.01532	0.174996	0.375936	FALSE	3.46217	-13.3232	0.000668003	0.0178439	TRUE	1.0991	-3.10105	0.0643642	0.139735	FALSE	TRUE
HFNTRLSF	Q9P265	DIP2B	14.1751	13.0918	13.1348	14.0242	15.426	14.272	16.5765	16.7707	17.439	15.233	14.3031	15.8914	1.10688	-1.98166	0.121287	0.310023	FALSE	3.46151	-7.86598	0.00198132	0.0261008	TRUE	1.6753	-2.883	0.0484514	0.116552	FALSE	TRUE
DDFRAPLY			14.3444	14.2706	13.6733	13.7667	15.8052	13.752	13.7335	13.6762	13.5412	10.3047	10.2971	9.38669	0.345175	-0.483228	0.669732	0.785436	FALSE	-0.445839	2.02656	0.163727	0.28236	FALSE	-4.09995	11.0357	0.000690496	0.0178503	TRUE	TRUE
KLIEVVKKK			10.7258	9.8589	9.48704	12.448	12.3019	12.6014	10.807	18.5183	11.0215	9.04408	9.08694	16.4516	2.42649	-6.43557	0.017811	0.123184	FALSE	3.42501	-1.33693	0.308495	0.432795	FALSE	1.50364	-0.604046	0.604905	0.688325	FALSE	FALSE
LHSTFFPAL			10.8896	11.2958	10.6137	15.2479	15.4966	15.1992	13.9326	14.6808	15.7914	13.9095	14.1415	15.8736	4.38156	-20.0551	0.000391358	0.037075	TRUE	3.86858	-6.72589	0.0112568	0.0549364	FALSE	3.70851	-5.70031	0.0190102	0.0656303	FALSE	TRUE
TAAPSVRPEK	Q14137	BOP1	10.7999	12.3127	10.7323	11.8639	13.336	13.7648	14.7456	14.6992	14.6629	14.4954	14.4038	14.3618	1.70661	-2.20781	0.0926567	0.269775	FALSE	3.42097	-6.62408	0.0217996	0.0792348	FALSE	3.13874	-6.06644	0.0253975	0.0781564	FALSE	FALSE
DDFRVLTAV			15.5386	15.4223	14.8832	16.3705	15.7141	16.696	12.0915	11.2353	14.4109	14.0415	13.7671	14.0174	0.978866	-2.77815	0.056587	0.210746	FALSE	-2.70213	2.7861	0.098403	0.201367	FALSE	-1.33931	6.08405	0.011652	0.0499541	TRUE	TRUE
VEDGLFHEF	Q96T37	RBM15	12.7684	11.8086	12.5461	13.9073	13.7584	13.6809	15.5975	15.7117	16.1709	12.271	12.4178	15.1379	1.40787	-4.73109	0.0344076	0.165606	FALSE	3.45239	-10.1877	0.00134326	0.0224197	TRUE	0.901229	-0.923199	0.439555	0.541649	FALSE	TRUE
DDIHIYVY	Q56A73	SPIN4	21.4963	21.6016	21.3569	21.2793	21.5208	21.1884	21.8925	21.7835	22.5374	20.9204	20.7258	20.9869	-0.155448	1.27513	0.277954	0.479433	FALSE	0.58617	-2.38588	0.120431	0.230222	FALSE	-0.607272	5.7486	0.00467945	0.0327356	TRUE	TRUE
VEIAAVTH			11.2634	14.6773	12.2008	14.9099	15.2997	14.8534	16.036	15.7919	16.5672	15.2311	14.6922	14.9657	2.30715	-2.24439	0.149304	0.346596	FALSE	3.41782	-3.27455	0.071993	0.165144	FALSE	2.24914	-2.18329	0.155001	0.254913	FALSE	FALSE
DDIRAITF			18.6386	18.8937	18.723	18.6481	17.8286	18.5847	17.2265	16.7739	18.2257	17.5908	17.38	17.5063	-0.397998	1.45398	0.266491	0.46833	FALSE	-1.34304	3.08459	0.0844586	0.183144	FALSE	-1.25941	13.0009	0.00025521	0.0152307	TRUE	TRUE
DDIVQHIY			17.352	17.0381	16.8295	17.3248	17.2251	17.1532	16.7047	15.8041	16.2018	16.1422	15.7187	15.9347	0.16117	-1.00866	0.402998	0.586181	FALSE	-0.836287	2.77305	0.0641004	0.153324	FALSE	-1.1413	5.85433	0.00487473	0.0333359	TRUE	TRUE
DEKRLLEAM			14.5838	15.0412	10.6859	15.0716	11.8688	15.9518	16.6707	16.7038	17.1809	16.6104	16.5174	16.4418	0.860466	-0.463353	0.667464	0.78378	FALSE	3.41483	-2.4538	0.130145	0.242719	FALSE	3.08624	-2.23201	0.15497	0.254902	FALSE	FALSE
DDMKHLWDY	P61160	ACTR2	17.3784	17.2519	16.6327	18.225	17.5016	19.0029	15.3926	14.692	15.6489	15.3883	14.8969	14.8559	1.15544	-2.35374	0.0986385	0.278727	FALSE	-1.84316	5.01897	0.00829719	0.047649	TRUE	-2.04066	7.11201	0.00278429	0.0265737	TRUE	TRUE
DDQESPVY			11.1229	11.0955	11.1887	11.7585	12.4669	13.0473	15.7896	15.8514	15.8916	14.7401	14.6643	15.4324	1.28851	-3.44807	0.0736435	0.23977	FALSE	4.7085	-116.13	3.53452e-08	0.000731894	TRUE	3.80988	-15.4911	0.00372145	0.0300033	TRUE	TRUE
VAIQAVLSL	Q562R1;Q9BYX7;P68133;A5A3E0;P60709;P62736;P63261;P68032;P63267	ACTBL2;POTEKP;ACTA1;POTEF;ACTB;ACTA2;ACTG1;ACTC1;ACTG2	10.9897	18.8671	18.3022	19.7842	19.0983	19.2934	19.1737	19.3809	19.84	11.3679	18.4934	10.0691	3.33892	-1.31191	0.318489	0.514709	FALSE	3.41187	-1.34087	0.310622	0.434761	FALSE	-2.74287	0.752306	0.493755	0.591918	FALSE	FALSE
VEAAVNSL			13.0986	12.999	10.8587	10.7213	14.2642	10.7054	15.7393	15.5303	15.92	14.5336	14.3868	14.6656	-0.421823	0.303263	0.779661	0.865048	FALSE	3.41107	-4.61442	0.040169	0.113927	FALSE	2.20985	-3.00652	0.0923843	0.178175	FALSE	FALSE
DDRIVHEL			18.7258	18.6602	18.1051	18.0488	17.2398	17.115	15.7396	14.701	15.8695	15.3756	15.2406	15.4234	-1.02914	2.91741	0.0509957	0.199654	FALSE	-3.06033	7.30561	0.00500802	0.0378222	TRUE	-3.15048	15.4165	0.00223294	0.0245606	TRUE	TRUE
VQFIGRESK			19.9055	17.3538	17.5602	17.7268	18.4927	16.0227	21.4886	21.6191	21.9348	20.7644	19.9465	20.2875	-0.85909	0.783389	0.477716	0.645084	FALSE	3.40767	-4.11052	0.0498456	0.130553	FALSE	2.05962	-2.41728	0.118822	0.21218	FALSE	FALSE
DDVAILTY			11.6852	11.5436	11.5303	14.5957	15.0551	10.6881	17.4432	17.1464	18.1805	14.0484	14.0425	13.9925	1.85989	-1.34157	0.311486	0.508838	FALSE	6.00369	-19.2802	0.00211087	0.0266859	TRUE	2.44144	-46.3641	9.70265e-05	0.0128925	TRUE	TRUE
DESLRFLSF	Q96CW5	TUBGCP3	12.6734	12.3488	12.8937	10.6098	15.5676	11.4775	16.2793	15.5547	16.3775	15.3253	13.6672	15.3679	-0.0869849	0.0566009	0.959913	0.976121	FALSE	3.43188	-11.2921	0.000937726	0.0196377	TRUE	2.14818	-3.69185	0.0526148	0.123154	FALSE	TRUE
DDVNAVAF	Q8TEB1	DCAF11	10.4599	11.4168	10.6385	12.5327	13.8417	11.2021	16.1786	14.0342	11.2022	14.1951	14.0195	15.1921	1.68711	-2.06588	0.145367	0.342175	FALSE	2.96659	-2.01702	0.171352	0.290906	FALSE	3.63052	-7.74681	0.00179293	0.0230884	TRUE	TRUE
GEFGGFSEV	Q6ULP2	AFTPH	14.7189	10.3451	10.0952	12.5928	14.9885	11.3502	15.0252	14.6466	15.6856	13.8762	9.69432	13.4498	1.2574	-0.682532	0.536154	0.687269	FALSE	3.39938	-2.21935	0.147018	0.263051	FALSE	0.620336	-0.30943	0.77266	0.827102	FALSE	FALSE
SPITTSPSC			10.0905	11.6988	13.876	14.3467	14.8814	14.8623	15.32	15.1419	15.4001	15.5757	15.3214	15.5041	2.80835	-2.52825	0.121256	0.310023	FALSE	3.39887	-3.09117	0.0895644	0.189658	FALSE	3.57862	-3.25476	0.0818009	0.163847	FALSE	FALSE
DDYTIPDEY			12.8926	12.5594	12.3502	10.7479	13.8691	12.1081	15.939	15.2715	15.6119	14.4534	14.5081	14.6791	-0.35902	0.391442	0.731305	0.8314	FALSE	3.00677	-12.0688	0.000334899	0.014822	TRUE	1.94618	-11.3193	0.00230472	0.0248904	TRUE	TRUE
DEAAFQKL	P26447	S100A4	18.9251	19.178	18.7789	18.8068	18.3021	18.752	17.4131	17.0828	17.5907	16.635	16.9521	16.4208	-0.340404	1.72036	0.167136	0.366852	FALSE	-1.59852	8.45573	0.00136479	0.0225905	TRUE	-2.2914	11.8465	0.000433281	0.0162036	TRUE	TRUE
FALGAGTAL	Q99807	COQ7	15.9908	16.0312	11.5174	10.1283	11.6346	11.079	17.4597	17.9334	18.3339	17.4565	16.9178	18.32	-3.56585	2.28411	0.131072	0.322915	FALSE	3.39587	-2.23547	0.148056	0.264406	FALSE	3.05163	-1.96549	0.171611	0.273602	FALSE	FALSE
YLQQVNHKL			11.7733	11.5234	10.465	12.3359	11.447	12.0046	16.7739	16.7665	10.4079	16.2848	10.3129	15.9648	0.675261	-1.41394	0.241526	0.444531	FALSE	3.39556	-1.57322	0.248142	0.371344	FALSE	2.93361	-1.48123	0.267306	0.375745	FALSE	FALSE
DEAKLIAV	Q14008	CKAP5	18.0349	17.7368	17.763	17.048	16.5959	17.2624	19.0797	19.0371	19.4784	18.8252	18.4426	18.5858	-0.876153	4.01299	0.0297234	0.154722	FALSE	1.35349	-7.96994	0.00225939	0.0274675	TRUE	0.772942	-5.26689	0.00665563	0.0381979	TRUE	TRUE
DENFISRAF	Q9NX07	TRNAU1AP	15.7272	15.5059	12.1328	15.963	10.8732	16.0066	17.1085	18.0026	18.4307	13.9951	14.3033	14.4605	-0.174381	0.0845287	0.937207	0.96254	FALSE	3.39199	-2.76555	0.0879219	0.187362	FALSE	-0.202331	0.172782	0.878347	0.910489	FALSE	FALSE
DEAKVCMVY			17.943	17.6232	17.6483	16.5239	15.2377	16.4132	15.2563	15.2644	15.8275	15.9439	15.3285	15.704	-1.67991	3.96068	0.0479177	0.193807	FALSE	-2.28875	10.6382	0.00156688	0.0238636	TRUE	-2.07936	10.0736	0.0016024	0.0223742	TRUE	TRUE
DEALIGKKF	O14647	CHD2	11.5412	11.2813	11.2946	13.2577	13.8189	13.572	13.4862	12.6704	13.4127	12.1703	11.8646	11.9679	2.17715	-11.8937	0.00125986	0.0514599	FALSE	1.81739	-6.6348	0.0132447	0.0595308	FALSE	0.628536	-5.0984	0.00705893	0.0389681	TRUE	TRUE
MELITPISA	Q13769	THOC5	15.0617	10.2701	14.33	13.6665	15.431	10.4947	16.775	16.6708	16.3879	15.8071	15.579	16.4044	-0.0231997	0.0111794	0.991616	0.994498	FALSE	3.39064	-2.26835	0.149906	0.266401	FALSE	2.70961	-1.7939	0.208133	0.31444	FALSE	FALSE
LLSSVTAEL	Q9H974	QTRT2	15.9639	15.7631	15.4847	16.2495	17.6833	17.2377	19.0147	18.8197	19.6326	16.7827	16.3681	17.1328	1.31957	-2.95951	0.0774733	0.246533	FALSE	3.41839	-12.1365	0.00092596	0.0195851	TRUE	1.02394	-3.9226	0.0238352	0.0753521	FALSE	TRUE
DEALVRTV	P41226	UBA7	14.5559	14.6423	14.3469	15.2514	14.7712	15.2442	14.0728	13.6174	14.3291	13.1404	13.3795	13.2338	0.573905	-3.16262	0.0482182	0.194327	FALSE	-0.508618	2.25245	0.119931	0.229563	FALSE	-1.2638	11.2916	0.000459994	0.0164378	TRUE	TRUE
DEAQAFRA	P42768	WAS	17.1793	17.2993	16.9234	17.0599	15.6286	17.0801	16.224	15.9229	16.947	15.8347	15.5216	15.6121	-0.544518	1.10424	0.375026	0.562403	FALSE	-0.769389	2.3787	0.114055	0.221955	FALSE	-1.47786	10.2135	0.000601649	0.0174243	TRUE	TRUE
DEAQAFRAL			17.8654	17.8745	17.6096	18.3757	17.7293	17.9525	16.8827	16.667	16.9869	16.5574	16.0201	15.9322	0.235982	-1.13184	0.345139	0.537351	FALSE	-0.937612	7.31886	0.00190208	0.0257347	TRUE	-1.61324	7.54443	0.00640571	0.0375768	TRUE	TRUE
RLIDAFKGV			13.7538	10.8318	13.4906	12.5785	11.2791	12.0766	16.1365	16.0562	16.0354	15.4893	15.3103	15.735	-0.71396	0.709011	0.535762	0.687106	FALSE	3.38398	-3.62421	0.0681906	0.159587	FALSE	2.81948	-2.99532	0.0918521	0.177523	FALSE	FALSE
EEYNLRDYF	P51991	HNRNPA3	15.5881	14.341	14.6244	11.0872	16.4585	11.3281	17.8139	18.1774	18.8042	16.232	16.1921	16.7629	-1.89328	1.0566	0.393355	0.57762	FALSE	3.41401	-7.17954	0.00254948	0.0285209	TRUE	1.5445	-3.67812	0.0368377	0.0977571	FALSE	TRUE
LSDPFYRTL	O95248;Q86WG5	SBF1;SBF2	14.9209	13.0477	15.5261	9.05117	16.6507	14.8904	16.9759	18.1025	18.5572	16.0703	15.5588	15.7948	-0.967519	0.400658	0.721375	0.824614	FALSE	3.38027	-3.83366	0.0253883	0.0866442	FALSE	1.30972	-1.72216	0.218015	0.324856	FALSE	FALSE
SIRDFLVTL	P23469	PTPRE	11.7409	10.4038	11.8831	14.3985	14.6647	14.7269	14.8618	14.1546	15.2362	14.4452	14.4161	11.6439	3.25411	-6.7538	0.0168543	0.120922	FALSE	3.40831	-6.00108	0.00586797	0.0406258	TRUE	2.15914	-2.07287	0.130954	0.227012	FALSE	TRUE
IGALVLPPL			16.9776	16.5438	11.4237	16.8543	18.3922	16.9912	17.9753	18.2781	18.8243	10.1765	10.7607	15.9693	2.4309	-1.3141	0.304439	0.502553	FALSE	3.37753	-1.87577	0.196752	0.318342	FALSE	-2.6795	1.0453	0.354947	0.461502	FALSE	FALSE
FGVDRAILY	P06756	ITGAV	10.2887	10.0929	11.0513	10.2492	10.5565	11.9441	14.194	14.2017	13.248	13.0753	12.3494	14.0253	0.438942	-0.73432	0.513691	0.672071	FALSE	3.40359	-7.89741	0.00142731	0.0229261	TRUE	2.67234	-4.71719	0.0146929	0.0566778	FALSE	TRUE
VVLPTETEV			11.5805	13.6196	10.4673	15.255	16.8679	15.3843	15.5902	15.0559	15.1487	15.1308	13.9149	14.9099	3.94661	-3.72978	0.0309864	0.157883	FALSE	3.3758	-3.60045	0.0631177	0.151622	FALSE	2.76273	-2.77416	0.0801177	0.161601	FALSE	FALSE
KTRGIFETKF	P52789;P19367	HK2;HK1	18.0268	17.2106	15.8194	16.0588	15.7099	15.3706	20.5691	19.9756	20.6391	20.3828	20.2661	20.3123	-1.30587	1.93658	0.17183	0.372263	FALSE	3.37563	-4.97963	0.0253916	0.0866442	FALSE	3.30145	-5.11635	0.0357299	0.0958863	FALSE	FALSE
DEASELRSM			14.0353	13.8391	13.3875	15.0825	14.497	14.64	11.8337	11.2444	12.5261	10.9696	10.8487	10.3878	0.985879	-3.78489	0.0196064	0.128308	FALSE	-1.88589	4.52135	0.0202211	0.0759613	FALSE	-3.01861	11.5582	0.000331228	0.0157386	TRUE	TRUE
AAMDSAWMV			10.1886	11.6952	14.0054	14.1016	11.2134	14.7311	15.5715	14.8121	15.6295	14.941	14.9116	15.364	1.3856	-0.893491	0.422122	0.602238	FALSE	3.37458	-2.95823	0.0861141	0.185302	FALSE	3.10912	-2.77721	0.104883	0.1946	FALSE	FALSE
RTKAMVACY			10.7976	14.4701	13.9632	14.3228	14.6631	15.0614	16.1688	16.4513	16.7325	16.4052	15.6394	16.6611	1.60547	-1.37372	0.295823	0.49428	FALSE	3.37392	-2.90728	0.0962428	0.198642	FALSE	3.15829	-2.65551	0.102195	0.191265	FALSE	FALSE
QLIDLDHKL			11.1725	11.3765	11.086	11.3225	11.7165	12.0018	14.9814	14.5419	14.313	13.9757	12.8197	13.8009	0.468644	-2.18058	0.125831	0.316139	FALSE	3.40046	-15.876	0.000882471	0.0193673	TRUE	2.32046	-6.27325	0.0186528	0.0649287	FALSE	TRUE
MRDCLILVL			12.065	9.52103	10.3799	13.4364	10.427	13.7205	14.1346	13.3949	14.5539	10.4199	9.81214	11.3889	1.87265	-1.44975	0.228165	0.431862	FALSE	3.37251	-4.11077	0.0299506	0.095575	FALSE	-0.11497	0.131098	0.903241	0.928486	FALSE	FALSE
NEVIVGIAL			16.9937	11.129	16.1598	17.6262	18.1603	17.3448	18.2661	17.7799	18.3538	17.9681	18.0164	17.5532	2.94957	-1.59666	0.247381	0.449935	FALSE	3.37242	-1.83237	0.205998	0.327845	FALSE	3.08505	-1.67877	0.233625	0.341355	FALSE	FALSE
HHQYIAKCL			12.4853	12.6845	12.3674	13.5555	12.9123	13.1555	15.2836	15.9248	16.5195	15.2218	10.8753	14.8808	0.695329	-3.32506	0.0467056	0.191402	FALSE	3.39686	-9.21428	0.00764912	0.0457835	TRUE	1.14689	-0.820063	0.497715	0.59532	FALSE	TRUE
VECLNYQHY			11.7341	13.4006	12.9781	16.6133	17.5448	17.1941	16.0145	15.6094	16.6775	15.4704	15.22	15.3271	4.41313	-7.75381	0.00403738	0.0704583	FALSE	3.3962	-5.76469	0.00762593	0.0457311	TRUE	2.63491	-5.21359	0.0319497	0.0898545	FALSE	TRUE
DEAVAYGA			11.1574	10.3564	11.9193	10.7861	11.6567	11.4873	16.2561	16.6952	16.9383	15.5555	14.8567	15.7753	0.165684	-0.316154	0.77115	0.859447	FALSE	5.48547	-11.1171	0.00228077	0.0275061	TRUE	4.25148	-8.03004	0.00276312	0.0265139	TRUE	TRUE
YLKEFIHIL			11.278	11.0202	17.7711	12.0582	11.5719	11.6813	16.9946	16.119	17.0642	9.75122	9.91064	17.1261	-1.58594	0.71649	0.547486	0.695381	FALSE	3.36948	-1.51137	0.26543	0.388094	FALSE	-1.09376	0.332923	0.756057	0.813678	FALSE	FALSE
VVLPAPPAV	Q96S59	RANBP9	19.2179	18.7862	18.5666	18.1868	20.4782	19.3527	22.159	21.9366	22.6486	19.9147	19.507	20.3618	0.482383	-0.700509	0.546954	0.694918	FALSE	3.39119	-11.9283	0.000297606	0.0142973	TRUE	1.07094	-3.42937	0.0291997	0.0849211	FALSE	TRUE
NEIVILAL			14.8524	13.8831	13.9625	16.0296	16.4757	16.0871	16.0016	18.1148	18.6873	16.6555	16.6785	16.8685	1.9648	-5.76424	0.0127398	0.107889	FALSE	3.36856	-3.85486	0.0404848	0.114543	FALSE	2.50152	-7.8668	0.0121047	0.0509766	FALSE	FALSE
DEAVMLVNH			14.5864	14.6798	14.0908	13.996	14.2523	13.6443	13.9434	13.6428	14.6419	13.441	13.4352	12.9566	-0.488126	1.92243	0.127011	0.317711	FALSE	-0.376282	1.08179	0.351347	0.475357	FALSE	-1.17473	4.82905	0.00882546	0.0434074	TRUE	TRUE
DECPHLIAL			21.3563	21.0515	20.6631	20.8189	20.0899	20.7867	20.7795	19.716	20.0572	19.5679	19.2685	19.6105	-0.458437	1.47358	0.216552	0.420572	FALSE	-0.839344	2.25517	0.0988928	0.202092	FALSE	-1.54133	6.77105	0.00616095	0.0369747	TRUE	TRUE
IELKVVQHY			12.1692	11.6928	10.8323	13.3721	13.4396	12.6925	16.7369	16.777	11.2647	10.994	11.6019	10.341	1.60329	-3.49894	0.0338659	0.164374	FALSE	3.36142	-1.79553	0.203771	0.325728	FALSE	-0.585839	1.09623	0.334842	0.442193	FALSE	FALSE
DEDAYKKQF			13.5008	13.7369	13.1652	14.1066	12.6241	13.874	17.7661	17.964	18.2723	11.5733	11.3453	11.5879	0.0672296	-0.137407	0.900966	0.941381	FALSE	4.53316	-20.4371	3.76747e-05	0.00970739	TRUE	-1.96547	10.7104	0.00216389	0.0242992	TRUE	TRUE
DEDEIRGYKL	O43719	HTATSF1	14.3364	13.8578	13.0006	10.7763	10.6529	11.3687	10.4191	10.381	10.4099	10.4556	10.2111	11.1829	-2.79897	6.23535	0.00712368	0.0861861	FALSE	-3.32823	8.51357	0.0134474	0.0599214	FALSE	-3.11502	6.38686	0.00400055	0.0308198	TRUE	TRUE
DEDIKKAY	Q9UDY4	DNAJB4	14.4632	14.3745	13.986	14.1205	13.3662	14.3899	11.153	13.1918	12.7553	12.9012	12.5025	12.6607	-0.31573	0.929675	0.423931	0.603538	FALSE	-1.90788	2.99573	0.0841723	0.182719	FALSE	-1.58645	8.49115	0.00132085	0.0209097	TRUE	TRUE
YLLDGSCMV			10.2137	11.6343	10.9712	11.8321	11.5122	11.5701	14.0157	14.0609	14.8958	11.3036	11.5371	11.9516	0.698415	-1.6549	0.226881	0.430617	FALSE	3.38445	-6.765	0.00370686	0.0330426	TRUE	0.657709	-1.45508	0.247309	0.355651	FALSE	TRUE
DEDPQAVTY	Q8NHL6;O75022;Q8NHJ6	LILRB1;LILRB3;LILRB4	11.7704	12.424	12.814	13.5383	13.3814	14.4801	12.8088	11.3938	12.952	16.3082	16.2087	16.8594	1.46382	-3.19128	0.0338399	0.164314	FALSE	0.0487443	-0.0836008	0.938171	0.957463	FALSE	4.12266	-11.2777	0.000733022	0.0180949	TRUE	TRUE
IFLEGRPEF			14.7656	10.0692	13.5484	12.0668	14.4262	13.1422	15.8508	15.9942	16.5971	13.263	14.0864	14.627	0.41731	-0.266868	0.807472	0.882478	FALSE	3.35293	-2.35188	0.136677	0.250658	FALSE	1.19777	-0.819273	0.488376	0.587315	FALSE	FALSE
DHFGGKLHL	Q9Y383;Q9NQ29	LUC7L2;LUC7L	9.36123	11.8327	11.6156	14.0663	13.7725	13.4106	13.9315	14.2384	14.6973	10.7058	11.9984	12.941	2.81332	-3.46228	0.0634821	0.222273	FALSE	3.35254	-4.0842	0.0427317	0.118644	FALSE	0.945213	-0.92506	0.409159	0.512613	FALSE	FALSE
DEDRFMMQF	Q96PY5	FMNL2	13.2075	12.5388	13.3534	12.4346	12.8381	13.8015	15.2524	15.3904	15.3968	14.2538	14.7766	14.9387	-0.00846396	0.0177527	0.986846	0.991742	FALSE	2.31331	-9.06575	0.00960609	0.0507035	FALSE	1.62316	-4.995	0.00825237	0.0420649	TRUE	TRUE
RMSDDVHSL			11.0476	11.2967	11.0954	11.251	12.4785	11.9643	14.3202	14.5341	14.715	11.5112	11.9272	12.1833	0.751378	-2.06428	0.16421	0.363995	FALSE	3.3765	-24.5967	4.87975e-05	0.00990072	TRUE	0.727322	-3.46031	0.0507645	0.120355	FALSE	TRUE
GLDIGVAEI			14.9156	10.837	14.8335	16.6227	16.8835	16.4067	16.8694	16.7062	17.0587	15.9919	16.0923	16.004	3.10894	-2.29766	0.145789	0.342672	FALSE	3.34937	-2.48121	0.129805	0.242314	FALSE	2.50072	-1.85731	0.204246	0.310144	FALSE	FALSE
ISAIPTRSL			10.9038	11.3276	11.2974	15.4284	15.4461	15.5975	11.0975	11.3794	11.0363	10.7333	10.4929	10.2617	4.31441	-29.4161	0.000234075	0.034431	TRUE	-0.00519332	0.0300878	0.977524	0.984476	FALSE	-0.680289	3.52855	0.0242625	0.0762374	FALSE	TRUE
TRASITPVL			12.4964	10.6705	10.5083	16.5849	15.7305	15.4228	16.0586	11.4184	16.2437	15.5401	14.9937	10.8976	4.68765	-6.45645	0.00686262	0.0847894	FALSE	3.3485	-1.96701	0.156438	0.273873	FALSE	2.58541	-1.6183	0.212838	0.319481	FALSE	FALSE
DEEAGGRPAM	Q00839	HNRNPU	16.1106	15.8916	15.663	17.3232	16.9657	17.4801	16.1432	16.0583	16.6911	15.2939	14.8796	14.8843	1.36792	-6.85078	0.00261079	0.0615979	FALSE	0.409122	-1.72852	0.170512	0.290249	FALSE	-0.869137	4.60879	0.0100518	0.046264	TRUE	TRUE
LHDINAQL	Q10567	AP1B1	10.0973	11.3328	8.41401	13.8034	14.5031	10.2555	14.567	13.8217	11.4876	14.4405	11.2227	10.5189	2.90595	-1.8587	0.148791	0.346026	FALSE	3.34403	-2.66388	0.0566578	0.14159	FALSE	2.11268	-1.4333	0.232938	0.340615	FALSE	FALSE
YEAPLLERL			12.4217	10.8962	10.6225	12.188	14.0171	12.6379	14.5184	14.3484	15.1028	13.2188	13.2451	13.5248	1.63421	-2.08205	0.105797	0.288332	FALSE	3.34309	-5.52988	0.0160609	0.0663784	FALSE	2.01609	-3.54814	0.065127	0.140918	FALSE	FALSE
DEEEWLIHY			15.499	15.5751	14.5199	15.1423	13.6757	15.0193	13.4808	16.1168	13.0172	13.2962	13.1801	12.7127	-0.585538	1.01005	0.374774	0.562188	FALSE	-0.993035	0.970404	0.41648	0.537592	FALSE	-2.13496	5.56384	0.0112139	0.0489473	TRUE	TRUE
KTKAATILTK	Q15003	NCAPH	12.0468	10.7646	10.9527	13.6341	11.0849	14.405	14.192	14.9372	14.7518	14.6156	9.9828	13.7183	1.78667	-1.65445	0.209615	0.413239	FALSE	3.37233	-7.35934	0.00441845	0.0356281	TRUE	1.51753	-1.02966	0.398532	0.502613	FALSE	TRUE
DEEKVRIAA			13.3414	13.9163	13.0863	14.2244	14.2045	14.5718	16.0022	16.3083	16.584	15.7475	14.9732	15.5792	0.885551	-3.24491	0.0501532	0.198473	FALSE	2.85018	-9.58152	0.00118154	0.0215942	TRUE	1.98532	-5.8407	0.00430867	0.0316606	TRUE	TRUE
RLAEVGQYEQV	A5YKK6	CNOT1	10.3697	11.108	12.3306	11.5758	11.9008	11.3902	14.3395	14.5438	14.9447	11.8323	11.4073	12.6277	0.352844	-0.5971	0.604592	0.739415	FALSE	3.33994	-5.57796	0.0204119	0.0763741	FALSE	0.686347	-1.01768	0.376468	0.482187	FALSE	FALSE
DEELLGDGHSY	P28070	PSMB4	16.5125	16.7196	16.0889	16.1507	14.7497	16.6402	13.6891	12.8815	13.3958	13.6348	13.8425	13.4519	-0.593464	0.995515	0.408233	0.591015	FALSE	-3.11821	10.3845	0.000638915	0.0177075	TRUE	-2.79725	12.8763	0.000618834	0.017499	TRUE	TRUE
EELKFKTGL			10.5319	10.2407	11.8283	12.1059	11.9684	11.6706	14.1375	13.6449	14.9251	13.5437	13.5005	14.0416	1.04803	-2.07698	0.157754	0.356461	FALSE	3.3689	-5.48588	0.00651613	0.0429986	TRUE	2.8283	-5.46074	0.0191185	0.0658748	FALSE	TRUE
DEELLLVAY	Q8IWV7	UBR1	14.6368	15.1232	14.7333	14.9413	13.2883	16.1557	16.5422	17.1424	17.2311	16.4748	16.6305	17.1535	-0.0360157	0.0426642	0.969638	0.982302	FALSE	2.14082	-8.15432	0.00203171	0.0264429	TRUE	1.92181	-7.58288	0.00233353	0.0249788	TRUE	TRUE
DEELVHLL			17.2861	17.2034	17.0451	17.0185	15.3816	16.8805	15.955	16.1756	16.3686	15.846	15.776	15.6415	-0.751362	1.4206	0.287214	0.487248	FALSE	-1.01181	7.2879	0.00406164	0.0343563	TRUE	-1.4237	15.3527	0.000124655	0.0130136	TRUE	TRUE
GIFDDPPAL			10.4577	16.3628	9.89882	17.0644	17.0842	16.8699	16.1565	14.941	15.6291	15.1082	14.672	15.0279	4.76639	-2.30377	0.14749	0.344639	FALSE	3.33574	-1.59031	0.246015	0.369046	FALSE	2.69624	-1.30118	0.321996	0.430166	FALSE	FALSE
GEFPFAKCF			11.1103	11.2473	10.7471	9.8179	10.8192	11.8616	14.3031	13.9453	14.9466	10.8374	12.0065	12.4655	-0.202011	0.331936	0.768293	0.857862	FALSE	3.36345	-10.2302	0.00207113	0.0265074	TRUE	0.734897	-1.44916	0.265321	0.373818	FALSE	TRUE
DEEPHPVL			17.5474	17.5545	17.0491	16.4621	15.9114	16.8461	16.0208	15.8846	16.2865	16.4186	16.0983	15.9385	-0.977101	3.06599	0.0477265	0.193475	FALSE	-1.31971	6.44609	0.00426788	0.0349742	TRUE	-1.23187	5.62812	0.00532761	0.0346933	TRUE	TRUE
FEFEYASRW	Q8WXF1	PSPC1	13.1231	12.5282	12.3019	10.8867	13.9833	14.8531	16.1477	15.4908	16.3792	14.4275	14.4366	14.4672	0.589978	-0.480316	0.675187	0.789491	FALSE	3.35488	-9.27691	0.000775583	0.018555	TRUE	1.79268	-7.31097	0.0179625	0.063505	FALSE	TRUE
ALGPVPTAI			16.286	11.4082	15.7168	14.8251	16.2559	15.9582	17.6082	17.5564	18.2385	16.4282	16.522	16.3136	1.20944	-0.755739	0.519096	0.676025	FALSE	3.33072	-2.14143	0.160568	0.27869	FALSE	1.95096	-1.26602	0.332679	0.440177	FALSE	FALSE
DEEQVFHFY			17.1806	17.2058	16.6542	17.0517	17.0104	17.5249	15.8091	15.5776	16.4574	15.2846	14.9537	14.7736	0.182097	-0.74608	0.497364	0.660652	FALSE	-1.06556	3.34185	0.0347374	0.104566	FALSE	-2.00961	8.59007	0.00116458	0.020206	TRUE	TRUE
FAFITSSSL			10.8979	13.14	11.9166	12.0461	11.5245	13.7718	15.3057	14.9388	15.6957	13.6966	14.1549	14.3358	0.46262	-0.492811	0.648026	0.769773	FALSE	3.32859	-4.86629	0.0261126	0.0879353	FALSE	2.0776	-3.0757	0.0749449	0.154884	FALSE	FALSE
DEFDGRSF	Q9UDY2	TJP2	16.206	15.8282	15.5175	16.6451	15.7805	16.2192	15.2317	14.2723	15.4174	13.9765	13.7168	13.5996	0.364377	-1.14128	0.320347	0.516381	FALSE	-0.876761	2.15493	0.115972	0.224539	FALSE	-2.08625	9.14618	0.00229683	0.0248488	TRUE	TRUE
KAQNKPFYV			14.2043	13.3706	11.9099	13.3454	13.2932	13.1317	16.464	16.1283	16.8735	15.8964	15.1871	11.5065	0.095178	-0.141299	0.900373	0.940905	FALSE	3.32701	-4.72398	0.0289115	0.0936007	FALSE	1.03505	-0.682377	0.545237	0.637038	FALSE	FALSE
LAYLQRIAL	P35221;P26232	CTNNA1;CTNNA2	14.9548	11.3238	12.9334	12.3105	12.3444	13.231	16.216	16.2356	16.7387	16.2928	15.7172	16.8688	-0.442039	0.404512	0.720045	0.823665	FALSE	3.3261	-3.12532	0.083278	0.181596	FALSE	3.22228	-2.92468	0.0804688	0.162151	FALSE	FALSE
LLDCDTPSV			11.2901	12.4309	11.0763	14.6171	11.851	15.3742	14.8247	15.0015	14.944	15.0391	12.5453	15.5833	2.34833	-2.04137	0.147677	0.344787	FALSE	3.32427	-7.84613	0.0145329	0.0626848	FALSE	2.79012	-2.7209	0.0789196	0.159964	FALSE	FALSE
DEFESGISQAL	P62081	RPS7	19.5866	19.6656	19.0729	18.5034	18.3394	19.0793	17.9403	17.9154	18.4678	17.6943	17.4021	17.7772	-0.80101	2.74966	0.0533645	0.204066	FALSE	-1.33388	5.15423	0.00674235	0.0436321	TRUE	-1.81718	8.34047	0.00246181	0.0253741	TRUE	TRUE
LAIGSAATL			11.8398	10.7101	16.1432	11.464	11.6459	11.3649	12.2834	17.8238	18.5547	18.3839	18.0039	18.5645	-1.40612	0.848471	0.485151	0.650511	FALSE	3.32294	-1.28765	0.269333	0.392043	FALSE	5.41974	-3.25818	0.0805421	0.162243	FALSE	FALSE
KLLEGQVIQL			12.9461	9.8924	13.1838	13.4999	13.0343	12.1855	15.0305	15.2265	15.7333	13.6183	11.4862	14.4731	0.899132	-0.797505	0.493439	0.657337	FALSE	3.32267	-3.07591	0.0832356	0.181523	FALSE	1.18513	-0.857121	0.441072	0.542743	FALSE	FALSE
RLVECLETVL			12.1057	10.2347	11.0431	12.2265	11.959	10.6001	14.2846	14.0451	15.0058	9.23656	11.3028	10.2828	0.467324	-0.631861	0.561963	0.70782	FALSE	3.31732	-5.40365	0.0118914	0.0564004	FALSE	-0.853777	1.05953	0.349607	0.45625	FALSE	FALSE
EHVPGADIL	P32519	ELF1	13.1371	11.0964	10.3763	15.1026	15.1541	15.26	14.9347	14.785	14.8379	14.5782	10.4628	8.80286	3.6356	-4.39024	0.0476218	0.193323	FALSE	3.31593	-4.00487	0.056536	0.141391	FALSE	-0.255296	0.133983	0.902225	0.927856	FALSE	FALSE
IIDETMAQL			17.1421	16.0886	10.3339	17.5419	18.577	18.0185	17.7472	17.7113	18.0477	17.6438	17.3492	17.4665	3.5243	-1.64933	0.236095	0.439126	FALSE	3.31387	-1.56428	0.257595	0.380632	FALSE	2.96499	-1.40023	0.29604	0.404494	FALSE	FALSE
SLAAVSQQL	Q9Y490	TLN1	13.9289	13.8775	9.60943	14.3002	14.7939	14.0313	15.8481	15.4504	16.0518	14.734	14.4284	14.6717	1.90317	-1.31375	0.314214	0.511332	FALSE	3.31145	-2.29613	0.144804	0.260396	FALSE	2.13941	-1.49153	0.273337	0.381786	FALSE	FALSE
DEFGSWQEY	Q9H0J9	PARP12	18.9649	18.4366	18.2102	17.7122	15.9926	18.8881	11.5625	17.4031	12.2081	10.9408	10.2203	10.1243	-1.00628	1.15669	0.354107	0.544584	FALSE	-4.81266	2.58445	0.11926	0.228743	FALSE	-8.10877	23.7686	2.18731e-05	0.0109147	TRUE	TRUE
NEVLGREL			11.4797	11.2007	10.8303	15.5251	15.039	15.791	12.4931	11.1862	10.6099	12.2509	10.6493	10.7431	4.28147	-14.7864	0.000142282	0.0324546	TRUE	0.259513	-0.441348	0.694929	0.776322	FALSE	0.0442367	-0.0801457	0.942056	0.958253	FALSE	TRUE
DEFHFVAD			14.24	14.0243	13.6124	10.8228	10.7871	10.6787	11.7655	13.0157	13.4726	13.0414	12.3376	12.616	-3.19602	16.898	0.00216821	0.0590626	FALSE	-1.20766	2.22636	0.129551	0.242004	FALSE	-1.29388	4.70039	0.00955847	0.0450172	TRUE	TRUE
SLWEDYPHV			14.6234	11.1677	13.6361	11.9139	14.3242	11.1669	16.2735	16.2128	16.8537	14.4912	13.336	15.0861	-0.674108	0.481056	0.655743	0.775132	FALSE	3.30427	-3.15363	0.0793827	0.176182	FALSE	1.16206	-1.01142	0.387654	0.492567	FALSE	FALSE
PRAGAGPL			21.5736	21.6232	11.9954	21.6253	12.0018	21.6109	21.6039	21.6202	21.8747	20.8225	20.2923	20.1123	0.0152762	-0.0033722	0.997471	0.998001	FALSE	3.30218	-1.03121	0.410685	0.532223	FALSE	2.01161	-0.627034	0.594182	0.679613	FALSE	FALSE
THYDRAHIA			12.4825	10.6582	10.1253	13.416	13.9624	13.8366	14.2584	14.3652	14.5462	13.1578	12.9002	13.4365	2.64966	-3.617	0.0588887	0.214067	FALSE	3.30125	-4.59394	0.0420243	0.117442	FALSE	2.07615	-2.84293	0.0945117	0.180843	FALSE	FALSE
DEFHPFIEA	O00712;P08651;Q12857;Q14938	NFIB;NFIC;NFIA;NFIX	16.2041	16.2796	15.7393	15.3431	13.948	15.7305	15.4848	15.2522	15.995	14.6989	14.0087	14.605	-1.06714	1.88206	0.179574	0.380627	FALSE	-0.497008	1.79516	0.151721	0.268544	FALSE	-1.63682	5.96692	0.00473584	0.0328967	TRUE	TRUE
ILGPPPPSFHL			16.8447	15.4581	16.6438	13.2308	16.4795	16.1889	19.3321	19.5291	20.1104	18.0686	17.6324	18.1825	-1.01579	0.903395	0.440175	0.6164	FALSE	3.34161	-6.79648	0.00601768	0.0412316	TRUE	1.64564	-3.5469	0.0482181	0.116316	FALSE	TRUE
SLNDEVPEV			14.1797	9.82001	14.996	11.3773	10.8294	10.1708	16.2487	16.1026	16.5193	15.6792	15.327	15.5386	-2.20604	1.34182	0.30192	0.500435	FALSE	3.2916	-2.04285	0.176338	0.296511	FALSE	2.51636	-1.56305	0.257495	0.365704	FALSE	FALSE
KMLKNLVKV			10.4729	11.4958	10.5811	11.4506	11.4583	11.2447	13.7995	14.2516	14.5221	10.8405	10.6	13.627	0.534562	-1.61059	0.238048	0.4409	FALSE	3.34111	-8.63545	0.00190855	0.0257347	TRUE	0.839225	-0.819425	0.484853	0.584233	FALSE	TRUE
QEFQNFKTL	Q02224	CENPE	11.2989	10.028	10.961	10.6899	9.87158	11.5282	13.7426	14.443	14.1251	11.1553	10.4016	13.172	-0.0660699	0.10816	0.919329	0.951757	FALSE	3.34095	-7.75848	0.00419661	0.0347525	TRUE	0.813703	-0.894068	0.441211	0.542849	FALSE	TRUE
VYLDGILQI			10.6628	11.9738	10.6219	16.726	16.4715	15.7678	15.9512	11.6269	15.5462	9.82606	14.928	10.5329	5.23561	-9.90833	0.00122937	0.0510153	FALSE	3.28862	-2.27017	0.129368	0.24177	FALSE	0.676131	-0.408161	0.717966	0.7835	FALSE	FALSE
AGAPAGQAL			16.1701	16.6174	11.0306	16.1426	11.4132	11.0326	17.6915	17.7555	18.2326	18.057	17.7616	18.2797	-1.7432	0.716813	0.513394	0.671946	FALSE	3.28719	-1.82571	0.20718	0.329094	FALSE	3.42674	-1.90517	0.195284	0.300153	FALSE	FALSE
YLGRLAHEV			15.9923	15.8944	16.1006	16.4865	16.0931	15.6897	19.3632	19.0213	19.6204	20.0039	14.4087	19.9785	0.0940184	-0.395702	0.726509	0.828313	FALSE	3.33924	-18.2014	0.00108919	0.0210782	TRUE	2.13461	-1.14654	0.37003	0.47618	FALSE	TRUE
TEFHAKEQY			11.1434	13.5896	10.5031	11.2645	10.9035	11.342	14.7047	15.2109	15.1687	14.316	13.6417	13.7575	-0.575375	0.605583	0.604213	0.739097	FALSE	3.28276	-3.43981	0.0691987	0.161018	FALSE	2.15972	-2.24217	0.142809	0.241085	FALSE	FALSE
DESVGNVTF	P17181	IFNAR1	14.596	11.4884	11.5323	16.0146	16.9912	16.0065	17.9776	14.7225	14.7641	17.4615	16.8073	17.5792	3.79853	-3.51932	0.0550459	0.207847	FALSE	3.28253	-2.2028	0.0925135	0.193777	FALSE	4.74383	-4.49101	0.0380146	0.0997172	FALSE	FALSE
DEFIHKITL			13.6002	12.983	13.4434	13.9088	14.0661	13.7943	12.9487	13.2311	13.7071	10.476	11.3324	10.9072	0.580842	-2.88567	0.0717042	0.236845	FALSE	-0.0465921	0.161455	0.879792	0.91713	FALSE	-2.43703	7.88936	0.00190186	0.0234036	TRUE	TRUE
DEFKIGEL			21.259	20.9044	20.6428	20.5809	19.6478	21.0149	20.2132	20.1447	20.7094	19.7792	19.5141	19.9231	-0.520861	1.18082	0.329514	0.524408	FALSE	-0.579633	2.29939	0.0829957	0.181209	FALSE	-1.19661	5.56467	0.00752748	0.0400773	TRUE	TRUE
DEFKVDIRF	Q00341	HDLBP	18.9483	18.9438	18.4063	18.9081	18.8316	18.9959	13.8103	17.7001	18.4898	17.4497	17.6461	17.209	0.145725	-0.783156	0.506752	0.667642	FALSE	-2.09943	1.44048	0.282898	0.406521	FALSE	-1.33122	6.05419	0.00530037	0.0346087	TRUE	TRUE
DEFNGVPSY	Q96BD8	SKA1	19.0339	19.1419	18.282	18.3736	17.9859	18.8117	22.0435	21.7921	22.043	20.7267	20.3592	20.8331	-0.428845	1.18921	0.301071	0.499422	FALSE	3.1403	-11.0931	0.00419329	0.0347525	TRUE	1.82044	-5.94605	0.00912575	0.0440982	TRUE	TRUE
DEFPGSSA			14.2008	13.9234	13.5812	11.9742	13.3449	13.3376	16.4845	16.8948	16.914	15.1065	15.4758	15.6495	-1.01625	2.07543	0.143276	0.339413	FALSE	2.86262	-12.5869	0.000318239	0.0148085	TRUE	1.50877	-6.27889	0.00342497	0.0289355	TRUE	TRUE
ILLSQTTGV			10.5477	13.7031	14.7756	10.711	10.5074	12.6364	16.3413	16.2206	16.2965	15.865	16.0498	15.9771	-1.72381	1.19808	0.31547	0.512347	FALSE	3.27737	-2.58185	0.122765	0.233564	FALSE	2.95523	-2.32688	0.145001	0.243558	FALSE	FALSE
NEMIVTGQY			15.4019	15.2125	15.2646	14.9903	16.3611	15.4446	18.5555	18.3211	19.0006	16.9889	17.0898	17.7844	0.305673	-0.75091	0.528453	0.682723	FALSE	3.33271	-16.0905	0.00197443	0.0261008	TRUE	1.99471	-7.78113	0.0121342	0.0510593	FALSE	TRUE
EEMEAFPEKF	Q5JS54	PSMG4	11.1318	9.56986	11.1187	10.6711	11.4077	11.9358	13.4703	14.1638	14.0081	13.4267	12.0061	14.1088	0.731376	-1.15164	0.320157	0.516276	FALSE	3.27392	-5.85227	0.0140724	0.0615418	FALSE	2.57373	-3.18639	0.0347918	0.094545	FALSE	FALSE
IQDDMHLVI			12.5803	10.8653	10.3216	11.3202	13.0525	13.1589	15.6116	14.2441	13.7323	14.2224	13.8324	14.1042	1.25484	-1.38708	0.238874	0.441798	FALSE	3.27362	-3.71158	0.0219756	0.0797074	FALSE	2.79729	-4.05197	0.0508154	0.12042	FALSE	FALSE
TASPPPPPK	Q8IYB3	SRRM1	10.9172	13.6625	13.5847	14.5664	13.8564	14.7066	15.5337	16.0016	16.4485	15.7285	15.2291	15.6192	1.65502	-1.76063	0.201863	0.404879	FALSE	3.27317	-3.4811	0.0584783	0.144345	FALSE	2.80417	-3.06447	0.0859593	0.169572	FALSE	FALSE
DEFPLCGHM			17.3516	17.3213	16.7725	17.5832	16.4535	17.5196	15.6804	15.7733	16.8295	15.6	14.6158	14.7342	0.0369622	-0.089731	0.93418	0.960677	FALSE	-1.05408	2.54727	0.0848035	0.183523	FALSE	-2.16516	5.96761	0.00716834	0.039227	TRUE	TRUE
DEFQIATM	Q9P289	STK26	17.5267	17.0812	16.5867	15.8974	16.374	17.1253	19.8129	20.193	20.6068	18.9782	18.5184	19.3842	-0.599325	1.33535	0.257391	0.459489	FALSE	3.13936	-8.83562	0.00102667	0.0205142	TRUE	1.89537	-5.13491	0.00693914	0.0388253	TRUE	TRUE
DEFRQIIQRY	Q9ULG6	CCPG1	16.7528	16.6924	16.3668	17.5359	17.5457	17.1324	15.3974	14.4536	15.4152	15.4618	15.3376	14.783	0.800676	-4.41343	0.0119891	0.105114	FALSE	-1.51525	4.46318	0.0290815	0.09396	FALSE	-1.40986	5.8586	0.00833088	0.0422582	TRUE	TRUE
RHLDHVAAL			11.1757	10.2346	10.5904	11.3935	11.8289	10.4499	12.9631	14.1063	14.7476	12.9113	11.3728	12.4332	0.557184	-1.13517	0.327889	0.523081	FALSE	3.27208	-5.54955	0.0112666	0.0549494	FALSE	1.57223	-2.96097	0.0530944	0.123851	FALSE	FALSE
FLIDNGVSL	Q9Y4C8	RBM19	11.05	16.2375	16.442	17.063	16.2961	17.7774	17.9113	17.5827	18.0417	18.4393	18.1529	18.476	2.46903	-1.36008	0.294754	0.493528	FALSE	3.26876	-1.84725	0.204476	0.326302	FALSE	3.77957	-2.13873	0.165018	0.266436	FALSE	FALSE
DEFTTKLL	O00186	STXBP3	17.2968	17.4201	17.2612	17.4365	16.8071	17.6193	17.2955	17.4106	17.7086	16.5082	16.0134	16.2278	-0.038388	0.15315	0.891443	0.935775	FALSE	0.145504	-1.10099	0.362337	0.486381	FALSE	-1.07623	7.1209	0.0108288	0.0481909	TRUE	TRUE
HHTKVQYQL			12.5835	12.8757	12.1246	13.6245	12.8989	13.22	15.4204	15.9815	16.1073	15.1373	13.9038	15.0794	0.719877	-2.37504	0.0765063	0.244856	FALSE	3.30848	-10.8854	0.000406923	0.0151532	TRUE	2.17889	-4.76276	0.016451	0.0603564	FALSE	TRUE
DEGKLHVL	Q09161	NCBP1	14.4632	14.1292	14.0678	15.6409	15.572	15.8348	16.0151	15.5141	16.3321	15.4879	15.6222	15.392	1.46253	-10.0259	0.00120642	0.0508129	FALSE	1.73371	-6.47021	0.00753859	0.0454577	TRUE	1.28063	-9.16053	0.00245195	0.0253577	TRUE	TRUE
DEGPLDVSM	Q53HC0	CCDC92	10.3612	11.8072	10.6377	13.1476	14.6383	15.7866	16.1083	16.0997	16.9936	15.8888	15.3623	14.1679	3.58881	-4.06346	0.0236282	0.138328	FALSE	5.46518	-10.2491	0.000996201	0.0202636	TRUE	4.20433	-6.22886	0.003601	0.0296721	TRUE	TRUE
DEGVGLVH			18.4679	17.998	18.1109	16.7119	17.6008	16.6462	17.6856	17.1306	17.7858	16.3081	15.954	16.1457	-1.20598	3.55917	0.0420061	0.181743	FALSE	-0.658266	2.65273	0.0640282	0.153204	FALSE	-2.0563	11.7693	0.000498907	0.0168211	TRUE	TRUE
VLTSVTEAL	Q7Z401	DENND4A	16.3221	11.9709	15.938	11.5316	17.3316	15.8651	17.6829	18.0235	18.3159	16.5075	16.4112	16.7091	0.165772	-0.0743887	0.944438	0.966289	FALSE	3.26378	-2.32666	0.14125	0.256059	FALSE	1.79894	-1.2909	0.324961	0.432925	FALSE	FALSE
MEMVMTNNY			10.3982	10.8084	11.9081	11.4852	13.6308	12.5102	14.4869	13.7812	14.7235	12.2128	11.9488	11.6337	1.50385	-1.96268	0.127871	0.318594	FALSE	3.29228	-6.18574	0.00602696	0.0412563	TRUE	0.893533	-1.85833	0.176465	0.279238	FALSE	TRUE
AHASTTRLYL			11.884	12.1472	10.1449	10.3926	13.1975	12.8893	14.8063	14.2227	14.9339	13.5546	13.4228	13.5581	0.767799	-0.705837	0.523259	0.67919	FALSE	3.26228	-4.90397	0.0249951	0.0858676	FALSE	2.11981	-3.36603	0.0769951	0.157668	FALSE	FALSE
THAKSILNSM	Q53G59	KLHL12	15.4677	12.736	12.3691	14.2526	13.9773	13.8445	16.9573	16.5068	16.8945	10.418	10.9824	10.812	0.500509	-0.508215	0.660503	0.778387	FALSE	3.26193	-3.30297	0.0763911	0.171505	FALSE	-2.78677	2.8102	0.100175	0.18861	FALSE	FALSE
AMYVYPPNV			14.9048	13.5689	12.4773	12.4354	16.3732	11.7927	16.8106	16.5156	17.4009	15.8058	15.3563	15.6593	-0.116604	0.0731247	0.946443	0.96715	FALSE	3.25867	-4.35295	0.0312719	0.0981173	FALSE	1.95682	-2.73952	0.103443	0.192923	FALSE	FALSE
DEHAGVISV	O43504	LAMTOR5	21.1004	21.2093	20.6124	20.4828	20.7663	20.5667	20.2822	19.5994	20.4591	19.6537	19.6495	19.3206	-0.368799	1.82664	0.171609	0.372168	FALSE	-0.860496	2.68915	0.0615481	0.149236	FALSE	-1.4328	6.69003	0.00512459	0.034086	TRUE	TRUE
TLWYRSPEV			11.8152	11.0467	10.1183	10.198	10.7443	10.7197	13.5255	14.7927	14.5295	10.5679	10.9762	13.4121	-0.439397	0.841854	0.472252	0.641873	FALSE	3.28917	-5.26862	0.00721149	0.0447038	TRUE	0.65866	-0.649306	0.560816	0.650869	FALSE	TRUE
AAVQLIWVV	Q96HW7	INTS4	15.3001	10.4884	10.7177	15.9942	15.7994	15.3231	15.3371	15.062	15.8802	15.0955	15.2607	15.3901	3.53683	-2.23891	0.150556	0.348097	FALSE	3.25771	-2.0548	0.170489	0.290249	FALSE	3.08005	-1.96256	0.187945	0.292483	FALSE	FALSE
IEDEKLVRY			12.3357	13.3623	15.5385	15.0736	12.5909	12.93	16.9812	16.6811	17.3429	16.2829	10.7568	16.3185	-0.213986	0.174973	0.869899	0.922891	FALSE	3.25623	-3.3799	0.069419	0.161277	FALSE	0.707253	-0.340805	0.755878	0.813588	FALSE	FALSE
IHEDSTNRRRL			20.6226	11.8071	20.0797	20.9798	20.9249	20.7358	21.2116	19.4093	21.6562	21.1433	19.6562	20.4896	3.37703	-1.18355	0.358065	0.547688	FALSE	3.25588	-1.10975	0.372304	0.495622	FALSE	2.92653	-1.01453	0.413102	0.516538	FALSE	FALSE
DEHEGPALYY	P49721	PSMB2	16.2556	16.2473	15.7868	16.4661	15.9095	16.2436	14.4668	14.253	14.8859	14.8025	14.5409	14.8602	0.109835	-0.490471	0.649534	0.770813	FALSE	-1.56133	6.45278	0.0033136	0.0317652	TRUE	-1.36205	7.42584	0.00329933	0.0284599	TRUE	TRUE
DEHELLEHL			16.2264	16.2364	15.3548	14.4133	14.394	14.203	14.293	13.3648	14.3079	13.9131	13.155	13.4153	-1.60243	5.34492	0.0266875	0.147709	FALSE	-1.9506	4.564	0.0104102	0.0527828	FALSE	-2.44472	6.65775	0.00336089	0.0286631	TRUE	TRUE
DEHELNQLL			14.6125	14.0579	13.1516	13.6054	12.2029	13.4551	11.799	11.2629	12.6411	11.7212	10.5632	11.4671	-0.852855	1.3855	0.238274	0.441124	FALSE	-2.03967	3.48689	0.0253387	0.0865689	FALSE	-2.69019	4.87318	0.00896661	0.0437173	TRUE	TRUE
GILPMVPEV	O95793	STAU1	11.2782	16.8478	10.5333	10.0572	11.0461	10.8196	10.9237	18.4933	18.9966	17.9602	17.168	17.4739	-2.24545	1.11457	0.376729	0.564098	FALSE	3.25145	-0.989964	0.381847	0.504557	FALSE	4.64762	-2.3173	0.143107	0.241372	FALSE	FALSE
DEHEVNNTF			14.8244	15.0099	14.4621	15.104	14.6368	15.4486	14.1004	14.047	14.5005	13.8449	13.1911	13.627	0.297641	-1.04443	0.362376	0.551744	FALSE	-0.549482	2.55214	0.0639924	0.153154	FALSE	-1.2111	4.83213	0.0091183	0.0440739	TRUE	TRUE
DEHGFDNCL			19.9337	19.8252	19.2893	19.3905	18.0786	19.5106	17.3233	17.0719	17.7532	18.2264	17.8629	18.4428	-0.689498	1.37887	0.27009	0.471817	FALSE	-2.29998	8.16989	0.00122211	0.0218028	TRUE	-1.50538	5.75975	0.00487759	0.0333444	TRUE	TRUE
DEHGLHTKY			15.2225	14.8484	14.7889	16.0103	14.8938	15.8747	13.0239	12.2826	13.3175	13.3884	12.7802	12.9706	0.639656	-1.69652	0.202883	0.405816	FALSE	-2.07857	6.17665	0.010982	0.0543611	FALSE	-1.90685	8.46987	0.00145328	0.021636	TRUE	TRUE
YLSPVRSPK	P06400	RB1	13.1572	13.2799	13.3719	14.2051	15.735	14.5807	16.3847	16.5327	16.7273	15.8178	14.7736	15.532	1.57056	-3.38111	0.0736845	0.239828	FALSE	3.27857	-27.9978	4.21918e-05	0.00970739	TRUE	2.10478	-6.62536	0.0180577	0.0637159	FALSE	TRUE
RLLEIDPYL	Q04446	GBE1	14.3626	13.2041	14.3432	10.2252	13.2398	14.8123	16.9306	17.2855	17.5235	15.2618	15.4504	16.2117	-1.21084	0.865358	0.466936	0.637677	FALSE	3.2766	-7.80256	0.00573428	0.0401963	TRUE	1.67136	-3.47758	0.0284491	0.0834532	FALSE	TRUE
KLLDKISEL	Q96SB3	PPP1R9B	12.3732	10.8768	12.7031	11.3229	11.141	11.5486	15.1765	14.9528	15.5655	13.9572	14.0111	14.4942	-0.64685	1.12662	0.368766	0.557375	FALSE	3.2472	-5.50615	0.0206255	0.076975	FALSE	2.16978	-3.69462	0.050825	0.120429	FALSE	FALSE
DEHHSVNF	Q5UIP0	RIF1	18.3848	18.3875	17.9979	18.6979	18.7568	18.6911	17.8726	17.6251	18.0053	17.3269	16.7141	16.7976	0.458568	-3.49826	0.0677343	0.230459	FALSE	-0.422351	2.47348	0.0700789	0.162246	FALSE	-1.31048	5.66208	0.00705876	0.0389681	TRUE	TRUE
KLQNLNIFL	A0AVT1	UBA6	12.7854	10.3544	12.1861	14.6355	14.8234	14.4992	15.1654	14.0052	15.8927	14.1129	14.1117	15.2163	2.87738	-3.90292	0.056748	0.211045	FALSE	3.24577	-3.54823	0.02696	0.0896948	FALSE	2.70501	-3.30441	0.0466628	0.113716	FALSE	FALSE
HHSNILLTF	Q8WXH0	SYNE2	13.3027	11.0514	10.5058	16.2147	15.5154	15.8484	14.3106	14.6651	15.6199	13.6424	12.839	11.7844	4.23953	-4.82045	0.032717	0.161676	FALSE	3.24523	-3.44852	0.0455627	0.12337	FALSE	1.13529	-1.12291	0.335111	0.442379	FALSE	FALSE
DEHLRETQAQY			14.6428	14.8031	14.3483	14.7139	15.7243	15.5449	16.2433	16.2672	16.6758	15.8005	15.5963	15.2447	0.729656	-2.15526	0.129748	0.321109	FALSE	1.79738	-9.29014	0.000756553	0.0184345	TRUE	0.949131	-4.5204	0.0116142	0.049869	TRUE	TRUE
DEHNIQNY			17.3886	17.2644	16.9986	17.1491	16.1284	17.0063	15.8236	15.793	16.0329	15.7045	15.0867	15.0599	-0.455939	1.34409	0.287447	0.487515	FALSE	-1.33405	9.70038	0.00126769	0.0219989	TRUE	-1.93349	8.05917	0.0035528	0.029457	TRUE	TRUE
ALVRDILYV			11.2337	10.8062	11.2522	10.9227	11.2201	11.8527	14.2276	14.2989	14.582	12.7134	11.8418	14.1835	0.23449	-0.755195	0.504255	0.665729	FALSE	3.27216	-18.0296	9.81367e-05	0.0112895	TRUE	1.81553	-2.59864	0.111426	0.202898	FALSE	TRUE
VSSPQGSSL			15.7165	15.4278	10.981	15.3325	16.4921	16.3848	17.4944	17.0113	17.3449	17.8459	17.5116	17.6241	2.02804	-1.28628	0.315568	0.512379	FALSE	3.2418	-2.10604	0.167629	0.287152	FALSE	3.61877	-2.35629	0.141553	0.239629	FALSE	FALSE
DEHPKTMF			13.9043	14.1781	13.5209	15.2452	15.627	15.2345	14.252	11.953	14.4761	10.3015	9.93177	10.7495	1.50115	-6.52096	0.00442055	0.0728699	FALSE	-0.307393	0.371017	0.743042	0.816113	FALSE	-3.54018	11.658	0.000394611	0.0160207	TRUE	TRUE
HYQNALYL			10.9527	11.0779	10.0793	14.844	15.2085	14.6154	11.8284	11.4105	11.2367	11.8525	11.1916	11.1726	4.18601	-11.678	0.00113999	0.0494538	TRUE	0.788554	-2.1914	0.112138	0.219184	FALSE	0.702244	-1.82159	0.15026	0.249614	FALSE	TRUE
GLPEAPPFL			12.7025	14.763	10.2333	16.3888	16.7112	16.4537	16.0358	15.2226	16.1533	15.3523	15.31	15.1011	3.95162	-3.00943	0.0936671	0.271572	FALSE	3.23761	-2.4131	0.125844	0.237256	FALSE	2.68819	-2.04942	0.17605	0.278833	FALSE	FALSE
DEHPNVIRY	O75460	ERN1	18.5102	18.6214	17.7836	17.9024	18.0537	18.5388	20.547	20.637	21.0399	20.5821	20.0726	20.6037	-0.140121	0.430654	0.690844	0.80079	FALSE	2.43623	-8.03271	0.00317937	0.031395	TRUE	2.11441	-6.71515	0.00420957	0.0313891	TRUE	TRUE
SELQAFAH	Q15306	IRF4	15.1542	10.1554	14.7838	15.4246	15.6174	15.7671	16.6856	16.3481	16.7703	15.5118	15.2622	15.4622	2.23856	-1.38942	0.298309	0.49675	FALSE	3.23685	-2.00641	0.181014	0.301716	FALSE	2.04759	-1.27187	0.330816	0.438329	FALSE	FALSE
YAISNAEAF	Q9NV70	EXOC1	10.5711	14.181	11.4214	14.0478	10.6937	14.9218	15.298	15.1753	15.409	16.0311	15.6753	15.8472	1.16328	-0.689335	0.529501	0.682968	FALSE	3.23627	-2.96447	0.0965617	0.199003	FALSE	3.79336	-3.46605	0.0722661	0.151245	FALSE	FALSE
ILSVELPKI			11.4332	10.8776	11.3985	10.005	13.4067	13.1524	14.9116	14.6269	13.9677	12.9698	12.8711	11.0058	0.951631	-0.858385	0.47711	0.644751	FALSE	3.26564	-9.82661	0.00127742	0.0220024	TRUE	1.04581	-1.57588	0.238903	0.346937	FALSE	TRUE
ALMMTIVNL	Q02880	TOP2B	15.4603	16.0851	15.796	17.4388	17.861	17.4015	19.0982	18.663	19.3761	16.9374	16.4623	16.795	1.78662	-7.6671	0.00182096	0.0569665	FALSE	3.26529	-11.8716	0.00032088	0.014822	TRUE	0.95108	-4.15466	0.0160004	0.0593871	FALSE	TRUE
LLLDKKYAL			12.4646	12.2362	11.3673	12.4151	12.7877	12.3158	15.2857	15.0842	15.4881	10.3126	10.7149	10.5027	0.483494	-1.32892	0.284538	0.485372	FALSE	3.26329	-9.21769	0.00558405	0.0395989	TRUE	-1.51263	4.27432	0.0342176	0.0935494	FALSE	TRUE
DEIAQHAL			17.1506	17.2934	16.8529	16.2648	15.3221	16.784	16.5388	16.3377	16.8811	16.2175	15.9197	15.8828	-0.975346	2.18141	0.140991	0.336309	FALSE	-0.513129	2.50386	0.0689322	0.160657	FALSE	-1.0923	6.52045	0.00327096	0.0283954	TRUE	TRUE
FGLARAFGV			12.678	12.1912	10.1507	10.4207	10.6873	11.9044	14.6902	14.6303	15.3936	13.3262	13.2076	14.0394	-0.669179	0.744507	0.506875	0.667761	FALSE	3.23139	-3.97938	0.0424916	0.118178	FALSE	1.8511	-2.26686	0.128181	0.223177	FALSE	FALSE
DEIDAIATKRF	P43686	PSMC4	14.8641	14.7602	14.1369	15.1633	15.398	15.1366	12.2588	11.647	10.5552	10.5767	10.0117	11.2248	0.645582	-2.66995	0.0909394	0.266952	FALSE	-3.10005	5.66158	0.0131557	0.0593642	FALSE	-3.98266	9.53653	0.00138235	0.0212662	TRUE	TRUE
DENRNITF			11.2407	10.7103	10.8892	15.1583	15.0478	15.0805	14.2405	14.3342	10.4862	10.3366	13.8666	10.0351	4.14877	-26.0594	0.000931188	0.0478464	TRUE	2.07354	-1.62389	0.242272	0.365224	FALSE	0.465983	-0.375845	0.742157	0.802666	FALSE	TRUE
LAQAMETAL			13.3027	11.2033	10.3134	11.931	14.7341	14.5934	14.8187	14.7598	14.9294	14.6892	14.6561	15.0553	2.14642	-1.6881	0.166722	0.36644	FALSE	3.22952	-3.63859	0.0672896	0.158229	FALSE	3.19375	-3.567	0.0662817	0.14273	FALSE	FALSE
DEIDFKET			12.9936	12.8705	11.7103	13.5678	13.1988	13.3415	10.7481	11.2077	12.7974	10.5151	9.71395	9.8327	0.844525	-1.99797	0.168148	0.367825	FALSE	-0.940392	1.26507	0.284335	0.408028	FALSE	-2.50422	5.22799	0.0106072	0.0478512	TRUE	TRUE
VLISGVVHEI			14.0071	11.6767	11.2423	11.2563	13.8135	12.5824	13.8735	16.1309	16.607	12.8268	13.3296	13.9851	0.242076	-0.213795	0.841384	0.904222	FALSE	3.22851	-2.68328	0.0550593	0.139008	FALSE	1.07186	-1.16306	0.340484	0.447503	FALSE	FALSE
DEIDFKETGF	Q5H9R7	PPP6R3	14.8167	15.1135	14.6394	16.3518	15.9471	16.3985	16.3915	13.729	14.6644	13.6467	13.559	13.1263	1.3759	-6.90851	0.00231369	0.0595581	FALSE	0.0717609	-0.0906066	0.935627	0.955892	FALSE	-1.41251	6.65919	0.00285752	0.0268317	TRUE	TRUE
KIDDKPVKI			11.4013	12.1428	11.9091	12.6569	12.1021	12.6874	14.4913	15.2398	15.4727	11.173	13.7321	14.4139	0.6644	-2.29121	0.0850311	0.257757	FALSE	3.2502	-8.82782	0.00131284	0.0222281	TRUE	1.28861	-1.27524	0.320453	0.428611	FALSE	TRUE
FAQAMMSVL			11.3313	13.9477	11.1407	11.3438	14.0685	12.0502	15.448	15.1929	15.4506	14.6991	14.4262	15.1116	0.347596	-0.285092	0.78987	0.871939	FALSE	3.22395	-3.54429	0.0693938	0.161272	FALSE	2.60571	-2.81016	0.0962696	0.18307	FALSE	FALSE
DEIDISSY	Q13838	DDX39B	16.1872	15.7305	15.1409	15.6392	14.8573	15.8763	18.9649	18.7213	19.4317	18.1464	17.8861	18.4122	-0.228583	0.529337	0.624594	0.753104	FALSE	3.35311	-9.1207	0.00138038	0.0226456	TRUE	2.46206	-7.26723	0.00571235	0.0357611	TRUE	TRUE
DEIEEHNIKIY	Q15019	SEPTIN2	15.096	15.1606	14.8587	16.2885	16.6722	17.0726	14.2832	14.3195	15.3792	14.3603	14.078	14.1585	1.63932	-6.71147	0.00997148	0.0973501	FALSE	-0.377781	1.01835	0.404944	0.526872	FALSE	-0.839497	6.74848	0.00258538	0.0258263	TRUE	TRUE
LEHSAHVL			9.83828	10.0466	11.7757	11.8702	11.3834	12.4219	13.5067	13.6377	14.1656	13.1673	12.4329	12.7877	1.33832	-1.95833	0.148139	0.345319	FALSE	3.21649	-4.9774	0.0253394	0.0865689	FALSE	2.24245	-3.45196	0.054903	0.126516	FALSE	FALSE
DEIEGKRTF			14.6153	14.3248	14.3243	16.0329	16.3995	16.4207	17.5723	17.8972	18.2824	17.4029	16.6645	16.9384	1.86285	-11.726	0.000428721	0.0379425	TRUE	3.49581	-15.4014	0.000785294	0.0185629	TRUE	2.58044	-10.9208	0.00230796	0.0248904	TRUE	TRUE
DEIELTGIYH	P49736	MCM2	20.1612	20.1538	19.7311	19.8825	19.5614	19.7666	19.156	18.7562	19.378	18.5345	18.1065	17.9244	-0.278541	1.63499	0.188243	0.39004	FALSE	-0.918627	3.97845	0.0183441	0.0718734	FALSE	-1.82692	7.94258	0.00170091	0.0226209	TRUE	TRUE
ALRESWKTK			10.8184	10.6862	12.7066	13.609	13.9457	14.0306	14.4147	14.7073	14.7325	14.8545	13.9728	14.18	2.45802	-3.69561	0.0588514	0.214067	FALSE	3.21444	-4.86693	0.0360921	0.106949	FALSE	2.93204	-4.16046	0.0320902	0.0900762	FALSE	FALSE
DEIEPAAM			13.0047	11.8916	13.2634	11.4903	10.8719	12.0656	16.9173	17.1541	17.2414	15.6418	15.8144	16.1472	-1.24398	2.28693	0.0867155	0.26031	FALSE	4.38437	-10.1537	0.00675101	0.0436321	TRUE	3.14791	-7.05517	0.0105067	0.047618	TRUE	TRUE
DEIERTKQF			11.3087	11.649	11.8395	13.8956	14.126	13.9041	14.3249	13.9833	14.6024	14.2877	13.6659	13.4711	2.3762	-13.7654	0.000997063	0.0479755	TRUE	2.70447	-11.4125	0.000374835	0.0150979	TRUE	2.20917	-7.58904	0.00311643	0.0278322	TRUE	TRUE
IAAPSMVAM			11.4727	12.9612	10.5844	11.4488	10.761	10.0837	14.5484	14.5028	15.6031	14.3879	13.658	14.0685	-0.908251	1.13882	0.333462	0.527462	FALSE	3.21202	-4.11281	0.0259956	0.087812	FALSE	2.36536	-3.26332	0.0655779	0.141539	FALSE	FALSE
YLPDKLPKV			11.2906	12.0432	8.3953	12.0934	11.5888	11.7127	13.4802	13.7291	14.1547	13.0393	12.5042	14.1429	1.22196	-1.08882	0.38645	0.572118	FALSE	3.21164	-2.84403	0.0976258	0.200331	FALSE	2.65246	-2.18831	0.125368	0.220036	FALSE	FALSE
IGYPITLYL			10.291	11.4315	10.7771	15.8242	15.6187	15.6855	11.8808	14.8988	15.3545	14.8129	10.4063	9.45196	4.87624	-14.5153	0.00360068	0.0676917	FALSE	3.21152	-2.81983	0.0878184	0.187257	FALSE	0.723852	-0.42989	0.706398	0.773976	FALSE	FALSE
DEIFHVDM	P01903	HLA-DRA	15.1032	15.1266	14.6897	17.698	17.6306	18.2337	18.0451	17.9579	18.6092	16.3227	15.9424	16.366	2.88095	-12.1155	0.000415683	0.0377558	TRUE	3.23089	-12.9955	0.000393017	0.0151532	TRUE	1.23721	-6.32657	0.00322515	0.0281342	TRUE	TRUE
DEIGIPVAL	Q8TCT7	SPPL2B	18.2463	18.4631	18.6007	19.874	18.9027	19.8569	21.5228	21.2563	21.7162	20.7186	20.3036	20.8517	1.10781	-3.28625	0.0631339	0.221579	FALSE	3.06174	-18.1641	8.36569e-05	0.0110686	TRUE	2.18792	-11.2403	0.000887011	0.0188075	TRUE	TRUE
AAAANPIAL			14.8025	11.1534	11.6567	12.1503	14.7422	10.5976	15.5171	15.6282	16.0968	15.3301	14.7205	15.3475	-0.0408041	0.0245386	0.981602	0.98939	FALSE	3.20987	-2.77791	0.103325	0.207825	FALSE	2.5952	-2.2368	0.146969	0.245763	FALSE	FALSE
DEIGKMELF			17.3982	17.2362	16.7588	17.1561	16.7869	16.7362	15.6967	15.0659	15.5441	15.7586	15.3019	15.5081	-0.238039	1.02111	0.371652	0.559647	FALSE	-1.6955	6.27792	0.00328794	0.0316588	TRUE	-1.60822	6.90327	0.00355169	0.029457	TRUE	TRUE
IHELMHPVL			11.1579	11.9356	11.3385	14.1488	14.0871	14.2963	16.2323	11.4024	16.4261	10.0377	10.8573	15.3799	2.70006	-11.1089	0.00495911	0.0751949	FALSE	3.20955	-1.93353	0.187835	0.308872	FALSE	0.614293	-0.366171	0.748144	0.807328	FALSE	FALSE
FRSGSSRVL			11.0343	10.7118	10.2464	14.5329	14.9645	14.8532	11.5395	14.9412	14.8122	14.8053	9.8763	9.77901	4.11934	-15.6779	0.00041934	0.0377979	TRUE	3.10011	-2.72829	0.102822	0.206994	FALSE	0.822663	-0.491107	0.670379	0.744279	FALSE	TRUE
APVGGSPGL			11.5178	14.1404	11.6836	10.2126	11.9517	13.4391	15.6076	15.3094	16.0415	16.3421	16.2654	16.0775	-0.579456	0.459795	0.669747	0.785436	FALSE	3.20558	-3.66713	0.0558664	0.140391	FALSE	3.78106	-4.44027	0.0457098	0.112266	FALSE	FALSE
DEIGQLAF			10.125	11.3336	9.6396	15.9932	15.8252	16.3288	17.024	16.6599	16.6319	17.0976	17.0818	17.1101	5.68298	-10.8254	0.00471651	0.0740011	FALSE	6.40587	-12.3367	0.00411211	0.0345154	TRUE	6.73043	-13.3612	0.0055435	0.0354562	TRUE	TRUE
FEVNVAEL			14.4877	11.3974	11.4635	14.0791	10.5905	14.224	15.5194	15.7514	15.6875	15.1721	14.6817	14.9857	0.514954	-0.329017	0.759009	0.850927	FALSE	3.2032	-3.13548	0.0874072	0.186823	FALSE	2.49694	-2.42604	0.131335	0.227508	FALSE	FALSE
AMLGHKPVGV			11.0042	11.976	9.81089	11.6303	12.5022	9.72532	13.8376	14.1625	14.3964	12.8428	10.5411	10.225	0.355567	-0.344673	0.748838	0.84392	FALSE	3.2018	-4.95084	0.029675	0.0951129	FALSE	0.272599	-0.26321	0.806282	0.854131	FALSE	FALSE
VATHSTLVL			13.3021	11.5472	10.4728	14.6176	15.0539	14.6384	15.0737	14.5517	15.2988	15.0917	15.0377	15.2999	2.99593	-3.58055	0.0641794	0.223435	FALSE	3.20073	-3.74905	0.0520928	0.134256	FALSE	3.36907	-4.06678	0.0537655	0.12477	FALSE	FALSE
DEILGRSAF	Q15042	RAB3GAP1	12.1292	11.4663	11.5058	15.8341	15.842	16.1375	12.1612	12.4236	11.59	15.3614	14.7615	14.7642	4.23743	-17.8986	0.000538329	0.0406519	TRUE	0.357842	-1.09587	0.335737	0.460095	FALSE	3.26193	-11.1299	0.000381639	0.0159453	TRUE	TRUE
YHHCVINKL			13.5362	11.4963	11.8261	13.2966	12.8222	13.7464	15.4361	15.1917	15.8265	11.4765	12.8736	9.73394	1.00218	-1.46047	0.250183	0.452845	FALSE	3.19855	-4.85606	0.0289257	0.0936321	FALSE	-0.924872	0.835824	0.45553	0.556592	FALSE	FALSE
HHHDYHHIL	Q13433	SLC39A6	12.5816	15.8968	11.1716	11.7502	11.883	11.3613	16.1559	16.2868	16.8006	15.9206	15.4859	15.365	-1.55185	1.1012	0.383232	0.569389	FALSE	3.19776	-2.26108	0.147357	0.263498	FALSE	2.37386	-1.68282	0.230928	0.338632	FALSE	FALSE
VEFEGQTRW	Q8N3P4	VPS8	10.0818	11.2675	9.99275	11.4626	11.5043	11.4466	12.9653	13.4348	14.6443	10.4789	10.3907	14.0097	1.0238	-2.48959	0.130061	0.32142	FALSE	3.23408	-4.99659	0.00826623	0.0475866	TRUE	1.17906	-0.935207	0.431847	0.534249	FALSE	TRUE
DEINKAFEL	P11766	ADH5	14.6908	14.7405	14.5072	14.904	13.9711	14.6907	13.3619	13.5375	13.0088	13.1425	12.7325	12.6761	-0.124221	0.426873	0.706872	0.813691	FALSE	-1.34343	7.86211	0.00547573	0.0392717	TRUE	-1.7958	11.0044	0.00191775	0.0234976	TRUE	TRUE
DEIQTVHSEY	Q9UQL6	HDAC5	16.4302	16.6099	15.8122	16.665	15.9809	16.7537	15.0613	15.059	15.4938	13.7526	13.455	13.5258	0.182437	-0.531181	0.623423	0.752268	FALSE	-1.07938	3.83413	0.026827	0.0894066	FALSE	-2.70626	10.5012	0.00368789	0.0299002	TRUE	TRUE
DELELHQRF	Q15326	ZMYND11	16.5677	14.7855	17.5586	14.2286	14.611	18.4626	19.3192	19.2818	19.8907	19.956	19.712	19.8428	-0.536561	0.340277	0.754321	0.848027	FALSE	3.19332	-3.82483	0.0519094	0.133988	FALSE	3.53302	-4.33835	0.0479337	0.115888	FALSE	FALSE
ALDTTRHEL			13.1808	13.1434	16.6044	16.2756	12.7114	13.6922	17.4653	17.3235	17.7121	17.1457	16.477	16.7108	-0.0831049	0.0531296	0.96019	0.976124	FALSE	3.19082	-2.76721	0.107251	0.213175	FALSE	2.4683	-2.12038	0.161008	0.261622	FALSE	FALSE
TLFNVIKSV	Q14573	ITPR3	10.7014	10.0162	9.3675	10.1239	11.1896	10.9472	13.5017	13.0204	13.2565	12.0961	11.6954	12.6534	0.725204	-1.44369	0.22442	0.42859	FALSE	3.23117	-7.89204	0.00779037	0.0460506	TRUE	2.1199	-4.46445	0.0137748	0.0548212	FALSE	TRUE
KIADFGLARV			11.6304	12.4241	13.7437	10.3305	11.3208	10.8298	15.9518	15.6061	15.8091	15.6443	11.5956	10.3001	-1.77235	2.60873	0.0849382	0.257596	FALSE	3.18962	-5.10812	0.0325373	0.100481	FALSE	-0.0860596	0.0499338	0.96379	0.97452	FALSE	FALSE
KLAEALPSL	P33076	CIITA	12.062	14.0428	14.3557	15.6015	15.4852	16.0075	16.6196	16.2312	17.1781	15.5536	15.3342	9.37848	2.2112	-3.00696	0.0849407	0.257596	FALSE	3.18947	-4.14808	0.0340789	0.103392	FALSE	-0.0647441	0.0301628	0.978181	0.984313	FALSE	FALSE
DEIQVQVF	Q8TEM1	NUP210	15.4613	15.7381	15.0659	15.4768	12.1596	15.6167	18.1444	18.2587	18.3247	17.3044	16.9408	17.5023	-1.00406	0.87576	0.469009	0.639143	FALSE	2.82087	-13.9613	0.00289434	0.0301323	TRUE	1.82743	-7.16304	0.00223722	0.0245633	TRUE	TRUE
DEISFADF	Q15042	RAB3GAP1	10.6987	10.7971	11.9952	15.8442	11.2729	16.3239	16.4212	15.4478	10.7671	16.2447	15.951	16.3329	3.31668	-1.99469	0.169007	0.369159	FALSE	3.04839	-1.69894	0.218546	0.340591	FALSE	5.01254	-11.5918	0.00429707	0.0316206	TRUE	TRUE
IEVSVPRF	Q96I24	FUBP3	14.2973	15.1735	11.1781	16.3024	15.1106	16.186	16.6512	16.3934	17.1619	15.483	15.0831	15.3263	2.31669	-1.82362	0.188796	0.390589	FALSE	3.18587	-2.58327	0.11487	0.22303	FALSE	1.74784	-1.43502	0.285637	0.393499	FALSE	FALSE
YLLTESSKL	Q86X83	COMMD2	11.7148	11.1827	15.0869	16.3437	16.0958	11.9692	16.4191	15.2271	15.8893	16.0611	15.3584	12.5544	2.14143	-1.14352	0.3179	0.514197	FALSE	3.18369	-2.50666	0.11202	0.219058	FALSE	1.99654	-1.2284	0.287702	0.395713	FALSE	FALSE
THVGSAAAL	P12694	BCKDHA	14.2303	14.3662	9.97664	14.3883	15.2507	15.0595	15.9219	15.9121	16.2867	15.6781	14.7086	15.1148	2.0418	-1.3941	0.290822	0.490395	FALSE	3.18254	-2.20043	0.156926	0.274426	FALSE	2.30944	-1.57295	0.247707	0.356076	FALSE	FALSE
DEVLFTGV	Q9Y5X3	SNX5	17.1787	18.7402	17.7536	17.5606	16.4839	17.7751	21.0421	21.2023	20.9741	20.8488	20.5308	21.1959	-0.617647	1.01891	0.366785	0.555842	FALSE	3.18204	-6.90344	0.0181483	0.0713848	FALSE	2.96767	-5.99835	0.0125964	0.0522706	FALSE	FALSE
DEISFVNF	Q08945	SSRP1	19.2945	19.5596	19.1237	19.7265	19.3119	19.9579	22.3521	21.1111	22.3506	20.9754	20.8525	21.6888	0.33951	-1.49189	0.219847	0.42395	FALSE	2.61198	-6.04019	0.0172344	0.0692824	FALSE	1.8463	-6.36801	0.00870591	0.0431423	TRUE	TRUE
GLSVIIPHV	Q15048	LRRC14	10.33	15.5555	13.9999	16.0762	15.7739	16.0695	17.1754	16.2867	15.9633	15.8317	15.6525	15.6915	2.67806	-1.72526	0.225596	0.429398	FALSE	3.18	-1.99889	0.170965	0.29063	FALSE	2.4301	-1.56779	0.257162	0.365331	FALSE	FALSE
LAPPPPPAA			11.6944	12.2361	11.3671	12.2922	11.6515	10.2308	14.9468	14.9511	15.0728	13.5225	12.8823	13.1894	-0.374342	0.567454	0.614541	0.745623	FALSE	3.22436	-12.56	0.00514738	0.0381366	TRUE	1.43219	-4.56629	0.0126486	0.0523775	FALSE	TRUE
KAFNWFSTL	Q9UII5;Q8IYN0	ZNF107;ZNF100	12.5484	11.0351	10.3179	10.8395	10.5875	10.6041	14.6932	13.7135	15.0307	13.8772	13.829	14.1799	-0.623413	0.941125	0.443443	0.619048	FALSE	3.17865	-4.14454	0.0214455	0.0786105	FALSE	2.66159	-3.99337	0.0524092	0.122834	FALSE	FALSE
EEVHVPAL	O75643	SNRNP200	11.2327	15.1822	14.7433	15.5598	16.5463	16.0712	17.329	17.0648	16.2998	16.3034	15.8888	15.9257	2.3397	-1.82528	0.197492	0.400019	FALSE	3.17844	-2.46904	0.118703	0.228054	FALSE	2.31992	-1.84592	0.203399	0.309088	FALSE	FALSE
DEISTCHQL			14.1849	14.0655	13.8679	15.3276	15.0449	15.3761	12.1185	9.10472	12.8911	11.6984	11.6889	11.6239	1.21009	-8.73062	0.00100163	0.0479755	TRUE	-2.668	2.30238	0.146309	0.262101	FALSE	-2.36907	24.8486	0.000848261	0.0186752	TRUE	TRUE
AVQKAIPMYK	P36543	ATP6V1E1	11.2667	11.7757	11.2821	11.5819	10.3578	11.9298	10.0614	16.6308	17.1651	8.77247	16.452	9.93926	-0.15166	0.300216	0.787328	0.870154	FALSE	3.17756	-1.38747	0.298459	0.422722	FALSE	0.279738	-0.116797	0.917601	0.939748	FALSE	FALSE
DEITYVEL	Q00839	HNRNPU	16.2572	16.169	15.7548	17.1267	18.7113	17.3024	19.6974	19.4699	19.6593	18.3417	18.2442	18.7183	1.65314	-3.14964	0.0700635	0.234076	FALSE	3.54856	-20.8612	0.000377459	0.0151181	TRUE	2.37445	-11.2078	0.000370258	0.0158081	TRUE	TRUE
DEIVKALL			12.9948	12.9786	12.3929	14.6463	15.7808	15.5485	14.7866	13.979	15.2655	14.5511	14.0157	14.4282	2.53642	-6.36265	0.00656005	0.0840067	FALSE	1.88827	-4.44906	0.0206488	0.0770126	FALSE	1.54291	-6.0323	0.00430669	0.0316573	TRUE	TRUE
ILNEVDISV	O94915	FRYL	15.9626	16.7104	10.5768	14.8992	17.0504	11.3842	17.3848	17.1913	18.1899	16.7424	16.6678	16.5353	0.0279663	-0.0110034	0.99176	0.994546	FALSE	3.17206	-1.62166	0.240445	0.363396	FALSE	2.23188	-1.15465	0.367363	0.47389	FALSE	FALSE
NAYPYCRTV			11.9978	11.2609	10.2075	16.9889	12.3871	17.8013	13.6412	14.9741	14.364	15.4896	11.9758	11.6121	4.57038	-2.59098	0.102699	0.284503	FALSE	3.17106	-4.90295	0.00984922	0.0512303	FALSE	1.87043	-1.39474	0.267297	0.375745	FALSE	FALSE
EEWLRPVM			9.99769	12.0278	11.2274	11.2463	11.0038	10.9282	10.5331	15.8683	16.364	11.3312	9.1295	11.3662	-0.0248988	0.0416274	0.970409	0.982748	FALSE	3.17084	-1.61971	0.225938	0.34787	FALSE	-0.475319	0.502182	0.64315	0.720694	FALSE	FALSE
DEIVVSTY	Q8IWZ6	BBS7	11.5463	10.6316	12.9024	10.5803	11.3036	11.2094	16.3399	16.884	16.7831	15.7803	14.6314	16.3235	-0.6623	0.949395	0.425873	0.604714	FALSE	4.97558	-7.31198	0.0129552	0.0588919	FALSE	3.88498	-4.69781	0.0110758	0.0487762	TRUE	TRUE
IHSENFQTLL			10.944	12.0461	10.8669	13.432	13.5711	13.6371	10.7885	15.6658	16.908	13.1667	10.7649	14.1142	2.26106	-5.86295	0.024843	0.142023	FALSE	3.1684	-1.66233	0.228753	0.350893	FALSE	1.39627	-1.30848	0.295364	0.40381	FALSE	FALSE
ITAEILREL	P49815	TSC2	11.8936	11.8133	10.417	12.1733	13.6045	11.6004	14.7027	14.3048	14.6186	13.992	11.6123	14.8173	1.08477	-1.41834	0.232186	0.435643	FALSE	3.16738	-6.40635	0.0173061	0.0694491	FALSE	2.09924	-1.95511	0.147491	0.246456	FALSE	FALSE
GLGPPGRSV	Q68D10	SPTY2D1	17.1345	12.3724	17.1761	10.8002	17.6354	11.5085	18.8061	18.4414	18.9369	18.1349	17.9853	18.2397	-2.24634	0.834218	0.454976	0.628666	FALSE	3.16711	-1.97792	0.184372	0.305259	FALSE	2.55898	-1.60331	0.249532	0.357879	FALSE	FALSE
KLWQTPLHV			16.2561	11.6948	16.5202	14.0741	12.7632	12.2811	18.0551	17.5548	18.3625	17.0456	16.6659	16.9609	-1.78428	1.07785	0.37527	0.562688	FALSE	3.16707	-1.99953	0.178034	0.298233	FALSE	2.06708	-1.31616	0.31754	0.425921	FALSE	FALSE
FELTVERL			11.247	11.4868	9.66599	11.4779	11.603	11.4782	15.1181	10.4443	16.3385	12.8673	10.7937	14.2674	0.71976	-1.2568	0.334583	0.528356	FALSE	3.16706	-1.68027	0.213721	0.33514	FALSE	1.84287	-1.58942	0.205544	0.311559	FALSE	FALSE
LELDIREVY	P36915	GNL1	15.4108	13.1551	15.131	10.1439	14.2791	14.3282	17.6091	17.4736	18.1149	15.8751	15.7559	16.3347	-1.64856	1.05828	0.368047	0.55698	FALSE	3.16693	-4.30167	0.0387636	0.111514	FALSE	1.42295	-1.94534	0.177007	0.279835	FALSE	FALSE
DEIYVAGL	O60506	SYNCRIP	16.3064	15.449	16.122	10.1227	12.6453	15.1779	19.5842	19.605	19.8638	18.8682	18.2531	19.4381	-3.31044	2.23316	0.147525	0.344669	FALSE	3.72528	-13.5148	0.00223387	0.0273298	TRUE	2.89407	-6.72919	0.00323475	0.0281911	TRUE	TRUE
LEARLVSLY			11.711	10.8097	10.8244	11.8569	11.8567	11.3674	13.5603	13.637	15.6337	10.3171	10.2792	12.4797	0.578627	-1.70307	0.184149	0.385909	FALSE	3.16196	-4.26575	0.0282157	0.0921912	FALSE	-0.0896887	0.114114	0.917223	0.939547	FALSE	FALSE
KVKLKYQHL			11.6778	10.9238	9.7891	11.0112	9.88105	10.8269	13.7784	13.7501	14.3363	9.80366	13.3906	14.108	-0.223839	0.34383	0.751182	0.845693	FALSE	3.15806	-5.43436	0.0197458	0.0750919	FALSE	1.63721	-1.13685	0.34755	0.454395	FALSE	FALSE
DEYKVKFL			13.1226	12.558	12.3625	13.1023	13.0345	12.6776	15.7892	15.7885	16.1015	14.9265	13.8362	14.6419	0.257117	-0.976872	0.396522	0.580678	FALSE	3.21205	-12.8197	0.00142935	0.0229261	TRUE	1.78719	-4.48889	0.0140763	0.0553912	FALSE	TRUE
THAGVRLYF			11.0727	11.1074	12.1137	11.0008	10.8654	11.6566	14.8044	14.1658	14.9565	10.5951	9.25872	10.7015	-0.25702	0.612233	0.576702	0.718907	FALSE	3.21097	-7.67096	0.00233651	0.0277899	TRUE	-1.24617	2.16266	0.102672	0.191846	FALSE	TRUE
LLDGVPVAL			11.2108	11.2391	11.3848	10.5744	16.2649	11.0262	11.8983	15.3607	16.0297	10.8816	10.4198	11.7141	1.3436	-0.735419	0.538518	0.68919	FALSE	3.15133	-2.45931	0.132671	0.245946	FALSE	-0.273062	0.71382	0.546875	0.638412	FALSE	FALSE
KVLEVTEEFGV			13.7853	11.4943	13.1936	11.5077	11.7618	12.1716	15.6425	15.6898	16.5933	13.4623	13.799	14.2457	-1.01067	1.41678	0.276143	0.477662	FALSE	3.15078	-4.18366	0.0288577	0.0935288	FALSE	1.01124	-1.39837	0.275896	0.384273	FALSE	FALSE
TQILQSPAF	Q9UEY8	ADD3	14.6107	11.4257	11.9644	16.2485	16.1274	17.0601	15.5779	15.4543	16.4189	11.3126	14.4152	14.8144	3.81174	-3.7119	0.0508434	0.199227	FALSE	3.1501	-3.05874	0.0743968	0.168512	FALSE	0.847129	-0.571961	0.598351	0.68291	FALSE	FALSE
DEKAFVFSV	Q6PH81	C16orf87	19.4152	18.985	18.489	18.3311	17.3778	18.5169	18.3946	18.2857	18.2919	17.1961	16.5812	17.2167	-0.887803	2.00475	0.120598	0.309329	FALSE	-0.639007	2.36725	0.137294	0.251453	FALSE	-1.96507	5.79237	0.00527233	0.034545	TRUE	TRUE
MSAVITEGV			10.5796	13.2051	10.782	12.0623	11.4965	13.32	14.5601	14.5385	14.9101	13.887	14.0532	13.7168	0.770709	-0.770021	0.491272	0.655716	FALSE	3.14737	-3.69407	0.0621722	0.150222	FALSE	2.36349	-2.78376	0.105372	0.195166	FALSE	FALSE
DEKDFYLY	Q9GZR7	DDX24	17.5515	17.561	17.1816	17.4062	16.2646	17.4379	16.2628	15.9232	16.8802	16.2682	16.0148	16.4545	-0.395137	0.974075	0.417245	0.598203	FALSE	-1.07597	3.50821	0.0445857	0.121799	FALSE	-1.18555	6.64306	0.00266912	0.026111	TRUE	TRUE
DEKEFQVPM			16.9468	16.6843	16.19	15.0579	10.4325	15.4922	14.4159	14.6902	15.2921	13.451	13.5121	13.856	-2.94617	1.80287	0.208607	0.412176	FALSE	-1.80764	5.30358	0.00647551	0.0428649	TRUE	-3.00067	11.7599	0.00101478	0.0194746	TRUE	TRUE
GLFGKELHKV	Q9BXW6;Q9H1P3	OSBPL1A;OSBPL2	11.6382	15.8666	15.5412	12.1755	14.4182	15.7791	17.3462	17.2886	17.8498	17.901	17.3738	17.6523	-0.224407	0.130672	0.902721	0.942441	FALSE	3.14621	-2.29629	0.144312	0.259645	FALSE	3.29369	-2.40944	0.13451	0.231416	FALSE	FALSE
IEKQFLLY	Q96GC9	VMP1	15.3679	12.4411	13.7304	16.5047	16.1788	16.9135	17.061	15.3482	18.5544	15.3656	15.4173	15.898	2.68589	-3.07619	0.0788029	0.248292	FALSE	3.1414	-2.50298	0.0670504	0.157828	FALSE	1.71382	-1.98436	0.176123	0.278928	FALSE	FALSE
DEKELRTSF			15.75	15.5504	15.4217	15.2618	15.254	15.9611	17.4734	17.6161	18.1238	17.3608	17.126	17.6106	-0.0817245	0.32287	0.770589	0.859221	FALSE	2.1637	-9.86788	0.00259254	0.0288078	TRUE	1.79178	-10.5758	0.000847579	0.0186752	TRUE	TRUE
GPYGGGGQY			11.3076	11.8538	10.751	11.108	16.3934	11.8378	15.9019	16.2114	11.2212	10.7669	9.93125	14.6562	1.80896	-1.0742	0.38846	0.573782	FALSE	3.14066	-1.90876	0.187263	0.308298	FALSE	0.480641	-0.322528	0.775263	0.829203	FALSE	FALSE
DEKFLSEVF	Q5MIZ7	PPP4R3B	16.4887	16.4694	16.2144	16.5517	16.1066	16.8535	16.4432	16.6015	16.5034	15.8195	15.7675	15.5781	0.113062	-0.482632	0.666422	0.783001	FALSE	0.125214	-1.25582	0.297726	0.421954	FALSE	-0.669162	5.82527	0.00479564	0.033035	TRUE	TRUE
ALTGAILAA			15.8668	17.544	15.956	15.5856	17.4014	17.014	19.378	19.2928	20.1154	18.8792	18.671	19.3351	0.211381	-0.272507	0.798723	0.877688	FALSE	3.13977	-5.19678	0.0153992	0.0647192	FALSE	2.50618	-4.32817	0.0324223	0.0905787	FALSE	FALSE
AMAPGTVTV			15.8925	16.3491	15.7123	16.0721	16.3579	16.0251	19.0689	18.8963	19.5737	17.2801	17.3673	18.245	0.167075	-0.772921	0.494148	0.657985	FALSE	3.19502	-11.4976	0.000335601	0.014822	TRUE	1.64621	-4.55073	0.0158837	0.0590809	FALSE	TRUE
DEKIATKY			14.1445	14.1021	14.1642	14.1845	12.3812	14.3927	12.1546	13.2013	13.0883	12.6058	12.1258	12.1971	-0.484177	0.757844	0.527555	0.681902	FALSE	-1.32222	3.98033	0.057135	0.142319	FALSE	-1.82739	12.1274	0.00602678	0.0366617	TRUE	TRUE
KQLDIELKV			11.6116	12.1251	10.571	13.4044	13.2487	13.4334	14.3558	14.4528	14.9158	10.9992	13.202	13.3189	1.92629	-4.18075	0.049966	0.198094	FALSE	3.13891	-6.42256	0.0121613	0.0569478	FALSE	1.0708	-1.21378	0.304625	0.4129	FALSE	FALSE
DEKIQPIL			15.548	15.5408	15.195	14.7882	14.4605	15.2746	15.2533	15.0544	15.6554	14.4067	14.5598	14.6384	-0.586846	2.22594	0.114971	0.301614	FALSE	-0.106876	0.504827	0.644097	0.735162	FALSE	-0.892961	6.61939	0.00560142	0.0354945	TRUE	TRUE
MALLVPLVY			11.1464	16.41	15.8942	16.3787	16.8065	16.9381	17.4578	17.2784	18.1273	14.776	14.7841	15.8552	2.22421	-1.32104	0.315154	0.51205	FALSE	3.1376	-1.8511	0.199588	0.321085	FALSE	0.654867	-0.382269	0.736308	0.798007	FALSE	FALSE
GLLENIRQL			13.1154	10.9806	12.4604	11.2869	10.8617	12.6253	15.1722	15.1538	15.6325	13.8417	14.9325	14.8279	-0.594153	0.719975	0.512454	0.67148	FALSE	3.13405	-4.81775	0.032062	0.0997607	FALSE	2.34855	-3.25878	0.0448135	0.110748	FALSE	FALSE
DEKKFDEAL	P08237	PFKM	18.8084	18.9588	18.3028	18.0682	16.159	18.3443	15.9145	16.0511	16.193	16.8064	16.4478	16.4753	-1.16616	1.63068	0.226694	0.43038	FALSE	-2.63708	12.318	0.00209348	0.0265949	TRUE	-2.11347	9.21168	0.00204776	0.0239473	TRUE	TRUE
DEHALIASY	O60941	DTNB	10.935	13.0247	11.717	14.5323	13.7779	14.7938	14.8423	14.7079	15.5227	14.943	14.91	15.4507	2.47577	-3.63316	0.0371285	0.171676	FALSE	3.13205	-4.74771	0.0230415	0.0819233	FALSE	3.20895	-5.05985	0.0267468	0.0806032	FALSE	FALSE
DEKKMEKL			17.0414	16.6484	16.7958	17.1394	15.7261	17.0646	15.1331	14.7544	15.4746	14.4826	14.3088	14.5556	-0.185174	0.391284	0.729603	0.830464	FALSE	-1.70784	7.19136	0.00489877	0.0374867	TRUE	-2.37956	17.4986	0.00018894	0.0139728	TRUE	TRUE
MPRLEVQSF	Q9Y2I7	PIKFYVE	9.99245	11.2183	11.5533	9.99855	9.86472	10.9021	14.0564	14.0938	14.0068	10.6792	9.89622	13.1441	-0.666208	1.15759	0.319063	0.515233	FALSE	3.13099	-6.5904	0.0219419	0.0796268	FALSE	0.318484	-0.292853	0.78939	0.840449	FALSE	FALSE
SLDEGATAAL			14.7527	10.867	12.0225	14.2654	15.3618	14.0634	15.9549	15.2398	15.8396	15.4834	14.8607	16.1646	2.0161	-1.65176	0.215671	0.419565	FALSE	3.13066	-2.66863	0.108036	0.214179	FALSE	2.95549	-2.43858	0.112951	0.204787	FALSE	FALSE
LLAPIRVLL	Q643R3	LPCAT4	15.5397	15.3865	15.6911	14.3835	16.7603	16.7844	18.7703	18.3769	19.0103	14.4855	18.2222	17.9731	0.436965	-0.545422	0.639015	0.763052	FALSE	3.18006	-15.5496	0.000745482	0.0183377	TRUE	1.35448	-1.11996	0.378127	0.483952	FALSE	TRUE
IHHRMPAIL			17.1426	17.112	16.0611	18.5609	18.0505	18.3497	21.664	21.6173	16.418	14.5776	14.5469	19.1787	1.54843	-4.02074	0.0341717	0.165039	FALSE	3.12785	-1.76031	0.210675	0.332301	FALSE	-0.670864	0.424763	0.708788	0.775816	FALSE	FALSE
FVFDRPLPVS	P25786	PSMA1	13.3348	10.6518	13.1115	11.911	10.5738	11.528	15.3086	15.3295	15.8419	13.8504	13.8419	14.1947	-1.02842	1.08593	0.361562	0.550789	FALSE	3.1273	-3.56568	0.0626544	0.150824	FALSE	1.59626	-1.84036	0.202594	0.308215	FALSE	FALSE
FLDKQGFYV	Q9UBC2	EPS15L1	15.1857	15.1627	10.5851	11.5772	15.3638	13.8466	17.8279	16.0103	16.4742	15.3987	15.1916	15.4984	-0.0486227	0.0258041	0.980768	0.988895	FALSE	3.12629	-1.92508	0.167991	0.287582	FALSE	1.7184	-1.1214	0.377991	0.483808	FALSE	FALSE
NLLESVQRL			9.77386	12.9421	10.4473	11.7313	11.7121	11.5982	13.5818	14.1282	14.8319	11.8178	12.1767	13.57	0.626127	-0.649151	0.582615	0.723664	FALSE	3.12622	-3.03716	0.0688871	0.160649	FALSE	1.4671	-1.33145	0.271869	0.380336	FALSE	FALSE
FEIALPVA			13.7076	14.1566	10.8178	15.0719	14.4946	15.077	15.9444	15.7464	16.3695	13.5395	13.812	13.7356	1.98719	-1.86788	0.194572	0.397181	FALSE	3.12612	-2.94308	0.0919109	0.192885	FALSE	0.801718	-0.764044	0.523849	0.617931	FALSE	FALSE
GEVALGNMY			11.9113	10.6954	10.8306	10.8569	16.4944	14.7589	11.4493	15.5687	15.791	14.7918	11.1036	10.1603	2.89097	-1.68982	0.22103	0.424965	FALSE	3.12389	-2.13507	0.149684	0.266188	FALSE	0.872762	-0.595929	0.604753	0.688245	FALSE	FALSE
DEKNFVVVM			17.5242	17.6939	17.3349	17.8096	17.1846	17.7967	17.2043	16.7814	17.7064	16.5579	16.4152	16.2016	0.0793002	-0.343568	0.754192	0.848015	FALSE	-0.286945	1.00063	0.401178	0.523024	FALSE	-1.12609	7.68428	0.00154253	0.0219981	TRUE	TRUE
KLQDKIEKC			11.0756	11.4963	11.8346	12.4574	11.7511	12.3367	14.0995	14.8777	14.9634	11.9982	10.3288	10.455	0.712904	-2.30366	0.0826084	0.254322	FALSE	3.17804	-9.03568	0.00103369	0.0205409	TRUE	-0.541469	0.933805	0.427404	0.530178	FALSE	TRUE
TAYVGSAVM	Q96CS7	PLEKHB2	14.1666	15.9991	14.1164	15.5683	16.2038	15.7485	17.8184	17.5521	18.2745	17.7162	16.8845	18.5263	1.07954	-1.667	0.217692	0.421884	FALSE	3.121	-4.77	0.0271158	0.0899971	FALSE	2.94834	-3.7804	0.0219017	0.0717024	FALSE	FALSE
FAFQSASSL	Q9Y4F3	MARF1	10.9583	10.9778	11.574	10.8921	11.7357	9.79652	10.9506	15.531	16.384	11.2213	14.9153	11.1588	-0.361917	0.606603	0.594515	0.731913	FALSE	3.1185	-1.83538	0.204335	0.326161	FALSE	1.26181	-1.00285	0.416982	0.520147	FALSE	FALSE
IAFYHKMEM			12.7174	10.933	9.75421	11.5312	10.7382	11.3037	14.4652	14.3715	13.9232	12.4432	11.9088	14.003	0.056191	-0.0629221	0.954883	0.972781	FALSE	3.11842	-3.55404	0.0636533	0.152536	FALSE	1.65012	-1.54781	0.203089	0.308786	FALSE	FALSE
DEKPISQY			17.9837	18.1212	17.6822	16.721	15.7585	16.7272	16.4464	16.3105	16.7887	16.4541	15.9961	15.9341	-1.52685	4.40012	0.0284096	0.151225	FALSE	-1.41385	7.34519	0.00189127	0.0257212	TRUE	-1.80097	8.61516	0.00125425	0.0206351	TRUE	TRUE
DEKRDFRTY	P53350	PLK1	19.9233	19.7666	19.5634	19.8467	19.2205	19.824	18.3119	18.1484	18.5391	18.5306	18.0442	17.8885	-0.120735	0.524958	0.636299	0.761037	FALSE	-1.41802	9.21381	0.000796689	0.0186642	TRUE	-1.59671	7.26935	0.0049655	0.0336675	TRUE	TRUE
GQSELTLLL	Q7L1Q6	BZW1	10.5214	14.8153	14.4946	15.2503	15.6469	15.2598	16.1602	16.1253	16.8951	16.4382	16.4562	16.589	2.10856	-1.52008	0.26575	0.467654	FALSE	3.11646	-2.22034	0.148657	0.265205	FALSE	3.21736	-2.32839	0.145003	0.243558	FALSE	FALSE
DEKTVVRL			12.1127	11.4963	11.1756	11.7533	12.5402	11.8554	14.9711	14.8771	15.6883	14.3873	13.4883	13.9966	0.454746	-1.23022	0.286727	0.4869	FALSE	3.58393	-9.5363	0.000691689	0.017917	TRUE	2.36253	-6.23982	0.00339536	0.0288045	TRUE	TRUE
TRLPKGAVL			11.358	10.4422	10.1202	11.5439	12.067	9.45201	13.5639	14.0026	13.8539	10.5987	11.0014	13.6458	0.380824	-0.432401	0.69633	0.805031	FALSE	3.16667	-8.06772	0.00774561	0.0459434	TRUE	1.1085	-1.0814	0.369851	0.47598	FALSE	TRUE
DGSFSVKPLK			17.3354	13.8635	12.7107	15.1076	14.2281	15.1547	20.5367	20.0971	12.6183	12.017	19.931	19.2676	0.193593	-0.136126	0.90323	0.942645	FALSE	3.11417	-1.06606	0.36278	0.486818	FALSE	2.43535	-0.842472	0.45951	0.560171	FALSE	FALSE
QEALTEHY			11.394	11.4592	9.9656	15.3724	15.2746	15.4025	13.9496	13.6169	14.5948	13.3361	12.912	12.9135	4.41019	-9.02057	0.0116036	0.10397	FALSE	3.11412	-5.50563	0.00961809	0.0507035	FALSE	2.11426	-4.16689	0.0404067	0.103512	FALSE	FALSE
FARSFYPML			14.4473	12.8562	13.96	10.8102	14.1871	10.4612	17.2204	16.6243	16.7608	15.1323	15.1315	15.0532	-1.93505	1.51421	0.240108	0.443103	FALSE	3.11399	-6.17849	0.013161	0.0593642	FALSE	1.35115	-2.86634	0.102487	0.191655	FALSE	FALSE
SAVRWLLEL			9.59773	11.0906	11.6927	10.7696	12.3193	11.0724	14.0721	13.4781	14.1708	13.1665	13.348	10.4403	0.593427	-0.75814	0.493367	0.657283	FALSE	3.1133	-4.72262	0.0273137	0.0904546	FALSE	1.52461	-1.3517	0.257824	0.366095	FALSE	FALSE
FLDALIVSM	P13010	XRCC5	15.6473	10.6857	11.9083	16.5466	15.968	10.0615	15.8908	15.3919	16.2965	11.0793	11.5681	10.6044	1.44495	-0.565866	0.604571	0.739415	FALSE	3.11262	-2.05432	0.168884	0.288562	FALSE	-1.66316	1.09554	0.381211	0.486937	FALSE	FALSE
DEKTYNDAL			14.5175	14.5668	14.2289	15.8609	15.392	15.7672	14.3578	13.7451	14.1896	13.7519	13.6608	13.9604	1.23565	-6.94756	0.00306947	0.0645224	FALSE	-0.340202	1.61257	0.199626	0.321085	FALSE	-0.646679	4.69501	0.0100153	0.0461784	TRUE	TRUE
DEKVKVFSV			13.6218	14.1836	13.9911	12.0618	11.4119	11.2256	10.5582	11.3102	10.4985	10.6896	10.2195	9.69974	-2.36574	7.82459	0.00263559	0.0615979	FALSE	-3.1432	10.1769	0.00119584	0.0216456	TRUE	-3.72924	11.3012	0.00110117	0.0200883	TRUE	TRUE
GLADCLLYL			15.7273	15.3935	16.3899	16.0684	16.3868	16.2023	19.0099	18.7752	19.1739	17.7723	17.3988	17.6817	0.382252	-1.24509	0.321115	0.517015	FALSE	3.14944	-10.0035	0.00375882	0.0332339	TRUE	1.78066	-5.67689	0.0161261	0.0596483	FALSE	TRUE
SLMLVTVEL	O00203	AP3B1	15.5116	16.3808	15.3839	18.2819	19.5775	17.9664	18.8242	18.5341	19.3586	16.4877	17.2074	16.3681	2.8499	-4.87978	0.0123212	0.106573	FALSE	3.1469	-7.95738	0.00174882	0.0247524	TRUE	0.929006	-2.27478	0.0873447	0.171468	FALSE	TRUE
EELNADLF			16.046	10.0672	15.7564	10.2666	16.594	15.8663	17.2372	17.03	16.9278	16.5795	16.2166	16.91	0.285783	-0.102429	0.923349	0.954594	FALSE	3.1085	-1.59526	0.251176	0.374504	FALSE	2.61217	-1.33497	0.311234	0.419397	FALSE	FALSE
DELALMEKF	O95379	TNFAIP8	13.7541	13.7666	14.0255	14.1244	13.4682	13.9873	13.828	14.4102	14.4212	14.6924	14.5708	14.5517	0.011212	-0.051303	0.962574	0.978019	FALSE	0.371047	-1.72598	0.1899	0.311047	FALSE	0.756229	-7.65174	0.00500359	0.033771	TRUE	TRUE
TVRPVAVLK			13.4895	13.6005	13.3841	11.7647	13.2994	12.1222	16.5601	16.3617	16.9763	14.7529	14.325	15.0571	-1.09595	2.34278	0.139468	0.334301	FALSE	3.14134	-16.3985	0.00139255	0.0226725	TRUE	1.22031	-5.51346	0.0218015	0.0714761	FALSE	TRUE
DELGGVYLQF	P04844	RPN2	18.5568	18.7229	18.277	18.5103	18.1664	17.816	17.8522	17.1769	17.7955	16.8722	16.8321	16.409	-0.354643	1.48395	0.223303	0.42726	FALSE	-0.910669	3.60807	0.0315478	0.0988092	FALSE	-1.81446	9.20059	0.000837805	0.0186101	TRUE	TRUE
LENDIRTFF	O14929	HAT1	13.9909	10.4057	12.6121	11.8514	15.1398	14.6814	15.3223	15.0745	15.9317	14.4124	14.3304	14.3163	1.55462	-1.06086	0.348575	0.53975	FALSE	3.10655	-2.89056	0.0893193	0.189269	FALSE	2.0168	-1.9308	0.193046	0.297743	FALSE	FALSE
ASINKIRIF			9.32225	11.9828	10.8181	11.3866	12.7741	12.1735	13.4749	14.1016	13.8661	14.0276	13.33	13.662	1.40369	-1.61619	0.204062	0.406964	FALSE	3.10645	-3.92523	0.0496644	0.130243	FALSE	2.96548	-3.72579	0.05328	0.124158	FALSE	FALSE
DEYQVAQL			10.9305	12.071	10.4179	12.6661	12.4385	10.6673	15.7892	10.5817	16.3661	11.9533	11.3674	10.3645	0.784159	-0.981881	0.385009	0.570842	FALSE	3.10586	-1.63183	0.228893	0.350984	FALSE	0.0885874	-0.131495	0.901748	0.92755	FALSE	FALSE
DELGNVPEL			14.3744	14.1675	13.7111	13.5561	14.9626	15.0073	16.3696	16.611	17.0709	15.6576	15.352	15.6249	0.424323	-0.823628	0.477525	0.645084	FALSE	2.59948	-9.15029	0.000800531	0.0186642	TRUE	1.46053	-6.68133	0.00741527	0.0398798	TRUE	TRUE
QEMEFLQF	Q8IYU8	MICU2	13.7692	14.716	10.2489	15.4271	15.4471	15.7409	16.3024	15.4817	16.2642	15.1597	14.8166	15.6119	2.62701	-1.9277	0.192306	0.394499	FALSE	3.10474	-2.24161	0.145091	0.260731	FALSE	2.28472	-1.65755	0.232504	0.34022	FALSE	FALSE
YPLEDHTEF	Q8WXG6	MADD	11.7506	10.5627	10.428	11.5969	10.6471	10.7184	13.8041	13.6579	14.6971	13.3675	12.6304	13.6306	0.0737321	-0.141933	0.894613	0.937867	FALSE	3.13927	-5.91076	0.00496849	0.0377551	TRUE	2.29577	-4.44965	0.0141208	0.0555046	FALSE	TRUE
EELKFDRY			14.5778	10.8961	14.0138	12.4901	12.6265	14.5338	15.9834	16.2669	16.5445	15.3419	14.5489	15.9619	0.0542472	-0.0410555	0.969683	0.982302	FALSE	3.10234	-2.68309	0.1107	0.217504	FALSE	2.12166	-1.74523	0.1972	0.302453	FALSE	FALSE
VPYRIFPY	Q14739	LBR	15.6607	13.2618	14.9446	13.2135	15.0677	15.8349	17.5586	17.6281	17.9875	15.9248	15.9843	16.5606	0.082997	-0.0787421	0.941049	0.964165	FALSE	3.10234	-4.28907	0.0445662	0.121774	FALSE	1.53421	-2.07511	0.155645	0.255728	FALSE	FALSE
DELGVKALTY			17.2345	17.108	16.4981	16.1149	15.8554	15.9156	15.2358	14.6367	14.9482	15.3293	14.7185	14.651	-0.98489	4.09579	0.0378349	0.17345	FALSE	-2.00664	7.02456	0.00278489	0.0296942	TRUE	-2.04728	6.53277	0.00286367	0.0268317	TRUE	TRUE
QTMSHLPQV	Q9BQ04	RBM4B	10.9685	14.2445	11.5847	15.5061	15.411	15.4319	15.5504	15.0454	15.5038	14.5169	14.4316	14.1591	3.18381	-3.16611	0.0867613	0.260394	FALSE	3.10064	-3.04579	0.0874312	0.186855	FALSE	2.10331	-2.08053	0.170095	0.271982	FALSE	FALSE
KMHQSRISY			11.2061	10.4501	11.2347	15.0453	14.5982	15.3174	10.2291	11.2941	11.4325	9.58447	10.1557	11.3472	4.02331	-12.1334	0.000331088	0.0367704	TRUE	0.0215768	-0.0470258	0.965043	0.976407	FALSE	-0.601192	1.03774	0.377483	0.483397	FALSE	TRUE
MMNDSILRL			12.5536	10.9378	11.3597	10.554	10.838	13.1084	14.6974	14.2687	15.1845	13.7883	13.6929	14.2905	-0.11692	0.124112	0.908468	0.945496	FALSE	3.09978	-5.6212	0.0102098	0.0522397	FALSE	2.30685	-4.4523	0.0288843	0.0843832	FALSE	FALSE
NLAPFNTAL			14.873	10.679	10.7196	11.6555	15.0332	10.7859	15.1788	15.2179	15.1729	15.7346	15.4345	15.5573	0.400993	-0.210941	0.843294	0.905569	FALSE	3.09934	-2.22757	0.155741	0.27315	FALSE	3.48492	-2.49993	0.128653	0.223811	FALSE	FALSE
QHSIPAVEL			14.1795	10.4373	13.5385	14.8047	15.2281	14.3535	15.8333	15.6061	16.0102	15.0482	14.4578	14.3999	2.07702	-1.75609	0.210113	0.413535	FALSE	3.09812	-2.6676	0.114044	0.221955	FALSE	1.91692	-1.63294	0.2366	0.344549	FALSE	FALSE
VEILIPVAA			11.2024	14.3828	14.6779	10.7709	10.9056	14.1651	16.8711	16.0474	16.637	11.3304	15.5373	15.8914	-1.4738	0.937913	0.401391	0.584713	FALSE	3.09752	-2.71889	0.102186	0.206267	FALSE	0.832015	-0.452311	0.676083	0.748722	FALSE	FALSE
RLFADILNDV	Q96GQ5	RUSF1	13.2006	12.9884	13.9922	13.6715	15.8548	16.206	16.7104	15.8097	17.0599	14.998	15.2796	16.269	1.85035	-2.17785	0.13206	0.324269	FALSE	3.13292	-6.50459	0.00328114	0.0316588	TRUE	2.12175	-4.31454	0.0139596	0.0551501	FALSE	TRUE
KLFPQETLFL			11.6761	9.85869	10.1621	15.2523	15.9999	15.1465	14.7641	11.3173	14.9046	14.0537	11.3554	10.8249	4.90058	-7.86656	0.00501955	0.0755527	FALSE	3.09634	-2.38041	0.101424	0.205177	FALSE	1.51236	-1.31869	0.274958	0.383326	FALSE	FALSE
ALKERVDEL			11.3492	10.7433	11.1496	12.0563	11.9268	13.8654	15.2395	15.6696	11.6202	10.4316	13.5748	11.0856	1.53548	-2.35992	0.124594	0.314746	FALSE	3.09576	-2.38787	0.134916	0.248617	FALSE	0.616639	-0.633097	0.587709	0.674221	FALSE	FALSE
GHASPCPPL			12.0644	15.3247	14.4022	14.3209	14.457	16.3707	16.7151	16.9468	17.4152	16.624	16.1599	16.2881	1.11909	-0.952857	0.401251	0.584585	FALSE	3.0953	-3.1206	0.0799048	0.176848	FALSE	2.42692	-2.4762	0.126778	0.221703	FALSE	FALSE
LLLDEITRA			12.2348	11.7726	10.2219	10.9443	11.3095	11.3862	14.2021	14.1676	15.143	13.9998	13.9849	15.1736	-0.19648	0.314962	0.780186	0.865308	FALSE	3.09444	-4.50085	0.0201275	0.0758397	FALSE	2.9763	-4.10519	0.0202141	0.0681936	FALSE	FALSE
DELHYLEV			15.8523	16.0784	15.3326	14.0161	11.9524	11.0517	12.9729	11.3767	11.8792	13.555	13.2099	12.9192	-3.41435	3.77369	0.0526743	0.202964	FALSE	-3.67818	7.06835	0.00697287	0.0441584	TRUE	-2.5264	8.79518	0.00106669	0.019754	TRUE	TRUE
RHYEDFPKL			11.1379	11.4954	11.2288	13.9495	14.9689	14.6874	14.5759	13.7803	14.8913	10.3474	12.9873	12.7953	3.24785	-10.0765	0.0044235	0.0728699	FALSE	3.12844	-9.00202	0.00647724	0.0428649	TRUE	0.75591	-0.882534	0.468099	0.568246	FALSE	TRUE
DELISKSF	O60688;Q96QA6;Q96NS1	YPEL1;YPEL2;YPEL4	15.6655	15.329	15.2859	15.4302	15.3345	15.6161	17.6008	17.5922	17.9679	16.4571	15.9898	16.3302	0.0334283	-0.229432	0.831136	0.897319	FALSE	2.29349	-13.3013	0.000185786	0.0124099	TRUE	0.832217	-4.52247	0.0111968	0.0489376	TRUE	TRUE
TAGPNPTL			12.3469	12.5531	10.9374	10.4725	12.8632	13.2933	15.0875	14.5413	15.4858	15.0921	15.002	14.9368	0.263866	-0.260298	0.810474	0.88436	FALSE	3.09242	-5.36136	0.0119437	0.0564601	FALSE	3.06454	-6.01259	0.0255974	0.0785018	FALSE	FALSE
DELLRIVSI	O60296	TRAK2	11.1365	10.7007	12.8848	12.5437	14.6625	12.5613	15.5676	14.4926	15.1876	16.0881	15.3216	16.7452	1.68185	-1.73459	0.158031	0.356798	FALSE	3.50864	-4.75513	0.0198433	0.0753107	FALSE	4.47767	-5.7115	0.00797847	0.0413025	TRUE	TRUE
DEVLNAAF	Q86WA8	LONP2	16.0583	15.9044	16.3467	10.4468	11.1238	12.084	18.6752	19.1473	19.8386	17.7178	17.8197	18.7968	-4.88491	9.92158	0.00620221	0.0825175	FALSE	3.11725	-8.61438	0.0057552	0.0402159	TRUE	2.00831	-5.46372	0.0180415	0.0636865	FALSE	TRUE
DELNHASLVL			13.9602	14.0922	13.6822	15.3546	16.6585	15.5779	13.8931	14.3032	15.5875	15.1035	15.0606	14.9164	1.95208	-4.64381	0.0313829	0.158331	FALSE	0.68306	-1.30236	0.311319	0.435337	FALSE	1.11526	-8.35912	0.00441172	0.0319529	TRUE	TRUE
AHCGDPVSL			11.6013	11.2504	10.9525	11.9062	11.9829	12.8167	14.2011	14.0699	14.8804	12.8411	12.7421	12.833	0.967173	-2.79018	0.0590479	0.214366	FALSE	3.11573	-9.94083	0.000840624	0.0190655	TRUE	1.53733	-8.08394	0.0126804	0.0524306	FALSE	TRUE
VEFHRLWSA			14.3351	10.7322	14.1534	14.2759	15.7078	14.4394	16.0834	16.2237	16.1812	15.1894	14.5838	14.8722	1.73412	-1.38045	0.274749	0.476495	FALSE	3.08922	-2.63451	0.118614	0.227969	FALSE	1.80826	-1.52617	0.26136	0.369721	FALSE	FALSE
DELPSWII	P51532;P51531	SMARCA4;SMARCA2	18.0435	17.8086	17.8145	18.0476	17.9446	18.1468	18.1469	17.7625	18.3105	17.182	17.0245	16.8911	0.157499	-1.62579	0.184635	0.386498	FALSE	0.184439	-1.02532	0.383929	0.506596	FALSE	-0.856304	7.49698	0.00174058	0.0228157	TRUE	TRUE
DELQSVISH	O95219	SNX4	20.0094	20.3028	19.8242	19.2144	18.3477	19.2459	18.618	18.2125	18.9951	18.6689	18.6212	18.3767	-1.10948	3.40748	0.045543	0.189194	FALSE	-1.43696	5.41273	0.00940173	0.0502484	FALSE	-1.48988	8.96734	0.00168512	0.0226041	TRUE	TRUE
DELQVVKT			16.8858	17.02	16.8142	16.8306	16.6275	16.8069	15.9165	15.3821	16.2019	15.6138	15.4108	15.5077	-0.151705	1.72354	0.160148	0.359166	FALSE	-1.07317	4.3319	0.0397837	0.113298	FALSE	-1.39593	16.5934	7.76975e-05	0.012472	TRUE	TRUE
YHSDVAYHNSL			13.0064	10.7178	10.5413	13.5077	14.24	14.7274	14.5978	14.4678	14.4608	14.8918	14.2461	14.7124	2.73655	-3.1475	0.057316	0.212088	FALSE	3.08695	-3.88222	0.0597944	0.146382	FALSE	3.19496	-3.91113	0.0496643	0.11852	FALSE	FALSE
QVLPQMGRLK			12.8237	10.8334	12.2618	14.3927	14.7624	14.7376	15.3971	14.5546	15.2271	14.581	14.5524	14.257	2.65795	-4.39809	0.0415996	0.180929	FALSE	3.08662	-4.77891	0.0215432	0.0788433	FALSE	2.49048	-4.14093	0.0484401	0.11654	FALSE	FALSE
TLTDCVVVV			15.6938	15.9386	19.2833	18.8708	19.0909	19.0157	19.5737	20.4144	20.1833	20.3303	19.7738	20.4118	2.02057	-1.74239	0.222788	0.426681	FALSE	3.08526	-2.60427	0.110706	0.217504	FALSE	3.20008	-2.72328	0.10572	0.195496	FALSE	FALSE
DELYTPHSW			14.1499	14.296	13.2495	13.0973	11.371	11.939	11.2184	10.6525	11.0574	10.4043	11.0215	10.5014	-1.76269	2.91727	0.0525867	0.20288	FALSE	-2.92234	7.94186	0.00421699	0.0348171	TRUE	-3.25604	8.58707	0.00249643	0.0254648	TRUE	TRUE
AVRPHSAPEY			14.512	14.4144	11.181	12.2229	14.6723	15.7745	15.9088	16.5561	16.8882	16.0769	15.783	16.4337	0.85415	-0.563295	0.603362	0.738361	FALSE	3.08191	-2.72357	0.0979322	0.20076	FALSE	2.72875	-2.45728	0.126322	0.221186	FALSE	FALSE
VLAEDEEMNRM			11.159	9.99984	10.2415	10.9493	10.8075	11.0593	13.7948	12.8269	14.1035	13.5053	13.4865	13.3694	0.471876	-1.30886	0.311975	0.509348	FALSE	3.10826	-5.95384	0.00408656	0.0344519	TRUE	2.98694	-8.39906	0.0127334	0.052524	FALSE	TRUE
[truncated: 19,084 more rows]
