# Supplementary material for: Kinase inhibition rewires the HLA-I immunopeptidome in chronic myeloid leukemia
Source: iScience. 2026 Apr 30;29(6):115944. doi: 10.1016/j.isci.2026.115944 (PMC13196390; doi:10.1016/j.isci.2026.115944)
Supplement: Table S3. Phosphorylated HLA-I peptides identified by phospho-immunopeptidomics in BV173 cells [file mmc4.xlsx]

## Sheet: Sheet1
Phosphorylated Immunopeptides of BV173 cells
Peptide intensities												Statistical analysis (Student's T Test)																Protein IDs
CTRL_1	CTRL_2	CTRL_3	IMA_1	IMA_2	IMA_3	PP2_1	PP2_2	PP2_3	SP600125_1	SP600125_2	SP600125_3	Significant IMA_CTRL	Significant PP2_CTRL	Significant SP600125_CTRL	Student's T-test significant	p-value IMA_CTRL	q-value IMA_CTRL	Difference IMA_CTRL	statistic IMA_CTRL	p-value PP2_CTRL	q-value PP2_CTRL	Difference PP2_CTRL	statistic PP2_CTRL	p-value SP600125_CTRL	q-value SP600125_CTRL	Difference SP600125_CTRL	statistic SP600125_CTRL	Sequence	Uniprot	Gene Name
11.5305	11.6177	11.2371	13.1905	13.7806	12.764	11.9534	11.5149	11.6787	5.181	10.6238	10.2714	+			IMA_CTRL	2.31167	0.110667	1.78326	4.28225	0.669301	0.3826	0.253916	0.933164	0.718704	0.109209	-2.76973	-1.48732	HTIDTILTV	O15397	IPO8
6.59271	6.01729	11.0682	5.45231	5.21295	5.16466	6.0555	10.4975	6.70938	4.06967	10.2681	4.29161					0.751693	0.261636	-2.61609	-1.5399	0.0218868	0.937356	-0.138602	-0.0626252	0.259489	0.517357	-1.68292	-0.627335	YSTTPGGTL	O60516;Q13541	4EBP3
5.70633	5.94399	6.09702	6.0728	4.74958	5.71025	4.26215	5.90114	12.5757	3.23331	2.95506	1.86757			+	SP600125_CTRL	NaN	1	0	NaN	0.260487	0.576083	1.66389	0.629075	2.7674	0	-3.23047	-6.07333	DSSEEKFLR	P02808	STAT
5.62233	6.78053	9.94133	5.88453	5.4807	5.96022	6.01505	11.0248	10.3561	3.00352	4.22805	3.33983			+	SP600125_CTRL	0.57295	0.4056	-1.67291	-1.19558	0.34294	0.464356	1.68394	0.789569	1.36648	0.03375	-3.92426	-2.72258	MYLSPVRSPK	P06400	RB
6.02486	8.07444	7.53471	5.56665	7.20555	7.17018	9.38866	8.88994	8.7963	9.28166	9.67213	9.86425		+	+	PP2_CTRL;SP600125_CTRL	0.277126	0.789026	-0.563873	-0.614559	1.32578	0.0517647	1.81363	2.44981	1.70395	0.0296364	2.39468	3.24987	YVTTSTRTYSLG	P08670	VIME
10.6188	9.9808	10.2294	10.9537	5.11646	11.3419	11.7778	12.1299	11.6871	4.04784	8.56016	4.37242		+	+	PP2_CTRL;SP600125_CTRL	0.219439	0.8234	-1.13897	-0.53671	2.64029	0.0553333	1.58855	4.81992	1.46256	0.0287692	-4.61621	-2.94994	FTVPKNRSL	P10242	MYB
9.77997	9.5132	9.667	9.86117	9.45248	9.49643	10.1639	9.63178	9.56219	8.41263	8.50186	8.46668			+	SP600125_CTRL	0.121013	0.932226	-0.0500263	-0.19943	0.256974	0.705804	0.132561	0.434406	3.89618	0	-1.193	-6.57129	QMALTPVVV	P11802	CDK4
11.7322	11.7314	11.7309	12.0033	11.4601	11.4457	5.87461	6.13948	11.4087	1.98967	10.7525	2.66585		+	+	PP2_CTRL;SP600125_CTRL	0.199612	0.897565	-0.0951395	-0.335568	1.02216	0.0701053	-3.92394	-2.06289	1.10172	0.0395789	-6.59554	-2.26261	GHGSPFPSL	P19484	TFEB
6.93501	9.88522	6.42731	11.0269	10.246	11.0073	5.82896	6.20142	6.35159	4.06527	4.07932	4.81022	+		+	IMA_CTRL;SP600125_CTRL	1.27438	0.046	3.01089	2.49191	0.676332	0.216364	-1.62186	-1.36386	1.44222	0.0295172	-3.43091	-2.84547	FSVASPLTL	P29374	ARI4A
8.59361	5.70889	8.19135	8.75876	8.64256	8.64383	5.07568	5.05041	7.04401	4.3196	4.35131	4.91287			+	SP600125_CTRL	0.585	0.377143	1.18376	1.18039	0.726736	0.193375	-1.77459	-1.45707	1.49103	0.0305714	-2.97003	-2.90499	LQLSPLKGLSL	P31350	RIR2
11.9497	12.4977	5.94742	6.62544	12.074	7.22972	5.43848	5.40731	6.13917	3.75754	4.17528	2.95739		+	+	PP2_CTRL;SP600125_CTRL	0.212711	0.806341	-1.48856	-0.528661	0.99266	0.0695238	-4.46994	-2.02112	1.42195	0.0317037	-6.50153	-2.91775	VLFSSPPQM	P33991	MCM4
5.14768	6.86634	7.76001	5.97833	9.14928	5.98265	4.12985	6.12694	7.89734	7.8332	3.61313	2.51132					0.124902	0.865551	0.445411	0.316996	0.151342	0.779231	-0.539964	-0.377304	0.467759	0.242809	-1.93879	-1.02373	RTPSFLKKSK	P35611	ADDA
12.7973	13.2803	12.7575	4.99697	13.8487	7.05249	12.8326	5.85074	6.17424	11.9033	12.2097	12.3422		+	+	PP2_CTRL;SP600125_CTRL	0.737847	0.274095	-4.3123	-1.55124	0.955975	0.0901818	-4.65918	-1.95643	1.69421	0.0352222	-0.793301	-2.5391	FVTTPTAEL	P41002	CCNF
10.5908	10.334	10.0752	9.41537	9.32531	9.3902	9.75578	10.0017	9.78295	9.12345	8.34622	9.07302	+		+	IMA_CTRL;SP600125_CTRL	2.49465	0.0553333	-0.956356	-3.80632	1.35376	0.135692	-0.486513	-1.81549	2.15292	0.0213333	-1.48575	-3.79112	ALWDIEMSKEP	P49758	RGS6
14.7326	14.7039	14.6783	13.0049	14.4253	14.0922	14.9499	14.7564	14.9838	14.1365	14.8196	14.1681					0.941792	0.2514	-0.864129	-1.63299	1.24124	0.310778	0.191777	1.11142	0.671452	0.23775	-0.330168	-1.02171	YHLSPRAFL	P50548	ERF
6.02992	6.41063	10.3123	6.12889	6.63578	10.854	4.33647	6.8972	7.34212	3.56209	9.50993	1.91981					0.0487846	0.924772	0.288618	0.135582	0.348375	0.469182	-1.39235	-0.791896	0.409786	0.298776	-2.587	-0.930203	HKSDSISL	Q00987	MDM2
10.5117	7.23197	6.14036	10.926	5.90576	6.82799	6.02668	5.57508	5.57099	2.00817	3.98762	9.52768					0.0121806	0.963661	-0.0747425	-0.0351518	0.780109	0.16469	-2.23709	-1.57297	0.462088	0.241304	-2.78685	-1.03001	HKSDSISL	Q00987	MDM2
15.3446	15.22	15.6513	15.4225	16.0485	15.4552	16.3346	16.2975	12.2986	14.8527	15.1506	12.3703					0.419572	0.768	0.236749	0.695395	0.11572	0.810593	-0.428388	-0.2964	0.650162	0.142909	-1.28078	-1.29293	RHKSDSISL	Q00987	MDM2
6.02634	13.5332	6.47233	14.2022	4.93208	4.67821	5.04528	6.01349	15.9568	12.3006	3.1257	3.67539					0.0649457	0.928296	-0.739796	-0.18195	0.0258485	0.933724	0.327912	0.0753649	0.236727	0.550877	-2.31006	-0.586459	RHKSDSISL	Q00987	MDM2
8.34814	9.09265	6.24419	4.76766	12.4134	5.20696	5.96068	6.75841	7.24007	2.59006	10.543	4.44677					0.0569977	0.938255	-0.432301	-0.15886	0.59676	0.275886	-1.24194	-1.20466	0.328484	0.411692	-2.03506	-0.768234	RSRSPPPVSK	Q01130	SRSF2
7.66143	7.6215	5.97002	8.1243	6.20712	7.94131	5.00116	6.65248	5.68325	2.36808	5.60438	4.0276			+	SP600125_CTRL	0.153625	0.876622	0.33993	0.366758	0.82292	0.167067	-1.30535	-1.56349	1.32696	0.0372941	-3.08429	-2.59641	THLSQSSNL	Q06413	MEF2C
8.68801	8.66907	8.77459	8.40026	8.04814	7.9377	8.96178	9.99117	9.68005	7.55386	7.02592	6.32994	+	+	+	IMA_CTRL;PP2_CTRL;SP600125_CTRL	1.81506	0.0429333	-0.58186	-2.39248	1.27583	0.0666	0.833776	2.05093	2.09163	0.0224	-1.74065	-3.81797	KLFPDTPLAL	Q12906	ILF3
9.67353	6.05258	6.26314	10.2953	4.67564	5.38444	4.25428	6.5058	6.64122	9.55388	9.75868	4.33382					0.0914975	0.90502	-0.544617	-0.245197	0.471331	0.334667	-1.52932	-1.01564	0.0925888	0.796138	0.552373	0.24793	RAHTPTPGIYM	Q13595	TRA2A
10.0633	10.5394	10.1579	11.2159	11.4448	11.3186	11.0174	7.43858	5.41465	10.0236	9.79614	10.299	+			IMA_CTRL	2.59057	0.083	1.07291	4.12839	0.628851	0.231059	-2.29665	-1.31654	0.447274	0.443491	-0.213949	-0.699843	RLLSFQRYL	Q13946	PDE7A
10.3397	10.5177	10.3229	11.371	10.0091	10.3088	10.3345	10.7105	10.3918	7.44697	7.53882	7.84632			+	SP600125_CTRL	0.151404	0.871917	0.169566	0.327437	0.256495	0.769358	0.0855093	0.367703	4.47388	0	-2.78271	-11.7968	GHASPCPPL	Q14094	CCNI
9.87379	9.84082	9.7144	7.80563	8.57398	7.20536	8.394	7.9959	8.12268	8.18385	7.72373	8.11361	+	+	+	IMA_CTRL;PP2_CTRL;SP600125_CTRL	2.08881	0.0664	-1.94802	-3.90349	3.68099	0.118	-1.63881	-7.21717	3.54812	0	-1.80261	-7.17795	RLFSKELRC	Q15543	TAF13
6.44045	5.19376	7.09708	11.6149	11.6825	11.4415	5.75691	6.67312	6.52252	4.91125	5.23919	4.67787	+			IMA_CTRL	3.1609	0.236	5.33589	8.05094	NaN	1	0	NaN	NaN	1	0	NaN	NQGSPFKSAL	Q56NI9	ESCO2
8.69388	8.12315	8.273	7.2839	7.46394	7.63108	7.2062	7.7377	7.9511	6.98447	6.54608	7.00179	+	+	+	IMA_CTRL;PP2_CTRL;SP600125_CTRL	1.98633	0.044	-0.903708	-3.03181	1.22876	0.0862609	-0.73168	-1.92697	2.58805	0.0155	-1.51923	-4.64953	RLGSFHELLL	Q5H9R7	PP6R3
6.93878	6.70569	6.89523	6.64825	6.78414	6.31932	5.56709	5.79891	6.88394	5.17492	5.29131	5.66353			+	SP600125_CTRL	0.779063	0.452121	-0.262662	-1.0283	0.861147	0.183097	-0.763252	-1.49035	3.06889	0.0165333	-1.46998	-5.57218	RAHSEPLAL	Q66K64	DCA15
7.45841	7.35385	7.7425	7.29798	7.66155	7.29189	7.10913	7.22058	7.67894	4.92931	5.2327	5.7675			+	SP600125_CTRL	0.235846	0.885818	-0.101114	-0.376471	0.36262	0.5872	-0.182038	-0.588198	2.90782	0.00953846	-2.20842	-5.95034	KIFSGVFVKV	Q6DKI1	RL7L
11.67	11.0862	11.1863	11.5983	6.27654	11.4279	4.82055	4.051	6.79579	2.83731	9.39976	3.24665		+	+	PP2_CTRL;SP600125_CTRL	0.368481	0.642824	-1.54659	-0.833515	2.72254	0.059	-6.09174	-6.50079	1.35035	0.0317419	-6.15295	-2.75893	KLLDTMVDTFL	Q6P1K2;U3KQ54	PMF1
14.3726	13.3729	14.5442	12.5329	14.6849	14.5172	16.1052	16.2105	16.115	15.0588	14.8528	5.2285		+		PP2_CTRL	0.083735	0.932769	-0.184885	-0.209701	2.29646	0.0474286	2.04703	4.38557	0.296112	0.454038	-2.38322	-0.70856	SAFPEVRSL	Q6YHU6	THADA
10.5592	10.545	10.4174	10.7691	10.5223	10.5103	10.8516	10.7083	10.8516	10.998	10.9296	10.6453			+	SP600125_CTRL	0.41535	0.822	0.0933542	0.477175	1.97067	0.130667	0.296605	1.79009	1.39611	0.0882857	0.350445	1.61466	GLISPVWGA	Q76N32	CEP68
12.1983	12.2851	12.1253	11.2822	10.6919	11.248	11.2927	11.5349	11.7784	11.1418	11.1619	11.1174	+	+	+	IMA_CTRL;PP2_CTRL;SP600125_CTRL	2.33941	0.0474286	-1.12888	-3.80324	1.97327	0.0586667	-0.667608	-2.69625	4.61016	0	-1.06255	-7.18208	ALGNTPPFL	Q7Z739	YTHD3
9.92021	9.90605	10.0159	9.18067	9.47906	9.00524	10.5333	11.1928	10.8193	9.47311	9.19359	8.82662	+	+	+	IMA_CTRL;PP2_CTRL;SP600125_CTRL	2.15337	0.04	-0.725713	-2.99216	2.01312	0.0573333	0.901131	3.06478	1.83288	0.0356364	-0.782928	-2.69655	KLMSPKADVKL	Q86T90	K1328
8.39207	8.30251	8.30627	9.37359	9.62389	9.03341	8.7422	8.95196	8.71107	6.35122	4.19735	7.05779	+	+	+	IMA_CTRL;PP2_CTRL;SP600125_CTRL	2.36204	0.0415	1.01001	3.69164	2.34945	0.055	0.468129	2.58489	1.33948	0.0362286	-2.46483	-2.56554	RAVTPENHESM	Q86UW6	N4BP2
8.77192	9.08266	8.99507	9.47538	8.996	8.82118	8.12582	7.91784	8.45202	7.99697	7.93595	7.53548		+	+	PP2_CTRL;SP600125_CTRL	0.27374	0.817767	0.147634	0.466709	1.91093	0.0491429	-0.784655	-2.79339	2.55427	0.0137778	-1.12708	-4.14714	RMLSCPVRL	Q8N2Y8	RUSC2
9.32118	5.87573	9.62265	4.88724	10.0174	5.91881	11.3822	11.775	6.34115	3.62038	3.94438	10.4873					0.270089	0.783474	-1.33203	-0.642064	0.298236	0.516936	1.55962	0.701718	0.37207	0.35008	-2.25582	-0.854682	SIHEYPKY	Q8N423	LIRB2
9.33651	9.43549	5.70918	9.45262	7.00618	9.28463	4.86277	9.26297	9.24075	3.37268	7.60318	2.77411			+	SP600125_CTRL	0.103903	0.89488	0.420752	0.27008	0.0679588	0.886982	-0.371558	-0.184967	0.85106	0.0759024	-3.57707	-1.74269	VHQSPVSSL	Q8NE01	CNNM3
10.4353	10.2281	10.4115	10.2991	9.72387	9.35725	9.71456	9.69923	9.69489	7.15476	7.34224	5.84393		+	+	PP2_CTRL;SP600125_CTRL	0.93734	0.272	-0.564876	-1.4795	3.2456	0.0506667	-0.655383	-3.95475	2.77613	0	-3.57797	-6.21358	VMQSPLVGV	Q8NFH5	NUP53
10.0575	10.2233	9.98044	5.63928	9.67169	9.74085	5.47926	10.2821	9.99071	3.63578	3.20499	4.13807			+	SP600125_CTRL	0.568529	0.394769	-1.73646	-1.19123	0.410225	0.392098	-1.50305	-0.907473	4.67716	0	-6.42745	-16.96	YLLSPLNTL	Q8TF76	HASP
9.25944	9.17504	9.64665	9.24579	9.76077	8.98554	9.44782	9.68997	9.63087	9.07206	9.9556	10.1401					0.0372458	0.93669	-0.0296752	-0.0801766	0.636047	0.396	0.229175	0.873164	0.430074	0.39702	0.362195	0.787122	RQKSPLFQFA	Q8WY36	BBX
10.2397	10.3891	10.3429	5.26436	4.94179	10.6129	5.23434	9.59167	7.03891	3.78567	9.9208	3.82998		+	+	PP2_CTRL;SP600125_CTRL	0.854988	0.216842	-3.3842	-1.74488	1.12872	0.0557778	-3.03558	-2.22422	1.03182	0.0470769	-4.4784	-2.0945	KLFSPSKEAEL	Q96RY5	CRML
10.752	6.05697	11.1073	6.32681	4.82448	5.87802	5.20581	10.8618	6.03153	3.16432	4.0898	4.16834			+	SP600125_CTRL	1.00925	0.124444	-3.62899	-2.03046	0.333072	0.464087	-1.93903	-0.775612	1.52947	0.0271667	-5.49794	-3.12545	RSMSPFRGPK	Q99640	PMYT1
5.85687	7.38938	10.4367	7.11996	5.85986	5.7508	12.3768	12.1274	6.68665	4.5117	9.97384	4.07058					0.510849	0.448828	-1.65078	-1.089	0.473086	0.337405	2.50263	1.04576	0.298024	0.448	-1.70895	-0.704074	SMTRSPPRV	Q9BRL6	SRSF8
8.91689	8.89137	9.22287	7.3206	8.66664	8.89394	9.69757	8.6905	8.81853	8.03773	7.66431	7.50146			+	SP600125_CTRL	0.644203	0.383704	-0.716653	-1.18969	0.0607408	0.889684	0.0584879	0.134779	2.5819	0.0145882	-1.27587	-4.38214	MHSPNMRLL	Q9H0K1	SIK2
14.2746	14.2288	13.992	13.1166	12.3834	12.7058	13.3828	13.3663	13.3451	12.0942	12.309	12.0372	+	+	+	IMA_CTRL;PP2_CTRL;SP600125_CTRL	2.47082	0.166	-1.42985	-4.33909	3.08668	0.057	-0.800425	-4.25194	4.12823	0	-2.01834	-9.15377	VLLSPVPEL	Q9H1A4	APC1
9.65791	9.3728	9.65482	5.97235	9.29296	9.54636	10.042	9.99881	9.53198	8.99129	9.28733	9.20637			+	SP600125_CTRL	0.486397	0.46625	-1.29129	-1.02867	0.716572	0.334211	0.295767	1.02455	1.43814	0.0778	-0.400181	-1.74464	KIKSFEVVF	Q9H3M7	TXNIP
8.02681	8.28952	8.29429	8.59586	6.23295	8.85606	7.46855	7.60189	5.89854	6.06059	6.22119	5.90759			+	SP600125_CTRL	0.135681	0.890468	-0.308584	-0.328609	1.02882	0.11872	-1.21388	-1.85606	4.14529	0	-2.14042	-9.44924	YLQSRYYRA	Q9H422	HIPK3
9.35551	5.99997	6.07053	6.37534	5.65711	10.2544	5.5649	5.96249	10.8656	3.11094	4.96575	3.03572			+	SP600125_CTRL	0.0547788	0.929571	0.286961	0.150502	0.0546915	0.897	0.322322	0.151155	1.26593	0.0342703	-3.43787	-2.50164	AQASPSSTM	Q9NQC1	JADE2
9.06789	9.07332	9.23863	8.63455	9.04633	8.66558	9.9922	10.1226	10.0593	8.73853	8.54134	8.56631		+	+	PP2_CTRL;SP600125_CTRL	1.12683	0.301167	-0.34446	-1.41311	3.79622	0.0664	0.931424	5.56067	2.44196	0.0328	-0.511222	-2.78506	KIMSPRKAL	Q9NZJ0	DTL
5.23088	5.58796	8.37786	8.6421	9.32395	6.11001	5.56495	5.50805	6.06784	2.94988	6.95519	2.91078					0.510916	0.438	1.62646	1.08805	0.271713	0.56849	-0.68528	-0.617029	0.565691	0.160978	-2.12695	-1.20149	RTPSFLKKNK	Q9UEY8	ADDG
7.3574	7.52831	7.93401	7.04412	7.13695	6.66828	7.3591	7.4371	7.29876	5.6487	5.58765	5.53048			+	SP600125_CTRL	1.37454	0.131765	-0.656789	-2.03288	0.618098	0.402476	-0.241587	-0.876533	3.49671	0	-2.01763	-7.35386	KLRSPFLQK	Q9UJU6	DBNL
8.96088	6.81965	6.20374	4.96701	5.88496	5.12979	10.0364	9.94041	10.0817	3.32235	3.57538	3.58751		+	+	PP2_CTRL;SP600125_CTRL	1.06606	0.14	-2.00083	-2.03733	1.48991	0.0529231	2.69141	2.8737	1.98657	0.0187368	-3.83301	-4.07772	VMFRTPLASV	Q9UKT4	FBX5
9.21905	9.23432	9.4002	5.58676	6.17566	8.4402	8.01902	8.64656	8.40537	7.79382	8.17667	7.96331	+	+	+	IMA_CTRL;PP2_CTRL;SP600125_CTRL	1.36654	0.0412308	-2.55032	-2.62458	2.07487	0.0512727	-0.927542	-3.17927	3.32437	0.00885714	-1.30659	-5.80622	KNITPRKK	Q9UQR0	SCML2
6.89716	6.89467	6.88789	5.55088	5.77172	6.27446	4.59149	6.77162	5.82208	5.81663	4.1638	3.66459	+		+	IMA_CTRL;SP600125_CTRL	2.06279	0.0368889	-1.02756	-3.27128	0.858018	0.167286	-1.16485	-1.59329	1.64509	0.02608	-2.3449	-3.12521	VKNITPRKK	Q9UQR0	SCML2
12.5715	11.6724	12.5097	12.9145	13.64	11.8602	12.8354	13.1003	13.0806	12.2171	12.2436	12.3497					0.394768	0.663657	0.553695	0.799583	1.17349	0.119667	0.75423	1.87526	0.021571	0.965695	0.0189308	0.0481997	IPILASAL	Q9Y520	PRC2C
5.00354	5.90308	4.7184	6.44977	8.41339	7.37251	11.6535	12.1689	12.0364	8.60777	8.1431	8.82911	+	+	+	IMA_CTRL;PP2_CTRL;SP600125_CTRL	1.51894	0.0366667	2.20355	2.86106	4.18743	0	6.74458	13.7925	2.89634	0	3.31832	6.50333	EEFPCSRNGV	Q9Y561	LRP12
9.33526	9.53904	9.72759	9.23951	9.41647	9.19665	7.65245	8.01138	7.60369	7.40809	7.47914	7.71661		+	+	PP2_CTRL;SP600125_CTRL	0.883044	0.437935	-0.24975	-1.07765	3.3127	0.0786667	-1.77812	-6.55317	3.77456	0	-1.99935	-8.10283	KAKSPAPGL	Q9Y618	NCOR2
