# Supplementary material for: Kinase inhibition rewires the HLA-I immunopeptidome in chronic myeloid leukemia
Source: iScience. 2026 Apr 30;29(6):115944. doi: 10.1016/j.isci.2026.115944 (PMC13196390; doi:10.1016/j.isci.2026.115944)
Supplement: Table S4. Proteomic dataset of BV173 cells treated with kinase inhibitors [file mmc5.xlsx]

## Sheet: Sheet1
Proteomic analysis BV173
Protein intensities												Statistical analysis (Student's T Test)																Protein IDs
CTRL_1	CTRL_2	CTRL_3	SP600125_1	SP600125_2	SP600125_3	PP2_1	PP2_2	PP2_3	IMA_1	IMA_2	IMA_3	Significant SP600125_CTRL	Significant PP2_CTRL	Significant IMA_CTRL	significant	p-value SP600125_CTRL	q-value SP600125_CTRL	Difference SP600125_CTRL	statistic SP600125_CTRL	p-value PP2_CTRL	q-value PP2_CTRL	Difference PP2_CTRL	statistic PP2_CTRL	p-value IMA_CTRL	q-value IMA_CTRL	Difference IMA_CTRL	statistic IMA_CTRL	Uniprot	Protein name	Gene	Protein Description
18.803	18.6436	19.2765	18.7118	18.9512	18.5635	18.2061	18.4894	18.2757	18.7167	18.7007	18.7164		+		PP2_CTRL	0.304811	0.552889	-0.165522	-0.515514	1.31317	0.0190338	-0.583968	-1.8943	0.443925	0.491863	-0.196462	-0.677181	A0A024R1R8;Q9Y2S6	TMA7B_HUMAN;TMA7_HUMAN	TMA7;TMA7B	Translation machinery-associated protein 7B
15.6761	15.5091	15.8412	15.5262	16.3074	15.6865	15.6236	15.3254	15.2238	15.3754	15.354	15.15					0.254563	0.605965	0.164583	0.461274	0.86139	0.103472	-0.284488	-1.12192	1.47919	0.0888373	-0.38232	-1.73939	A0A024RBG1	NUD4B_HUMAN	NUDT4B	Diphosphoinositol polyphosphate phosphohydrolase NUDT4B
12.4866	12.4263	11.5078	12.8473	11.877	12.5492	11.7762	12.2644	12.0119	14.5037	12.8384	12.7847					0.265701	0.52886	0.284232	0.538978	0.13012	0.78898	-0.122769	-0.274862	0.889865	0.100963	1.23535	1.65363	A0A096LP01	SIM26_HUMAN	SMIM26	Small integral membrane protein 26
18.8063	18.7716	18.641	18.9933	18.893	19.0219	19.0542	19.2157	19.1489	18.9067	19.2898	19.1903		+		PP2_CTRL	1.64536	0.0880571	0.229747	1.40343	2.36191	0.00872727	0.399952	2.37013	1.44382	0.0901593	0.389329	1.72787	A0A0B4J2D5;P0DPI2	GAL3A_HUMAN;GAL3B_HUMAN	GATD3;GATD3B	Putative glutamine amidotransferase-like class 1 domain-containing protein 3B, mitochondrial
15.9245	15.9578	15.7024	15.0015	15.1636	14.5197	16.2104	16.4415	16.1295	14.83	15.9888	15.4963	+	+		PP2_CTRL;SP600125_CTRL	2.00436	0.00810864	-0.966631	-3.12478	1.49896	0.023	0.398933	1.78767	0.541377	0.315981	-0.423183	-0.950513	A0A0B4J2F0	PIOS1_HUMAN	PIGBOS1	Protein PIGBOS1
13.3993	12.5067	13.5618	13.3846	11.4062	13.007	12.5642	12.9333	13.4654	11.9397	12.8849	13.1521					0.332851	0.374813	-0.556685	-0.705182	0.149473	0.740893	-0.168298	-0.323947	0.431532	0.380634	-0.497025	-0.83845	A0A0C4DH25;P01619	KV320_HUMAN;KVD20_HUMAN	IGKV3-20;IGKV3D-20	Immunoglobulin kappa variable 3D-20
13.3762	13.3634	13.2452	13.1446	12.2014	13.2595	12.9541	12.8761	11.9287	13.1648	14.7472	14.29		+		PP2_CTRL	0.610618	0.174786	-0.459746	-1.05017	1.04934	0.0273978	-0.741939	-1.71673	0.715699	0.177051	0.739097	1.2921	A0A0U1RRE5	NBDY_HUMAN	NBDY	Negative regulator of P-body association
11.965	11.4135	13.4318	12.3163	13.1027	12.4277	11.5094	12.995	12.2513	12.3456	12.1572	13.5247					0.20518	0.606703	0.345455	0.460322	0.00807987	0.984283	-0.0181732	-0.0216515	0.213189	0.652225	0.405753	0.48373	A0A1B0GW64	SIM33_HUMAN	SMIM33	Small integral membrane protein 33
14.2454	14.472	13.8621	14.1054	13.9398	14.3766	14.7377	14.8745	14.6429	14.3295	14.1276	14.4949		+		PP2_CTRL	0.0851594	0.877994	-0.0525802	-0.164906	1.3707	0.0178073	0.55851	1.92407	0.235494	0.717062	0.124163	0.404069	A0A1W2PQ72	MSD7_HUMAN	MSANTD7	Myb/SANT-like DNA-binding domain-containing protein 7
18.1314	18.1147	18.1674	17.9397	18.0691	18.0731	18.1778	18.4311	18.3373	18.3652	18.1141	18.5294					1.11776	0.335211	-0.110521	-0.754417	1.10484	0.136757	0.177535	1.01124	0.748035	0.344843	0.198379	0.894502	A0A3B3IRV3	MCTS2_HUMAN	MCTS2	Malignant T-cell-amplified sequence 2
14.3786	14.0447	14.2151	13.9034	14.3231	14.0556	14.097	14.1295	14.0646	14.2969	14.0216	14.2897					0.310709	0.604207	-0.11874	-0.463819	0.517463	0.449824	-0.115747	-0.58405	0.0254996	0.976548	-0.0100683	-0.043349	A0AVF1	IFT56_HUMAN	IFT56	Intraflagellar transport protein 56
12.6551	12.9573	13.1483	13.1105	12.8436	12.2041	13.5999	13.2294	13.1625	13.1608	13.0038	12.8899					0.262843	0.572695	-0.200858	-0.496148	0.971993	0.0567599	0.41033	1.37797	0.235286	0.744238	0.0979506	0.371521	A0AVK6	E2F8_HUMAN	E2F8	Transcription factor E2F8
18.8987	18.9861	18.7663	19.106	19.1325	19.1539	19.062	19.1215	19.1692	18.7757	19.0278	18.9829					1.71171	0.0756452	0.247147	1.49452	1.52148	0.0580011	0.233922	1.36788	0.169512	0.85949	0.0451202	0.224989	A0AVT1	UBA6_HUMAN	UBA6	Ubiquitin-like modifier-activating enzyme 6
16.5225	16.6063	16.5725	16.2322	16.299	16.374	16.3272	16.412	16.3308	16.5478	16.4632	16.5553	+	+		PP2_CTRL;SP600125_CTRL	2.29333	0.0433938	-0.265354	-1.79733	2.33216	0.0401763	-0.210427	-1.53757	0.516257	0.780322	-0.045023	-0.325624	A0FGR8	ESYT2_HUMAN	ESYT2	Extended synaptotagmin-2
13.8815	14.0462	13.7724	14.3155	13.9312	14.3583	14.2143	14.3963	14.4678	13.9686	14.4227	14.0276		+		PP2_CTRL	0.893461	0.135425	0.301638	1.17187	1.85967	0.0113379	0.459417	2.1912	0.665192	0.336429	0.239568	0.909995	A0JLT2	MED19_HUMAN	MED19	Mediator of RNA polymerase II transcription subunit 19
13.4693	13.5481	12.9791	13.0757	13.6493	13.621	12.9774	12.6443	13.2172	12.8896	12.9561	13.7077					0.170746	0.739448	0.116495	0.32547	0.725354	0.103277	-0.385843	-1.12333	0.176863	0.758014	-0.147712	-0.354223	A0JNW5	BLT3B_HUMAN	BLTP3B	Bridge-like lipid transfer protein family member 3B
15.4054	15.3051	15.1512	14.6995	14.2949	14.591	14.5995	14.8195	14.5611	14.0338	14.8673	15.1618	+	+		PP2_CTRL;SP600125_CTRL	2.23126	0.00806492	-0.758727	-3.13884	2.34021	0.00322684	-0.627232	-2.99677	0.801449	0.162513	-0.599562	-1.34495	A0PJW6	TM223_HUMAN	TMEM223	Transmembrane protein 223
14.1855	13.873	13.8345	14.1105	14.5333	14.0574	14.0341	13.9172	13.6922	13.3096	13.4981	13.5988					0.650777	0.223468	0.269374	0.938075	0.21594	0.731657	-0.0831687	-0.333012	1.6215	0.0547319	-0.49553	-2.06658	A0PK00	T120B_HUMAN	TMEM120B	Transmembrane protein 120B
14.7704	14.5585	14.7001	14.8662	14.8575	14.7239	14.4418	14.5987	14.3411	14.6103	14.5079	14.6073					0.835589	0.312611	0.139565	0.786369	1.03984	0.110518	-0.215806	-1.0928	0.645103	0.56199	-0.101153	-0.592151	A1L020	MEX3A_HUMAN	MEX3A	RNA-binding protein MEX3A
15.7598	15.7781	15.6917	15.7247	15.8293	15.7025	15.7229	15.7275	15.5855	15.6194	15.4077	15.6609					0.0662922	0.958099	0.008962	0.0609138	0.531779	0.636123	-0.0645777	-0.420699	1.02484	0.294785	-0.180526	-0.988095	A1L0T0	HACL2_HUMAN	ILVBL	2-hydroxyacyl-CoA lyase 2
13.9569	13.9678	12.3396	14.5109	12.859	14.5341	14.801	14.8429	14.819	14.0373	14.3835	13.9504		+		PP2_CTRL	0.284491	0.448846	0.546548	0.624855	1.21538	0.011361	1.3995	2.18312	0.559395	0.259279	0.702265	1.06912	A1L188	NDUF8_HUMAN	NDUFAF8	NADH dehydrogenase [ubiquinone] 1 alpha subcomplex assembly factor 8
13.7842	13.4293	13.5151	13.3366	13.4362	13.691	13.231	13.2413	12.7289	13.4094	13.8382	13.4304		+		PP2_CTRL	0.230338	0.713773	-0.0882797	-0.352775	1.19612	0.0284298	-0.509137	-1.69669	0.0323937	0.965504	-0.016881	-0.061205	A1L390	PKHG3_HUMAN	PLEKHG3	Pleckstrin homology domain-containing family G member 3
15.2544	15.181	15.1578	15.1936	14.9978	15.1671	15.5971	15.7068	15.8283	15.9023	16.3092	16.4644		+	+	IMA_CTRL;PP2_CTRL	0.503791	0.602367	-0.0782118	-0.465849	2.66881	0.00337638	0.512989	2.96783	2.42153	0.0116255	1.02758	3.80413	A2A288	ZC12D_HUMAN	ZC3H12D	Probable ribonuclease ZC3H12D
16.2592	16.3056	16.28	16.3859	16.5565	16.5071	16.3446	16.4025	16.4257	16.3248	16.1679	16.3686					1.73579	0.102045	0.201572	1.32249	1.77814	0.211073	0.109318	0.856724	0.029491	0.982325	0.00546837	0.0336783	A2RRP1	NBAS_HUMAN	NBAS	NBAS subunit of NRZ tethering complex
16.5347	16.4232	12.1433	15.9827	12.653	15.2426	16.6276	16.7284	16.8676	11.7607	16.649	16.5127					0.081704	0.835587	-0.407629	-0.218788	0.517907	0.107947	1.70748	1.10355	0.00907953	0.986053	-0.0596409	-0.0263703	A2RTX5	SYTC2_HUMAN	TARS3	Threonine--tRNA ligase 2, cytoplasmic
14.6625	14.3636	14.4423	14.6755	15.0124	14.9493	14.3676	14.0935	14.1402	14.5361	13.6287	13.9966					1.33339	0.0566588	0.389594	1.64585	1.10382	0.0686788	-0.289059	-1.29542	0.715625	0.224741	-0.435676	-1.15178	A2RU67	F234B_HUMAN	FAM234B	Protein FAM234B
13.4986	13.7885	13.5839	14.1568	14.5428	14.4031	13.7797	13.854	13.5576	13.8393	13.8315	14.1815	+			SP600125_CTRL	2.1988	0.00812751	0.743927	3.0755	0.359366	0.572016	0.106753	0.477	1.06823	0.163341	0.327098	1.34102	A2RUC4	TYW5_HUMAN	TYW5	tRNA wybutosine-synthesizing protein 5
18.2228	18.3788	18.2701	18.0635	18.0373	18.1268	17.6525	17.6109	17.6533	17.5474	17.8617	17.8422		+	+	IMA_CTRL;PP2_CTRL	1.8025	0.0886548	-0.214695	-1.4005	3.75867	0.00219462	-0.651691	-4.395	2.07461	0.0320369	-0.54017	-2.55175	A2RUS2	DEND3_HUMAN	DENND3	DENN domain-containing protein 3
12.7885	12.2732	12.4115	11.2326	12.2514	11.1154	12.9121	12.4901	13.1177	12.2225	12.4702	12.5796	+			SP600125_CTRL	1.14852	0.0334517	-0.957893	-1.94607	0.656717	0.131869	0.348929	1.02477	0.131911	0.854003	-0.0669546	-0.233505	A2VDF0	FUCM_HUMAN	FUOM	Fucose mutarotase
15.1621	14.9835	15.2348	15.2228	15.5058	15.2185	15.6516	15.7167	15.5887	15.9606	15.3274	15.83		+		PP2_CTRL	0.714187	0.266949	0.18891	0.855293	2.49107	0.00438445	0.525546	2.86706	1.31089	0.0713923	0.579215	1.88693	A2VDJ0	T131L_HUMAN	TMEM131L	Transmembrane protein 131-like
14.2318	14.017	14.1935	13.6527	13.918	13.6472	13.3756	13.2892	13.7265	13.4671	13.2307	13.7951	+	+	+	IMA_CTRL;PP2_CTRL;SP600125_CTRL	1.67007	0.0346279	-0.408113	-1.93255	1.9931	0.00563331	-0.683638	-2.74369	1.67395	0.0387727	-0.649768	-2.3498	A3KMH1	VWA8_HUMAN	VWA8	von Willebrand factor A domain-containing protein 8
16.5292	16.5657	16.3866	16.1147	16.0549	16.1457	15.8218	15.8347	15.8194	16.3141	16.3313	16.3901	+	+		PP2_CTRL;SP600125_CTRL	2.5126	0.0179147	-0.388765	-2.41765	3.5849	0.00205029	-0.668566	-4.31745	1.17927	0.323385	-0.148721	-0.933635	A3KN83	SBNO1_HUMAN	SBNO1	Protein strawberry notch homolog 1
16.4231	16.4723	16.4038	16.7196	16.7856	16.745	16.7088	16.7883	16.7625	16.5855	16.3503	16.7467	+	+		PP2_CTRL;SP600125_CTRL	3.45884	0.0165633	0.31703	2.47647	3.30211	0.00796685	0.320159	2.44313	0.474024	0.564878	0.127788	0.58918	A4D1E9	GTPBA_HUMAN	GTPBP10	GTP-binding protein 10
14.1182	14.2593	14.2143	14.6339	14.4631	14.6451	14.5659	14.5594	14.6293	14.3185	14.3172	14.323	+	+		PP2_CTRL;SP600125_CTRL	2.2203	0.022126	0.383391	2.22747	2.92052	0.00634543	0.38759	2.63267	1.37057	0.362331	0.122275	0.86315	A4D1P6	WDR91_HUMAN	WDR91	WD repeat-containing protein 91
14.3994	14.5473	14.4481	14.3443	14.6183	14.6794	14.0516	14.273	14.3383	14.7841	14.6366	14.6489					0.299144	0.675507	0.0823844	0.38892	1.18172	0.0788087	-0.243985	-1.23807	1.6045	0.156792	0.224945	1.3696	A4D1U4	DEN11_HUMAN	DENND11	DENN domain-containing protein 11
15.5105	14.9696	15.1786	14.7221	14.4094	14.8661	15.8598	15.7152	15.9426	15.97	15.6227	16.0697	+	+	+	IMA_CTRL;PP2_CTRL;SP600125_CTRL	1.25387	0.043065	-0.553729	-1.80195	1.6525	0.0100039	0.619606	2.28698	1.48907	0.0484775	0.667873	2.17035	A4D2P6	GRD2I_HUMAN	GRID2IP	Delphilin
14.4022	14.0849	14.2465	14.7462	14.6026	14.5656	14.2715	14.6041	14.3467	14.1899	14.3274	14.2055	+			SP600125_CTRL	1.6742	0.0356866	0.393568	1.9022	0.526472	0.337412	0.16289	0.689847	0.0117205	0.989518	-0.00360107	-0.0178796	A5D8V6	VP37C_HUMAN	VPS37C	Vacuolar protein sorting-associated protein 37C
15.2263	15.0469	14.952	13.6616	16.0657	14.5936	14.9912	15.1548	15.178	15.0664	15.1629	14.9899					0.160695	0.690053	-0.301454	-0.374746	0.120413	0.882922	0.0328925	0.164767	0.00686965	0.99433	-0.00198269	-0.0101809	A5PLN9	TPC13_HUMAN	TRAPPC13	Trafficking protein particle complex subunit 13
17.7162	17.7322	17.6557	17.7714	17.6714	17.7454	17.6528	17.6837	17.7029	17.618	17.7252	17.7446					0.300234	0.848985	0.0280565	0.203359	0.321689	0.879999	-0.0215562	-0.169083	0.0405232	0.979874	-0.0054493	-0.0373903	A5YKK6	CNOT1_HUMAN	CNOT1	CCR4-NOT transcription complex subunit 1
12.7958	12.6317	13.2406	12.3654	12.8207	12.6961	11.0723	12.6376	11.3867	13.3877	12.7531	13.0014		+		PP2_CTRL	0.504649	0.302319	-0.261932	-0.800933	1.09435	0.0169922	-1.19052	-1.94687	0.240392	0.690199	0.158064	0.44005	A6H8Y1	BDP1_HUMAN	BDP1	Transcription factor TFIIIB component B'' homolog
12.9021	13.0957	12.9413	14.2824	14.5345	14.1419	12.9326	12.8178	13.1882	13.961	13.6684	13.7356	+		+	IMA_CTRL;SP600125_CTRL	3.31213	0.0036259	1.33986	5.84707	0.000393866	0.999237	-0.000150363	-0.000670054	2.7937	0.0104259	0.80864	3.9179	A6NC98	CC88B_HUMAN	CCDC88B	Coiled-coil domain-containing protein 88B
17.1757	16.9286	16.9842	16.5755	16.1456	16.4132	16.3916	16.4628	16.5277	16.4182	16.6644	16.9862	+	+		PP2_CTRL;SP600125_CTRL	1.95303	0.01341	-0.651416	-2.64816	2.5951	0.0029552	-0.568779	-3.08243	0.875776	0.202969	-0.339893	-1.21092	A6NCE7;Q9GZQ8	MLP3B_HUMAN;MP3B2_HUMAN	MAP1LC3B;MAP1LC3B2	Microtubule-associated proteins 1A/1B light chain 3 beta 2
17.4356	17.3381	17.3653	17.3217	17.1295	17.2285	16.9913	16.8049	16.9262	17.0358	17.1383	17.174		+		PP2_CTRL	1.14949	0.221791	-0.153088	-0.941326	2.80093	0.00375189	-0.472214	-2.91745	2.18898	0.0878157	-0.263623	-1.75049	A6NDG6	PGP_HUMAN	PGP	Glycerol-3-phosphate phosphatase
14.9189	14.6281	14.795	14.7005	14.9279	14.618	14.9868	14.8521	14.6516	14.7867	14.6462	14.7935					0.0906813	0.896159	-0.0318899	-0.141585	0.142486	0.842537	0.0494846	0.216317	0.148051	0.877747	-0.038564	-0.1958	A6NDU8	RIMC1_HUMAN	RIMOC1	RAB7A-interacting MON1-CCZ1 complex subunit 1
14.6046	14.7618	14.4458	14.5458	14.6701	14.6568	14.7441	14.6734	14.7539	14.7285	14.7025	14.8525					0.0708959	0.928234	0.0201254	0.100946	0.561263	0.414039	0.119744	0.615092	0.700215	0.416753	0.157075	0.776496	A6NED2	RCCD1_HUMAN	RCCD1	RCC1 domain-containing protein 1
14.2899	14.3826	14.4313	14.8357	14.8573	14.6403	14.8832	15.0313	15.146	14.9158	14.8765	14.9494	+	+	+	IMA_CTRL;PP2_CTRL;SP600125_CTRL	2.15305	0.0210851	0.409834	2.27039	2.77844	0.00198902	0.652242	3.49504	3.52175	0.013252	0.54596	3.72693	A6NFI3	ZN316_HUMAN	ZNF316	Zinc finger protein 316
17.9238	17.8026	18.1461	18.1711	17.774	17.5422	17.8085	16.5971	17.0453	17.5339	18.3537	17.2474		+		PP2_CTRL	0.241966	0.650909	-0.128393	-0.415041	1.03097	0.0269637	-0.807206	-1.72605	0.286439	0.594964	-0.24585	-0.550708	A6NHL2	TBAL3_HUMAN	TUBAL3	Tubulin alpha chain-like 3
13.6629	13.8809	13.978	12.8341	13.0178	13.0761	13.0874	12.7619	13.4293	13.6387	13.2437	13.2515	+	+		PP2_CTRL;SP600125_CTRL	2.72936	0.00580995	-0.864583	-3.96036	1.60144	0.00848092	-0.747705	-2.38117	1.34975	0.0839502	-0.462639	-1.7777	A6NHQ4	EPOP_HUMAN	EPOP	Elongin BC and Polycomb repressive complex 2-associated protein
17.344	17.2673	17.1444	17.3359	17.1466	17.3646	17.5952	17.5789	17.5321	17.1208	17.2123	17.4222		+		PP2_CTRL	0.124232	0.881501	0.0304852	0.160651	2.18098	0.0160963	0.316856	1.96644	0.000272339	0.999764	-8.90096e-05	-0.00043106	A6NHR9	SMHD1_HUMAN	SMCHD1	Structural maintenance of chromosomes flexible hinge domain-containing protein 1
13.0495	12.7005	13.3644	13.2174	12.5415	12.7625	12.7514	12.7068	12.8553	13.5283	13.2034	13.4118					0.289093	0.54171	-0.197666	-0.525253	0.608661	0.18925	-0.266993	-0.899832	0.734748	0.248016	0.343041	1.09252	A6NHX0	CAST2_HUMAN	CASTOR2	Cytosolic arginine sensor for mTORC1 subunit 2
14.318	13.7717	14.394	11.5421	12.3202	12.5527	16.0951	16.1074	16.3022	16.0578	15.6366	16.3887	+	+	+	IMA_CTRL;PP2_CTRL;SP600125_CTRL	2.29391	0.00630154	-2.02292	-4.36884	3.19713	0.00365354	2.007	6.53427	2.50729	0.00940541	1.86646	4.75071	A6NHZ5	LR14B_HUMAN	LRRC14B	Leucine-rich repeat-containing protein 14B
11.7956	12.1937	11.8767	11.9031	11.6587	11.6702	11.5317	12.1212	11.73	12.1298	11.9581	12.0976					0.659089	0.263517	-0.211366	-0.861945	0.310796	0.526598	-0.161027	-0.51692	0.331341	0.675112	0.10648	0.458206	A6NI28	RHG42_HUMAN	ARHGAP42	Rho GTPase-activating protein 42
13.759	14.1486	14.2716	14.1836	14.3829	14.5739	13.6861	12.7885	12.9452	13.907	14.4154	13.9593		+		PP2_CTRL	0.771719	0.156571	0.320415	1.10018	1.35604	0.0112375	-0.919806	-2.20571	0.0526435	0.937955	0.0341784	0.105665	A6NI72;P14598;A8MVU1	NCF1B_HUMAN;NCF1C_HUMAN;NCF1_HUMAN	NCF1;NCF1B;NCF1C	Putative neutrophil cytosol factor 1B
15.6839	16.0531	16.3714	16.5554	16.6328	16.5915	15.5106	15.3813	15.728	12.0087	15.5384	15.0725	+	+		PP2_CTRL;SP600125_CTRL	1.30569	0.0388333	0.557092	1.85763	1.0456	0.0402637	-0.496156	-1.5365	0.746788	0.128027	-1.82959	-1.4938	A6NI79	CCD69_HUMAN	CCDC69	Coiled-coil domain-containing protein 69
16.9097	16.9267	16.8795	17.1606	17.2732	17.1696	17.1622	17.2371	17.154	17.1027	17.1553	17.0892	+	+		PP2_CTRL;SP600125_CTRL	2.8046	0.0252651	0.295838	2.13344	3.14004	0.0122359	0.279114	2.15023	3.00169	0.094993	0.210434	1.69139	A6NIH7	U119B_HUMAN	UNC119B	Protein unc-119 homolog B
15.2301	15.4246	14.9149	14.9829	15.1104	15.0944	15.0666	15.2567	15.2929	14.8895	15.2038	15.2197					0.342576	0.566884	-0.127307	-0.501572	0.0319076	0.959185	0.015542	0.0588155	0.177164	0.799693	-0.0855554	-0.30196	A6NJ78	MET15_HUMAN	METTL15	12S rRNA N4-methylcytidine (m4C) methyltransferase
13.3515	13.3809	13.5318	12.4029	12.851	11.6623	12.9046	12.6419	12.9342	12.9248	12.9162	13.2587	+	+		PP2_CTRL;SP600125_CTRL	1.47397	0.0166067	-1.116	-2.47404	2.26909	0.00439046	-0.594504	-2.85283	1.4344	0.0909122	-0.388146	-1.71862	A6NJG2	SWAHD_HUMAN	SOWAHD	Ankyrin repeat domain-containing protein SOWAHD
11.7142	12.3149	13.5978	12.5329	14.0034	12.9726	13.7939	13.1364	13.9339	11.6844	13.508	12.8106		+		PP2_CTRL	0.372158	0.318587	0.627332	0.778286	0.823015	0.0410407	1.07914	1.52533	0.056324	0.914263	0.12535	0.144301	A6NJY4	T238L_HUMAN	TMEM238L	Transmembrane protein 238-like
13.5407	13.407	13.809	12.9193	13.1085	13.0469	13.2322	13.3004	12.8044	13.5308	13.2824	13.2871	+	+		PP2_CTRL;SP600125_CTRL	1.89481	0.0175374	-0.560673	-2.43056	1.14082	0.0350986	-0.473265	-1.60377	0.692724	0.342835	-0.218832	-0.897326	A6NKF1	SAC31_HUMAN	SAC3D1	SAC3 domain-containing protein 1
14.3149	15.0105	11.5694	11.9411	12.4628	14.2724	15.2304	15.4491	15.4933	11.8414	11.9898	14.5907		+		PP2_CTRL	0.228793	0.526553	-0.739469	-0.541374	0.768827	0.0410422	1.75933	1.52504	0.234996	0.589505	-0.824259	-0.557468	A6NNL5	CO061_HUMAN	C15orf61	Uncharacterized protein C15orf61
13.6146	13.531	13.4501	13.511	13.5616	13.5803	14.2459	14.355	14.1443	14.0759	13.8233	14.0896		+	+	IMA_CTRL;PP2_CTRL	0.135697	0.908651	0.01905	0.1255	3.1258	0.00203543	0.716492	4.04414	2.03222	0.038902	0.464361	2.33666	A7E2V4	ZSWM8_HUMAN	ZSWIM8	Zinc finger SWIM domain-containing protein 8
11.8654	11.6868	11.2836	11.5745	12.9248	11.723	11.7033	11.8009	10.8123	11.5097	12.1051	11.5205					0.428702	0.288118	0.462178	0.824096	0.184107	0.68533	-0.173092	-0.377501	0.14151	0.818671	0.0998214	0.27625	A7MCY6	TBKB1_HUMAN	TBKBP1	TANK-binding kinase 1-binding protein 1
17.5305	17.4658	17.4045	17.5391	17.6597	17.5336	17.5307	17.5734	17.6245	17.5604	17.4018	17.6977					0.940703	0.368388	0.110474	0.713071	1.13244	0.285594	0.109264	0.7516	0.392093	0.683085	0.0863368	0.447518	A8CG34	P121C_HUMAN	POM121C	Nuclear envelope pore membrane protein POM 121C
14.4963	14.4939	14.8339	13.9242	14.0923	14.0075	14.4712	14.5605	14.2943	14.405	14.4258	14.5114	+			SP600125_CTRL	2.08893	0.0127513	-0.600066	-2.69194	0.532717	0.328235	-0.166078	-0.699622	0.613653	0.4448	-0.160674	-0.7386	A8MPS7	YDJC_HUMAN	YDJC	Carbohydrate deacetylase
15.336	14.9506	12.2562	11.5313	11.8439	12.115	15.3345	15.2051	15.0855	11.112	14.9433	14.4946	+			SP600125_CTRL	1.12427	0.0239372	-2.35084	-2.16997	0.45613	0.1597	1.02749	0.958976	0.161012	0.718461	-0.664263	-0.402708	A8MTT3	CEBOS_HUMAN	CEBPZOS	Protein CEBPZOS
11.9604	12.7865	12.9361	11.9886	12.733	11.6401	13.0621	14.022	14.404	12.4305	12.8707	12.4974		+		PP2_CTRL	0.424741	0.296102	-0.44042	-0.811622	1.18924	0.0128596	1.26836	2.10913	0.0393183	0.948687	0.0385214	0.0889939	A8MV81	HIG1C_HUMAN	HIGD1C	HIG1 domain family member 1C
16.2672	16.2821	16.4544	16.2124	16.286	16.2014	16.5756	16.6102	16.7504	16.6061	16.3857	16.7752		+		PP2_CTRL	0.703499	0.460668	-0.101285	-0.611321	1.74307	0.0270213	0.310802	1.72273	0.930842	0.237431	0.254426	1.11707	A8MW92	P20L1_HUMAN	PHF20L1	PHD finger protein 20-like protein 1
17.8481	18.0357	17.6364	17.4467	17.745	17.3669	18.0832	18.6619	18.6743	18.1339	18.0308	17.7236		+		PP2_CTRL	0.918959	0.124224	-0.320515	-1.21913	1.30901	0.017254	0.633098	1.9387	0.29459	0.676076	0.122718	0.456555	A8MWD9;P62308	RUXGL_HUMAN;RUXG_HUMAN	SNRPG;SNRPGP15	Putative small nuclear ribonucleoprotein G-like protein 15
17.3753	17.4253	17.4238	17.6199	17.7127	17.6855	17.6103	17.7548	17.8727	17.4181	17.5645	17.7485	+	+		PP2_CTRL;SP600125_CTRL	2.92809	0.0307529	0.264602	2.00317	1.91571	0.0184537	0.337812	1.90177	0.805551	0.366171	0.168945	0.857655	A8MXV4	NUD19_HUMAN	NUDT19	Acyl-coenzyme A diphosphatase NUDT19
15.8021	15.7616	15.314	14.7594	15.0199	14.6303	15.4958	15.3666	15.1018	15.4843	15.3959	15.1219	+			SP600125_CTRL	1.87847	0.0115912	-0.822693	-2.7994	0.714833	0.129428	-0.304518	-1.03337	0.697663	0.288212	-0.291874	-1.00409	A9UHW6	MI4GD_HUMAN	MIF4GD	MIF4G domain-containing protein
9.79721	10.4407	11.8569	9.7454	11.7727	11.6644	10.1557	10.5583	11.2046	10.4465	11.1713	10.6119					0.150845	0.700569	0.362587	0.363868	0.0289938	0.947269	-0.0587095	-0.0751955	0.023244	0.96516	0.0449797	0.0602402	A9YTQ3	AHRR_HUMAN	AHRR	Aryl hydrocarbon receptor repressor
16.8848	16.9974	16.9841	16.4563	16.4549	16.3872	16.7041	16.6687	16.6656	16.6234	16.8145	16.657	+	+		PP2_CTRL;SP600125_CTRL	3.61078	0.00495556	-0.522644	-3.67459	2.73518	0.0150994	-0.27598	-2.00522	1.69551	0.122215	-0.257144	-1.5234	B0I1T2	MYO1G_HUMAN	MYO1G	Unconventional myosin-Ig
11.7477	13.0659	13.557	13.3444	13.7369	13.2536	12.8703	11.0815	12.3552	12.9798	11.7836	12.1026					0.512307	0.19808	0.654732	0.991747	0.38149	0.246798	-0.687869	-0.801776	0.316915	0.495996	-0.501541	-0.670651	B0YJ81	HACD1_HUMAN	HACD1	Very-long-chain (3R)-3-hydroxyacyl-CoA dehydratase 1
12.5494	12.2487	12.9149	12.8275	12.9638	12.9653	12.9615	12.9022	11.6975	13.3345	12.5865	13.3673					0.813278	0.136546	0.347863	1.16747	0.0377748	0.934359	-0.0506268	-0.0912808	0.755241	0.189048	0.525071	1.25151	B2RBV5	MR1L2_HUMAN	MRFAP1L2	MORF4 family associated protein 1 like 2
15.22	14.3899	15.3228	15.624	15.2088	14.911	11.0915	15.4938	16.0273	15.0319	15.253	15.5132					0.305464	0.483157	0.270404	0.587191	0.185456	0.595404	-0.773378	-0.45719	0.369804	0.492053	0.288484	0.67648	B2RTY4	MYO9A_HUMAN	MYO9A	Unconventional myosin-IXa
15.3499	15.0877	15.3198	15.5518	15.3544	15.4328	15.7301	15.5421	15.545	15.1941	15.2821	15.2711		+		PP2_CTRL	0.89686	0.210251	0.193834	0.965365	1.56831	0.0259673	0.35325	1.73516	0.012921	0.989253	-0.00341511	-0.0182285	B7ZAQ6;P0CG08	GPHRA_HUMAN;GPHRB_HUMAN	GPR89A;GPR89B	Golgi pH regulator A
12.6018	12.4765	12.3136	12.7711	12.2945	12.7275	13.1955	13.5665	12.9603	13.2171	13.0039	12.5081		+		PP2_CTRL	0.315398	0.579816	0.133759	0.489081	1.78499	0.00633354	0.776776	2.63146	0.921367	0.157277	0.445732	1.36731	B9A064;P0CG04	IGLC1_HUMAN;IGLL5_HUMAN	IGLC1;IGLL5	Immunoglobulin lambda-like polypeptide 5
13.1414	12.994	12.6399	14.0701	14.021	13.9214	13.1391	13.4266	12.963	14.4814	14.2914	14.3418	+		+	IMA_CTRL;SP600125_CTRL	2.6488	0.00626374	1.07905	4.22938	0.553368	0.225404	0.251132	0.834287	3.08832	0.0124923	1.44643	5.57785	C0HLS1	OSCRI_HUMAN	SCRIB	SCRIB overlapping open reading frame protein
16.3484	16.2893	16.2848	16.7816	16.5776	16.6635	16.2952	16.3494	16.3766	16.4538	16.4906	16.6412	+			SP600125_CTRL	2.37323	0.0210895	0.366719	2.25554	0.448795	0.811556	0.0328592	0.249876	1.65457	0.155914	0.22101	1.37377	C4AMC7;Q6VEQ5	WASH2_HUMAN;WASH3_HUMAN	WASH2P;WASH3P	Putative WAS protein family homolog 3
12.9863	13.1451	11.9061	14.4427	13.5007	13.9648	13.6008	13.5461	13.6794	14.0723	14.3954	13.602	+	+	+	IMA_CTRL;PP2_CTRL;SP600125_CTRL	1.27465	0.0214426	1.29027	2.24464	1.11764	0.0191625	0.929634	1.89273	1.38645	0.0350865	1.3441	2.43369	C9J7I0	UMAD1_HUMAN	UMAD1	UBAP1-MVB12-associated (UMA)-domain containing protein 1
14.977	15.3283	14.7508	15.289	14.2283	15.1854	15.1724	15.0801	15.288	15.3407	15.6729	15.3181					0.113326	0.812445	-0.117822	-0.246946	0.380104	0.453928	0.161453	0.579823	0.979552	0.148992	0.425198	1.40128	C9JLW8	MCRI1_HUMAN	MCRIP1	Mapk-regulated corepressor-interacting protein 1
12.1503	12.0692	12.7021	12.2601	13.1594	12.8626	11.0278	12.443	12.4545	12.2963	12.1206	12.7129					0.615311	0.173725	0.45349	1.05228	0.257106	0.498203	-0.332097	-0.541111	0.0933536	0.882535	0.0693919	0.189958	C9JTQ0	ANR63_HUMAN	ANKRD63	Ankyrin repeat domain-containing protein 63
20.5633	20.7426	20.3571	20.6773	21.0246	20.6979	20.2849	20.1909	20.2496	20.8423	20.9356	20.1962		+		PP2_CTRL	0.708511	0.216809	0.245619	0.950987	1.27827	0.0475669	-0.312536	-1.45587	0.149939	0.80915	0.103695	0.28984	E9PAV3	NACAM_HUMAN	NACA	Nascent polypeptide-associated complex subunit alpha, muscle-specific form
17.7154	17.4743	17.7524	17.3872	17.7517	17.5548	17.604	17.5172	17.4728	17.5833	17.764	17.5318					0.238473	0.717077	-0.0828133	-0.349796	0.537048	0.43875	-0.116034	-0.594085	0.0652775	0.942549	-0.0210056	-0.0990508	E9PRG8	CK098_HUMAN	C11orf98	Uncharacterized protein C11orf98
18.32	18.0434	18.2182	18.6095	18.691	18.3692	18.435	18.5532	18.4143	18.176	18.2502	18.2973					1.34675	0.0607453	0.362708	1.60539	1.39251	0.0511455	0.273617	1.42779	0.207577	0.839766	0.0472997	0.251381	L0R6Q1	S35U4_HUMAN	SLC35A4	SLC35A4 upstream open reading frame protein
15.4887	15.5947	15.3442	15.878	15.8748	15.7644	15.215	15.223	15.2578	15.4223	15.7102	15.3104	+			SP600125_CTRL	1.94825	0.0308685	0.363192	1.99934	1.526	0.053676	-0.243931	-1.40352	0.012073	0.987952	0.00509961	0.0212957	L0R819	ASURF_HUMAN	ASDURF	ASNSD1 upstream open reading frame protein
15.4244	15.5682	14.2055	15.1074	15.957	15.5481	14.7927	14.7759	15.599	15.1959	15.0863	14.8149					0.401685	0.310314	0.471469	0.789669	0.00651318	0.988287	-0.0101334	-0.0165976	0.0252165	0.965328	-0.0336498	-0.0615319	L0R8F8	MIDUO_HUMAN	MIEF1	Mitochondrial ribosome and complex I assembly factor AltMIEF1
13.4076	13.5112	12.7139	13.0049	12.3131	13.1421	13.1658	13.187	13.2528	13.698	13.3465	13.6718					0.472695	0.268353	-0.390875	-0.852679	0.0118503	0.981233	-0.00903447	-0.0256909	0.587091	0.307843	0.3612	0.964141	M5A8F1	SUPYN_HUMAN	ERVH48-1	Suppressyn
17.1005	17.1146	17.0555	17.7898	17.2531	17.8117	17.8482	18.0889	18.1097	16.9515	17.8144	17.7179	+	+		PP2_CTRL;SP600125_CTRL	1.34521	0.0386505	0.527978	1.86211	3.37764	0.00255522	0.925375	4.98046	0.670761	0.252395	0.404389	1.08252	O00115	DNS2A_HUMAN	DNASE2	Deoxyribonuclease-2-alpha
18.5025	18.4746	18.4727	17.0177	16.8786	17.0746	17.9638	18.1125	17.796	18.4664	18.4723	18.5267	+	+		PP2_CTRL;SP600125_CTRL	4.83875	0	-1.49297	-9.38894	2.33542	0.00562575	-0.525841	-2.74	0.0853791	0.976391	0.00516955	0.0425599	O00116	ADAS_HUMAN	AGPS	Alkyldihydroxyacetonephosphate synthase, peroxisomal
17.6786	17.6172	17.6295	17.5685	17.6081	17.5964	17.5437	17.5825	17.5608	17.5231	17.6306	17.7074					1.07793	0.650171	-0.0507685	-0.415659	1.65605	0.374103	-0.0794551	-0.652002	0.139787	0.919171	-0.0214024	-0.136622	O00139	KIF2A_HUMAN	KIF2A	Kinesin-like protein KIF2A
14.9145	13.6474	14.9009	15.1934	15.3022	14.8943	15.1898	14.7895	14.1009	14.4619	14.7989	13.966					0.665747	0.129524	0.642378	1.19523	0.145067	0.736723	0.205777	0.328254	0.0560516	0.920249	-0.0786924	-0.134569	O00142	KITM_HUMAN	TK2	Thymidine kinase 2, mitochondrial
19.0194	19.1566	18.8902	18.8744	18.7357	18.8106	19.4182	19.4232	19.5357	19.0792	19.1617	19.204		+		PP2_CTRL	1.16686	0.141181	-0.215215	-1.15257	2.15114	0.00891067	0.436956	2.34989	0.672122	0.488926	0.126174	0.681278	O00148	DX39A_HUMAN	DDX39A	ATP-dependent RNA helicase DDX39A
22.0237	22.0332	21.9432	22.2078	22.4187	22.2416	21.5853	21.7513	21.8036	22.3189	22.4954	22.0869		+		PP2_CTRL	1.81211	0.0528962	0.289338	1.68853	1.79051	0.0304554	-0.286651	-1.66895	1.16044	0.160616	0.30032	1.35464	O00151	PDLI1_HUMAN	PDLIM1	PDZ and LIM domain protein 1
19.6157	19.6932	19.5668	20.0338	20.1544	20.1061	19.7109	19.6096	19.6253	19.6794	19.5796	19.2257	+			SP600125_CTRL	3.1291	0.00803483	0.47285	3.13505	0.183877	0.887507	0.0233542	0.157345	0.385087	0.606951	-0.130344	-0.537566	O00154	BACH_HUMAN	ACOT7	Cytosolic acyl coenzyme A thioester hydrolase
12.4847	12.0711	11.9076	11.3919	12.2248	11.4448	11.9901	12.4478	11.8964	11.8104	11.3109	12.0323					0.663069	0.151971	-0.467286	-1.11431	0.0617321	0.911205	-0.043012	-0.125815	0.730244	0.219603	-0.436575	-1.16781	O00159	MYO1C_HUMAN	MYO1C	Unconventional myosin-Ic
16.0921	16.1333	16.046	16.4138	16.4764	16.3961	16.1913	16.0747	16.0409	16.1242	15.9323	15.9362	+			SP600125_CTRL	3.19052	0.0157289	0.338288	2.50484	0.0802478	0.944274	0.0118383	0.0778488	0.611851	0.59286	-0.0929203	-0.552606	O00160	MYO1F_HUMAN	MYO1F	Unconventional myosin-If
17.8642	17.6154	17.7008	17.5221	17.628	17.6267	17.39	17.3375	17.2869	17.8461	17.7471	17.7043		+		PP2_CTRL	0.764458	0.343938	-0.134527	-0.743322	2.10401	0.0117844	-0.38861	-2.17321	0.175916	0.866803	0.0390536	0.212004	O00161	SNP23_HUMAN	SNAP23	Synaptosomal-associated protein 23
16.5054	16.3878	16.1395	17.0156	16.9666	17.1229	16.3356	16.2494	16.3751	16.266	16.4994	16.5097	+			SP600125_CTRL	2.38094	0.00805175	0.690838	3.17876	0.0744779	0.918732	-0.0241934	-0.113015	0.237277	0.76389	0.080815	0.345315	O00165	HAX1_HUMAN	HAX1	HCLS1-associated protein X-1
18.8842	18.8812	18.6066	18.6023	18.4814	18.4553	18.7067	18.7448	18.7667	18.7057	18.9204	18.9345					1.26978	0.0935257	-0.27764	-1.37051	0.212233	0.79853	-0.0512606	-0.264634	0.205733	0.81048	0.0628808	0.288285	O00170	AIP_HUMAN	AIP	AH receptor-interacting protein
17.8601	17.8431	17.7914	17.6654	17.7383	17.748	18.001	17.9972	18.019	17.8489	17.9151	18.0395					1.57954	0.265669	-0.114303	-0.857857	2.88151	0.0507658	0.174203	1.43105	0.798839	0.515016	0.102973	0.645338	O00178	GTPB1_HUMAN	GTPBP1	GTP-binding protein 1
18.9674	19.0208	18.8985	18.2603	18.4601	18.1245	19.0905	19.0487	19.0601	19.7765	19.6821	19.5489	+		+	IMA_CTRL;SP600125_CTRL	2.55484	0.00705985	-0.68056	-3.34124	1.30147	0.280631	0.104212	0.757792	3.15305	0.00924211	0.706933	4.04172	O00182	LEG9_HUMAN	LGALS9	Galectin-9
17.2138	17.1909	17.1196	17.4095	17.363	17.4654	17.6888	17.7109	17.7044	17.3485	17.4218	17.4722		+		PP2_CTRL	2.3579	0.0529248	0.237871	1.68714	4.26063	0.00191074	0.526609	4.07887	2.19529	0.102643	0.239388	1.64233	O00186	STXB3_HUMAN	STXBP3	Syntaxin-binding protein 3
14.4481	14.5257	14.2854	14.7281	14.4354	14.8383	14.5521	14.7595	14.5764	14.4261	14.581	14.6324					0.821998	0.181269	0.247543	1.03355	1.02068	0.117994	0.209625	1.06728	0.603537	0.510733	0.12679	0.653193	O00189	AP4M1_HUMAN	AP4M1	AP-4 complex subunit mu-1
18.48	18.4563	18.908	18.7189	18.8689	18.7364	18.7515	18.3949	18.629	19.2112	19.3325	18.3387					0.445949	0.444754	0.159993	0.629341	0.0433744	0.940983	-0.0229193	-0.0817835	0.427786	0.416651	0.346078	0.776479	O00193	SMAP_HUMAN	SMAP	Small acidic protein
17.2845	17.2257	17.2072	17.2855	17.1597	17.2245	17.1899	17.2469	17.2717	17.1207	17.1606	17.3831					0.135689	0.921899	-0.0158736	-0.110881	0.0294181	0.983946	-0.00293922	-0.0219994	0.0729529	0.944286	-0.0176563	-0.0955041	O00203	AP3B1_HUMAN	AP3B1	AP-3 complex subunit beta-1
18.9491	18.9157	19.0002	18.8418	18.7082	18.8207	18.9535	19.1629	19.0213	18.9777	19.2174	19.2851					1.57169	0.152854	-0.164766	-1.11182	0.614733	0.492233	0.0909017	0.546299	0.99739	0.26872	0.205094	1.04402	O00217	NDUS8_HUMAN	NDUFS8	NADH dehydrogenase [ubiquinone] iron-sulfur protein 8, mitochondrial
14.3538	14.4008	14.401	13.1666	15.4279	13.6067	14.2865	14.4748	14.3453	14.4428	14.7459	14.8937					0.174086	0.663141	-0.318122	-0.40149	0.101484	0.925651	-0.0163205	-0.103436	1.08671	0.169363	0.30892	1.32216	O00221	IKBE_HUMAN	NFKBIE	NF-kappa-B inhibitor epsilon
18.6331	18.5943	18.5785	18.6099	18.7729	18.7497	18.6204	18.7194	18.6162	18.6454	18.4791	18.5313					0.953098	0.371727	0.108805	0.709146	0.5977	0.699685	0.0499802	0.363722	0.41115	0.777066	-0.0500355	-0.329814	O00231	PSD11_HUMAN	PSMD11	26S proteasome non-ATPase regulatory subunit 11
18.3807	18.4177	18.3584	18.2628	18.1622	18.1976	18.2863	18.3635	18.3384	18.1449	18.3432	18.2861					2.18971	0.101133	-0.178069	-1.32727	0.918638	0.616899	-0.056221	-0.437231	0.972825	0.409219	-0.127547	-0.79012	O00232	PSD12_HUMAN	PSMD12	26S proteasome non-ATPase regulatory subunit 12
18.5349	18.4824	18.4755	18.4859	18.4416	18.3448	18.2501	18.4	18.4334	18.5128	18.8602	18.5887					0.738052	0.563556	-0.0735238	-0.504692	1.07952	0.211509	-0.136455	-0.855939	0.661179	0.433804	0.156307	0.754772	O00233	PSMD9_HUMAN	PSMD9	26S proteasome non-ATPase regulatory subunit 9
17.9429	17.9124	17.4105	17.3664	17.3992	17.623	17.1691	17.5792	17.0954	17.3832	18.0591	17.8087		+		PP2_CTRL	0.69965	0.191832	-0.292374	-1.00635	0.969682	0.0496708	-0.474049	-1.44084	0.00615035	0.992224	-0.00491524	-0.0135728	O00244	ATOX1_HUMAN	ATOX1	Copper transport protein ATOX1
15.7877	15.7896	15.743	15.9269	15.9601	15.9818	16.0805	16.0613	16.1613	16.1527	15.9972	16.2917		+		PP2_CTRL	2.93639	0.0752043	0.182825	1.4978	3.17759	0.008	0.32759	2.44091	1.90677	0.0602522	0.37375	2.00501	O00255	MEN1_HUMAN	MEN1	Menin
14.8896	14.7545	15.0272	14.8465	15.0434	14.9909	15.0395	15.1581	15.129	14.8613	14.5931	14.8809					0.286622	0.714727	0.0697959	0.351981	1.18783	0.0922296	0.218396	1.17144	0.387772	0.634405	-0.112036	-0.505275	O00257	CBX4_HUMAN	CBX4	E3 SUMO-protein ligase CBX4
14.0907	14.6266	13.6845	15.1894	14.3545	14.9517	14.5879	15.4518	15.1328	14.652	14.4108	14.6064		+		PP2_CTRL	0.881072	0.0766879	0.697904	1.48826	1.16879	0.0166892	0.923582	1.95856	0.679136	0.24375	0.422486	1.104	O00258	GET1_HUMAN	GET1	Guided entry of tail-anchored proteins factor 1
18.5841	18.6364	18.6807	18.3497	18.1825	18.3498	18.5818	18.8708	18.6876	18.1948	18.6292	18.6731	+			SP600125_CTRL	2.25858	0.0267183	-0.339752	-2.09257	0.375656	0.635173	0.0796369	0.421552	0.362182	0.615283	-0.13471	-0.5279	O00264	PGRC1_HUMAN	PGRMC1	Membrane-associated progesterone receptor component 1
17.2159	17.1995	17.1748	17.2782	17.3865	17.3412	17.2837	17.2918	17.2798	17.2756	17.3051	17.286					1.83697	0.179568	0.138579	1.03729	2.6812	0.257825	0.0884005	0.786071	2.47632	0.399824	0.0921796	0.803333	O00267	SPT5H_HUMAN	SUPT5H	Transcription elongation factor SPT5
15.7527	15.5231	15.712	15.786	15.7549	15.7867	15.5434	15.628	15.5801	15.6209	15.5547	15.9537					0.725149	0.414566	0.113284	0.660533	0.453228	0.603314	-0.0787385	-0.450314	0.121015	0.878409	0.0471878	0.194762	O00268	TAF4_HUMAN	TAF4	Transcription initiation factor TFIID subunit 4
17.2889	17.3521	17.4359	17.5343	17.6496	17.5915	17.2105	17.2866	17.327	17.0764	17.6459	17.0927					1.90049	0.0732568	0.232786	1.51113	0.704726	0.493531	-0.0842826	-0.545265	0.172123	0.800791	-0.0873311	-0.299095	O00273	DFFA_HUMAN	DFFA	DNA fragmentation factor subunit alpha
15.0065	15.1366	15.2468	15.2413	15.0445	15.195	15.3818	15.2967	15.4825	15.2744	15.5957	15.2857					0.120816	0.883007	0.0302645	0.158128	1.36749	0.0579698	0.257007	1.36866	0.947226	0.232802	0.255321	1.12915	O00287	RFXAP_HUMAN	RFXAP	Regulatory factor X-associated protein
11.8036	12.3157	13.6562	13.4029	13.0288	12.7775	12.6148	12.8982	13.0849	12.3532	12.4645	12.8213					0.339771	0.378416	0.477869	0.701243	0.183661	0.648419	0.27412	0.40975	0.0267682	0.961512	-0.0454969	-0.067896	O00291	HIP1_HUMAN	HIP1	Huntingtin-interacting protein 1
21.3243	21.2622	21.3944	21.0884	21.065	21.0678	20.9652	21.0227	21.0388	20.6957	20.8643	20.775	+	+	+	IMA_CTRL;PP2_CTRL;SP600125_CTRL	2.54069	0.0412538	-0.253189	-1.82264	2.70145	0.0112697	-0.318048	-2.20452	3.0487	0.017038	-0.548623	-3.38907	O00299	CLIC1_HUMAN	CLIC1	Chloride intracellular channel protein 1
19.6608	19.5558	19.643	19.3877	19.4106	19.3817	19.0441	19.3585	18.9815	19.581	19.3425	19.5047		+		PP2_CTRL	2.5975	0.0522419	-0.226547	-1.69551	1.81462	0.0108411	-0.491832	-2.22465	0.863568	0.395649	-0.143803	-0.8104	O00303	EIF3F_HUMAN	EIF3F	Eukaryotic translation initiation factor 3 subunit F
14.822	15.0335	14.8335	14.895	15.0746	14.8285	14.9769	15.0396	15.134	15.3514	15.0397	14.9483					0.133011	0.863878	0.0363302	0.181135	0.867947	0.220339	0.153834	0.843099	0.706768	0.339742	0.216779	0.903245	O00308	WWP2_HUMAN	WWP2	NEDD4-like E3 ubiquitin-protein ligase WWP2
16.5703	16.3055	16.7301	16.7026	16.4772	16.5408	16.5154	16.27	15.9357	16.3503	16.008	16.5388					0.0972506	0.882747	0.0382481	0.15882	0.637323	0.161169	-0.294916	-0.955343	0.522557	0.408824	-0.236207	-0.79086	O00311	CDC7_HUMAN	CDC7	Cell division cycle 7-related protein kinase
17.332	17.3124	17.1886	17.4591	17.5159	17.4681	17.9101	17.9079	17.8841	17.8716	17.7611	18.0215		+	+	IMA_CTRL;PP2_CTRL	1.8691	0.0932747	0.203378	1.37199	3.77696	0.00200758	0.623024	4.27712	2.63932	0.0176022	0.607065	3.23274	O00329	PK3CD_HUMAN	PIK3CD	Phosphatidylinositol 4,5-bisphosphate 3-kinase catalytic subunit delta isoform
17.1072	17.0413	17.1053	17.197	17.293	17.1849	17.4492	17.3937	17.3509	17.1226	17.1619	17.3892		+		PP2_CTRL	1.59118	0.195225	0.140374	0.999253	3.0287	0.00960118	0.31329	2.30762	0.748425	0.434948	0.13995	0.752952	O00330	ODPX_HUMAN	PDHX	Pyruvate dehydrogenase protein X component, mitochondrial
13.1689	13.4106	14.2533	13.7379	14.0005	13.6853	14.1455	14.2342	14.3826	15.0302	14.2363	14.7204		+		PP2_CTRL	0.2245	0.622829	0.196974	0.44482	0.89273	0.0457973	0.643154	1.47558	1.2293	0.0526795	1.05136	2.09547	O00391	QSOX1_HUMAN	QSOX1	Sulfhydryl oxidase 1
14.8485	15.1138	15.0434	15.3935	16.2538	15.591	15.1599	15.0789	15.038	15.5611	15.3497	15.1265	+			SP600125_CTRL	1.28288	0.0308354	0.744175	2.00037	0.446422	0.5643	0.0904023	0.483272	1.08902	0.152751	0.343857	1.384	O00399	DCTN6_HUMAN	DCTN6	Dynactin subunit 6
15.4445	15.3654	15.5393	15.9702	15.7383	16.0193	15.9729	15.7379	15.6612	15.8442	15.2769	15.7787	+	+		PP2_CTRL;SP600125_CTRL	1.99463	0.020227	0.459541	2.29577	1.48453	0.0316088	0.340917	1.65175	0.420431	0.518633	0.183538	0.641557	O00400	ACATN_HUMAN	SLC33A1	Acetyl-coenzyme A transporter 1
12.0732	12.1691	12.4251	11.9923	12.4426	12.3982	12.4498	12.5535	12.4175	12.2443	12.0797	12.4694					0.112762	0.850615	0.055253	0.198998	1.04603	0.0902349	0.251131	1.18022	0.0974813	0.899469	0.0419842	0.165132	O00409	FOXN3_HUMAN	FOXN3	Forkhead box protein N3
20.0359	20.0922	20.0056	19.4807	19.5881	19.4459	19.5962	19.6307	19.641	19.8444	19.826	19.9075	+	+		PP2_CTRL;SP600125_CTRL	3.38776	0.00493617	-0.539632	-3.60389	3.90013	0.00250718	-0.421902	-3.27633	2.19617	0.156915	-0.185254	-1.36827	O00410	IPO5_HUMAN	IPO5	Importin-5
16.2076	16.3165	15.9474	15.8779	15.6877	15.9399	16.2399	16.26	16.3493	15.7468	15.7396	15.9355					1.13659	0.0919788	-0.321992	-1.38058	0.476992	0.446956	0.125895	0.586804	1.29223	0.118896	-0.349821	-1.54175	O00411	RPOM_HUMAN	POLRMT	DNA-directed RNA polymerase, mitochondrial
14.9234	14.7642	14.5373	15.3359	15.3421	15.475	14.6222	14.7435	14.7366	15.6422	15.5998	15.7902	+		+	IMA_CTRL;SP600125_CTRL	2.22084	0.00948117	0.642694	2.91004	0.126132	0.867229	-0.0408773	-0.186896	2.75566	0.00925843	0.935768	4.14038	O00418	EF2K_HUMAN	EEF2K	Eukaryotic elongation factor 2 kinase
17.8506	17.7286	17.9527	16.8497	17.7442	16.9686	17.8141	17.898	17.8544	17.8649	17.9993	17.6078					1.07193	0.0524592	-0.656453	-1.69254	0.0576541	0.951792	0.0115299	0.0681604	0.0521566	0.950977	-0.0199909	-0.0862197	O00422	SAP18_HUMAN	SAP18	Histone deacetylase complex subunit SAP18
18.522	18.4545	18.5418	18.2807	18.2981	18.3488	18.7602	18.8216	18.773	18.641	18.5789	18.7333		+		PP2_CTRL	2.38325	0.0781767	-0.196882	-1.47599	3.00109	0.0128622	0.278851	2.10669	1.30509	0.314296	0.144983	0.953535	O00425	IF2B3_HUMAN	IGF2BP3	Insulin-like growth factor 2 mRNA-binding protein 3
18.063	18.0416	17.9736	18.0652	18.1718	18.1865	18.2244	18.2527	18.2455	18.122	18.1592	18.1297		+		PP2_CTRL	1.15692	0.314098	0.115068	0.783996	2.79383	0.0300758	0.214767	1.67453	1.71641	0.365935	0.110921	0.858254	O00429	DNM1L_HUMAN	DNM1L	Dynamin-1-like protein
16.3969	16.313	16.4161	16.5265	16.4365	16.4287	16.829	16.996	16.8035	16.5167	16.5923	16.8619		+		PP2_CTRL	0.928726	0.459523	0.0885563	0.612572	2.73781	0.00339241	0.500827	2.97792	1.20926	0.162483	0.281653	1.34471	O00442	RTCA_HUMAN	RTCA	RNA 3'-terminal phosphate cyclase
13.4003	13.3908	13.8068	13.0837	12.9263	13.3167	13.008	13.0189	13.3139	13.0456	13.2645	13.1262		+		PP2_CTRL	1.11977	0.0713916	-0.423739	-1.52447	1.16026	0.0385545	-0.419044	-1.55296	1.20293	0.118901	-0.387221	-1.54095	O00443	P3C2A_HUMAN	PIK3C2A	Phosphatidylinositol 4-phosphate 3-kinase C2 domain-containing subunit alpha
13.1569	13.0511	13.6688	14.4386	14.2527	14.227	14.6922	14.7083	14.6584	13.6198	13.5567	13.8191	+	+		PP2_CTRL;SP600125_CTRL	2.13106	0.00712224	1.01385	3.35672	2.72489	0.00228877	1.39403	4.78587	0.838195	0.200764	0.372956	1.21699	O00458	IFRD1_HUMAN	IFRD1	Interferon-related developmental regulator 1
14.5135	14.4023	14.6348	14.5157	14.7219	14.6546	14.0321	14.0356	14.2763	14.3816	14.0757	14.1906		+		PP2_CTRL	0.557772	0.4742	0.113889	0.59773	1.72908	0.0164825	-0.402189	-1.9611	1.26451	0.144924	-0.300906	-1.42164	O00459	P85B_HUMAN	PIK3R2	Phosphatidylinositol 3-kinase regulatory subunit beta
14.7586	14.8842	15.472	14.6202	14.9298	14.652	14.6373	14.5099	14.2376	15.2731	14.2159	14.489		+		PP2_CTRL	0.560521	0.246073	-0.304286	-0.892694	1.08672	0.0315774	-0.57667	-1.65007	0.418525	0.414642	-0.378915	-0.780195	O00461	GOLI4_HUMAN	GOLIM4	Golgi integral membrane protein 4
14.1215	14.137	14.1753	14.3275	14.4417	14.2935	15.0266	15.1129	15.046	14.6609	14.8955	14.8189		+	+	IMA_CTRL;PP2_CTRL	1.93384	0.0866096	0.209638	1.4204	5.12919	0.00357895	0.917233	7.02045	3.09726	0.011431	0.647182	3.78682	O00462	MANBA_HUMAN	MANBA	Beta-mannosidase
17.9935	18.0827	17.9057	18.3799	18.5181	18.2219	18.0965	18.0484	18.1458	18.1949	18.2099	18.1426	+			SP600125_CTRL	1.72142	0.035855	0.379344	1.90005	0.817543	0.376214	0.102946	0.650298	1.5752	0.200785	0.188505	1.21619	O00471	EXOC5_HUMAN	EXOC5	Exocyst complex component 5
11.6415	12.2974	12.4781	12.1962	12.4321	12.3118	12.8348	13.092	13.1095	12.8697	12.5763	12.5729		+		PP2_CTRL	0.264616	0.589108	0.174389	0.480239	1.50057	0.00876516	0.873126	2.36475	0.914925	0.141024	0.533995	1.43342	O00478	BT3A3_HUMAN	BTN3A3	Butyrophilin subfamily 3 member A3
12.9887	13.1073	11.3865	13.4517	12.9448	13.5324	13.1406	13.8292	12.8458	12.8106	13.9721	13.2311					0.628008	0.13077	0.815462	1.19119	0.549023	0.117031	0.777684	1.07009	0.577786	0.234742	0.84376	1.12423	O00479	HMGN4_HUMAN	HMGN4	High mobility group nucleosome-binding domain-containing protein 4
13.6948	13.7391	13.9763	14.5693	14.2323	14.3173	14.9336	14.7731	14.7795	14.1904	14.0998	14.1693	+	+		PP2_CTRL;SP600125_CTRL	1.88453	0.0175734	0.569571	2.43741	3.26036	0.00236025	1.02536	5.07799	1.72627	0.0782928	0.349762	1.82581	O00481	BT3A1_HUMAN	BTN3A1	Butyrophilin subfamily 3 member A1
18.4501	18.2987	18.5182	19.065	19.1419	18.7287	18.8334	18.8821	18.8809	19.1761	19.0148	19.1481	+	+	+	IMA_CTRL;PP2_CTRL;SP600125_CTRL	1.75701	0.0202627	0.556182	2.2935	2.57086	0.00615913	0.443089	2.65578	2.96823	0.0115763	0.690636	3.79974	O00483	NDUA4_HUMAN	NDUFA4	Cytochrome c oxidase subunit NDUFA4
18.7839	18.7861	18.753	18.5987	18.8725	18.5718	18.7094	18.8231	18.9233	18.4983	18.6876	18.6098					0.410166	0.594793	-0.093338	-0.474624	0.284705	0.791652	0.0442556	0.272028	1.45854	0.233664	-0.175785	-1.12717	O00487	PSDE_HUMAN	PSMD14	26S proteasome non-ATPase regulatory subunit 14
14.895	14.6195	14.901	15.0071	15.6851	15.148	14.9321	14.6872	14.7359	15.1797	15.0673	15.0761					0.982942	0.0816433	0.474893	1.45466	0.0582549	0.934105	-0.0200815	-0.0915804	1.41426	0.123742	0.302548	1.51555	O00488	ZN593_HUMAN	ZNF593	Zinc finger protein 593
15.1055	14.9347	15.3819	15.7317	15.5465	15.7762	13.8369	14.1574	14.1844	14.6531	15.403	14.9803	+	+		PP2_CTRL;SP600125_CTRL	1.67161	0.0231227	0.544093	2.19339	2.48933	0.00195666	-1.08114	-3.98123	0.194999	0.749569	-0.128572	-0.364066	O00499	BIN1_HUMAN	BIN1	Myc box-dependent-interacting protein 1
19.3011	19.3286	19.1742	19.3174	19.4813	19.3699	19.1804	19.1436	19.1436	19.3508	19.2129	19.1048					0.831502	0.358344	0.121567	0.724504	1.07339	0.285656	-0.112116	-0.751969	0.203494	0.846388	-0.0451304	-0.243167	O00505	IMA4_HUMAN	KPNA3	Importin subunit alpha-4
14.1791	13.75	13.8818	14.1573	14.5655	14.5698	14.2175	14.1461	13.581	14.3296	13.8003	14.7689	+			SP600125_CTRL	1.24279	0.0499647	0.493862	1.72323	0.0652043	0.906202	0.0445579	0.131837	0.517685	0.347609	0.362596	0.889913	O00506	STK25_HUMAN	STK25	Serine/threonine-protein kinase 25
13.7296	13.7427	13.8262	13.4697	12.622	13.533	13.6922	13.504	13.7713	12.5631	13.866	14.0054					0.880154	0.0871212	-0.557918	-1.41165	0.579581	0.434804	-0.110359	-0.597	0.247608	0.626965	-0.288009	-0.51402	O00512	BCL9_HUMAN	BCL9	B-cell CLL/lymphoma 9 protein
14.7953	14.6794	14.8936	14.8481	14.8589	14.9337	14.8074	14.9163	14.8609	14.8801	14.9187	14.9841					0.602242	0.525823	0.0907793	0.541945	0.446336	0.629916	0.0720943	0.425479	0.9374	0.391778	0.138208	0.818068	O00522	KRIT1_HUMAN	KRIT1	Krev interaction trapped protein 1
17.8043	17.7721	17.7927	17.9041	17.9378	17.9126	17.6525	17.5319	17.5158	17.5997	17.6168	17.5642		+		PP2_CTRL	3.12555	0.147217	0.128464	1.12848	2.14088	0.0394777	-0.222959	-1.54674	3.38276	0.100361	-0.196139	-1.66035	O00541	PESC_HUMAN	PES1	Pescadillo homolog
15.5778	15.5028	15.3568	16.1166	16.157	16.1131	15.4912	15.0264	15.6511	15.5651	15.4896	15.0908	+			SP600125_CTRL	3.21403	0.0055705	0.649738	3.90491	0.1708	0.764657	-0.0895774	-0.300318	0.238259	0.742685	-0.0973186	-0.373118	O00559	RCAS1_HUMAN	EBAG9	Receptor-binding cancer antigen expressed on SiSo cells
17.1112	16.9481	17.2678	16.4154	16.6406	16.5727	16.6969	16.5061	16.4599	17.2711	17.0509	17.1275	+	+		PP2_CTRL;SP600125_CTRL	2.11669	0.0133986	-0.566165	-2.64707	2.03921	0.00694487	-0.554718	-2.55164	0.133442	0.880618	0.0408039	0.191906	O00560	SDCB1_HUMAN	SDCBP	Syntenin-1
13.1086	12.7069	14.1386	13.4233	14.5018	13.7012	13.5476	13.7199	13.8404	13.2769	13.86	13.589					0.448119	0.253866	0.557392	0.8777	0.370284	0.311375	0.384596	0.71924	0.218523	0.672716	0.257266	0.460701	O00562	PITM1_HUMAN	PITPNM1	Membrane-associated phosphatidylinositol transfer protein 1
17.0945	17.1648	17.1606	17.1109	17.2203	17.0649	16.8754	17.0034	17.0648	17.038	17.2704	17.026					0.0534071	0.962656	-0.00796763	-0.0526315	1.23726	0.146249	-0.158758	-0.990629	0.12635	0.906547	-0.028532	-0.15614	O00566	MPP10_HUMAN	MPHOSPH10	U3 small nucleolar ribonucleoprotein protein MPP10
19.5923	19.5921	19.71	19.8346	19.9249	19.7536	19.8987	19.8916	19.8707	19.6034	19.5559	19.7251		+		PP2_CTRL	1.50939	0.112933	0.206241	1.26392	2.50527	0.021509	0.255554	1.82341	0.0172647	0.988187	-0.00332197	-0.0202693	O00567	NOP56_HUMAN	NOP56	Nucleolar protein 56
20.1044	20.1399	20.1673	20.4398	20.5613	20.3655	19.9061	19.9085	19.8831	20.1705	20.083	20.0597	+	+		PP2_CTRL;SP600125_CTRL	2.22013	0.0312709	0.318356	1.99107	3.54916	0.0157284	-0.237986	-1.9842	0.356022	0.851859	-0.032788	-0.237028	O00571	DDX3X_HUMAN	DDX3X	ATP-dependent RNA helicase DDX3X
19.0731	19.1966	19.1642	19.4495	19.3262	19.4055	19.3138	19.3767	19.3197	18.909	19.8471	19.3362					2.07011	0.0568805	0.249069	1.64239	1.98719	0.0601958	0.192073	1.35191	0.3301	0.566262	0.219416	0.587184	O00584	RNT2_HUMAN	RNASET2	Ribonuclease T2
17.2227	16.9543	16.9962	16.9106	16.7739	16.9268	17.0119	17.0052	16.9202	17.3733	17.181	17.5591					0.906513	0.21546	-0.187333	-0.953648	0.372588	0.639567	-0.078654	-0.417406	1.07255	0.170039	0.313408	1.32045	O00592	PODXL_HUMAN	PODXL	Podocalyxin
13.3023	12.9487	13.9569	12.8137	12.824	12.9954	14.2784	13.6885	13.9058	13.7188	13.119	13.1949					0.80599	0.104276	-0.524895	-1.3084	0.74507	0.0753866	0.554995	1.25592	0.0575944	0.922428	-0.0583607	-0.129575	O00623	PEX12_HUMAN	PEX12	Peroxisome assembly protein 12
11.9635	11.8516	11.7509	11.2261	12.8951	13.3939	11.6546	11.4985	11.8834	12.5253	12.4883	11.4084					0.420713	0.266429	0.649711	0.856753	0.622413	0.265981	-0.176484	-0.775713	0.314074	0.550921	0.285314	0.605245	O00628	PEX7_HUMAN	PEX7	Peroxisomal targeting signal 2 receptor
18.19	18.3078	18.0217	18.5863	18.6642	18.5564	18.3109	18.2211	18.2766	18.1385	18.2106	18.2611	+			SP600125_CTRL	2.06959	0.0210717	0.429125	2.27027	0.480967	0.528385	0.0963631	0.515169	0.122101	0.90492	0.0301997	0.158674	O00629	IMA3_HUMAN	KPNA4	Importin subunit alpha-3
14.4933	14.4498	14.4347	15.2273	15.3056	15.4196	15.0562	15.1947	14.9462	14.7515	14.8042	14.7861	+	+	+	IMA_CTRL;PP2_CTRL;SP600125_CTRL	3.90052	0.00382703	0.858285	5.41439	2.91768	0.00197601	0.606462	3.48507	3.78873	0.0310865	0.321402	2.60466	O00635	TRI38_HUMAN	TRIM38	E3 ubiquitin-protein ligase TRIM38
14.0855	13.7464	13.7886	14.5648	14.6957	14.7222	14.0519	14.0106	14.1884	14.3279	14.0834	14.2973	+			SP600125_CTRL	2.59147	0.00500719	0.787406	3.62401	0.814271	0.160333	0.210181	0.957643	1.29272	0.115129	0.362739	1.56668	O00716	E2F3_HUMAN	E2F3	Transcription factor E2F3
17.5088	17.4621	17.4413	17.4386	17.2659	17.4695	17.6121	17.6228	17.6623	17.4755	17.7161	17.5538					0.526064	0.592256	-0.0794093	-0.477203	2.52169	0.0691677	0.161688	1.292	0.686787	0.520108	0.111087	0.639922	O00743	PPP6_HUMAN	PPP6C	Serine/threonine-protein phosphatase 6 catalytic subunit
15.3422	15.5054	15.2028	15.0877	14.8086	15.1677	15.9762	16.0045	15.9713	15.5029	15.4759	15.5446		+		PP2_CTRL	1.10736	0.0932739	-0.328773	-1.3721	2.70492	0.00214458	0.633873	3.37084	0.81373	0.384633	0.157678	0.831256	O00746	NDKM_HUMAN	NME4	Nucleoside diphosphate kinase, mitochondrial
12.6922	12.28	12.2767	12.6709	13.772	12.0598	13.3029	12.9629	13.3499	12.2343	11.9953	12.3237		+		PP2_CTRL	0.331319	0.401641	0.417922	0.674477	1.89281	0.00536893	0.788924	2.77669	0.61532	0.363527	-0.231889	-0.861297	O00748	EST2_HUMAN	CES2	Cocaine esterase
15.5546	15.5562	15.7513	16.0636	15.8924	16.23	15.0274	15.0961	15.1738	15.3013	15.4174	15.5909	+	+		PP2_CTRL;SP600125_CTRL	1.70468	0.0294354	0.441307	2.03083	2.58913	0.00362969	-0.52159	-2.93363	0.798952	0.346515	-0.184152	-0.891738	O00750	P3C2B_HUMAN	PIK3C2B	Phosphatidylinositol 4-phosphate 3-kinase C2 domain-containing subunit beta
16.6875	16.7744	16.7946	16.8956	16.9427	16.9495	17.2293	17.0872	17.0914	16.7975	16.8745	16.7074		+		PP2_CTRL	2.06021	0.107331	0.17708	1.29292	2.59335	0.00796245	0.383785	2.44303	0.282424	0.832756	0.0409393	0.258466	O00754	MA2B1_HUMAN	MAN2B1	Lysosomal alpha-mannosidase
15.4675	15.4131	15.1764	15.9187	15.9659	15.7255	14.5985	14.4981	14.3607	15.3409	14.8396	15.099	+	+		PP2_CTRL;SP600125_CTRL	1.957	0.0179719	0.517713	2.39997	2.81081	0.00190445	-0.866544	-4.07145	0.694055	0.309951	-0.259152	-0.959505	O00762	UBE2C_HUMAN	UBE2C	Ubiquitin-conjugating enzyme E2 C
16.4179	16.4599	16.5806	16.4576	16.4623	16.5694	16.6331	16.4032	16.859	16.1273	16.3893	16.2816					0.0584165	0.955587	0.0102838	0.0639052	0.446057	0.425187	0.145613	0.60588	1.14567	0.22341	-0.220096	-1.1563	O00764	PDXK_HUMAN	PDXK	Pyridoxal kinase
17.2887	17.031	17.4751	15.1378	15.0956	15.5834	14.5032	14.4498	14.552	15.9808	15.9008	15.9352	+	+	+	IMA_CTRL;PP2_CTRL;SP600125_CTRL	3.22468	0.00485714	-1.99266	-6.59119	4.5104	0	-2.76323	-11.905	3.27282	0.014	-1.32603	-5.74445	O00767	SCD_HUMAN	SCD	Stearoyl-CoA desaturase
13.131	13.0278	13.134	12.7961	12.8317	12.9692	12.43	12.4817	13.0383	12.8314	13.1019	12.9974		+		PP2_CTRL	1.66821	0.086532	-0.231959	-1.42067	1.06322	0.0429903	-0.447596	-1.50279	0.631335	0.513206	-0.120714	-0.648527	O14492	SH2B2_HUMAN	SH2B2	SH2B adapter protein 2
17.1914	17.1756	17.0643	16.76	16.8106	16.8275	17.2035	17.3293	17.3444	17.3562	17.428	17.5626	+			SP600125_CTRL	2.81185	0.0185148	-0.344439	-2.37837	1.16555	0.174248	0.148581	0.928963	1.86592	0.0848148	0.305135	1.76862	O14497	ARI1A_HUMAN	ARID1A	AT-rich interactive domain-containing protein 1A
17.653	17.7506	17.8657	17.3243	17.3806	17.3252	16.6702	16.8968	16.9472	17.6099	17.3715	17.4301	+	+		PP2_CTRL;SP600125_CTRL	2.52202	0.0154273	-0.413066	-2.51523	3.02548	0.00231947	-0.918387	-4.47905	1.4101	0.132898	-0.285934	-1.47039	O14508	SOCS2_HUMAN	SOCS2	Suppressor of cytokine signaling 2
16.1828	16.12	13.0397	16.0928	12.3678	15.9379	15.8981	16.0225	15.911	16.0095	16.3201	16.0456					0.0687531	0.861569	-0.31465	-0.185208	0.328884	0.302395	0.8297	0.728986	0.412383	0.349657	1.0109	0.885184	O14519	CDKA1_HUMAN	CDK2AP1	Cyclin-dependent kinase 2-associated protein 1
15.4613	15.667	15.1992	15.7	16.2983	15.7666	15.9392	15.4813	15.7842	15.6547	15.7329	15.2439					0.964274	0.0839113	0.479168	1.44016	0.698736	0.139417	0.292438	1.00566	0.190949	0.77434	0.101351	0.334184	O14521	DHSD_HUMAN	SDHD	Succinate dehydrogenase [ubiquinone] cytochrome b small subunit, mitochondrial
13.1696	13.2659	13.8025	13.0001	13.4153	13.0587	12.6392	12.8509	12.6494	12.7718	12.4109	13.1995		+		PP2_CTRL	0.467261	0.332723	-0.254621	-0.758248	1.54527	0.0102145	-0.699442	-2.26643	0.961736	0.119025	-0.618589	-1.54191	O14523	C2C2L_HUMAN	C2CD2L	Phospholipid transfer protein C2CD2L
13.752	13.5342	13.1958	13.9702	14.2303	13.9559	13.9055	14.0785	13.5782	13.7813	13.5809	14.0386	+			SP600125_CTRL	1.4074	0.0327878	0.558127	1.95992	0.757968	0.101798	0.360065	1.13079	0.6637	0.293941	0.30625	0.990715	O14524	NEMP1_HUMAN	NEMP1	Nuclear envelope integral membrane protein 1
14.9055	14.9586	15.3243	14.5435	14.4934	14.8937	14.678	14.8145	14.9093	15.2299	15.2213	15.4073					1.08199	0.0769339	-0.419267	-1.48589	0.821859	0.120992	-0.262163	-1.0581	0.703285	0.335638	0.223426	0.912207	O14526	FCHO1_HUMAN	FCHO1	F-BAR domain only protein 1
17.4845	17.4695	17.3484	17.4841	17.4255	17.5365	16.9422	16.8765	17.1383	17.2279	17.4146	17.5502		+		PP2_CTRL	0.373756	0.752847	0.0479031	0.311634	2.12605	0.00875155	-0.448455	-2.36454	0.130632	0.889413	-0.0365664	-0.180232	O14530	TXND9_HUMAN	TXNDC9	Thioredoxin domain-containing protein 9
16.2719	16.3484	16.3406	16.2165	16.2488	16.2609	15.849	15.8678	15.8841	16.2829	16.5352	16.1882		+		PP2_CTRL	1.32395	0.459132	-0.0782547	-0.612949	4.1753	0.00197196	-0.453366	-3.58863	0.048795	0.958564	0.0151348	0.0733407	O14545	TRAD1_HUMAN	TRAFD1	TRAF-type zinc finger domain-containing protein 1
16.6654	16.5313	16.6986	17.672	17.733	17.3207	17.294	17.0111	17.2805	17.3711	17.559	17.6445	+	+	+	IMA_CTRL;PP2_CTRL;SP600125_CTRL	2.61731	0.00579684	0.943449	3.95921	2.22926	0.00562953	0.563447	2.74343	3.13646	0.009	0.893077	4.56639	O14548	COX7R_HUMAN	COX7A2L	Cytochrome c oxidase subunit 7A-related protein, mitochondrial
19.8087	19.3572	19.5691	18.8735	19.2127	18.7923	19.5695	19.688	19.5336	19.5934	19.8661	19.701	+			SP600125_CTRL	1.55474	0.023482	-0.61881	-2.18449	0.0462171	0.943945	0.0187143	0.0784642	0.392247	0.585978	0.141853	0.561519	O14561	ACPM_HUMAN	NDUFAB1	Acyl carrier protein, mitochondrial
17.7445	17.7389	17.8153	17.4796	17.3799	17.5253	17.598	17.701	17.6724	17.6537	17.8874	18.0573	+			SP600125_CTRL	2.45183	0.0294078	-0.30462	-2.03782	1.29907	0.260405	-0.109056	-0.782652	0.346539	0.677118	0.0999203	0.45513	O14562	UBFD1_HUMAN	UBFD1	Ubiquitin domain-containing protein UBFD1
13.8599	14.1742	12.0966	14.2826	13.2285	14.7332	14.5444	14.2993	14.5885	12.7869	13.8254	13.7358		+		PP2_CTRL	0.376347	0.305871	0.704535	0.795754	0.777045	0.0471702	1.10051	1.46195	0.0336721	0.949548	0.0724564	0.087623	O14569	C56D2_HUMAN	CYB561D2	Transmembrane reductase CYB561D2
15.1976	14.9694	15.0949	15.5018	15.5779	15.36	15.0657	15.1169	14.9093	15.2092	15.0093	15.1175	+			SP600125_CTRL	1.88991	0.0290643	0.39257	2.04676	0.246902	0.766645	-0.0566902	-0.297073	0.101079	0.921802	0.0246763	0.131474	O14578	CTRO_HUMAN	CIT	Citron Rho-interacting kinase
17.3799	17.4399	17.3286	17.7704	17.7725	17.7459	17.529	17.0649	17.5072	17.4139	17.5147	17.2631	+			SP600125_CTRL	3.47559	0.0106613	0.380125	2.85245	0.0344827	0.956229	-0.0157649	-0.0619277	0.0627133	0.953748	0.0144157	0.0801465	O14579	COPE_HUMAN	COPE	Coatomer subunit epsilon
13.4327	13.6705	13.4479	14.1876	13.6343	14.2564	14.1608	14.2504	14.4198	13.825	14.0864	13.9807		+	+	IMA_CTRL;PP2_CTRL	1.13264	0.0579458	0.509054	1.6349	2.66742	0.00192214	0.759988	3.65346	1.84174	0.0492195	0.44699	2.14885	O14593	RFXK_HUMAN	RFXANK	DNA-binding protein RFXANK
13.4145	12.9019	13.5267	13.4076	13.2051	13.172	13.3388	13.5821	13.5692	13.292	12.896	13.2939					0.0318874	0.955661	-0.0194734	-0.0636544	0.445922	0.327503	0.215689	0.700467	0.198431	0.752073	-0.120388	-0.361056	O14595	CTDS2_HUMAN	CTDSP2	Carboxy-terminal domain RNA polymerase II polypeptide A small phosphatase 2
17.264	17.2137	17.2708	16.9512	16.9363	16.8917	17.063	17.0219	17.0703	17.048	17.1316	17.2036	+	+		PP2_CTRL;SP600125_CTRL	3.65933	0.0144815	-0.323123	-2.57725	2.9639	0.0351243	-0.197767	-1.6017	1.18187	0.390511	-0.121777	-0.820367	O14617	AP3D1_HUMAN	AP3D1	AP-3 complex subunit delta-1
16.3508	16.3263	15.8766	16.3849	16.1177	16.3183	16.0124	16.146	16.0146	15.7485	16.8278	16.3322					0.196895	0.73956	0.0890195	0.325134	0.325307	0.559254	-0.126946	-0.487621	0.124341	0.829229	0.118256	0.264012	O14618	CCS_HUMAN	CCS	Copper chaperone for superoxide dismutase
13.9937	13.8258	13.9426	14.0684	13.5908	14.3239	13.7848	13.7172	13.7836	14.1057	13.8294	14.0745					0.121974	0.82673	0.0736545	0.229808	1.36237	0.130883	-0.158828	-1.02824	0.339351	0.711521	0.082496	0.411481	O14628	ZN195_HUMAN	ZNF195	Zinc finger protein 195
14.8593	14.7656	14.7174	14.6659	14.6385	14.7342	14.8103	14.9421	14.837	14.6435	14.8773	15.1191					0.93835	0.403063	-0.101227	-0.672834	0.642056	0.5209	0.0823768	0.521645	0.277965	0.714367	0.0992171	0.407506	O14641	DVL2_HUMAN	DVL2	Segment polarity protein dishevelled homolog DVL-2
16.5611	16.5286	16.6284	16.2554	16.2493	16.2983	16.2775	16.3103	16.4355	16.2516	16.0506	16.3446	+	+		PP2_CTRL;SP600125_CTRL	3.11001	0.0203417	-0.305045	-2.29071	1.83116	0.0450138	-0.231607	-1.48111	1.75536	0.0741205	-0.357091	-1.86375	O14646	CHD1_HUMAN	CHD1	Chromodomain-helicase-DNA-binding protein 1
15.4614	15.6041	15.676	15.6602	15.401	15.7594	16.4485	16.3466	16.4724	15.9416	15.8877	16.1091		+		PP2_CTRL	0.0746947	0.91555	0.0263789	0.117742	3.47025	0.00235813	0.842006	4.84158	1.91468	0.0533918	0.398948	2.08065	O14647	CHD2_HUMAN	CHD2	Chromodomain-helicase-DNA-binding protein 2
16.0977	16.0623	15.9802	16.545	15.5582	16.6457	15.2544	15.6093	15.7893	16.4429	15.9662	16.3593		+		PP2_CTRL	0.227809	0.61586	0.202921	0.45225	1.43266	0.0185648	-0.495731	-1.89976	0.623717	0.38354	0.209425	0.834246	O14653	GOSR2_HUMAN	GOSR2	Golgi SNAP receptor complex member 2
14.3389	14.7599	14.5747	15.0681	15.2921	15.207	15.17	14.9236	15.0066	14.6089	14.7048	14.3667	+	+		PP2_CTRL;SP600125_CTRL	1.98758	0.0134555	0.631228	2.64956	1.54648	0.0160791	0.475573	1.96751	0.00480748	0.995043	0.00231934	0.00898947	O14656	TOR1A_HUMAN	TOR1A	Torsin-1A
14.8599	14.8363	14.9686	15.1501	14.8853	15.2653	15.0646	15.1738	15.1535	14.741	14.856	15.1016		+		PP2_CTRL	0.820553	0.210497	0.211965	0.965019	1.99655	0.0361482	0.24234	1.58645	0.0333825	0.970146	0.0112591	0.0526367	O14657	TOR1B_HUMAN	TOR1B	Torsin-1B
14.6929	14.5255	14.6905	14.3222	14.4529	14.4965	14.5872	14.5597	14.3841	14.6911	14.4565	14.5947					1.30569	0.126956	-0.212467	-1.20558	0.678476	0.343832	-0.125965	-0.683271	0.250978	0.803859	-0.0555623	-0.295911	O14662	STX16_HUMAN	STX16	Syntaxin-16
17.0657	17.0313	16.8837	17.0716	17.0093	17.1801	17.0717	17.06	17.0741	17.0045	17.2315	17.3747					0.55276	0.532816	0.0934467	0.534381	0.59998	0.566891	0.0750383	0.481063	0.799703	0.316511	0.210014	0.948731	O14672	ADA10_HUMAN	ADAM10	Disintegrin and metalloproteinase domain-containing protein 10
12.979	12.5931	13.2011	13.4251	12.8306	13.828	12.627	12.9919	12.8349	13.6136	12.7666	13.2005					0.571914	0.197596	0.436878	0.99329	0.198051	0.717964	-0.106416	-0.346983	0.373186	0.497035	0.269176	0.669202	O14678	ABCD4_HUMAN	ABCD4	Lysosomal cobalamin transporter ABCD4
18.9528	18.9815	18.0523	18.581	17.7295	17.6157	18.2882	18.1063	18.0953	17.9134	18.4065	17.9317					0.729727	0.10729	-0.686794	-1.29324	0.734395	0.0830893	-0.498962	-1.21287	0.771918	0.175549	-0.578346	-1.29935	O14681	EI24_HUMAN	EI24	Etoposide-induced protein 2.4 homolog
13.8107	14.0249	13.8082	13.5541	13.4684	13.2849	13.148	13.4242	13.3427	13.5554	13.2685	13.7936	+	+		PP2_CTRL;SP600125_CTRL	1.84945	0.0245423	-0.445448	-2.15115	2.21227	0.00552162	-0.576268	-2.75777	0.953466	0.181566	-0.342088	-1.27679	O14686	KMT2D_HUMAN	KMT2D	Histone-lysine N-methyltransferase 2D
14.3028	13.8503	13.1188	14.6472	15.0242	14.664	14.3361	14.2359	14.4715	15.3967	14.1678	14.645	+			SP600125_CTRL	1.30641	0.0231868	1.02118	2.19042	0.77369	0.0670507	0.590506	1.30749	0.920467	0.102722	0.9792	1.64041	O14713	ITBP1_HUMAN	ITGB1BP1	Integrin beta-1-binding protein 1
13.0164	12.8452	11.6112	12.4843	10.7002	12.8431	12.0545	12.8274	12.3931	13.6082	12.9234	12.8569					0.237994	0.530064	-0.481733	-0.537129	0.0454443	0.919585	-0.065937	-0.110645	0.562977	0.262964	0.638553	1.05801	O14717	TRDMT_HUMAN	TRDMT1	tRNA (cytosine(38)-C(5))-methyltransferase
16.6431	16.6614	16.524	16.8084	16.9206	16.7054	16.8137	16.8017	16.7812	16.6235	16.7159	16.6763					1.25387	0.141776	0.201977	1.15013	1.8955	0.0660005	0.189393	1.31412	0.543849	0.709561	0.0624053	0.414082	O14727	APAF_HUMAN	APAF1	Apoptotic protease-activating factor 1
14.878	14.7099	15.1451	14.7928	14.9779	14.9267	14.3119	14.33	14.5301	14.7207	14.7372	14.9974		+		PP2_CTRL	0.0287491	0.964833	-0.0118227	-0.0496292	1.64106	0.012587	-0.520334	-2.1262	0.234297	0.750473	-0.0925681	-0.362696	O14730	RIOK3_HUMAN	RIOK3	Serine/threonine-protein kinase RIO3
14.5262	14.614	15.3261	14.5484	12.7023	14.497	14.4354	14.5296	14.6436	15.3535	14.6208	14.5849					0.619238	0.129282	-0.906193	-1.19602	0.476499	0.252645	-0.285857	-0.793355	0.0292651	0.961595	0.0309935	0.0679459	O14732	IMPA2_HUMAN	IMPA2	Inositol monophosphatase 2
15.1717	15.1693	14.9015	14.9446	14.8225	15.0178	14.8146	15.0533	15.0074	14.9582	14.9588	15.2153					0.649116	0.346479	-0.152579	-0.739785	0.456414	0.466962	-0.122445	-0.567653	0.107006	0.900501	-0.0367581	-0.164113	O14733	MP2K7_HUMAN	MAP2K7	Dual specificity mitogen-activated protein kinase kinase 7
15.5909	15.4404	15.799	14.8949	14.7687	14.88	15.4939	15.3968	15.4135	15.3574	15.3936	15.4614	+			SP600125_CTRL	2.62323	0.00495374	-0.76222	-3.60693	0.743826	0.220865	-0.175359	-0.842296	0.885893	0.294578	-0.205978	-0.988675	O14734	ACOT8_HUMAN	ACOT8	Acyl-coenzyme A thioesterase 8
16.2156	16.1023	16.3973	15.431	16.042	15.3775	16.7308	16.7364	16.5897	16.3299	16.0624	16.4397	+	+		PP2_CTRL;SP600125_CTRL	1.2688	0.0371565	-0.621531	-1.88441	1.98032	0.0103446	0.447247	2.25403	0.0989575	0.902131	0.0389659	0.161555	O14735	CDIPT_HUMAN	CDIPT	CDP-diacylglycerol--inositol 3-phosphatidyltransferase
18.9282	18.9016	18.8099	18.3251	18.5579	18.6092	18.6014	18.6408	18.6835	18.7672	19.1734	18.6627	+	+		PP2_CTRL;SP600125_CTRL	1.81007	0.0324726	-0.382462	-1.96686	2.285	0.0305924	-0.237963	-1.66469	0.0253969	0.974431	-0.012118	-0.0466412	O14737	PDCD5_HUMAN	PDCD5	Programmed cell death protein 5
19.272	19.2105	19.2031	19.149	19.1575	19.1406	19.026	19.0896	19.0145	19.1149	19.1347	19.0914					1.62379	0.425199	-0.0794716	-0.649379	2.35413	0.0537821	-0.185097	-1.40254	1.98596	0.332804	-0.114826	-0.917329	O14744	ANM5_HUMAN	PRMT5	Protein arginine N-methyltransferase 5
18.3552	18.3297	18.3819	18.6374	18.6503	18.6696	18.4211	18.6064	18.6639	18.5951	19.0994	18.8068	+			SP600125_CTRL	4.12598	0.0153559	0.296825	2.52095	1.304	0.0880569	0.208165	1.19091	1.5046	0.0669975	0.478168	1.93593	O14745	NHRF1_HUMAN	NHERF1	Na(+)/H(+) exchange regulatory cofactor NHE-RF1
16.6331	16.621	16.681	16.491	16.2523	16.3678	15.9612	15.9522	15.8505	16.6346	16.312	16.4957		+		PP2_CTRL	1.73817	0.0607335	-0.274649	-1.60329	4.26206	0.0021806	-0.723726	-5.17064	0.797359	0.378814	-0.164275	-0.841637	O14757	CHK1_HUMAN	CHEK1	Serine/threonine-protein kinase Chk1
12.1957	12.4618	12.7621	12.5626	12.9146	12.6193	12.5393	12.6296	12.5169	12.1215	12.1811	12.2119					0.501399	0.331062	0.2256	0.760533	0.204966	0.732881	0.0887032	0.332006	0.84526	0.230383	-0.301687	-1.13535	O14772	FPGT_HUMAN	FPGT	Fucose-1-phosphate guanylyltransferase
17.4057	17.6627	17.484	18.2237	18.3163	18.3293	18.1455	17.8746	18.1077	18.3543	18.1244	17.95	+	+	+	IMA_CTRL;PP2_CTRL;SP600125_CTRL	3.1292	0.00622951	0.772301	4.21999	2.00274	0.00786607	0.525119	2.45558	1.95879	0.0312906	0.625437	2.61004	O14773	TPP1_HUMAN	TPP1	Tripeptidyl-peptidase 1
18.4648	18.596	18.3765	18.4148	18.4702	18.4424	18.6545	18.6219	18.7926	18.4383	18.529	18.5111					0.216533	0.834265	-0.0365906	-0.220792	1.19993	0.0965197	0.210559	1.1539	0.0688983	0.953342	0.0137088	0.0808663	O14776	TCRG1_HUMAN	TCERG1	Transcription elongation regulator 1
16.2191	16.0835	16.4378	16.3226	16.4491	16.4431	16.0432	16.2769	16.1169	16.5519	16.0306	16.3466					0.642341	0.339976	0.158138	0.748973	0.336281	0.602394	-0.101122	-0.451162	0.125518	0.860876	0.0628764	0.221853	O14777	NDC80_HUMAN	NDC80	Kinetochore protein NDC80 homolog
16.0942	16.2448	16.199	16.6326	16.6062	16.5606	16.4584	16.4156	16.4434	16.2905	16.2243	16.128	+	+		PP2_CTRL;SP600125_CTRL	2.98466	0.0112611	0.420456	2.81648	2.30443	0.0236253	0.259787	1.77559	0.208274	0.866856	0.0349236	0.211785	O14787	TNPO2_HUMAN	TNPO2	Transportin-2
14.3944	14.4693	14.4505	13.6072	13.7742	13.8441	14.2082	14.1233	14.1746	14.1127	14.0902	14.2168	+	+		PP2_CTRL;SP600125_CTRL	3.15286	0.00572222	-0.696214	-4.00625	2.89135	0.0147666	-0.269339	-2.01904	2.56967	0.0558594	-0.29813	-2.05599	O14795	UN13B_HUMAN	UNC13B	Protein unc-13 homolog B
15.9961	15.8832	15.9264	16.0714	16.2245	16.0581	16.0532	16.0365	16.0961	15.8232	15.9082	15.9578					1.36202	0.148688	0.182778	1.12343	1.56088	0.177605	0.126697	0.922408	0.309093	0.83484	-0.0388304	-0.256737	O14802	RPC1_HUMAN	POLR3A	DNA-directed RNA polymerase III subunit RPC1
19.6323	19.7024	19.7245	19.6543	19.7406	19.6766	19.5489	19.4127	19.5017	19.5013	19.7817	19.378					0.0365714	0.980881	0.00409953	0.0297112	1.82167	0.0625541	-0.198622	-1.33607	0.468475	0.558067	-0.132737	-0.596161	O14818	PSA7_HUMAN	PSMA7	Proteasome subunit alpha type-7
18.6312	18.6707	18.8609	18.7513	18.8764	18.8057	18.3459	18.4035	18.4765	18.7226	18.6874	18.6112		+		PP2_CTRL	0.494039	0.566249	0.0901922	0.50213	1.75134	0.0263684	-0.312332	-1.73188	0.237787	0.82839	-0.0472101	-0.264998	O14828	SCAM3_HUMAN	SCAMP3	Secretory carrier-associated membrane protein 3
14.2222	14.2487	14.7797	14.0357	15.0492	13.592	13.4313	13.7826	13.219	14.3003	14.1065	13.9243		+		PP2_CTRL	0.152654	0.730355	-0.191279	-0.336809	1.73186	0.00591258	-0.939242	-2.72304	0.655584	0.296899	-0.306482	-0.983694	O14832	PAHX_HUMAN	PHYH	Phytanoyl-CoA dioxygenase, peroxisomal
14.066	13.9052	14.0444	13.6228	10.9237	13.6262	12.5023	13.5466	13.9773	13.5448	14.161	14.1742					0.641164	0.110269	-1.28094	-1.27876	0.684153	0.0805761	-0.663114	-1.22616	0.0742711	0.914443	-0.0451934	-0.144092	O14867	BACH1_HUMAN	BACH1	Transcription regulator protein BACH1
16.1899	15.9707	16.1582	14.8507	15.2004	15.2157	15.4477	15.4727	15.4207	15.2137	15.228	15.6593	+	+	+	IMA_CTRL;PP2_CTRL;SP600125_CTRL	2.75064	0.00633236	-1.01733	-4.28505	3.14943	0.00195965	-0.65925	-3.87776	1.99223	0.0247846	-0.739302	-2.82818	O14874	BCKD_HUMAN	BCKDK	Branched-chain alpha-ketoacid dehydrogenase kinase
15.3114	15.059	11.2673	15.5377	15.605	15.8148	15.4521	15.5395	15.3589	16.4917	16.2463	16.2913					0.606471	0.114608	1.77327	1.25708	0.528244	0.10513	1.57094	1.11493	0.875541	0.0881509	2.46387	1.74725	O14879	IFIT3_HUMAN	IFIT3	Interferon-induced protein with tetratricopeptide repeats 3
14.0955	14.5046	14.7159	14.8543	14.5512	14.4151	15.8134	15.1306	15.3248	14.8446	15.3473	14.9575		+		PP2_CTRL	0.30644	0.54829	0.168214	0.519741	1.64598	0.00631128	0.984293	2.64025	1.20989	0.0795997	0.611153	1.8115	O14880	MGST3_HUMAN	MGST3	Glutathione S-transferase 3, mitochondrial
15.645	15.5518	15.6253	16.384	16.2564	16.2886	16.2227	16.3014	16.3229	16.1024	15.7694	15.8334	+	+		PP2_CTRL;SP600125_CTRL	3.90809	0.00504869	0.702282	4.7557	4.07211	0.00227056	0.674965	4.76555	1.30248	0.142097	0.294383	1.42971	O14893	GEMI2_HUMAN	GEMIN2	Gem-associated protein 2
16.7585	16.5543	16.7413	15.2944	15.1407	15.4978	16.0086	15.9549	15.8277	16.1396	16.2602	16.268	+	+	+	IMA_CTRL;PP2_CTRL;SP600125_CTRL	3.44553	0.00367568	-1.37374	-6.178	3.05811	0.00192667	-0.754305	-4.08614	2.40134	0.0310358	-0.462126	-2.60375	O14907	TX1B3_HUMAN	TAX1BP3	Tax1-binding protein 3
15.4238	15.2498	15.5588	14.7053	14.6056	14.7963	14.8136	14.7861	14.7748	15.5699	15.2564	15.3885	+	+		PP2_CTRL;SP600125_CTRL	2.59862	0.00694304	-0.708396	-3.45488	2.62799	0.0025615	-0.619299	-3.25634	0.0151681	0.98611	-0.00583808	-0.0256603	O14908	GIPC1_HUMAN	GIPC1	PDZ domain-containing protein GIPC1
17.8863	17.8934	17.7707	17.8987	17.7271	17.9536	17.9184	17.9683	17.8136	17.7777	17.8539	17.8198					0.0416033	0.962162	0.00964928	0.0539135	0.341882	0.754089	0.0499751	0.311397	0.294251	0.857926	-0.0330175	-0.226989	O14920	IKKB_HUMAN	IKBKB	Inhibitor of nuclear factor kappa-B kinase subunit beta
13.5281	11.8124	10.8113	13.3047	13.8929	13.9502	12.6896	13.2021	11.8695	12.9971	12.3941	12.0699	+			SP600125_CTRL	0.95086	0.0423814	1.66536	1.81089	0.239325	0.493004	0.536454	0.54568	0.200542	0.668663	0.436462	0.465075	O14924	RGS12_HUMAN	RGS12	Regulator of G-protein signaling 12
17.8766	17.7659	17.8409	17.5743	17.5169	17.4449	17.6904	17.6229	17.5907	17.7979	17.3641	17.5142	+			SP600125_CTRL	2.50438	0.0260609	-0.31578	-2.11025	1.93221	0.0617116	-0.193129	-1.34219	0.959395	0.221219	-0.269051	-1.16321	O14925	TIM23_HUMAN	TIMM23	Mitochondrial import inner membrane translocase subunit Tim23
18.704	18.6687	18.8035	18.7395	18.775	18.6711	18.428	18.3737	18.4121	18.811	18.638	18.6565		+		PP2_CTRL	0.0204661	0.987849	0.00310771	0.0206363	2.74516	0.0107447	-0.320819	-2.236	0.126604	0.91685	-0.0235322	-0.139979	O14929	HAT1_HUMAN	HAT1	Histone acetyltransferase type B catalytic subunit
17.6848	17.5739	17.5781	17.4822	17.2603	17.4455	17.0026	17.1052	17.0092	17.9827	17.6109	17.8869		+		PP2_CTRL	1.30458	0.124619	-0.216238	-1.21715	3.50996	0.00189679	-0.573238	-3.84327	0.850624	0.294644	0.214613	0.988063	O14933	UB2L6_HUMAN	UBE2L6	Ubiquitin/ISG15-conjugating enzyme E2 L6
14.935	14.7809	14.4683	14.8365	14.9556	15.0417	14.5217	14.5492	14.7518	14.5126	14.977	14.9442					0.654891	0.26001	0.216548	0.867507	0.317865	0.577657	-0.120516	-0.472109	0.153119	0.819976	0.0832329	0.274646	O14936	CSKP_HUMAN	CASK	Peripheral plasma membrane protein CASK
12.1048	11.8597	11.3893	12.0899	12.1807	12.1116	11.8478	11.3217	11.856	12.0411	11.4165	11.9191					0.74289	0.156774	0.342752	1.09959	0.148533	0.771219	-0.109475	-0.292372	0.00882394	0.988315	0.00761445	0.0198346	O14939	PLD2_HUMAN	PLD2	Phospholipase D2
17.2144	17.6714	17.2609	17.903	18.4231	18.037	17.9241	18.1247	18.2133	17.7172	17.3345	17.4127	+	+		PP2_CTRL;SP600125_CTRL	1.59108	0.0191483	0.738778	2.35991	1.85773	0.00642236	0.705125	2.62578	0.22169	0.744934	0.105879	0.369805	O14949	QCR8_HUMAN	UQCRQ	Cytochrome b-c1 complex subunit 8
20.3521	20.3249	20.243	20.3017	20.28	20.2171	20.157	20.1499	20.0496	20.0306	20.4253	20.0621					0.414204	0.777167	-0.0403786	-0.285432	1.76911	0.0725859	-0.187857	-1.27164	0.439307	0.570274	-0.133977	-0.580444	O14950	ML12B_HUMAN	MYL12B	Myosin regulatory light chain 12B
16.2381	16.6695	16.1628	15.4827	14.9835	16.0909	16.0895	16.2412	12.9222	15.9069	16.7395	16.906	+			SP600125_CTRL	1.10353	0.0407628	-0.837769	-1.83326	0.509747	0.118267	-1.27244	-1.06623	0.175593	0.753816	0.160677	0.35943	O14957	QCR10_HUMAN	UQCR11	Cytochrome b-c1 complex subunit 10
16.7654	16.8574	16.6824	16.8184	16.8485	16.9293	16.6486	16.5859	16.7401	16.7976	16.952	16.9442					0.735844	0.467337	0.0969855	0.604574	0.749736	0.367921	-0.110228	-0.657977	0.844061	0.43246	0.129503	0.756303	O14964	HGS_HUMAN	HGS	Hepatocyte growth factor-regulated tyrosine kinase substrate
16.2839	16.1061	16.1858	17.2402	17.1716	17.0882	15.7921	15.8925	15.4511	16.0332	15.8243	16.0372	+	+		PP2_CTRL;SP600125_CTRL	3.86999	0.00347586	0.974716	5.81383	1.54554	0.0158825	-0.480051	-1.97432	1.22423	0.201877	-0.227043	-1.21333	O14965	AURKA_HUMAN	AURKA	Aurora kinase A
18.2985	18.2286	17.9269	18.2325	17.9884	18.1775	17.7881	17.6513	17.7182	17.7323	17.6416	17.8089		+		PP2_CTRL	0.0467072	0.945121	-0.0185445	-0.0786199	1.63552	0.0166826	-0.432112	-1.95821	1.57266	0.0710514	-0.42371	-1.89284	O14966	RAB7L_HUMAN	RAB29	Ras-related protein Rab-7L1
14.4409	14.7175	14.9754	14.8666	14.9027	15.1385	15.3407	15.1627	15.4291	15.148	14.7681	14.9975		+		PP2_CTRL	0.663268	0.22539	0.258025	0.933887	1.58989	0.0113641	0.599577	2.19577	0.61511	0.342928	0.259934	0.897078	O14972	VP26C_HUMAN	VPS26C	Vacuolar protein sorting-associated protein 26C
17.4726	17.4831	17.5845	17.5214	17.426	17.4283	17.2259	17.2994	17.3343	17.4706	17.804	17.6651		+		PP2_CTRL	0.504819	0.692803	-0.0548573	-0.371826	2.04369	0.0403173	-0.226879	-1.53428	0.575122	0.508826	0.133139	0.655659	O14974	MYPT1_HUMAN	PPP1R12A	Protein phosphatase 1 regulatory subunit 12A
17.6036	17.5734	17.6846	17.5057	17.5598	17.559	17.3826	17.4819	17.445	17.5078	17.6377	17.6168					0.981297	0.496191	-0.0789636	-0.57338	1.85531	0.0714193	-0.184024	-1.27743	0.251127	0.864011	-0.0330601	-0.217222	O14976	GAK_HUMAN	GAK	Cyclin-G-associated kinase
21.1273	21.1166	21.095	21.1866	21.1864	21.2095	21.0492	20.9734	20.9459	20.7841	21.3102	21.0215					2.57452	0.35902	0.0812257	0.723775	1.7256	0.172498	-0.123427	-0.932738	0.186254	0.805228	-0.0743421	-0.294523	O14979	HNRDL_HUMAN	HNRNPDL	Heterogeneous nuclear ribonucleoprotein D-like
19.2662	19.382	19.095	19.5428	19.5497	19.4245	19.6098	19.5485	19.5862	19.1936	19.4225	19.309		+		PP2_CTRL	1.30296	0.0989892	0.257933	1.33814	1.76117	0.022175	0.333743	1.80145	0.222325	0.806022	0.0606111	0.293675	O14980	XPO1_HUMAN	XPO1	Exportin-1
16.5734	16.6325	16.5655	16.7719	16.8494	16.8441	16.5275	16.5675	16.6041	16.5603	16.5424	16.5688	+			SP600125_CTRL	2.6753	0.0480814	0.23135	1.7431	0.322831	0.868745	-0.0240657	-0.184276	0.671219	0.82249	-0.0332979	-0.271793	O14981	BTAF1_HUMAN	BTAF1	TATA-binding protein-associated factor 172
15.2936	15.189	14.92	14.9689	14.8463	14.9257	14.8594	15.0361	15.1117	14.9181	15.0131	15.3807					0.87855	0.187436	-0.22058	-1.01688	0.418899	0.472319	-0.131797	-0.563132	0.0582158	0.93586	-0.0302258	-0.108086	O15014	ZN609_HUMAN	ZNF609	Zinc finger protein 609
14.1304	14.1458	13.734	14.2334	14.0995	14.2315	14.0946	14.4258	14.4438	13.9182	14.2136	14.2683					0.580565	0.328533	0.184762	0.763937	0.837376	0.0970998	0.318002	1.15137	0.305727	0.659398	0.129977	0.475831	O15015	ZN646_HUMAN	ZNF646	Zinc finger protein 646
15.4158	15.2275	15.5655	14.9434	15.0605	14.9762	14.4238	14.2473	14.1661	14.812	14.8575	14.9762	+	+	+	IMA_CTRL;PP2_CTRL;SP600125_CTRL	1.7725	0.0303484	-0.409591	-2.00959	3.08717	0.0025861	-1.12387	-5.02009	2.05185	0.0341341	-0.521002	-2.4887	O15020	SPTN2_HUMAN	SPTBN2	Spectrin beta chain, non-erythrocytic 2
18.659	18.6673	18.6721	18.8745	18.8674	18.8969	18.4224	18.5599	18.6806	18.6328	18.685	18.7603	+			SP600125_CTRL	4.60428	0.0334679	0.213476	1.94661	0.680425	0.386577	-0.111814	-0.640073	0.288864	0.879087	0.0265973	0.193849	O15027	SC16A_HUMAN	SEC16A	Protein transport protein Sec16A
16.7484	16.718	16.796	17.1382	17.1553	17.119	16.5897	16.5715	16.6207	17.0703	17.2311	17.0906	+		+	IMA_CTRL;SP600125_CTRL	3.97641	0.00815869	0.383336	3.06661	2.40065	0.0743842	-0.16017	-1.2625	2.61122	0.0351034	0.376537	2.423	O15031	PLXB2_HUMAN	PLXNB2	Plexin-B2
12.2676	12.0773	12.604	13.0518	13.1858	13.7321	12.1836	12.7551	12.6619	13.261	12.412	12.5837	+			SP600125_CTRL	1.75238	0.0113902	1.00695	2.80618	0.390417	0.377515	0.217196	0.649071	0.654232	0.250932	0.435918	1.08584	O15033	AREL1_HUMAN	AREL1	Apoptosis-resistant E3 ubiquitin protein ligase 1
13.4728	13.6716	13.6746	13.2182	13.3782	13.1215	14.0528	14.1305	14.0039	13.0676	13.464	13.39	+	+		PP2_CTRL;SP600125_CTRL	1.66555	0.0407566	-0.367025	-1.8323	2.40535	0.00681983	0.456066	2.58723	1.01132	0.188818	-0.299131	-1.25262	O15037	KHNYN_HUMAN	KHNYN	Protein KHNYN
18.2099	18.2215	18.115	18.113	18.2244	18.2177	18.1899	18.228	18.2269	17.9269	18.0901	18.0066					0.0196382	0.988531	0.00291316	0.0195013	0.383636	0.818358	0.0328147	0.241313	1.40175	0.244085	-0.174255	-1.10329	O15042	SR140_HUMAN	U2SURP	U2 snRNP-associated SURP motif-containing protein
16.5737	16.4835	16.5857	16.4765	16.4219	16.503	16.6709	16.6882	16.78	16.7214	16.6216	16.8555					0.93811	0.495313	-0.0804869	-0.574407	1.61884	0.10262	0.165384	1.12703	1.1604	0.26297	0.185162	1.05786	O15047	SET1A_HUMAN	SETD1A	Histone-lysine N-methyltransferase SETD1A
12.5897	13.0292	12.1648	13.7491	13.7382	13.7799	14.1797	14.1913	14.2134	14.698	14.2588	14.2274	+	+	+	IMA_CTRL;PP2_CTRL;SP600125_CTRL	2.0141	0.00758561	1.16119	3.319	2.51602	0.00249412	1.60024	4.57544	2.45329	0.00944262	1.80015	4.59041	O15049	N4BP3_HUMAN	N4BP3	NEDD4-binding protein 3
13.7142	14.0883	14.1672	14.9354	14.7733	14.8811	14.9714	15.3137	15.2411	14.9566	15.0534	15.3839	+	+	+	IMA_CTRL;PP2_CTRL;SP600125_CTRL	2.38844	0.00613378	0.873343	3.52686	2.61287	0.00206226	1.18549	4.3227	2.40941	0.0107238	1.1414	3.93031	O15050	TRNK1_HUMAN	TRANK1	TPR and ankyrin repeat-containing protein 1
13.1584	13.215	13.4922	12.5389	14.5056	12.5015	12.4911	12.4219	12.3175	13.215	13.2337	13.1328		+		PP2_CTRL	0.0548361	0.898223	-0.106505	-0.138339	2.80452	0.00192988	-0.878324	-4.08892	0.367638	0.676146	-0.0946859	-0.455907	O15054	KDM6B_HUMAN	KDM6B	Lysine-specific demethylase 6B
13.8686	13.2358	13.68	14.7712	14.7337	14.8294	12.957	13.2823	12.4054	13.909	13.1771	12.8585	+	+		PP2_CTRL;SP600125_CTRL	2.47351	0.00607371	1.18331	4.08555	1.05621	0.0279638	-0.713236	-1.70915	0.315326	0.551309	-0.279948	-0.604412	O15056	SYNJ2_HUMAN	SYNJ2	Synaptojanin-2
12.7724	12.4706	12.6642	12.8889	12.584	12.705	13.076	12.979	12.8415	13.1807	13.1218	13.5846		+	+	IMA_CTRL;PP2_CTRL	0.291936	0.663564	0.090264	0.400952	1.38085	0.0382012	0.329803	1.5596	1.74813	0.0352493	0.659972	2.443	O15060	ZBT39_HUMAN	ZBTB39	Zinc finger and BTB domain-containing protein 39
18.9851	19.0744	18.9757	18.9454	19.0298	18.9923	18.8851	18.9876	19.1094	19.1085	18.9435	18.9497					0.221309	0.880801	-0.0225817	-0.161534	0.0874466	0.925785	-0.0177415	-0.103117	0.0622105	0.960896	-0.0111911	-0.0688791	O15067	PUR4_HUMAN	PFAS	Phosphoribosylformylglycinamidine synthase
16.5007	16.5025	16.6404	16.663	16.7302	16.7896	16.5857	16.5941	16.5425	16.5304	16.4342	16.4418					1.41834	0.146918	0.179719	1.13035	0.207137	0.874374	0.0262203	0.176021	0.641807	0.631884	-0.0790997	-0.508247	O15084	ANR28_HUMAN	ANKRD28	Serine/threonine-protein phosphatase 6 regulatory ankyrin repeat subunit A
15.5732	15.3432	15.5081	15.6829	15.8578	15.6317	15.6805	15.7312	15.7948	15.6677	15.8549	15.8513		+		PP2_CTRL	1.21035	0.112468	0.249276	1.26677	1.57618	0.0450009	0.260667	1.4811	1.57664	0.101664	0.316429	1.64617	O15085	ARHGB_HUMAN	ARHGEF11	Rho guanine nucleotide exchange factor 11
17.0446	17.1193	16.9993	16.8214	16.6637	16.7372	17.1726	17.2333	17.2303	16.6275	16.566	16.8267	+			SP600125_CTRL	2.26226	0.031221	-0.313612	-1.99209	1.7646	0.10306	0.157687	1.12482	1.94005	0.056194	-0.380979	-2.04687	O15091	MRPP3_HUMAN	PRORP	Mitochondrial ribonuclease P catalytic subunit
15.0852	15.1799	15.2214	15.0159	15.3243	15.1474	15.084	15.18	15.1861	15.1343	15.0118	15.0722					0.00120043	0.999392	0.000360807	0.00182193	0.0822401	0.942956	-0.0121237	-0.0796978	0.767695	0.569672	-0.0894229	-0.582086	O15111	IKKA_HUMAN	CHUK	Inhibitor of nuclear factor kappa-B kinase subunit alpha
18.2255	18.4777	18.0875	18.3043	18.547	18.4001	18.3527	18.1057	18.3959	18.1611	18.2414	17.9987					0.499674	0.419236	0.1536	0.655637	0.0500282	0.937401	0.0212288	0.0864065	0.409012	0.592468	-0.12978	-0.552915	O15116	LSM1_HUMAN	LSM1	U6 snRNA-associated Sm-like protein LSm1
18.0532	17.8426	18.1718	18.3176	18.1379	18.3277	18.0806	18.0739	18.051	17.7407	17.7569	18.0319					0.977946	0.152418	0.238552	1.1131	0.181043	0.825925	0.0459874	0.233824	0.594436	0.426855	-0.179347	-0.76352	O15118	NPC1_HUMAN	NPC1	NPC intracellular cholesterol transporter 1
15.0806	15.1032	15.2162	14.7191	15.4097	14.4977	14.3855	14.3231	14.4714	14.5898	15.1357	14.3625		+		PP2_CTRL	0.391499	0.394585	-0.257809	-0.682326	3.60305	0.00257282	-0.739977	-4.62296	0.872782	0.171879	-0.437316	-1.31239	O15120	PLCB_HUMAN	AGPAT2	1-acyl-sn-glycerol-3-phosphate acyltransferase beta
14.7905	15.1	15.1159	15.4058	14.7806	15.2088	14.7762	14.6036	14.5136	14.9246	14.8763	14.4519		+		PP2_CTRL	0.240075	0.651593	0.129597	0.414367	1.32617	0.034925	-0.371007	-1.60647	0.613727	0.349762	-0.251211	-0.885325	O15121	DEGS1_HUMAN	DEGS1	Sphingolipid delta(4)-desaturase DES1
17.3616	17.3401	17.6296	17.2868	17.3574	17.2328	17.1785	17.1292	17.2343	17.4903	17.4832	17.5778					0.690161	0.333245	-0.151385	-0.75747	1.26062	0.0636389	-0.263084	-1.32911	0.30476	0.744796	0.0733318	0.370437	O15126	SCAM1_HUMAN	SCAMP1	Secretory carrier-associated membrane protein 1
16.0385	16.2057	16.1756	16.6804	16.7773	16.8465	16.6028	16.5928	16.7758	16.2336	16.2262	16.1847	+	+		PP2_CTRL;SP600125_CTRL	3.05675	0.00501124	0.628102	3.6838	2.55872	0.00385052	0.517193	2.89572	0.628269	0.649314	0.0749003	0.487397	O15127	SCAM2_HUMAN	SCAMP2	Secretory carrier-associated membrane protein 2
13.9677	13.6078	14.0824	13.9244	13.5422	13.8363	14.4574	14.3145	14.4203	13.4132	14.1186	14.4168		+		PP2_CTRL	0.255826	0.649389	-0.118325	-0.416881	1.5749	0.0139807	0.511448	2.05195	0.105815	0.859448	0.0968755	0.225234	O15131	IMA6_HUMAN	KPNA5	Importin subunit alpha-6
19.3748	19.4714	18.9753	19.2033	19.0255	19.241	19.3043	19.373	19.3083	18.9603	19.3732	19.323					0.285161	0.626533	-0.117184	-0.440937	0.131046	0.842989	0.0547059	0.215816	0.0985089	0.887173	-0.0549513	-0.183202	O15143	ARC1B_HUMAN	ARPC1B	Actin-related protein 2/3 complex subunit 1B
19.2042	19.3099	19.0471	19.1386	19.1444	19.3239	19.0498	18.8508	19.0805	18.8655	19.2445	18.9859					0.0538565	0.946479	0.0152556	0.0772014	0.856731	0.166632	-0.193389	-0.943729	0.500579	0.505349	-0.155107	-0.658957	O15144	ARPC2_HUMAN	ARPC2	Actin-related protein 2/3 complex subunit 2
19.5127	19.4798	19.6382	19.2185	19.32	19.0658	19.3232	19.4359	19.3693	19.2834	19.4536	19.5291	+			SP600125_CTRL	1.74737	0.041787	-0.342122	-1.81738	1.34273	0.121223	-0.167433	-1.05757	0.626901	0.513119	-0.121516	-0.648965	O15145	ARPC3_HUMAN	ARPC3	Actin-related protein 2/3 complex subunit 3
13.4345	13.4158	13.7982	11.4756	11.736	12.0252	12.6688	12.7433	12.7759	13.2514	13.2715	13.3673	+	+		PP2_CTRL;SP600125_CTRL	3.06312	0.0032381	-1.80387	-5.97882	2.51046	0.00197427	-0.820131	-3.59014	0.911205	0.244669	-0.252766	-1.1014	O15151	MDM4_HUMAN	MDM4	Protein Mdm4
14.0555	14.4312	14.4957	14.5337	14.9304	14.9201	14.6369	14.3231	14.3573	14.7226	14.5436	14.0543					1.16005	0.0600858	0.467292	1.61456	0.262808	0.643029	0.111643	0.414326	0.176499	0.777083	0.112713	0.329249	O15155	BET1_HUMAN	BET1	BET1 homolog
18.4986	18.3321	18.4277	18.1917	18.1172	18.1546	18.2368	18.2801	18.2215	18.3025	18.2401	18.3959	+			SP600125_CTRL	2.13042	0.0488777	-0.264985	-1.73388	1.55435	0.0985581	-0.173347	-1.1453	0.73952	0.518086	-0.106687	-0.642047	O15160	RPAC1_HUMAN	POLR1C	DNA-directed RNA polymerases I and III subunit RPAC1
14.1408	14.0518	14.5888	15.0361	15.0288	15.0563	13.7891	13.8058	13.8664	13.6991	13.7888	13.7204	+	+		PP2_CTRL;SP600125_CTRL	2.02727	0.00915197	0.779931	2.92804	1.23157	0.0323121	-0.440017	-1.64301	1.44716	0.0652383	-0.52434	-1.95393	O15162	PLS1_HUMAN	PLSCR1	Phospholipid scramblase 1
15.2847	15.1537	15.483	15.1434	15.2722	15.1544	15.3039	15.4807	15.3807	15.4762	15.3075	15.391					0.489598	0.496173	-0.117146	-0.573626	0.304849	0.67096	0.081281	0.389739	0.322508	0.714534	0.0843967	0.406947	O15164	TIF1A_HUMAN	TRIM24	Transcription intermediary factor 1-alpha
12.1045	11.8746	12.7595	10.8474	13.2182	11.9262	12.4528	11.9971	12.5432	12.7141	11.7283	11.6784					0.1239	0.764659	-0.24895	-0.298218	0.0966019	0.852492	0.0848573	0.204787	0.182923	0.728357	-0.205909	-0.389293	O15165	LRAD4_HUMAN	LDLRAD4	Low-density lipoprotein receptor class A domain-containing protein 4
18.3942	18.216	18.4405	18.2853	18.2042	18.4125	18.4335	18.4684	18.1231	18.2408	18.0472	18.2344					0.21016	0.80178	-0.0495777	-0.259014	0.0221043	0.97319	-0.00856463	-0.0373469	0.878609	0.335982	-0.176116	-0.910891	O15173	PGRC2_HUMAN	PGRMC2	Membrane-associated progesterone receptor component 2
14.6923	14.6747	14.2788	14.1943	14.7583	14.1988	13.8777	14.0437	14.0314	14.3914	14.5981	14.2241		+		PP2_CTRL	0.2885	0.570206	-0.164838	-0.498239	1.75122	0.00966372	-0.564371	-2.3018	0.345159	0.615205	-0.144112	-0.527877	O15182	CETN3_HUMAN	CETN3	Centrin-3
11.4031	11.6619	12.3569	12.0368	12.1875	12.3495	12.1451	11.6819	12.1032	12.2097	12.0296	12.5095					0.571807	0.211376	0.383991	0.963012	0.203876	0.656502	0.16947	0.40265	0.627472	0.262451	0.442292	1.05988	O15211	RGL2_HUMAN	RGL2	Ral guanine nucleotide dissociation stimulator-like 2
19.9992	19.8374	19.9774	19.9039	19.7865	19.8633	19.3741	19.3857	19.2695	19.4594	20.0557	19.612		+		PP2_CTRL	0.638994	0.529464	-0.0867647	-0.538045	3.16184	0.00192683	-0.59495	-3.65644	0.54443	0.402366	-0.228994	-0.800966	O15212	PFD6_HUMAN	PFDN6	Prefoldin subunit 6
17.0944	17.1636	17.3218	16.7603	17.1038	16.8848	17.0702	17.0551	17.1311	17.2338	16.9739	17.0239					1.07714	0.114887	-0.276937	-1.25391	0.689321	0.397932	-0.107791	-0.629703	0.484127	0.579637	-0.116055	-0.568196	O15213	WDR46_HUMAN	WDR46	WD repeat-containing protein 46
16.9815	16.9684	16.8943	16.7279	16.2856	16.6304	16.7623	16.8403	16.7822	16.4481	16.6194	16.6975					1.36525	0.0528684	-0.400129	-1.68899	1.88785	0.102609	-0.153135	-1.12716	1.99273	0.0597277	-0.359711	-2.01511	O15226	NKRF_HUMAN	NKRF	NF-kappa-B-repressing factor
16.0681	16.0602	16.0658	15.0813	15.0808	15.2168	16.0562	15.9391	15.8009	15.9078	15.933	16.0715	+			SP600125_CTRL	4.49269	0.00434043	-0.938397	-6.45714	0.833455	0.276664	-0.132658	-0.763194	0.857145	0.536764	-0.0939153	-0.622246	O15228	GNPAT_HUMAN	GNPAT	Dihydroxyacetone phosphate acyltransferase
14.4581	14.7469	14.8082	14.8945	14.8858	14.9031	14.3326	14.3339	14.3713	14.9178	15.1202	14.7791		+		PP2_CTRL	0.968272	0.165277	0.223368	1.07359	1.39494	0.0382427	-0.325127	-1.558	0.849738	0.250385	0.267961	1.08714	O15234	CASC3_HUMAN	CASC3	Protein CASC3
16.656	16.7837	15.9447	16.9133	16.6598	17.0629	16.9	16.6943	16.7773	16.0468	16.5849	16.4189					0.659928	0.163066	0.417179	1.07993	0.542921	0.191813	0.329042	0.894723	0.134174	0.819939	-0.111293	-0.274341	O15235	RT12_HUMAN	MRPS12	Small ribosomal subunit protein uS12m
12.7117	12.4368	12.4363	12.8508	12.4829	13.2153	13.4688	13.0195	13.0641	12.8338	13.0055	13.4929		+		PP2_CTRL	0.627832	0.207297	0.321425	0.972612	1.74207	0.0080611	0.655868	2.43086	1.25593	0.0769403	0.582466	1.8335	O15243	OBRG_HUMAN	LEPROT	Leptin receptor gene-related protein
15.6009	15.4654	15.5264	14.4914	14.3526	14.4081	15.3771	15.6573	15.4546	15.2663	15.2872	15.5327	+			SP600125_CTRL	4.41662	0.0016875	-1.11352	-7.1282	0.138384	0.871878	-0.0345437	-0.179659	0.831949	0.358422	-0.168821	-0.86977	O15254	ACOX3_HUMAN	ACOX3	Peroxisomal acyl-coenzyme A oxidase 3
17.0229	16.9104	17.5208	16.9286	17.278	16.8265	17.1632	17.0801	17.0283	17.1559	16.7309	16.9547					0.23801	0.644675	-0.140308	-0.422514	0.11536	0.848932	-0.0608425	-0.208642	0.383194	0.528916	-0.204203	-0.629975	O15258	RER1_HUMAN	RER1	Protein RER1
18.0116	17.8267	17.8887	17.2733	17.5925	17.5894	18.0833	17.8644	17.8615	17.7243	17.5921	17.7326	+			SP600125_CTRL	1.62824	0.0342767	-0.423906	-1.93566	0.108542	0.898531	0.0274448	0.143413	1.47784	0.169395	-0.225933	-1.32226	O15260	SURF4_HUMAN	SURF4	Surfeit locus protein 4
15.7147	15.4476	16.0675	15.5508	15.7342	15.7652	15.7274	15.6844	15.6865	16.2176	15.8859	16.1061					0.113371	0.847099	-0.0598768	-0.205353	0.0863482	0.887975	-0.043822	-0.15647	0.732678	0.256814	0.326607	1.07346	O15265	ATX7_HUMAN	ATXN7	Ataxin-7
15.3094	15.5578	15.253	15.5045	15.8443	15.757	15.0881	14.9952	15.0702	15.5163	15.129	15.3041		+		PP2_CTRL	1.11658	0.0921629	0.328522	1.37824	1.52106	0.0334382	-0.322229	-1.62867	0.144944	0.854858	-0.0569636	-0.231594	O15269	SPTC1_HUMAN	SPTLC1	Serine palmitoyltransferase 1
16.0595	15.9956	15.8803	16.4854	16.6163	16.4328	15.3162	15.0788	15.2965	15.9723	15.6876	15.8385	+	+		PP2_CTRL;SP600125_CTRL	2.66919	0.00836571	0.533022	3.0341	2.89778	0.00197674	-0.747997	-3.88781	0.679027	0.445069	-0.145733	-0.737799	O15270	SPTC2_HUMAN	SPTLC2	Serine palmitoyltransferase 2
12.981	13.3013	13.118	12.8371	12.7213	13.3819	14.2104	12.6542	12.9221	13.2395	13.4483	13.2298					0.274886	0.595613	-0.153281	-0.473389	0.0940389	0.840552	0.128826	0.218637	0.668605	0.407007	0.172447	0.79472	O15287	FANCG_HUMAN	FANCG	Fanconi anemia group G protein
16.7534	16.7023	16.7201	16.7829	16.8475	16.7669	16.7362	16.7901	16.789	17.0676	16.9446	17.0256					1.20359	0.496412	0.0738481	0.573193	0.936369	0.685211	0.0465062	0.377414	2.7397	0.054797	0.287336	2.06611	O15294	OGT1_HUMAN	OGT	UDP-N-acetylglucosamine--peptide N-acetylglucosaminyltransferase 110 kDa subunit
12.8869	13.0172	12.8802	13.7683	13.4648	13.8887	13.6953	13.8681	13.5238	13.3382	13.2671	13.7484	+	+		PP2_CTRL;SP600125_CTRL	2.36372	0.00734302	0.779154	3.33293	2.67023	0.00195062	0.767605	3.67428	1.54155	0.0572678	0.523145	2.03989	O15297	PPM1D_HUMAN	PPM1D	Protein phosphatase 1D
14.396	14.2197	14.3326	14.5126	14.4844	14.4822	14.2138	14.2902	14.4396	14.9955	14.7213	14.9886			+	IMA_CTRL	1.55309	0.13871	0.176982	1.16068	0.00601205	0.994522	-0.00153955	-0.00836791	2.31121	0.0235232	0.585694	2.87163	O15304	SIVA_HUMAN	SIVA1	Apoptosis regulatory protein Siva
17.5534	17.5782	17.4446	17.7116	17.4843	17.7287	17.6988	17.6539	17.5181	17.251	17.6322	17.7134					0.58322	0.456811	0.116122	0.615047	0.652602	0.449456	0.0981954	0.5843	0.0152245	0.985773	0.00681686	0.0274487	O15305	PMM2_HUMAN	PMM2	Phosphomannomutase 2
12.9396	11.7025	12.6724	12.6083	12.2407	12.815	13.0638	12.581	12.6045	12.106	12.8787	12.4425					0.101717	0.828504	0.116512	0.227716	0.312519	0.415123	0.311617	0.614174	0.0288576	0.961099	0.0375462	0.0698723	O15315	RA51B_HUMAN	RAD51B	DNA repair protein RAD51 homolog 2
16.2246	16.3603	16.0932	15.1128	14.8918	15.0461	15.455	15.6455	15.4291	15.401	16.1119	15.8415	+	+		PP2_CTRL;SP600125_CTRL	3.55237	0.00329032	-1.2091	-6.0119	2.64883	0.00201782	-0.716149	-3.52857	0.933151	0.155699	-0.4412	-1.3743	O15318	RPC7_HUMAN	POLR3G	DNA-directed RNA polymerase III subunit RPC7
14.3368	14.0919	14.1782	14.7645	14.8673	14.86	14.0865	13.8643	13.9884	14.258	13.923	14.1328	+			SP600125_CTRL	2.86819	0.00625166	0.62828	3.50974	1.08623	0.101297	-0.222569	-1.13364	0.332118	0.688833	-0.0977087	-0.441651	O15321	TM9S1_HUMAN	TM9SF1	Transmembrane 9 superfamily member 1
13.2486	12.7072	12.9376	10.9702	13.6396	12.3979	12.5142	12.0262	12.0571	12.6821	12.8636	12.887		+		PP2_CTRL	0.328652	0.372285	-0.628584	-0.708673	1.58025	0.00855359	-0.765335	-2.3734	0.380339	0.578847	-0.153608	-0.569568	O15327	INP4B_HUMAN	INPP4B	Inositol polyphosphate 4-phosphatase type II
20.2691	20.5642	19.8681	20.1315	20.2597	19.9848	20.7607	20.7821	20.6215	20.6178	20.8361	20.4213		+		PP2_CTRL	0.191643	0.724807	-0.108433	-0.342287	1.10295	0.0361909	0.487668	1.58381	0.767902	0.218645	0.391308	1.16948	O15347	HMGB3_HUMAN	HMGB3	High mobility group protein B3
19.0626	19.0972	19.0435	18.7228	18.7394	18.598	18.815	18.9951	18.9053	18.8476	19.0828	18.7629	+			SP600125_CTRL	2.88851	0.0140534	-0.380996	-2.58606	1.39623	0.122266	-0.162619	-1.05388	0.810931	0.362379	-0.169959	-0.862838	O15355	PPM1G_HUMAN	PPM1G	Protein phosphatase 1G
16.7131	16.7137	16.8359	16.5981	16.6369	16.5777	16.8754	16.8768	16.9502	16.7642	16.8817	16.98					1.55644	0.179208	-0.150004	-1.03901	1.42918	0.145632	0.146599	0.992393	0.745639	0.477911	0.121097	0.693764	O15357	SHIP2_HUMAN	INPPL1	Phosphatidylinositol 3,4,5-trisphosphate 5-phosphatase 2
13.3506	13.3668	13.564	13.0492	13.843	12.8919	12.7833	12.9209	12.1357	13.4356	12.4737	14.3587		+		PP2_CTRL	0.212845	0.65424	-0.16575	-0.41208	1.49697	0.00954749	-0.813834	-2.31451	0.00264404	0.995836	-0.00443904	-0.00684501	O15360	FANCA_HUMAN	FANCA	Fanconi anemia group A protein
19.0186	18.9623	18.9762	18.6623	18.6644	18.6629	18.4312	18.6263	18.4574	18.8554	18.8711	18.8123	+	+		PP2_CTRL;SP600125_CTRL	4.34787	0.0121894	-0.3225	-2.75773	2.78896	0.00349304	-0.480701	-2.94132	2.33323	0.236526	-0.139393	-1.12054	O15371	EIF3D_HUMAN	EIF3D	Eukaryotic translation initiation factor 3 subunit D
18.8313	18.941	18.7388	18.6409	18.9433	18.6134	18.4799	18.2567	18.4558	18.7241	18.8252	18.6327		+		PP2_CTRL	0.360638	0.595674	-0.104461	-0.473153	2.05965	0.00978603	-0.43951	-2.29185	0.609606	0.549782	-0.109624	-0.6068	O15372	EIF3H_HUMAN	EIF3H	Eukaryotic translation initiation factor 3 subunit H
17.4034	17.6269	17.5478	17.2499	17.7349	17.29	17.4994	17.4072	17.5354	17.7265	17.6057	17.386					0.235709	0.688437	-0.101075	-0.376298	0.23517	0.804822	-0.0453129	-0.257845	0.145562	0.8665	0.0467059	0.213052	O15379	HDAC3_HUMAN	HDAC3	Histone deacetylase 3
15.4556	15.3647	15.5663	15.6834	15.7836	15.7678	15.4323	15.4287	15.4903	15.4026	15.0892	15.4121					1.89077	0.0519367	0.282737	1.70243	0.0665001	0.949174	-0.0117537	-0.0727225	0.594213	0.451598	-0.160889	-0.727835	O15381	NVL_HUMAN	NVL	Nuclear valosin-containing protein-like
17.8042	17.7662	17.6699	17.7734	17.6573	17.7818	18.2039	18.1095	18.1231	17.7408	17.9916	17.9266		+		PP2_CTRL	0.0564068	0.958933	-0.00925318	-0.0590642	2.88486	0.00619462	0.398757	2.66473	0.75359	0.434375	0.139573	0.754002	O15382	BCAT2_HUMAN	BCAT2	Branched-chain-amino-acid aminotransferase, mitochondrial
15.5209	12.1616	11.8342	16.0153	16.0227	15.7836	15.8207	12.6632	11.8062	11.9106	16.2533	16.4128	+			SP600125_CTRL	1.10248	0.024321	2.7683	2.16153	0.0522806	0.898537	0.257774	0.143491	0.374609	0.374149	1.68665	0.848573	O15391	TYY2_HUMAN	YY2	Transcription factor YY2
15.0428	15.2638	14.9953	15.6807	15.4919	15.7611	15.2407	14.7641	15.2857	15.1362	15.3925	14.8898	+			SP600125_CTRL	2.04152	0.0153794	0.543907	2.53058	0.00669285	0.99046	-0.00379785	-0.013268	0.082249	0.913488	0.0388632	0.145522	O15392	BIRC5_HUMAN	BIRC5	Baculoviral IAP repeat-containing protein 5
16.4235	16.4114	16.4084	16.5253	16.612	16.5013	16.4122	16.3808	16.4699	16.7296	16.6018	16.6223					1.74947	0.201868	0.131748	0.983676	0.0881259	0.96358	0.00657272	0.0519571	2.39284	0.0948793	0.236803	1.69245	O15397	IPO8_HUMAN	IPO8	Importin-8
18.8993	18.9534	18.7567	19.469	19.3867	19.5769	18.7428	18.789	18.8108	19.0333	19.165	19.062	+			SP600125_CTRL	2.78304	0.00688856	0.607725	3.36724	0.648246	0.489578	-0.0889384	-0.548985	1.42245	0.185073	0.21699	1.26892	O15400	STX7_HUMAN	STX7	Syntaxin-7
12.5352	11.8877	12.1815	12.2413	12.1723	11.4277	11.8205	10.5428	11.699	11.3842	10.8959	11.1287		+	+	IMA_CTRL;PP2_CTRL	0.325881	0.46736	-0.254321	-0.604473	0.880674	0.0395369	-0.847316	-1.54588	1.98064	0.0182421	-1.06518	-3.18578	O15417	TNC18_HUMAN	TNRC18	Trinucleotide repeat-containing gene 18 protein
14.4968	14.3412	14.5553	14.9317	14.6973	14.8177	14.5902	14.4956	14.7406	14.277	14.2348	13.9235	+			SP600125_CTRL	1.70863	0.0416437	0.351129	1.81863	0.685856	0.295313	0.144362	0.737467	1.16869	0.149496	-0.319317	-1.39761	O15439	MRP4_HUMAN	ABCC4	ATP-binding cassette sub-family C member 4
14.4888	14.3307	14.7398	14.7012	14.627	14.6428	14.1852	14.2528	14.0932	14.3997	14.0671	14.3988		+		PP2_CTRL	0.493656	0.452254	0.137224	0.62031	1.25883	0.0427951	-0.342696	-1.50459	0.641829	0.352125	-0.231217	-0.880443	O15440	MRP5_HUMAN	ABCC5	ATP-binding cassette sub-family C member 5
17.1913	17.0794	17.3153	16.9852	16.891	16.8285	16.9168	17.0308	16.979	16.9199	16.7771	17.0005					1.63684	0.0600636	-0.293783	-1.61454	1.35724	0.0760733	-0.219838	-1.25125	1.45694	0.122229	-0.296219	-1.52375	O15446	RPA34_HUMAN	POLR1G	DNA-directed RNA polymerase I subunit RPA34
13.3801	12.19	12.3379	12.1163	12.1778	11.7965	12.4451	13.2705	13.2281	12.4011	12.8226	13.2665					0.703791	0.121384	-0.605791	-1.22952	0.305147	0.413494	0.345265	0.615752	0.162049	0.759054	0.194106	0.352792	O15479	MAGB2_HUMAN	MAGEB2	Melanoma-associated antigen B2
17.0256	17.2594	16.8466	17.3742	17.5626	17.4291	17.0151	16.8295	17.0238	16.8991	16.9719	16.5435	+			SP600125_CTRL	1.44839	0.0446941	0.411408	1.77355	0.257924	0.690535	-0.0876897	-0.372707	0.600099	0.36564	-0.239054	-0.858912	O15498	YKT6_HUMAN	YKT6	Synaptobrevin homolog YKT6
16.5453	16.3947	16.456	16.6316	16.5992	16.5837	16.1113	16.331	16.1158	16.5251	16.385	16.7474		+		PP2_CTRL	1.41475	0.21451	0.139537	0.956179	1.52329	0.0421422	-0.279256	-1.51229	0.311829	0.71452	0.0871766	0.40702	O15504	NUP42_HUMAN	NUP42	Nucleoporin NUP42
19.0266	18.9701	18.943	18.6216	18.2371	18.2768	18.4813	18.4605	18.4281	18.7039	18.7387	18.5341	+	+		PP2_CTRL;SP600125_CTRL	2.07229	0.01291	-0.60144	-2.67849	4.25073	0.00187967	-0.523281	-4.05363	2.04142	0.0687419	-0.321035	-1.91271	O15511	ARPC5_HUMAN	ARPC5	Actin-related protein 2/3 complex subunit 5
16.9403	16.7281	16.965	16.7765	16.7634	16.8124	16.3676	16.1398	15.8844	17.0165	17.097	16.6782		+		PP2_CTRL	0.540181	0.536436	-0.0937239	-0.530705	2.03538	0.0042619	-0.74721	-2.89017	0.130377	0.867048	0.0527592	0.212133	O15514	RPB4_HUMAN	POLR2D	DNA-directed RNA polymerase II subunit RPB4
14.8457	14.6533	14.9009	14.5142	14.5652	14.3456	14.6246	14.5087	14.6656	14.9081	14.4275	14.7373					1.50069	0.0591227	-0.32493	-1.62317	1.06313	0.119445	-0.200297	-1.06235	0.274242	0.705519	-0.108979	-0.420062	O15525	MAFG_HUMAN	MAFG	Transcription factor MafG
14.1818	13.8272	14.0369	13.8786	13.7658	13.7527	14.1555	14.4434	14.607	14.4133	13.6355	14.4748		+		PP2_CTRL	0.914392	0.183617	-0.216259	-1.0277	1.08608	0.0488347	0.38665	1.44612	0.213921	0.713083	0.159219	0.409261	O15527	OGG1_HUMAN	OGG1	N-glycosylase/DNA lyase
14.8632	14.9561	14.8205	15.323	15.2999	15.4537	14.9504	14.9702	14.9787	15.0401	15.0508	15.1409	+			SP600125_CTRL	2.8094	0.00903767	0.478974	2.94896	0.992255	0.415089	0.0865294	0.61415	1.73867	0.174146	0.197373	1.30517	O15530	PDPK1_HUMAN	PDPK1	3-phosphoinositide-dependent protein kinase 1
18.4903	18.4134	18.3014	18.4159	18.4055	18.7261	18.6871	18.5233	18.7128	19.0007	18.4371	18.7996					0.408541	0.544874	0.114154	0.522169	1.38238	0.0646053	0.239396	1.32399	0.925036	0.188274	0.344084	1.25668	O15533	TPSN_HUMAN	TAPBP	Tapasin
12.8266	12.2776	12.7103	12.5504	13.2808	12.7302	12.546	12.5134	12.1911	12.0371	11.9407	12.1068					0.378891	0.413097	0.249003	0.662286	0.39328	0.405795	-0.187973	-0.622858	1.53078	0.0516066	-0.576606	-2.10571	O15534	PER1_HUMAN	PER1	Period circadian protein homolog 1
15.4968	15.5105	15.5697	15.3419	15.4429	15.4447	15.3414	15.606	15.6578	15.5058	16.2362	15.6917					1.33297	0.288394	-0.11583	-0.823474	0.0316041	0.965961	0.00942198	0.046993	0.577405	0.346513	0.285583	0.891595	O15541	R113A_HUMAN	RNF113A	E3 ubiquitin-protein ligase RNF113A
19.735	19.7142	19.648	19.4827	19.5522	19.522	19.6631	19.6759	19.7112	19.501	19.6114	19.6211					2.25893	0.0965247	-0.180092	-1.35359	0.201821	0.9135	-0.0156606	-0.120542	1.22224	0.386509	-0.121259	-0.82709	O43143	DHX15_HUMAN	DHX15	ATP-dependent RNA helicase DHX15
17.8922	17.9521	17.8337	17.8505	18.0505	17.8837	17.9238	17.8282	17.8494	17.7883	17.9226	17.8863					0.193122	0.844097	0.035593	0.208536	0.22216	0.874344	-0.025521	-0.176219	0.196516	0.891813	-0.0269445	-0.176462	O43148	MCES_HUMAN	RNMT	mRNA cap guanine-N7 methyltransferase
15.4755	15.4747	15.5493	15.6621	15.5901	15.5709	15.5212	15.6601	15.5473	15.6608	15.7031	15.8243					1.3558	0.312771	0.107837	0.78614	0.707369	0.533072	0.0763524	0.511497	1.85719	0.131012	0.229549	1.48204	O43149	ZZEF1_HUMAN	ZZEF1	Zinc finger ZZ-type and EF-hand domain-containing protein 1
13.8037	14.0418	13.8919	13.9647	14.1236	13.5081	14.0001	13.9837	13.8815	13.9955	13.9996	13.9621					0.0843925	0.882914	-0.046965	-0.158065	0.209718	0.82085	0.0426582	0.238585	0.447134	0.699494	0.0733185	0.429986	O43150	ASAP2_HUMAN	ASAP2	Arf-GAP with SH3 domain, ANK repeat and PH domain-containing protein 2
10.9802	10.8176	13.3621	11.8914	12.1866	12.8329	12.1084	10.773	12.7882	12.7485	11.7704	11.764					0.269043	0.468836	0.583674	0.602879	0.0579989	0.891219	0.169888	0.1526	0.158584	0.73723	0.374333	0.38	O43151	TET3_HUMAN	TET3	Methylcytosine dioxygenase TET3
16.3636	16.3073	16.5039	16.4826	16.4973	16.489	16.488	16.604	16.6445	16.6504	16.4236	16.627					0.770464	0.454017	0.0980453	0.618175	1.17483	0.116986	0.187262	1.07041	0.880805	0.336523	0.175405	0.910002	O43156	TTI1_HUMAN	TTI1	TELO2-interacting protein 1 homolog
11.8435	11.5025	11.4699	11.5627	14.1554	12.4157	12.59	12.4205	12.7979	14.2177	12.7215	13.2155		+	+	IMA_CTRL;PP2_CTRL	0.647159	0.112221	1.10596	1.26804	2.45422	0.00197558	0.997511	3.81025	1.75669	0.0178191	1.7796	3.20033	O43157	PLXB1_HUMAN	PLXNB1	Plexin-B1
16.8859	16.9592	17.0888	16.9778	16.8676	16.977	16.884	16.9441	16.8521	16.7271	16.5738	16.7342					0.205937	0.835584	-0.0371367	-0.218838	0.578153	0.532506	-0.0845629	-0.512004	1.71431	0.0984775	-0.299571	-1.67275	O43159	RRP8_HUMAN	RRP8	Ribosomal RNA-processing protein 8
14.3117	14.5193	14.1025	13.4101	14.0877	13.7869	13.1911	13.1919	13.4542	14.0836	14.1886	13.6896		+		PP2_CTRL	1.12385	0.0551672	-0.549622	-1.66556	2.64413	0.00198285	-1.03209	-4.14814	0.769743	0.244323	-0.323922	-1.1026	O43164	PJA2_HUMAN	PJA2	E3 ubiquitin-protein ligase Praja-2
17.4547	17.3898	18.2976	16.5439	16.9513	17.2148	17.309	17.5002	17.3264	17.2624	17.0433	17.5381	+			SP600125_CTRL	1.0842	0.0434087	-0.810693	-1.79544	0.489178	0.221316	-0.335505	-0.841488	0.594338	0.280472	-0.432772	-1.01696	O43166	SI1L1_HUMAN	SIPA1L1	Signal-induced proliferation-associated 1-like protein 1
12.3946	12.6227	12.5162	12.9361	13.0883	13.1625	12.4941	12.5797	12.7899	12.738	12.4527	12.3926	+			SP600125_CTRL	2.37907	0.0109325	0.551175	2.84522	0.428395	0.516977	0.11008	0.524624	0.0453719	0.958292	0.0166292	0.0738208	O43167	ZBT24_HUMAN	ZBTB24	Zinc finger and BTB domain-containing protein 24
17.0544	17.6415	16.7139	18.0526	18.244	18.3544	18.0035	17.7352	18.0584	17.2376	17.4812	16.7047	+	+		PP2_CTRL;SP600125_CTRL	1.71612	0.0114012	1.08041	2.8072	1.29207	0.0141221	0.79578	2.04722	0.00419801	0.994406	0.00455221	0.010007	O43169	CYB5B_HUMAN	CYB5B	Cytochrome b5 type B
19.138	19.162	19.1385	19.3869	19.1569	19.4069	19.1707	19.2192	19.3023	19.0173	19.1185	19.1807					0.993421	0.219765	0.170692	0.945261	1.01108	0.423802	0.0845566	0.607249	0.349815	0.820038	-0.0406914	-0.274402	O43172	PRP4_HUMAN	PRPF4	U4/U6 small nuclear ribonucleoprotein Prp4
22.3417	22.2853	22.3986	22.4871	22.5905	22.4476	22.4763	22.5207	22.4464	22.2821	22.1922	22.2949					1.44164	0.161916	0.166589	1.08376	1.62515	0.141904	0.139306	1.00081	0.86446	0.567431	-0.085434	-0.585293	O43175	SERA_HUMAN	PHGDH	D-3-phosphoglycerate dehydrogenase
16.5363	16.5487	16.4013	16.7835	16.9768	16.9318	16.6653	16.5183	16.55	16.7231	17.0362	17.1257	+			SP600125_CTRL	2.23057	0.0202139	0.401901	2.29521	0.562781	0.546165	0.082393	0.499375	1.62826	0.0591616	0.466203	2.01934	O43181	NDUS4_HUMAN	NDUFS4	NADH dehydrogenase [ubiquinone] iron-sulfur protein 4, mitochondrial
13.2946	12.8472	13.6633	12.4888	11.5518	13.2194	13.9873	13.8718	13.7829	13.3185	12.7468	13.3928		+		PP2_CTRL	0.722525	0.100487	-0.848351	-1.33135	1.18335	0.0232712	0.612325	1.7838	0.136902	0.816544	-0.115668	-0.280759	O43189	PHF1_HUMAN	PHF1	PHD finger protein 1
14.0091	13.355	13.916	12.9397	12.4783	11.9684	12.3178	11.7134	12.2745	12.8663	12.4611	12.5766	+	+	+	IMA_CTRL;PP2_CTRL;SP600125_CTRL	1.69637	0.00987305	-1.29787	-2.90338	2.37774	0.00210317	-1.65812	-4.33859	2.0453	0.0167665	-1.12536	-3.33728	O43196	MSH5_HUMAN	MSH5	MutS protein homolog 5
17.2334	17.2839	16.8024	17.3183	17.0532	17.2715	17.1635	17.2963	17.261	17.0368	17.2416	17.4989					0.245983	0.670056	0.107786	0.394452	0.351754	0.524912	0.133652	0.518303	0.30598	0.635468	0.152504	0.503273	O43237	DC1L2_HUMAN	DYNC1LI2	Cytoplasmic dynein 1 light intermediate chain 2
18.8368	18.7968	18.7614	19.1157	18.9234	19.1092	18.9592	19.0182	18.9768	18.709	18.8003	18.7164		+		PP2_CTRL	1.70554	0.0736711	0.251073	1.50617	2.58071	0.0475244	0.186371	1.45668	0.706039	0.709618	-0.0564543	-0.413606	O43242	PSMD3_HUMAN	PSMD3	26S proteasome non-ATPase regulatory subunit 3
18.0878	18.1244	18.1169	18.352	18.3995	18.3469	18.2297	18.2779	18.3867	18.1466	18.1625	18.2505	+			SP600125_CTRL	3.65983	0.0251644	0.256409	2.13443	1.77235	0.0719288	0.188382	1.27497	1.05588	0.576912	0.0767994	0.572373	O43252	PAPS1_HUMAN	PAPSS1	Bifunctional 3'-phosphoadenosine 5'-phosphosulfate synthase 1
17.783	17.6705	17.7716	17.6991	17.8136	17.6907	17.5989	17.5796	17.6515	17.6012	17.4641	17.7002					0.0461404	0.967283	-0.00720024	-0.0469454	1.46454	0.174264	-0.131668	-0.92908	0.926589	0.361769	-0.153152	-0.8641	O43264	ZW10_HUMAN	ZW10	Centromere/kinetochore protein zw10 homolog
14.3421	14.3134	13.9227	13.5147	13.9192	13.668	13.7637	13.79	13.82	14.1395	14.0895	14.1626	+	+		PP2_CTRL;SP600125_CTRL	1.28593	0.046194	-0.492121	-1.76111	1.37583	0.0283755	-0.401528	-1.69964	0.171933	0.829922	-0.0622473	-0.262674	O43278	SPIT1_HUMAN	SPINT1	Kunitz-type protease inhibitor 1
14.5197	14.3921	14.9401	13.7736	13.9814	14.0048	13.9842	14.0233	14.2563	14.4306	12.7042	13.7962	+	+		PP2_CTRL;SP600125_CTRL	1.73752	0.0165221	-0.697364	-2.48058	1.33133	0.0206747	-0.529359	-1.85048	0.852478	0.11864	-0.97363	-1.54383	O43286	B4GT5_HUMAN	B4GALT5	Beta-1,4-galactosyltransferase 5
17.4631	17.4739	17.3822	17.4526	17.3922	17.5418	17.2392	17.3871	17.4154	17.2823	17.4789	17.5244					0.161784	0.889857	0.0224787	0.147681	0.679549	0.463323	-0.0924422	-0.571266	0.0479396	0.965286	-0.0111574	-0.0620737	O43290	SNUT1_HUMAN	SART1	U4/U6.U5 tri-snRNP-associated protein 1
16.2661	16.2446	16.2812	16.6159	16.6591	16.7819	16.6018	16.4121	16.4886	15.9828	15.9402	16.29	+	+		PP2_CTRL;SP600125_CTRL	2.93841	0.0115361	0.421666	2.79576	1.87046	0.041945	0.236858	1.51711	0.806207	0.333725	-0.192973	-0.915882	O43292	GPAA1_HUMAN	GPAA1	Glycosylphosphatidylinositol anchor attachment 1 protein
15.0451	14.7763	15.1007	14.7481	14.4343	14.7327	14.3974	14.3841	14.3937	15.1384	14.5813	14.7398		+		PP2_CTRL	1.10336	0.0918516	-0.335664	-1.38104	2.35933	0.0038101	-0.582262	-2.90771	0.327415	0.617658	-0.154183	-0.525034	O43293	DAPK3_HUMAN	DAPK3	Death-associated protein kinase 3
12.987	11.1263	13.8366	13.4905	13.8926	13.2661	11.382	12.8986	13.0773	11.252	11.5309	11.6772					0.475373	0.205305	0.899795	0.976912	NaN	1	0	NaN	0.649145	0.18086	-1.16326	-1.27831	O43294	TGFI1_HUMAN	TGFB1I1	Transforming growth factor beta-1-induced transcript 1 protein
14.7941	14.5847	14.7507	15.0294	15.1336	14.9992	14.8062	14.9858	14.9029	14.9328	14.786	15.2339	+			SP600125_CTRL	1.98147	0.0327718	0.344253	1.95934	1.07728	0.129122	0.18846	1.03416	0.872041	0.238948	0.274415	1.11342	O43299	AP5Z1_HUMAN	AP5Z1	AP-5 complex subunit zeta-1
15.128	14.9204	15.0523	14.9348	14.5293	15.0078	14.2169	14.3102	14.2394	14.5285	15.0047	15.0698		+		PP2_CTRL	0.581336	0.300595	-0.209573	-0.803828	3.50616	0.00267003	-0.778065	-4.6628	0.385645	0.563775	-0.165874	-0.590127	O43303	CP110_HUMAN	CCP110	Centriolar coiled-coil protein of 110 kDa
15.0603	14.9899	14.9975	14.987	14.5216	14.936	15.0084	14.8258	14.92	14.8598	14.8855	15.1945					0.604352	0.298498	-0.201043	-0.807253	0.788916	0.405985	-0.0978756	-0.62237	0.119461	0.894517	-0.0360022	-0.171572	O43310	CTIF_HUMAN	CTIF	CBP80/20-dependent translation initiation factor
16.9827	16.8989	16.9169	16.8214	16.746	16.7578	16.8391	16.9222	16.8412	16.5793	16.7335	16.8116					1.98552	0.135139	-0.157812	-1.17238	0.808405	0.573346	-0.065335	-0.475559	1.43422	0.175482	-0.224698	-1.29986	O43314	VIP2_HUMAN	PPIP5K2	Inositol hexakisphosphate and diphosphoinositol-pentakisphosphate kinase 2
14.6296	14.6758	14.1314	14.6593	15.2444	14.6804	14.3152	14.2322	14.4742	14.999	14.7336	14.9013					0.669945	0.16814	0.382446	1.06531	0.298548	0.568051	-0.138387	-0.480229	0.980649	0.156064	0.399034	1.3726	O43318	M3K7_HUMAN	MAP3K7	Mitogen-activated protein kinase kinase kinase 7
18.0667	18.0467	17.8086	18.2318	18.0126	18.0539	17.9901	17.9253	18.0722	17.5858	17.931	17.5401					0.515248	0.465572	0.125369	0.60642	0.0829116	0.918842	0.0218341	0.113036	0.905358	0.222336	-0.288389	-1.15987	O43324	MCA3_HUMAN	EEF1E1	Eukaryotic translation elongation factor 1 epsilon-1
15.6468	15.6272	15.9673	15.4164	15.748	15.4757	14.9479	15.1205	15.0169	15.8663	15.7476	15.8729		+		PP2_CTRL	0.59669	0.302322	-0.200422	-0.800889	2.39331	0.00254953	-0.718665	-3.25028	0.280234	0.739823	0.0818373	0.376239	O43353	RIPK2_HUMAN	RIPK2	Receptor-interacting serine/threonine-protein kinase 2
15.0937	15.0836	15.2132	14.6742	14.6562	14.8914	15.0944	14.9911	15.0521	14.754	14.7254	14.8805	+			SP600125_CTRL	1.97068	0.0267123	-0.389552	-2.09124	0.755633	0.479165	-0.0843172	-0.557321	2.25305	0.0520311	-0.343513	-2.10389	O43379	WDR62_HUMAN	WDR62	WD repeat-containing protein 62
20.1845	20.1411	20.0368	20.1306	20.3482	20.2318	20.5151	20.5022	20.4662	20.2261	20.1999	20.4295		+		PP2_CTRL	0.68927	0.417967	0.116086	0.657114	2.89572	0.0068959	0.373716	2.55584	0.904765	0.347538	0.164394	0.889662	O43390	HNRPR_HUMAN	HNRNPR	Heterogeneous nuclear ribonucleoprotein R
18.1755	18.0367	17.8586	18.2917	18.0515	18.2873	18.0297	17.9324	18.0205	18.0223	18.1637	18.1454					0.701509	0.274512	0.186531	0.843006	0.110032	0.893182	-0.029445	-0.149607	0.354361	0.699747	0.0868162	0.430002	O43395	PRPF3_HUMAN	PRPF3	U4/U6 small nuclear ribonucleoprotein Prp3
20.67	20.5789	20.6441	20.4133	20.62	20.4573	20.517	20.6482	20.4984	20.5635	20.5577	20.7193					0.914686	0.305771	-0.134144	-0.796208	0.633781	0.551201	-0.0764656	-0.495316	0.106025	0.934681	-0.0174764	-0.109608	O43396	TXNL1_HUMAN	TXNL1	Thioredoxin-like protein 1
19.6586	19.5204	19.6402	19.6506	19.7108	19.6546	19.6641	19.5741	19.5351	19.754	20.1326	19.6658					0.620796	0.622848	0.0655975	0.444719	0.0945676	0.930973	-0.0152874	-0.0969057	0.750295	0.299182	0.244378	0.979055	O43399	TPD54_HUMAN	TPD52L2	Tumor protein D54
16.8918	16.9771	16.7026	16.7213	17.1357	17.013	16.978	16.3956	16.2576	16.9305	16.7893	16.769					0.270497	0.662761	0.0994676	0.402282	0.59614	0.171149	-0.313457	-0.935198	0.103807	0.915983	-0.0275981	-0.141018	O43402	EMC8_HUMAN	EMC8	ER membrane protein complex subunit 8
16.5467	16.6809	16.3686	16.5681	16.3232	16.4847	16.7588	16.928	16.9859	16.4308	16.5715	16.5507		+		PP2_CTRL	0.251954	0.72689	-0.0733903	-0.340497	1.46992	0.0290552	0.358845	1.68285	0.0491246	0.959319	-0.0143922	-0.0717825	O43414	ERI3_HUMAN	ERI3	ERI1 exoribonuclease 3
15.4973	15.3922	15.8051	15.2061	15.174	15.2496	15.6028	15.7871	15.7614	15.4786	15.4005	15.5976					1.32104	0.0649011	-0.354967	-1.57203	0.484546	0.383313	0.152207	0.64324	0.205779	0.795472	-0.0726735	-0.307302	O43422	P52K_HUMAN	THAP12	52 kDa repressor of the inhibitor of the protein kinase
14.414	14.24	14.8584	14.2386	15.0155	14.3209	14.5653	13.6973	14.8544	14.3729	14.308	14.8678					0.0226248	0.963483	0.0208387	0.051126	0.122405	0.796098	-0.131832	-0.267183	0.0156631	0.982298	0.0120608	0.0339511	O43426	SYNJ1_HUMAN	SYNJ1	Synaptojanin-1
15.4054	15.4442	15.3934	15.9058	15.9545	15.7779	15.6982	15.4467	15.8858	15.5953	15.571	15.273	+			SP600125_CTRL	2.97443	0.00877318	0.465086	3.00341	0.959572	0.0972188	0.262581	1.15106	0.247123	0.785564	0.0654236	0.319544	O43427	FIBP_HUMAN	FIBP	Acidic fibroblast growth factor intracellular-binding protein
20.112	20.1576	19.949	19.6327	19.529	19.7086	19.5556	19.6143	19.6479	19.7026	19.8395	19.8587	+	+		PP2_CTRL;SP600125_CTRL	2.26819	0.0168462	-0.44943	-2.46956	2.60779	0.00549286	-0.466894	-2.76528	1.56399	0.12412	-0.272568	-1.51276	O43432	IF4G3_HUMAN	EIF4G3	Eukaryotic translation initiation factor 4 gamma 3
11.7188	11.8466	12.5215	12.1211	11.616	11.6353	12.2781	12.321	11.5825	12.214	11.7121	12.5998					0.3278	0.474404	-0.238161	-0.59713	0.0308093	0.950423	0.031593	0.070933	0.152762	0.785721	0.146371	0.319704	O43439	MTG8R_HUMAN	CBFA2T2	Protein CBFA2T2
18.553	18.4366	18.4644	18.1367	18.0503	18.2752	18.3901	18.4036	18.4724	18.0926	18.4121	18.3915	+			SP600125_CTRL	1.94899	0.0362209	-0.330605	-1.89684	0.653647	0.617075	-0.0626399	-0.436963	0.786911	0.3475	-0.185929	-0.889483	O43447	PPIH_HUMAN	PPIH	Peptidyl-prolyl cis-trans isomerase H
16.7631	16.6248	16.8674	16.1663	16.3789	16.0639	16.0404	16.3449	16.0978	16.3202	16.1563	16.4457	+	+		PP2_CTRL;SP600125_CTRL	2.03626	0.0153671	-0.548726	-2.53623	2.14211	0.00592042	-0.590773	-2.7239	1.81538	0.0502653	-0.444387	-2.12274	O43463	SUV91_HUMAN	SUV39H1	Histone-lysine N-methyltransferase SUV39H1
17.1792	17.4128	17.1253	17.7012	17.8339	17.7389	17.586	17.6522	17.6655	17.2929	17.3415	17.3103	+	+		PP2_CTRL;SP600125_CTRL	2.23584	0.013549	0.518941	2.63892	1.90423	0.0136624	0.395486	2.06422	0.352723	0.71953	0.0758381	0.400484	O43464	HTRA2_HUMAN	HTRA2	Serine protease HTRA2, mitochondrial
15.0256	14.8073	15.2232	15.3722	15.5164	15.5685	14.9105	14.724	14.5308	15.1452	14.7464	15.0573	+			SP600125_CTRL	1.60105	0.0309346	0.466956	1.99819	0.848046	0.101775	-0.296933	-1.13067	0.0735899	0.921059	-0.0357539	-0.132187	O43482	MS18B_HUMAN	OIP5	Protein Mis18-beta
19.3619	19.2952	19.5466	19.0291	19.0323	18.9417	19.458	19.5124	19.3274	19.417	19.4784	19.5484	+			SP600125_CTRL	2.11057	0.0223446	-0.400197	-2.21322	0.123153	0.884358	0.0313625	0.162436	0.402493	0.696053	0.080019	0.434378	O43488	ARK72_HUMAN	AKR7A2	Aflatoxin B1 aldehyde reductase member 2
18.6828	18.6956	18.6741	18.5542	18.4802	18.6385	18.4711	18.4729	18.4961	18.5828	18.5809	18.5037		+		PP2_CTRL	1.28598	0.26114	-0.12652	-0.865805	4.4371	0.0206318	-0.204116	-1.85253	2.05975	0.28306	-0.12837	-1.01236	O43491	E41L2_HUMAN	EPB41L2	Band 4.1-like protein 2
13.2421	12.9141	13.1584	13.9238	12.993	13.8341	12.533	12.2813	11.9783	13.4685	12.9597	12.9668		+		PP2_CTRL	0.698811	0.1386	0.478792	1.16115	1.95519	0.00375473	-0.840652	-2.91766	0.0471119	0.94726	0.026844	0.0909742	O43493	TGON2_HUMAN	TGOLN2	Trans-Golgi network integral membrane protein 2
13.4987	13.2902	13.2707	13.8002	13.3693	13.5512	13.3452	13.5014	13.4904	13.2558	12.9204	13.475					0.693832	0.241467	0.220313	0.900563	0.448543	0.556515	0.0924222	0.489921	0.314557	0.645907	-0.136159	-0.491532	O43502	RA51C_HUMAN	RAD51C	DNA repair protein RAD51 homolog 3
16.0333	15.8471	15.7956	15.8322	15.9266	15.8079	15.9214	15.9549	16.022	16.0877	16.2994	16.0054					0.170524	0.849724	-0.036431	-0.20155	0.402535	0.640751	0.0741272	0.416428	0.986679	0.23702	0.23884	1.11877	O43504	LTOR5_HUMAN	LAMTOR5	Ragulator complex protein LAMTOR5
14.8772	14.3813	12.284	14.3485	14.9149	14.5376	13.5081	13.6359	13.9273	12.1364	13.6573	13.5924					0.39109	0.287349	0.75281	0.825429	0.0681907	0.875974	-0.157083	-0.173688	0.313527	0.478292	-0.71882	-0.693096	O43505	B4GA1_HUMAN	B4GAT1	Beta-1,4-glucuronyltransferase 1
14.1145	14.2994	14.655	14.0111	14.5245	13.9626	14.2034	13.9583	13.7147	14.386	14.4793	13.4645					0.326135	0.509464	-0.190218	-0.55991	0.871593	0.0722888	-0.3975	-1.273	0.274088	0.609115	-0.246362	-0.534871	O43513	MED7_HUMAN	MED7	Mediator of RNA polymerase II transcription subunit 7
17.5465	17.4985	17.6159	17.8064	17.5136	17.6874	16.891	16.9911	16.9968	16.4842	17.3632	17.3296		+		PP2_CTRL	0.559237	0.468805	0.115483	0.602747	3.59689	0.00199369	-0.593996	-4.00291	0.788357	0.184832	-0.494658	-1.26969	O43516	WIPF1_HUMAN	WIPF1	WAS/WASL-interacting protein family member 1
16.9328	16.8512	17.074	17.7502	18.0811	17.8684	18.2717	17.7405	17.9097	17.5639	17.4885	17.3789	+	+	+	IMA_CTRL;PP2_CTRL;SP600125_CTRL	2.90261	0.00632099	0.947208	4.37183	2.41604	0.00194393	1.02131	3.78729	2.46704	0.0239456	0.524429	2.84423	O43521	B2L11_HUMAN	BCL2L11	Bcl-2-like protein 11
13.9108	14.1068	13.6805	13.343	13.3475	13.1528	14.0474	14.026	14.343	13.7083	14.3871	14.0136	+			SP600125_CTRL	1.9493	0.0140875	-0.618258	-2.58789	0.679588	0.178598	0.239445	0.920523	0.231953	0.710303	0.136996	0.412962	O43524	FOXO3_HUMAN	FOXO3	Forkhead box protein O3
12.8001	12.3745	12.3436	12.7861	13.0084	12.4128	12.37	11.4939	11.0682	12.3597	11.5706	12.2305		+		PP2_CTRL	0.431443	0.3788	0.229709	0.700778	0.98427	0.028782	-0.862019	-1.68843	0.725994	0.216858	-0.452504	-1.17436	O43542	XRCC3_HUMAN	XRCC3	DNA repair protein XRCC3
15.6843	15.5149	15.7626	14.6255	15.1127	14.9538	14.5781	14.5385	14.5552	14.7281	14.5889	14.7915	+	+	+	IMA_CTRL;PP2_CTRL;SP600125_CTRL	2.0309	0.0101871	-0.756552	-2.89875	3.91837	0.00322222	-1.09664	-6.30271	3.26193	0.00796078	-0.951066	-4.89108	O43566	RGS14_HUMAN	RGS14	Regulator of G-protein signaling 14
14.5666	15.0432	14.5457	14.9403	15.1342	14.7152	15.3977	15.2031	15.2432	15.4359	15.3374	14.9988		+		PP2_CTRL	0.449016	0.380495	0.211423	0.698678	1.5051	0.0136819	0.562831	2.06196	1.20838	0.0888508	0.538876	1.74073	O43567	RNF13_HUMAN	RNF13	E3 ubiquitin-protein ligase RNF13
16.5507	16.5495	16.8064	16.7387	16.702	16.8931	16.2191	16.4294	16.0363	16.2942	16.3657	16.2042		+		PP2_CTRL	0.617746	0.379661	0.142414	0.699561	1.3404	0.0290768	-0.407269	-1.6821	1.63065	0.086622	-0.347488	-1.76053	O43572	AKA10_HUMAN	AKAP10	A-kinase anchor protein 10, mitochondrial
18.4957	18.4478	18.0315	18.3661	17.9939	18.5618	18.2772	18.5387	18.2549	18.2264	18.5089	18.5508					0.0267088	0.961833	-0.017711	-0.0549338	0.0641297	0.916313	0.0319436	0.116884	0.226489	0.744316	0.103748	0.371615	O43583	DENR_HUMAN	DENR	Density-regulated protein
17.9173	18.026	17.8722	17.19	17.2167	17.1222	17.8997	17.9358	18.0413	17.6259	17.9057	17.8076	+			SP600125_CTRL	3.84683	0.00428936	-0.762192	-4.96137	0.119558	0.911253	0.0204531	0.125979	0.779909	0.391166	-0.158743	-0.818915	O43592	XPOT_HUMAN	XPOT	Exportin-T
13.5827	13.2374	13.8266	13.7351	13.8667	13.5657	13.4184	12.7853	12.7338	12.9887	12.9461	13.4107		+		PP2_CTRL	0.38015	0.476063	0.173601	0.594809	0.956932	0.0427981	-0.569695	-1.50435	0.893674	0.166813	-0.433728	-1.32933	O43597	SPY2_HUMAN	SPRY2	Protein sprouty homolog 2
18.089	18.2272	17.9376	18.1091	18.3719	18.0351	18.0981	18.0748	18.1459	18.2405	17.9982	18.024					0.264252	0.688207	0.0874119	0.376694	0.0893632	0.91681	0.0216554	0.116301	0.00851514	0.992148	0.00293986	0.0137669	O43598	DNPH1_HUMAN	DNPH1	5-hydroxymethyl-dUMP N-hydrolase
19.0993	19.0288	19.169	19.1156	19.2661	19.1595	19.2576	19.332	19.3787	18.886	18.8203	19.1399		+		PP2_CTRL	0.604856	0.560869	0.0813637	0.507647	1.85203	0.0475534	0.223732	1.45578	0.643021	0.448997	-0.150294	-0.731254	O43615	TIM44_HUMAN	TIMM44	Mitochondrial import inner membrane translocase subunit TIM44
18.8087	18.6842	18.6204	18.1425	18.0642	17.9671	18.3529	18.469	18.3524	18.215	18.5729	18.4479	+	+		PP2_CTRL;SP600125_CTRL	3.00127	0.0050586	-0.646502	-3.69372	2.00971	0.0201328	-0.312969	-1.86803	1.15993	0.164377	-0.292475	-1.33812	O43617	TPPC3_HUMAN	TRAPPC3	Trafficking protein particle complex subunit 3
17.2258	17.0037	17.7569	16.7165	17.3669	16.2238	16.2632	16.0115	15.8722	17.0497	16.7318	16.2439		+		PP2_CTRL	0.631359	0.14965	-0.559708	-1.12083	2.15536	0.00191981	-1.27981	-3.64573	0.944366	0.119043	-0.653662	-1.54237	O43633	CHM2A_HUMAN	CHMP2A	Charged multivesicular body protein 2a
15.6303	15.6621	15.6315	15.2201	15.2605	15.1374	15.1669	15.0506	15.1352	15.3602	15.2403	15.5489	+	+		PP2_CTRL;SP600125_CTRL	3.49267	0.00811239	-0.435307	-3.16106	3.87572	0.00190743	-0.523753	-3.84457	1.33568	0.160161	-0.258157	-1.35569	O43639	NCK2_HUMAN	NCK2	Cytoplasmic protein NCK2
17.4903	17.682	17.5095	17.5799	17.5983	17.5922	17.3427	17.3221	17.4343	17.6577	17.6299	17.4355					0.184023	0.863015	0.0295251	0.183182	1.30025	0.0991365	-0.194281	-1.1427	0.0510076	0.959534	0.0137622	0.0714108	O43660	PLRG1_HUMAN	PLRG1	Pleiotropic regulator 1
15.1049	15.2583	14.7147	15.8624	15.6986	15.7805	14.9464	14.6905	14.8212	14.7608	14.6315	14.5254	+			SP600125_CTRL	1.95774	0.0114121	0.754585	2.80956	0.508452	0.291629	-0.206543	-0.743308	1.0345	0.148509	-0.386689	-1.40337	O43663	PRC1_HUMAN	PRC1	Protein regulator of cytokinesis 1
16.1919	16.2389	16.0972	15.9739	15.6972	16.0666	15.8504	15.8555	15.7242	15.8019	15.8113	16.0775		+		PP2_CTRL	1.04388	0.127016	-0.263411	-1.20535	2.441	0.00997172	-0.365946	-2.28931	1.31383	0.149574	-0.279095	-1.39906	O43665	RGS10_HUMAN	RGS10	Regulator of G-protein signaling 10
19.3875	19.4102	19.6143	19.674	19.8443	19.687	19.43	19.5165	19.6197	19.8152	19.8484	19.7574					1.36446	0.0907339	0.264424	1.38784	0.221374	0.793803	0.0514126	0.269768	1.9242	0.0705573	0.336315	1.90175	O43670	ZN207_HUMAN	ZNF207	BUB3-interacting and GLEBS motif-containing protein ZNF207
16.0578	16.3111	16.2007	16.2564	16.44	16.0917	16.708	16.4223	16.3896	16.4285	16.2658	15.7657					0.229224	0.74013	0.0728327	0.324452	1.19219	0.0530784	0.316764	1.40848	0.0595784	0.930893	-0.0365407	-0.116938	O43674	NDUB5_HUMAN	NDUFB5	NADH dehydrogenase [ubiquinone] 1 beta subcomplex subunit 5, mitochondrial
17.718	17.5916	17.4683	17.6603	17.6545	17.6012	17.8595	17.97	18.0288	17.5228	17.906	18.038		+		PP2_CTRL	0.243824	0.798478	0.045997	0.263588	1.83354	0.0178773	0.360127	1.92054	0.603312	0.373957	0.229619	0.848908	O43676	NDUB3_HUMAN	NDUFB3	NADH dehydrogenase [ubiquinone] 1 beta subcomplex subunit 3
13.612	14.1049	12.5448	14.7165	12.3665	14.1881	14.7624	14.6636	15.038	14.7713	14.4521	14.4564		+		PP2_CTRL	0.147711	0.711175	0.336483	0.355046	1.37974	0.0080044	1.40076	2.44103	1.13431	0.061308	1.13939	1.99058	O43677	NDUC1_HUMAN	NDUFC1	NADH dehydrogenase [ubiquinone] 1 subunit C1, mitochondrial
18.1655	18.0121	18.2178	18.2989	18.0302	18.3064	17.9286	17.9906	17.8697	17.9293	18.5053	18.6093					0.295429	0.683109	0.0800381	0.381464	1.33382	0.0897792	-0.202162	-1.18281	0.417946	0.492538	0.216175	0.67494	O43678	NDUA2_HUMAN	NDUFA2	NADH dehydrogenase [ubiquinone] 1 alpha subcomplex subunit 2
18.6456	18.4587	18.4447	18.8814	18.8921	18.8327	18.5751	18.7597	18.5999	18.5402	18.4571	18.6	+			SP600125_CTRL	2.19721	0.0260551	0.35243	2.10674	0.672003	0.33871	0.128576	0.688168	0.0735273	0.947184	0.0161095	0.091079	O43681	GET3_HUMAN	GET3	ATPase GET3
14.2295	14.1817	13.6409	14.9151	14.9935	15.0267	13.5976	13.5833	13.7174	14.0875	14.0775	14.0899	+			SP600125_CTRL	2.13037	0.00781766	0.961067	3.29579	0.929154	0.0667261	-0.384595	-1.31056	0.131727	0.853562	0.0675961	0.234087	O43683	BUB1_HUMAN	BUB1	Mitotic checkpoint serine/threonine-protein kinase BUB1
19.5798	19.6137	19.5484	20.0191	20.0305	19.9521	19.8478	19.7941	19.8852	20.0005	19.8646	19.7669	+	+		PP2_CTRL;SP600125_CTRL	3.77087	0.00790374	0.419964	3.2085	2.89038	0.0159015	0.261753	1.97583	1.87062	0.0887265	0.296717	1.74231	O43684	BUB3_HUMAN	BUB3	Mitotic checkpoint protein BUB3
20.1819	20.3091	20.2146	20.1982	20.1113	20.1162	19.8197	19.8207	19.9562	20.1565	20.29	20.1632		+		PP2_CTRL	0.918818	0.44179	-0.0932935	-0.632823	2.47341	0.0095952	-0.369674	-2.3214	0.215206	0.872275	-0.0320091	-0.20284	O43707	ACTN4_HUMAN	ACTN4	Alpha-actinin-4
15.9536	15.8237	16.038	16.1946	16.2129	16.3157	16.1273	16.4249	16.349	16.0447	15.9911	16.4489	+	+		PP2_CTRL;SP600125_CTRL	1.84784	0.047408	0.302655	1.75116	1.5338	0.0262413	0.361968	1.73291	0.639845	0.360155	0.223125	0.867008	O43708	MAAI_HUMAN	GSTZ1	Maleylacetoacetate isomerase
15.3181	15.3131	15.9062	15.3044	16.2089	15.1063	14.9672	14.682	14.9915	15.3561	15.2438	14.9766		+		PP2_CTRL	0.0233218	0.961439	0.0273797	0.0556095	1.34096	0.0159509	-0.632259	-1.97253	0.636888	0.298802	-0.320285	-0.980094	O43709	BUD23_HUMAN	BUD23	Probable 18S rRNA (guanine-N(7))-methyltransferase
16.0497	15.8801	15.7875	15.6283	15.8392	15.6329	15.8286	15.7292	15.9752	15.877	16.4772	16.1004					0.927822	0.189976	-0.205624	-1.01008	0.229547	0.765097	-0.0614239	-0.299846	0.571744	0.37708	0.245771	0.843922	O43715	TRIA1_HUMAN	TRIAP1	TP53-regulated inhibitor of apoptosis 1
15.8672	15.6792	15.6814	15.7337	16.0395	15.4286	15.9108	16.0491	15.9726	16.1343	16.2559	15.8265					0.0153992	0.980507	-0.00869179	-0.0302805	1.47162	0.060425	0.234883	1.34972	1.08996	0.158912	0.329595	1.36099	O43716	GATC_HUMAN	GATC	Glutamyl-tRNA(Gln) amidotransferase subunit C, mitochondrial
16.6315	16.768	16.6212	16.3677	16.1059	16.2351	16.9129	16.6644	16.8303	16.8133	17.2007	16.7276	+			SP600125_CTRL	2.09611	0.0201022	-0.437297	-2.31188	0.672507	0.337529	0.128976	0.689526	0.71798	0.316049	0.240297	0.949692	O43719	HTSF1_HUMAN	HTATSF1	17S U2 SnRNP complex component HTATSF1
15.3947	15.3829	15.4277	15.6608	15.55	15.5145	15.4141	15.5272	15.6944	16.2455	16.299	16.5786			+	IMA_CTRL	1.70506	0.131557	0.173321	1.18666	0.803795	0.257776	0.143479	0.786059	3.13576	0.00867925	0.972604	4.76462	O43734	CIKS_HUMAN	TRAF3IP2	E3 ubiquitin ligase TRAF3IP2
13.9522	14.327	13.5277	13.396	12.7376	14.4459	14.6502	14.6139	14.6453	14.6333	14.6434	15.2005		+	+	IMA_CTRL;PP2_CTRL	0.303536	0.443604	-0.409123	-0.63095	1.41202	0.0128505	0.70082	2.11613	1.39564	0.0449944	0.890106	2.23994	O43739	CYH3_HUMAN	CYTH3	Cytohesin-3
12.0372	12.1251	12.4694	12.1978	13.4707	8.84309	11.4687	11.5758	11.2825	11.9385	11.3726	11.5476		+		PP2_CTRL	0.195813	0.593913	-0.706743	-0.475448	2.08974	0.00330214	-0.768255	-2.98608	1.30027	0.0714151	-0.591057	-1.88827	O43741	AAKB2_HUMAN	PRKAB2	5'-AMP-activated protein kinase subunit beta-2
17.1793	17.2392	17.1561	17.0514	17.042	16.9346	17.0985	16.9814	17.0701	16.8483	17.2893	17.1067					1.81238	0.114641	-0.182178	-1.2571	1.51736	0.14693	-0.141532	-0.989067	0.350811	0.657872	-0.110066	-0.477914	O43747	AP1G1_HUMAN	AP1G1	AP-1 complex subunit gamma-1
15.8396	15.7042	15.9176	15.8028	15.9676	15.7261	15.7453	15.5239	15.7574	15.6748	15.8324	15.9199					0.0420025	0.958471	0.0116733	0.0599637	0.669412	0.299923	-0.144949	-0.731213	0.0408628	0.966141	-0.0114123	-0.0585157	O43752	STX6_HUMAN	STX6	Syntaxin-6
16.3003	15.9642	16.5763	15.9101	15.926	15.9451	15.4954	15.6566	15.5993	16.1312	15.3836	16.2794		+		PP2_CTRL	0.931425	0.110959	-0.353222	-1.27393	1.71999	0.00774958	-0.696555	-2.45992	0.457728	0.394189	-0.34892	-0.813525	O43759	SNG1_HUMAN	SYNGR1	Synaptogyrin-1
16.7488	16.2908	16.439	16.0507	16.4562	16.1915	16.7619	16.5855	16.443	16.1465	16.1018	16.4287					0.654321	0.226919	-0.26008	-0.929399	0.252192	0.666165	0.103913	0.394422	0.721856	0.293036	-0.267228	-0.992086	O43760	SNG2_HUMAN	SYNGR2	Synaptogyrin-2
18.9729	18.8303	18.6911	18.5635	18.4197	18.4797	18.6448	18.8517	18.7265	18.3542	18.8801	18.8123	+			SP600125_CTRL	1.70415	0.0434826	-0.34379	-1.79603	0.374677	0.604143	-0.0904293	-0.449474	0.334295	0.617595	-0.149231	-0.525224	O43765	SGTA_HUMAN	SGTA	Small glutamine-rich tetratricopeptide repeat-containing protein alpha
14.9182	14.9478	14.9822	14.9857	14.9212	15.1369	14.5683	14.6563	14.5013	14.5912	14.8125	14.7916		+		PP2_CTRL	0.417189	0.673909	0.065189	0.391449	2.81611	0.00707977	-0.374074	-2.51813	1.39198	0.18758	-0.217672	-1.25872	O43766	LIAS_HUMAN	LIAS	Lipoyl synthase, mitochondrial
18.278	18.2436	18.3506	18.139	18.0765	18.1287	17.8526	18.1759	18.0705	18.1476	18.4158	18.2021					2.04959	0.109108	-0.176029	-1.28489	1.20804	0.0699018	-0.257759	-1.28705	0.151357	0.882817	-0.0355714	-0.18953	O43768	ENSA_HUMAN	ENSA	Alpha-endosulfine
16.3786	16.1399	16.3283	16.3546	16.2044	16.4336	17.0252	17.0206	17.045	16.164	16.6187	16.5717		+		PP2_CTRL	0.187649	0.815208	0.0485929	0.24422	3.29059	0.00206628	0.747971	4.32289	0.450642	0.514408	0.169186	0.646668	O43772	MCAT_HUMAN	SLC25A20	Mitochondrial carnitine/acylcarnitine carrier protein
20.4478	20.3911	20.4837	20.8189	20.9433	20.798	20.541	20.5001	20.5465	20.3198	20.3919	20.3951	+			SP600125_CTRL	2.83991	0.0126211	0.412487	2.70006	1.34582	0.350948	0.0883153	0.675784	0.920675	0.61598	-0.0719217	-0.526934	O43776	SYNC_HUMAN	NARS1	Asparagine--tRNA ligase, cytoplasmic
16.1433	16.2434	11.6716	16.1329	15.9366	15.9181	15.0615	13.1571	16.7923	16.1308	16.3804	16.1871					0.3621	0.294499	1.30975	0.813974	0.0599022	0.883016	0.317538	0.163931	0.439563	0.309438	1.54664	0.960994	O43791	SPOP_HUMAN	SPOP	Speckle-type POZ protein
18.7955	18.7433	18.6162	18.6917	18.6825	18.6486	18.6846	18.6833	18.6357	18.347	18.4329	18.3531			+	IMA_CTRL	0.331008	0.777928	-0.0440642	-0.284595	0.381788	0.740506	-0.0505091	-0.324575	2.32338	0.0495984	-0.340654	-2.12909	O43795	MYO1B_HUMAN	MYO1B	Unconventional myosin-Ib
15.6924	15.2862	15.3368	14.9044	14.9561	15.0346	14.3523	14.4369	14.2457	15.0974	15.8103	15.1412	+	+		PP2_CTRL;SP600125_CTRL	1.6241	0.0294561	-0.473449	-2.02933	2.84729	0.00248244	-1.09352	-4.57024	0.123171	0.845216	-0.0888745	-0.244346	O43805	SSNA1_HUMAN	SSNA1	Microtubule nucleation factor SSNA1
16.4788	16.5434	16.3372	15.7249	15.8997	15.4989	16.0115	15.6643	15.5205	15.7894	15.9234	15.9024	+	+	+	IMA_CTRL;PP2_CTRL;SP600125_CTRL	2.32636	0.00791293	-0.745289	-3.22607	1.98731	0.0051108	-0.721046	-2.79543	2.85363	0.0169697	-0.58141	-3.34598	O43808	PM34_HUMAN	SLC25A17	Peroxisomal membrane protein PMP34
20.0049	19.8649	19.9158	19.9226	19.8387	19.6573	19.8863	19.929	19.8522	19.6038	20.0186	20.0269					0.622881	0.424916	-0.122354	-0.64963	0.351159	0.79488	-0.0393492	-0.268513	0.11318	0.885887	-0.0454184	-0.184971	O43809	CPSF5_HUMAN	NUDT21	Cleavage and polyadenylation specificity factor subunit 5
16.5473	16.5515	16.3633	16.6704	16.9137	16.693	17.0491	16.9725	16.9807	16.5895	16.8856	16.762		+		PP2_CTRL	1.28231	0.0946654	0.271706	1.36286	2.81669	0.00295021	0.51345	3.08159	1.14678	0.1886	0.258373	1.25452	O43813	LANC1_HUMAN	LANCL1	Glutathione S-transferase LANCL1
15.9819	16.0288	16.0066	16.0932	16.1334	16.2068	15.7563	15.7246	15.8674	16.0077	16.0323	16.019		+		PP2_CTRL	1.74173	0.185946	0.13868	1.02035	2.0993	0.0403052	-0.223043	-1.53424	0.381641	0.929072	0.013881	0.120401	O43815	STRN_HUMAN	STRN	Striatin
17.8748	17.8149	17.6427	17.9347	18.011	17.9562	18.0084	17.9723	18.0107	17.5667	17.8469	17.7761					1.21885	0.157603	0.189864	1.09629	1.44442	0.0698839	0.219654	1.28699	0.163813	0.857944	-0.047526	-0.227209	O43818	U3IP2_HUMAN	RRP9	U3 small nucleolar RNA-interacting protein 2
16.5917	16.5695	16.6402	16.6989	16.7924	16.5766	16.7165	16.7536	16.7779	16.7247	16.415	16.3917					0.604075	0.531846	0.0888144	0.535446	2.24927	0.0930497	0.148851	1.1676	0.340434	0.69962	-0.0900167	-0.429987	O43819	SCO2_HUMAN	SCO2	Protein SCO2 homolog, mitochondrial
15.8007	15.9402	11.5753	15.6273	11.5728	15.2605	15.9398	15.7634	15.7654	12.6797	15.9082	15.7216					0.0507527	0.89658	-0.285215	-0.14045	0.410124	0.187628	1.38413	0.902613	0.0649922	0.891633	0.33111	0.176702	O43822	CF410_HUMAN	CFAP410	Cilia- and flagella-associated protein 410
17.4191	17.4726	17.685	17.0153	17.2267	16.9036	17.3312	17.2859	17.3488	17.4121	17.85	17.3861	+			SP600125_CTRL	1.72784	0.0255165	-0.477058	-2.12259	1.14927	0.106051	-0.203643	-1.11081	0.0477151	0.949577	0.0238183	0.0878913	O43823	AKAP8_HUMAN	AKAP8	A-kinase anchor protein 8
14.0137	13.9284	13.9716	13.7813	13.6287	13.8459	14.0815	14.4875	14.3971	14.4945	14.2433	14.5244		+	+	IMA_CTRL;PP2_CTRL	1.4744	0.106432	-0.219249	-1.29771	1.30917	0.0384429	0.350808	1.55554	2.08241	0.038989	0.449534	2.33558	O43824	GTPB6_HUMAN	GTPBP6	Putative GTP-binding protein 6
14.8225	14.6963	15.1434	14.7875	15.1008	14.7768	14.9426	14.5415	14.5228	14.7189	14.0061	14.3646					0.00184519	0.998428	0.000962575	0.00356142	0.499611	0.286233	-0.218389	-0.750645	1.00365	0.122499	-0.524203	-1.51929	O43826	G6PT1_HUMAN	SLC37A4	Glucose-6-phosphate exchanger SLC37A4
13.9114	13.9098	13.9247	12.2268	13.1421	11.4947	13.9388	14.1582	14.2395	14.3207	14.1858	14.2607	+		+	IMA_CTRL;SP600125_CTRL	1.57014	0.0112546	-1.6274	-2.8226	1.02796	0.12813	0.196891	1.03663	3.0102	0.0351362	0.340472	2.44415	O43829	ZBT14_HUMAN	ZBTB14	Zinc finger and BTB domain-containing protein 14
16.6897	16.7212	16.5405	17.144	17.4114	17.2499	17.0541	17.1265	17.1644	16.7267	16.6724	16.7932	+	+		PP2_CTRL;SP600125_CTRL	2.52914	0.00807116	0.618003	3.15844	2.70707	0.00477163	0.464563	2.82506	0.539195	0.651544	0.0803363	0.484641	O43837	IDH3B_HUMAN	IDH3B	Isocitrate dehydrogenase [NAD] subunit beta, mitochondrial
16.7358	16.7975	16.4586	16.5904	16.5239	16.6059	16.1692	16.1833	16.1983	16.7809	16.824	16.7079		+		PP2_CTRL	0.350776	0.63118	-0.0905749	-0.437055	1.99648	0.00896024	-0.480389	-2.34813	0.415108	0.630486	0.106943	0.510187	O43847	NRDC_HUMAN	NRDC	Nardilysin
18.0095	18.2132	17.8602	18.1567	18.0275	18.0096	17.8737	17.8228	18.0227	17.3061	18.3668	17.4757					0.12007	0.869619	0.0369835	0.174194	0.438373	0.482378	-0.121241	-0.554629	0.379794	0.471731	-0.31146	-0.700706	O43852	CALU_HUMAN	CALU	Calumenin
13.9144	14.0436	13.9137	14.3897	14.1227	14.2853	14.486	14.3776	14.6356	14.4883	14.3242	14.291		+	+	IMA_CTRL;PP2_CTRL	1.59334	0.0580083	0.308698	1.63438	2.48427	0.00381297	0.542528	2.91115	2.27187	0.0386866	0.410652	2.3501	O43861	ATP9B_HUMAN	ATP9B	Probable phospholipid-transporting ATPase IIB
17.6763	17.7176	17.7357	18.2782	18.2429	18.3876	17.9565	17.9624	17.9464	17.914	17.9856	17.9665	+	+		PP2_CTRL;SP600125_CTRL	3.6448	0.00585782	0.593014	4.03496	3.75646	0.0133737	0.245218	2.07477	3.04748	0.0679091	0.245486	1.92223	O43865	SAHH2_HUMAN	AHCYL1	S-adenosylhomocysteine hydrolase-like protein 1
15.5519	15.8192	12.097	14.8203	12.9168	15.0029	14.9572	15.1879	14.7573	11.361	15.0384	15.0261					0.0613949	0.87787	-0.242686	-0.164896	0.147629	0.697643	0.478102	0.366333	0.147942	0.740612	-0.680895	-0.375561	O43896	KIF1C_HUMAN	KIF1C	Kinesin-like protein KIF1C
14.3244	14.3295	14.3502	13.6659	12.2496	14.2657	13.6471	13.7046	13.6247	12.8908	13.2021	13.7407		+	+	IMA_CTRL;PP2_CTRL	0.719954	0.097207	-0.940973	-1.34855	4.94888	0.00184127	-0.675883	-5.40416	1.88249	0.0194208	-1.05682	-3.03353	O43900	PRIC3_HUMAN	PRICKLE3	Prickle planar cell polarity protein 3
15.9855	15.9336	15.9851	16.1447	16.3323	16.3108	16.1812	16.2962	16.0626	15.9821	15.6236	16.0502	+			SP600125_CTRL	2.05338	0.0414481	0.294518	1.82082	1.4179	0.076568	0.211924	1.24962	0.245197	0.757965	-0.0827901	-0.354642	O43913	ORC5_HUMAN	ORC5	Origin recognition complex subunit 5
18.3206	18.3096	18.5474	18.7176	18.4445	18.8656	18.6727	18.7767	18.7358	18.6491	18.7026	18.8645		+		PP2_CTRL	0.908073	0.140771	0.283411	1.15365	1.80571	0.0212549	0.335884	1.83343	1.57541	0.0908867	0.34622	1.72253	O43920	NDUS5_HUMAN	NDUFS5	NADH dehydrogenase [ubiquinone] iron-sulfur protein 5
15.6826	15.6953	15.3667	15.2674	15.3523	15.3548	15.9081	15.7146	15.817	15.5026	15.7636	15.4636					1.08488	0.124954	-0.256699	-1.2152	0.891565	0.124513	0.23168	1.04769	0.011378	0.988302	-0.00492795	-0.0202884	O43924	PDE6D_HUMAN	PDE6D	Retinal rod rhodopsin-sensitive cGMP 3',5'-cyclic phosphodiesterase subunit delta
16.8544	16.7224	16.7605	17.1702	17.1432	17.1401	17.1756	17.2309	17.2165	16.8106	16.6523	16.986	+	+		PP2_CTRL;SP600125_CTRL	3.11275	0.0134669	0.37202	2.65006	3.26106	0.00323978	0.428546	3.00564	0.131422	0.887734	0.037185	0.182228	O43929	ORC4_HUMAN	ORC4	Origin recognition complex subunit 4
16.4169	16.4011	16.3741	15.9194	15.7914	15.9769	16.351	16.5772	16.54	16.3592	16.0876	16.405	+			SP600125_CTRL	3.05848	0.00791432	-0.501471	-3.2098	0.575949	0.500459	0.092034	0.537728	0.495617	0.580067	-0.113429	-0.567549	O43933	PEX1_HUMAN	PEX1	Peroxisomal ATPase PEX1
17.7419	17.7596	17.7722	17.8572	17.9227	17.8613	18.0272	17.9249	18.0605	17.9632	17.9082	17.9832		+		PP2_CTRL	2.22645	0.196361	0.122499	0.996317	2.38385	0.0258975	0.246311	1.73757	2.88489	0.116033	0.193622	1.56016	O60216	RAD21_HUMAN	RAD21	Double-strand-break repair protein rad21 homolog
11.1781	12.2642	11.461	10.3485	13.3814	12.1063	10.6735	11.3572	12.6682	12.7019	10.759	11.7688					0.121037	0.763356	0.310953	0.299726	0.0344164	0.936332	-0.0681655	-0.0885749	0.0580235	0.913492	0.108775	0.145319	O60218	AK1BA_HUMAN	AKR1B10	Aldo-keto reductase family 1 member B10
17.6639	17.8368	17.772	18.147	18.0606	18.3203	18.0878	18.1017	17.9342	17.6387	18.4791	17.7687	+	+		PP2_CTRL;SP600125_CTRL	1.98927	0.0234682	0.418372	2.18448	1.73781	0.0330159	0.283671	1.63345	0.314545	0.587879	0.204597	0.559026	O60220	TIM8A_HUMAN	TIMM8A	Mitochondrial import inner membrane translocase subunit Tim8 A
18.3049	18.2326	18.1853	18.2978	18.2404	18.3682	18.2363	18.2235	18.1802	18.0278	18.1006	18.1963					0.53189	0.659992	0.061264	0.406404	0.287813	0.857329	-0.0275714	-0.198798	1.04006	0.385177	-0.132683	-0.829681	O60231	DHX16_HUMAN	DHX16	Pre-mRNA-splicing factor ATP-dependent RNA helicase DHX16
17.7571	17.7007	17.8788	17.2469	17.2334	17.0766	16.7109	16.4864	16.6623	17.3851	17.4997	17.1946	+	+		PP2_CTRL;SP600125_CTRL	2.84178	0.00692975	-0.593223	-3.37431	3.75411	0.00305263	-1.15899	-6.22801	1.81237	0.0553191	-0.419043	-2.06097	O60232	ZNRD2_HUMAN	ZNRD2	Protein ZNRD2
20.1727	20.1267	20.025	19.7461	19.7329	19.6646	19.8247	19.9993	19.9184	19.6788	20.1758	20.0436	+			SP600125_CTRL	2.83839	0.0137397	-0.393621	-2.61712	1.35921	0.094323	-0.193991	-1.16377	0.38624	0.589438	-0.142075	-0.557384	O60234	GMFG_HUMAN	GMFG	Glia maturation factor gamma
12.4271	12.3647	11.747	12.3645	12.366	11.8684	11.5086	12.5069	13.2502	13.3442	12.7555	12.2644					0.0245818	0.962077	0.0200545	0.0537631	0.166278	0.690056	0.242293	0.373199	0.733435	0.186088	0.60845	1.26717	O60238	BNI3L_HUMAN	BNIP3L	BCL2/adenovirus E1B 19 kDa protein-interacting protein 3-like
15.2021	15.2362	15.1632	15.2074	14.9976	15.225	15.5385	15.4162	15.5647	15.1037	15.1054	15.5601		+		PP2_CTRL	0.306456	0.739764	-0.0571798	-0.324848	2.42962	0.0143596	0.305993	2.03449	0.134469	0.861107	0.0559206	0.22078	O60244	MED14_HUMAN	MED14	Mediator of RNA polymerase II transcription subunit 14
17.1454	17.1215	17.1365	17.5767	17.5381	17.513	17.3292	17.2093	17.2155	17.0414	17.265	17.0734	+			SP600125_CTRL	4.48433	0.00693088	0.408111	3.40636	1.37781	0.223717	0.116834	0.83703	0.0381212	0.974787	-0.0078818	-0.0463201	O60256	KPRB_HUMAN	PRPSAP2	Phosphoribosyl pyrophosphate synthase-associated protein 2
15.8869	15.8808	15.8453	15.3742	15.6204	15.5977	17.4958	17.6658	17.9084	17.2596	17.0621	17.6595	+	+	+	IMA_CTRL;PP2_CTRL;SP600125_CTRL	1.88904	0.036246	-0.340253	-1.89436	3.951	0.00385714	1.81896	8.25243	2.93161	0.01015	1.45603	5.27135	O60262	GBG7_HUMAN	GNG7	Guanine nucleotide-binding protein G(I)/G(S)/G(O) subunit gamma-7
19.5079	19.5027	19.3479	19.4814	19.387	19.5452	19.4494	19.4971	19.461	19.2629	19.3424	19.4382					0.0940375	0.924087	0.0183665	0.108198	0.108526	0.923344	0.0163409	0.105828	0.650828	0.549579	-0.104996	-0.60711	O60264	SMCA5_HUMAN	SMARCA5	SWI/SNF-related matrix-associated actin-dependent regulator of chromatin subfamily A member 5
15.2159	14.7834	12.1565	15.6031	15.2699	15.4896	15.2815	15.2401	15.3632	12.6817	15.2874	15.2796					0.661045	0.10198	1.40226	1.32175	0.578987	0.091132	1.24301	1.17641	0.101413	0.830374	0.364312	0.261963	O60266	ADCY3_HUMAN	ADCY3	Adenylate cyclase type 3
12.1875	11.1328	12.0873	12.4322	11.6806	13.2667	12.2888	11.5072	12.1327	11.3235	11.8747	12.28					0.506235	0.201915	0.657281	0.983702	0.157868	0.726326	0.173676	0.339008	0.017937	0.97598	0.023517	0.0439026	O60268	K0513_HUMAN	KIAA0513	Uncharacterized protein KIAA0513
16.8641	16.8902	16.7644	16.8223	16.693	16.8319	16.3995	16.4468	16.5557	16.6545	16.7547	16.7283		+		PP2_CTRL	0.411697	0.706274	-0.0571289	-0.359365	2.46179	0.00952534	-0.372197	-2.32499	1.22612	0.368798	-0.127058	-0.854579	O60271	JIP4_HUMAN	SPAG9	C-Jun-amino-terminal kinase-interacting protein 4
14.9098	14.9777	15.0391	14.7263	14.5735	14.8736	14.482	14.4935	14.5285	14.8115	14.791	14.9133		+		PP2_CTRL	1.24953	0.107493	-0.25107	-1.29198	3.54278	0.00204264	-0.474198	-3.38998	1.2102	0.345143	-0.136882	-0.893769	O60281	ZN292_HUMAN	ZNF292	Zinc finger protein 292
16.6889	16.7067	16.6728	16.8308	16.8447	16.8262	16.6284	16.5923	16.6551	16.4804	16.4358	16.6126					3.66894	0.10634	0.144439	1.29799	1.44329	0.507236	-0.0641956	-0.531982	1.53626	0.219598	-0.179869	-1.16794	O60287	NPA1P_HUMAN	URB1	Nucleolar pre-ribosomal-associated protein 1
13.6368	13.6197	14.0501	13.7015	13.7399	13.4563	13.2691	13.0276	13.2291	13.5293	13.6441	13.8906		+		PP2_CTRL	0.338512	0.5568	-0.136311	-0.5117	1.69101	0.00996686	-0.593592	-2.28907	0.173517	0.807056	-0.0808674	-0.292458	O60291	MGRN1_HUMAN	MGRN1	E3 ubiquitin-protein ligase MGRN1
13.4688	13.5835	12.0677	13.0684	12.76	13.6163	13.449	13.6964	14.0009	14.9792	13.4333	13.7073					0.0690548	0.876323	0.108255	0.1671	0.588173	0.10819	0.675454	1.10233	0.665303	0.180798	0.999952	1.27977	O60292	SI1L3_HUMAN	SIPA1L3	Signal-induced proliferation-associated 1-like protein 3
15.0326	14.8349	14.9184	15.0088	15.0833	15.0268	14.7086	14.7502	14.7372	14.4597	14.4267	14.7095					0.8373	0.389547	0.111029	0.687388	1.54644	0.0787102	-0.196604	-1.23973	1.69605	0.0675534	-0.396664	-1.92478	O60293	ZC3H1_HUMAN	ZFC3H1	Zinc finger C3H1 domain-containing protein
15.1676	15.0443	15.1544	15.3912	15.0894	15.2986	14.7191	14.969	14.6971	15.1177	15.2014	15.1624		+		PP2_CTRL	0.63724	0.38144	0.137679	0.697314	1.57315	0.0302199	-0.327001	-1.67224	0.346826	0.829269	0.0384506	0.263416	O60294	TYW4_HUMAN	LCMT2	tRNA wybutosine-synthesizing protein 4
13.1217	12.9489	13.3555	14.2366	14.4203	14.1262	12.621	12.5494	12.4968	12.6672	12.3106	12.7945	+	+		PP2_CTRL;SP600125_CTRL	2.81061	0.00528428	1.11898	4.55384	2.05021	0.00643836	-0.586319	-2.62702	1.37819	0.0678309	-0.55127	-1.92277	O60296	TRAK2_HUMAN	TRAK2	Trafficking kinesin-binding protein 2
18.7018	18.7251	18.6126	18.6498	18.7325	18.6509	18.8008	18.8386	18.8224	18.7875	18.5951	18.6892					0.0155054	0.99183	-0.00205231	-0.0142653	1.76058	0.128674	0.140783	1.03531	0.0571461	0.962785	0.0107905	0.0652911	O60306	AQR_HUMAN	AQR	RNA helicase aquarius
16.9135	16.8372	16.6445	18.1399	18.3648	18.2358	17.0116	16.9321	17.0156	17.0275	16.9536	17.1182	+			SP600125_CTRL	3.82548	0.00171429	1.44846	7.12859	1.04505	0.133981	0.188038	1.01904	1.18505	0.200978	0.234728	1.21546	O60307	MAST3_HUMAN	MAST3	Microtubule-associated serine/threonine-protein kinase 3
12.1602	11.9306	12.2274	11.8718	12.0367	12.2563	11.6831	11.8042	10.3012	11.7441	11.2961	12.0153					0.131347	0.843415	-0.0511026	-0.210231	0.794165	0.0511296	-0.843219	-1.42829	0.857736	0.179681	-0.420911	-1.28283	O60308	CE104_HUMAN	CEP104	Centrosomal protein of 104 kDa
17.5971	17.6465	17.5857	18.048	18.0493	18.061	18.0575	18.0804	18.0553	17.7147	17.7414	17.7688	+	+		PP2_CTRL;SP600125_CTRL	4.68816	0.00511663	0.443026	3.71956	4.62755	0.00192084	0.454669	3.77915	2.2509	0.262249	0.131879	1.06076	O60313	OPA1_HUMAN	OPA1	Dynamin-like 120 kDa protein, mitochondrial
15.7592	15.7446	15.5807	15.3471	15.3503	15.337	15.709	15.755	15.7752	15.587	15.9376	15.8623	+			SP600125_CTRL	2.43775	0.0223541	-0.35004	-2.22438	0.354893	0.743504	0.0515919	0.321492	0.345394	0.675985	0.100812	0.456263	O60315	ZEB2_HUMAN	ZEB2	Zinc finger E-box-binding homeobox 2
16.0577	15.9836	16.0624	16.1605	16.3515	16.2595	16.2961	16.4274	16.2315	16.098	15.9812	16.1894		+		PP2_CTRL	1.66699	0.0912817	0.222623	1.38464	1.96558	0.0257297	0.283746	1.74015	0.348396	0.775648	0.0549517	0.33215	O60318	GANP_HUMAN	MCM3AP	Germinal-center associated nuclear protein
15.3329	15.194	15.2889	15.0452	12.0357	14.5148	14.7571	14.7733	14.8983	15.2675	15.1249	14.8545		+		PP2_CTRL	0.689757	0.0935699	-1.40674	-1.3679	2.80056	0.00440383	-0.462397	-2.87944	0.673449	0.384058	-0.189651	-0.832374	O60331	PI51C_HUMAN	PIP5K1C	Phosphatidylinositol 4-phosphate 5-kinase type-1 gamma
15.3188	15.2946	15.4562	14.8051	15.2054	15.0588	15.3236	15.3368	15.5083	15.3477	15.3019	15.3224					1.23048	0.07957	-0.333457	-1.46711	0.158864	0.868042	0.0329994	0.185491	0.247406	0.86647	-0.0325298	-0.213974	O60333	KIF1B_HUMAN	KIF1B	Kinesin-like protein KIF1B
14.4446	14.4271	14.4733	14.863	14.7039	14.8905	15.7004	15.7471	15.8136	15.4875	15.6598	15.8036	+	+	+	IMA_CTRL;PP2_CTRL;SP600125_CTRL	2.46595	0.0196728	0.370815	2.32185	5.48656	0.003375	1.30538	9.63458	3.69627	0.018	1.20194	6.24825	O60336	MABP1_HUMAN	MAPKBP1	Mitogen-activated protein kinase-binding protein 1
13.9615	13.7045	13.7388	12.6854	11.7418	12.6285	11.8986	12.9424	13.171	13.71	13.6291	14.0214	+	+		PP2_CTRL;SP600125_CTRL	1.99494	0.00613984	-1.44971	-3.48543	1.32409	0.0102361	-1.13093	-2.26265	0.0346997	0.965469	-0.0147947	-0.0605889	O60337	MARH6_HUMAN	MARCHF6	E3 ubiquitin-protein ligase MARCHF6
17.3906	17.4075	17.3719	17.2516	17.2716	17.2129	17.2234	17.3205	17.2446	17.1643	17.315	17.292					2.70725	0.127071	-0.144676	-1.20496	1.81811	0.155684	-0.127206	-0.969248	1.29812	0.342613	-0.132909	-0.898135	O60341	KDM1A_HUMAN	KDM1A	Lysine-specific histone demethylase 1A
17.1022	17.0428	17.1369	16.9503	17.1393	16.9928	16.8323	16.8428	16.8658	16.7487	16.7753	16.7922		+	+	IMA_CTRL;PP2_CTRL	0.45097	0.659585	-0.0665048	-0.406772	2.96987	0.0182095	-0.246972	-1.91143	3.35499	0.0345584	-0.321883	-2.47131	O60343	TBCD4_HUMAN	TBC1D4	TBC1 domain family member 4
14.0206	13.8101	14.003	14.0193	14.3734	14.1668	13.4147	13.3374	13.6101	14.1344	14.0014	14.2231		+		PP2_CTRL	0.919511	0.161559	0.241866	1.08527	2.01478	0.00851654	-0.490532	-2.38698	0.873713	0.338617	0.175021	0.905688	O60346	PHLP1_HUMAN	PHLPP1	PH domain leucine-rich repeat-containing protein phosphatase 1
15.4782	15.7223	15.6986	15.7325	15.3803	15.7427	15.9368	15.798	16.0574	16.2735	16.2589	16.3347			+	IMA_CTRL	0.0344887	0.958386	-0.0145117	-0.0599019	1.29254	0.050723	0.297719	1.43154	2.89622	0.0131282	0.656017	3.6222	O60353	FZD6_HUMAN	FZD6	Frizzled-6
15.3704	15.5192	15.7686	16.0582	16.171	15.9371	14.6341	13.6429	13.9561	15.9977	15.4896	15.2408	+	+		PP2_CTRL;SP600125_CTRL	1.69675	0.0249385	0.502663	2.1448	2.02679	0.00206613	-1.47504	-3.55656	0.0312063	0.962713	0.0232639	0.0662411	O60361	NDK8_HUMAN	NME2P1	Putative nucleoside diphosphate kinase
11.254	10.8154	13.2208	12.2412	12.6618	10.8694	12.4526	12.3922	12.473	11.8784	11.5807	11.4799					0.0608434	0.883068	0.160762	0.158159	0.384342	0.244721	0.675901	0.804635	0.0538207	0.918733	-0.117026	-0.137803	O60381	HBP1_HUMAN	HBP1	HMG box-containing protein 1
16.6177	16.7318	16.4734	14.9112	14.8519	14.9443	14.5075	14.6007	14.5273	15.9719	15.9074	15.7399	+	+	+	IMA_CTRL;PP2_CTRL;SP600125_CTRL	4.55388	0	-1.70516	-9.49992	4.87228	0	-2.06248	-11.4608	2.7083	0.0133234	-0.734579	-3.63973	O60427	FADS1_HUMAN	FADS1	Acyl-CoA (8-3)-desaturase
14.7493	14.525	14.8615	16.7861	16.6467	16.8356	14.8171	14.9461	14.9581	14.2254	13.9696	14.4635	+			SP600125_CTRL	4.24617	0	2.04419	9.55495	0.832419	0.171249	0.195163	0.935026	1.32807	0.0816023	-0.492442	-1.80024	O60443	GSDME_HUMAN	GSDME	Gasdermin-E
15.329	15.3964	15.3278	15.4503	15.4396	15.4776	15.2136	15.093	15.2048	15.2996	15.303	15.2519					1.83948	0.280022	0.104766	0.835749	1.79833	0.0773653	-0.180605	-1.24585	1.10966	0.624277	-0.066212	-0.517043	O60449	LY75_HUMAN	LY75	Lymphocyte antigen 75
13.8044	13.5888	13.0946	14.1241	14.3673	14.3076	13.2948	13.4026	13.6711	13.8987	13.3187	13.3895	+			SP600125_CTRL	1.5893	0.0180931	0.770408	2.38914	0.0577733	0.915752	-0.0397609	-0.117626	0.0489157	0.938556	0.0397091	0.104937	O60476	MA1A2_HUMAN	MAN1A2	Mannosyl-oligosaccharide 1,2-alpha-mannosidase IB
18.556	18.5247	18.6056	18.2757	18.3718	18.3733	17.7952	17.8414	17.9511	17.8765	17.7824	18.0465		+	+	IMA_CTRL;PP2_CTRL	2.28788	0.063159	-0.221833	-1.58494	3.75642	0.00252381	-0.699523	-4.60539	2.91306	0.0135758	-0.660309	-3.65187	O60488	ACSL4_HUMAN	ACSL4	Long-chain-fatty-acid--CoA ligase 4
17.7849	17.6531	17.649	17.5597	17.1919	17.4611	17.4283	17.4018	17.2955	17.0681	17.8768	17.66		+		PP2_CTRL	1.15526	0.100172	-0.291445	-1.33302	2.2194	0.015336	-0.32049	-1.99904	0.260513	0.668944	-0.160706	-0.464758	O60493	SNX3_HUMAN	SNX3	Sorting nexin-3
16.046	16.1719	16.1766	16.2276	16.2363	16.2412	15.4646	15.352	15.4896	16.1157	16.0415	16.0078		+		PP2_CTRL	1.13312	0.358754	0.103526	0.724124	3.49623	0.00212	-0.696099	-4.34589	0.64805	0.639892	-0.076512	-0.498917	O60499	STX10_HUMAN	STX10	Syntaxin-10
18.2395	18.3533	18.2117	18.3311	18.2955	18.3415	18.3137	18.2986	18.4003	18.0055	18.3245	18.2578					0.527706	0.689915	0.0545438	0.374899	0.575865	0.601865	0.0693976	0.451632	0.272339	0.760735	-0.0722637	-0.350185	O60502	OGA_HUMAN	OGA	Protein O-GlcNAcase
13.7386	13.2636	13.3358	13.1504	13.3806	13.4598	14.0559	13.9222	14.0844	13.7542	13.5448	13.7698		+		PP2_CTRL	0.264851	0.645334	-0.115743	-0.42164	1.67531	0.010609	0.574831	2.24533	0.671508	0.330612	0.243609	0.920543	O60503	ADCY9_HUMAN	ADCY9	Adenylate cyclase type 9
15.6823	15.4468	15.6149	15.153	16.1739	15.247	15.3699	15.0798	15.3921	15.7756	15.5373	15.7324					0.0588943	0.904502	-0.0566807	-0.130839	1.15371	0.0603277	-0.30071	-1.35107	0.422735	0.639843	0.10047	0.49889	O60504	VINEX_HUMAN	SORBS3	Vinexin
22.1526	22.1442	21.9896	22.1031	22.2109	22.0405	22.2892	22.2781	22.2487	22.027	22.1465	22.0771					0.113115	0.904188	0.0226803	0.131315	1.50219	0.0988496	0.176522	1.14354	0.0657953	0.958479	-0.0119603	-0.0732242	O60506	HNRPQ_HUMAN	SYNCRIP	Heterogeneous nuclear ribonucleoprotein Q
16.4447	16.4112	16.4513	16.5186	16.2692	16.4942	16.3284	16.4808	16.4721	16.5338	16.6444	16.7113					0.0354229	0.967419	-0.00841077	-0.0466352	0.0585875	0.959836	-0.00862439	-0.0571337	1.66127	0.186026	0.194085	1.26683	O60508	PRP17_HUMAN	CDC40	Pre-mRNA-processing factor 17
12.5004	12.2747	12.2447	11.2095	11.5555	10.5852	12.5047	11.8342	12.1338	13.2297	13.2539	13.5134	+		+	IMA_CTRL;SP600125_CTRL	1.8438	0.00830398	-1.22318	-3.09539	0.362232	0.445092	-0.182362	-0.58817	2.91258	0.00834783	0.992405	4.48051	O60516	4EBP3_HUMAN	EIF4EBP3	Eukaryotic translation initiation factor 4E-binding protein 3
17.7463	17.0915	17.7761	17.9269	16.1676	16.5104	16.4442	16.4486	16.5193	17.4891	17.2051	17.1932		+		PP2_CTRL	0.502128	0.203138	-0.669674	-0.980546	2.04703	0.00217726	-1.06729	-3.28688	0.424669	0.468052	-0.242174	-0.705159	O60518	RNBP6_HUMAN	RANBP6	Ran-binding protein 6
16.8105	16.6702	16.6806	16.7232	16.624	16.5925	16.4783	16.4738	16.4895	16.4965	16.6041	16.5797		+		PP2_CTRL	0.545132	0.605674	-0.0738773	-0.462003	2.21117	0.0316019	-0.239884	-1.64994	1.34666	0.274367	-0.160344	-1.02999	O60524	NEMF_HUMAN	NEMF	Ribosome quality control complex subunit NEMF
18.0574	18.0892	18.2907	18.1327	18.4827	18.2278	18.0767	18.1164	18.1247	18.2795	18.124	18.0181					0.457977	0.476111	0.135324	0.594833	0.206532	0.830381	-0.0398204	-0.228134	0.0164667	0.986106	-0.00522931	-0.0254644	O60547	GMDS_HUMAN	GMDS	GDP-mannose 4,6 dehydratase
13.0613	13.1444	13.5373	13.1904	13.5441	13.1303	13.7803	13.8982	13.8106	13.3303	13.1457	13.4398		+		PP2_CTRL	0.0727676	0.899489	0.0405655	0.137294	1.73917	0.00958084	0.581989	2.31879	0.123863	0.866511	0.0575892	0.213274	O60551	NMT2_HUMAN	NMT2	Glycylpeptide N-tetradecanoyltransferase 2
15.3986	15.6045	15.567	15.6899	15.5247	15.5949	15.2431	15.2315	15.2406	15.4386	15.4147	15.3016		+		PP2_CTRL	0.429995	0.622729	0.0798194	0.44497	1.9634	0.0254028	-0.284959	-1.74372	0.843968	0.412272	-0.13839	-0.785739	O60563	CCNT1_HUMAN	CCNT1	Cyclin-T1
15.7473	15.7328	15.7211	16.2766	16.0737	16.1514	14.7503	14.7627	14.7195	15.3475	15.4546	15.5036	+	+		PP2_CTRL;SP600125_CTRL	2.72204	0.0125642	0.433467	2.71627	6.5099	0.00432	-0.989577	-8.61144	2.51254	0.0579692	-0.298497	-2.03493	O60566	BUB1B_HUMAN	BUB1B	Mitotic checkpoint serine/threonine-protein kinase BUB1 beta
16.9141	16.9769	17.0486	16.4714	16.6362	16.484	16.1027	16.067	16.0188	16.0585	15.9766	15.8602	+	+	+	IMA_CTRL;PP2_CTRL;SP600125_CTRL	2.62172	0.0125822	-0.449347	-2.71202	4.43374	0.00317808	-0.916979	-6.28783	3.89415	0.0159216	-1.01476	-5.9887	O60568	PLOD3_HUMAN	PLOD3	Multifunctional procollagen lysine hydroxylase and glycosyltransferase LH3
16.4654	16.3876	16.1392	15.866	15.484	15.9863	15.7827	15.6448	15.5376	16.1772	16.0116	16.1832	+	+		PP2_CTRL;SP600125_CTRL	1.42305	0.032553	-0.551962	-1.96756	2.29398	0.00290607	-0.67572	-3.05398	0.847508	0.304825	-0.206711	-0.969234	O60573	IF4E2_HUMAN	EIF4E2	Eukaryotic translation initiation factor 4E type 2
13.0147	13.3218	13.3622	14.2609	14.1671	14.1849	13.1583	13.3128	13.2326	13.2272	13.6181	13.295	+			SP600125_CTRL	2.99113	0.00524917	0.971436	4.55163	0.00471476	0.994638	0.00170517	0.00780621	0.379284	0.587454	0.147241	0.559755	O60583	CCNT2_HUMAN	CCNT2	Cyclin-T2
18.8314	18.8399	18.7988	17.8907	17.9862	17.9487	18.0217	18.0645	18.1457	18.086	18.1118	18.107	+	+	+	IMA_CTRL;PP2_CTRL;SP600125_CTRL	5.07139	0.00410526	-0.881518	-6.75708	4.38022	0.0018125	-0.7461	-5.38819	5.97453	0.0184615	-0.721791	-6.28685	O60610	DIAP1_HUMAN	DIAPH1	Protein diaphanous homolog 1
15.4255	15.5535	14.7154	16.0315	16.0508	16.3898	16.4476	16.64	16.3509	15.8367	16.08	15.9862	+	+		PP2_CTRL;SP600125_CTRL	1.50077	0.0179846	0.925932	2.40211	1.98289	0.0022332	1.24805	3.33545	1.27814	0.0615246	0.736155	1.98889	O60613	SEP15_HUMAN	SELENOF	Selenoprotein F
17.1426	16.963	17.964	17.3405	18.3691	17.3604	17.1275	16.9384	16.9802	18.2194	17.3571	17.26					0.294679	0.474451	0.333484	0.597034	0.471688	0.230779	-0.341196	-0.825283	0.231296	0.656673	0.255637	0.479168	O60637	TSN3_HUMAN	TSPAN3	Tetraspanin-3
15.7351	15.7175	15.7675	15.93	16.1912	15.8143	15.8812	15.6895	15.8871	15.8367	15.873	15.9587					0.99485	0.148693	0.238488	1.12269	0.523576	0.573216	0.0792367	0.475801	1.73006	0.256075	0.149447	1.075	O60645	EXOC3_HUMAN	EXOC3	Exocyst complex component 3
18.8422	18.8022	18.8213	18.7876	18.8001	18.6148	18.915	18.9788	19.1429	19.0972	19.3538	19.3892			+	IMA_CTRL	0.65109	0.522767	-0.087724	-0.54513	1.29526	0.102644	0.190324	1.12704	2.10759	0.0375573	0.458169	2.37751	O60664	PLIN3_HUMAN	PLIN3	Perilipin-3
14.7413	15.1414	15.0141	16.9176	16.7542	17.0363	14.9368	14.851	14.8934	15.1386	15.1285	15.2514	+			SP600125_CTRL	3.75778	0	1.93708	7.95248	0.233996	0.739351	-0.0718406	-0.325659	0.766759	0.328849	0.207257	0.923506	O60667	FCMR_HUMAN	FCMR	Immunoglobulin mu Fc receptor
12.9699	12.9585	13.6571	12.8508	13.1378	12.3664	13.1793	12.8104	12.9721	13.2632	12.8756	13.0367					0.56483	0.207676	-0.410169	-0.970755	0.337448	0.447116	-0.207915	-0.586537	0.20565	0.734154	-0.136705	-0.383047	O60669	MOT2_HUMAN	SLC16A7	Monocarboxylate transporter 2
13.7664	13.6199	13.8459	14.1853	14.4158	13.9287	14.2736	13.9858	14.0927	14.32	14.059	13.9242		+		PP2_CTRL	1.30346	0.0524502	0.432552	1.69305	1.6001	0.0221077	0.373293	1.80381	1.25311	0.121603	0.357013	1.52742	O60671	RAD1_HUMAN	RAD1	Cell cycle checkpoint protein RAD1
11.3396	11.6318	11.9284	12.7467	12.7473	12.3841	12.4164	12.2163	11.8983	12.3945	12.7994	12.4767	+	+	+	IMA_CTRL;PP2_CTRL;SP600125_CTRL	2.04978	0.00797841	0.992762	3.21654	1.12513	0.0310327	0.543754	1.66145	1.93037	0.0206623	0.923594	2.97781	O60673	REV3L_HUMAN	REV3L	DNA polymerase zeta catalytic subunit
12.1094	11.2898	13.4646	12.5316	12.1035	13.1994	13.0055	13.5241	13.0808	13.5739	13.6585	13.3246					0.172573	0.665106	0.323615	0.399635	0.630092	0.083108	0.915563	1.21358	0.894065	0.100593	1.23108	1.65915	O60674	JAK2_HUMAN	JAK2	Tyrosine-protein kinase JAK2
17.1068	17.1539	16.9565	16.4145	16.3514	16.3293	16.3607	16.3745	16.3969	16.5687	16.6277	16.5621	+	+	+	IMA_CTRL;PP2_CTRL;SP600125_CTRL	3.39908	0.00635088	-0.707376	-4.29335	3.48592	0.00208251	-0.695012	-4.33174	2.81732	0.0205714	-0.486231	-2.98186	O60678	ANM3_HUMAN	PRMT3	Protein arginine N-methyltransferase 3
13.0691	13.0048	13.3458	12.1336	12.7063	12.4501	13.3364	13.7773	13.5671	12.8223	13.2305	13.4887	+	+		PP2_CTRL;SP600125_CTRL	1.6522	0.0179468	-0.709888	-2.39929	1.19919	0.0359913	0.420401	1.58777	0.0640661	0.923932	0.0405849	0.126678	O60683	PEX10_HUMAN	PEX10	Peroxisome biogenesis factor 10
18.5093	18.34	18.323	18.1406	18.0335	18.2012	18.2362	18.3736	18.3129	18.0916	18.2511	18.3778					1.58275	0.0746147	-0.265687	-1.50031	0.509502	0.562489	-0.0832183	-0.485129	0.67018	0.440981	-0.150597	-0.745695	O60684	IMA7_HUMAN	KPNA6	Importin subunit alpha-7
16.3962	16.322	16.2966	16.4674	16.3945	16.5377	16.696	16.7311	16.6399	16.6987	16.7938	16.7595		+	+	IMA_CTRL;PP2_CTRL	1.18193	0.270146	0.128274	0.849361	3.03099	0.00729128	0.350709	2.50542	3.26706	0.02192	0.412366	2.92818	O60701	UGDH_HUMAN	UGDH	UDP-glucose 6-dehydrogenase
13.3402	13.601	13.5766	12.5917	12.4754	11.74	13.504	13.6468	14.0653	13.4546	12.6118	13.1332	+			SP600125_CTRL	1.94181	0.00783799	-1.23691	-3.26106	0.548199	0.241902	0.232757	0.808671	0.781517	0.199517	-0.439375	-1.22298	O60704	TPST2_HUMAN	TPST2	Protein-tyrosine sulfotransferase 2
13.2799	13.2056	13.1372	13.5635	13.8269	13.6184	12.9282	13.0623	12.9286	13.2207	13.0577	13.2782	+	+		PP2_CTRL;SP600125_CTRL	2.16248	0.0175771	0.461997	2.42891	1.74142	0.0472873	-0.234545	-1.45904	0.101828	0.926315	-0.0220531	-0.124006	O60711	LPXN_HUMAN	LPXN	Leupaxin
15.6284	15.6908	15.4712	15.5091	15.5346	15.6483	15.3101	15.3107	15.4883	15.6068	15.6871	15.7385					0.157166	0.862312	-0.0327737	-0.184004	1.20929	0.0844028	-0.227089	-1.20634	0.459823	0.674217	0.0806758	0.459039	O60716	CTND1_HUMAN	CTNND1	Catenin delta-1
16.0421	15.4627	16.17	15.8037	15.6165	15.7145	15.7368	15.4526	15.4131	15.5472	15.2317	15.0829					0.330619	0.513723	-0.180013	-0.555209	0.675374	0.123819	-0.357395	-1.0502	1.10529	0.0948876	-0.604274	-1.69225	O60725	ICMT_HUMAN	ICMT	Protein-S-isoprenylcysteine O-methyltransferase
13.6449	13.7447	14.1133	13.9427	13.9975	13.8888	13.7765	13.4166	13.7711	13.3254	13.7116	13.744					0.303146	0.625944	0.108687	0.442078	0.410919	0.399068	-0.179561	-0.628597	0.542798	0.394249	-0.240665	-0.813387	O60733	PLPL9_HUMAN	PLA2G6	85/88 kDa calcium-independent phospholipase A2
18.8267	18.7854	18.8969	19.7348	19.9182	19.7736	18.7003	18.5453	18.5646	19.3162	19.1702	18.8736	+	+		PP2_CTRL;SP600125_CTRL	3.9447	0.00304478	0.972513	5.90771	1.78252	0.0462325	-0.232951	-1.46846	0.99109	0.202957	0.283672	1.21118	O60739	EIF1B_HUMAN	EIF1B	Eukaryotic translation initiation factor 1b
18.8994	18.9153	18.8896	19.0583	18.8531	19.0258	18.9587	19.1173	19.1432	19.0292	19.1078	19.2525					0.533555	0.595593	0.0776227	0.472953	1.37767	0.112832	0.171657	1.08533	1.5923	0.154468	0.228395	1.37747	O60749	SNX2_HUMAN	SNX2	Sorting nexin-2
17.107	16.9335	17.2432	16.9881	17.2233	16.9095	17.2672	17.2638	17.0805	16.9684	16.7571	16.9112					0.156163	0.822742	-0.0542615	-0.235848	0.429547	0.518849	0.109299	0.523472	0.919184	0.275044	-0.215675	-1.02901	O60762	DPM1_HUMAN	DPM1	Dolichol-phosphate mannosyltransferase subunit 1
18.0635	18.1007	17.9255	18.4761	18.4043	18.5815	18.1528	18.154	18.2646	17.9203	18.1974	18.131	+			SP600125_CTRL	2.45666	0.0136711	0.457371	2.62747	1.16316	0.153403	0.160566	0.973645	0.206768	0.827463	0.052983	0.266125	O60763	USO1_HUMAN	USO1	General vesicular transport factor p115
15.8421	15.6963	15.8969	16.0547	16.0134	16.0208	16.1354	16.3382	16.3246	16.013	15.9548	16.1741		+		PP2_CTRL	1.62752	0.0968299	0.217883	1.35167	2.16285	0.00832334	0.454344	2.40786	1.24572	0.189873	0.235563	1.24779	O60783	RT14_HUMAN	MRPS14	Small ribosomal subunit protein uS14m
16.4604	16.4869	16.5615	16.3879	16.2251	16.3679	16.413	16.423	16.4395	16.4604	16.9653	16.8145					1.37978	0.155917	-0.175969	-1.10309	1.17063	0.440375	-0.077755	-0.592503	0.731673	0.307379	0.2438	0.964946	O60784	TOM1_HUMAN	TOM1	Target of Myb1 membrane trafficking protein
22.8391	22.63	23.2267	22.546	22.8648	22.3679	22.9162	23.0245	22.8599	22.8039	22.8168	22.5792					0.602054	0.225381	-0.305635	-0.933688	0.0672366	0.912448	0.0349509	0.124221	0.360708	0.579874	-0.165284	-0.567854	O60814;P57053;P58876;P62807;Q5QNW6;Q93079;Q99877;Q99879;Q99880	H2B1C_HUMAN;H2B1D_HUMAN;H2B1H_HUMAN;H2B1K_HUMAN;H2B1L_HUMAN;H2B1M_HUMAN;H2B1N_HUMAN;H2B2F_HUMAN;H2BFS_HUMAN	H2BC12;H2BC12L;H2BC13;H2BC14;H2BC15;H2BC18;H2BC4;H2BC5;H2BC9	Histone H2B type 1-K
15.5119	15.5964	15.5329	15.8952	15.7181	15.9135	15.8168	15.7824	15.8254	15.6316	15.6649	15.8455	+	+		PP2_CTRL;SP600125_CTRL	1.92793	0.0459346	0.295223	1.76478	3.09812	0.01454	0.261148	2.03076	1.10343	0.300874	0.166943	0.975459	O60826	CCD22_HUMAN	CCDC22	Coiled-coil domain-containing protein 22
18.2793	18.1259	18.0406	18.0525	17.5655	17.8263	17.7608	17.8769	17.9632	17.6781	18.579	18.2595		+		PP2_CTRL	0.996932	0.106135	-0.333902	-1.29878	1.43621	0.0460327	-0.281659	-1.47315	0.0289951	0.964407	0.0235271	0.0631103	O60828	PQBP1_HUMAN	PQBP1	Polyglutamine-binding protein 1
16.5264	16.5369	16.711	17.1403	16.8378	16.6315	16.9063	16.6662	16.9614	16.6142	16.5974	16.6761					0.807827	0.165361	0.27839	1.0732	1.09618	0.0831486	0.253194	1.21375	0.229523	0.85669	0.0377719	0.22964	O60830	TI17B_HUMAN	TIMM17B	Mitochondrial import inner membrane translocase subunit Tim17-B
17.6053	17.4164	17.5106	17.7832	17.5217	17.7932	17.9106	17.9634	18.1158	17.389	17.3726	17.7987		+		PP2_CTRL	0.839232	0.22968	0.188572	0.923151	2.38714	0.00614496	0.485826	2.6666	0.0206867	0.979918	0.00929006	0.0372098	O60831	PRAF2_HUMAN	PRAF2	PRA1 family protein 2
19.6199	19.7069	19.1983	19.8468	19.5583	19.9944	19.9777	20.0015	20.0552	19.6729	19.9633	20.0463		+		PP2_CTRL	0.650304	0.211381	0.291509	0.963141	1.47012	0.017124	0.503111	1.94449	0.93149	0.171471	0.385813	1.31402	O60832	DKC1_HUMAN	DKC1	H/ACA ribonucleoprotein complex subunit DKC1
18.5358	18.3728	18.5664	18.5193	18.5274	18.4215	18.0842	18.0509	18.061	18.1439	18.0956	18.1462		+	+	IMA_CTRL;PP2_CTRL	0.0106109	0.992852	-0.0022227	-0.013148	2.65938	0.00618849	-0.426275	-2.64952	2.36457	0.0451079	-0.363107	-2.23714	O60841	IF2P_HUMAN	EIF5B	Eukaryotic translation initiation factor 5B
14.2721	14.2183	14.4354	13.5491	13.3096	13.5011	14.2853	14.3273	14.2529	14.4844	14.3062	14.4372	+			SP600125_CTRL	3.02183	0.00646429	-0.855344	-4.31894	0.105531	0.914063	-0.0201219	-0.119251	0.525381	0.599205	0.100664	0.546272	O60858	TRI13_HUMAN	TRIM13	E3 ubiquitin-protein ligase TRIM13
15.5377	15.531	15.4925	15.638	15.7266	15.9136	16.3002	16.4202	16.3403	15.5247	15.7613	15.718		+		PP2_CTRL	1.3553	0.103751	0.239034	1.31027	4.59174	0.00271345	0.833172	6.03757	0.931183	0.374223	0.147629	0.847919	O60861	GAS7_HUMAN	GAS7	Growth arrest-specific protein 7
18.0112	18.2236	18.4727	17.754	18.0203	18.0011	17.7114	17.6324	17.6584	18.0577	18.3668	17.9002		+		PP2_CTRL	0.914956	0.127743	-0.31071	-1.20165	1.86284	0.00807316	-0.568449	-2.41485	0.266725	0.691663	-0.127612	-0.43818	O60869	EDF1_HUMAN	EDF1	Endothelial differentiation-related factor 1
15.492	15.5352	15.7296	15.7952	15.8427	15.7775	15.6954	15.581	15.6795	15.9057	15.6795	15.7705					1.35659	0.116152	0.219558	1.25007	0.336813	0.697537	0.0663732	0.365957	0.95071	0.286535	0.19967	1.00698	O60870	KIN17_HUMAN	KIN	DNA/RNA-binding protein KIN17
16.1452	16.1684	16.1478	16.141	16.1002	16.2225	16.1203	15.968	16.2299	16.2121	16.1787	16.0855					0.00691937	0.997147	0.000773748	0.00565974	0.247443	0.793373	-0.0477082	-0.270618	0.0442174	0.980352	0.00499852	0.0360664	O60879	DIAP2_HUMAN	DIAPH2	Protein diaphanous homolog 2
18.6478	18.7133	18.692	18.1459	18.2173	18.1424	18.2166	18.2893	18.0823	18.4431	18.5441	18.4013	+	+		PP2_CTRL;SP600125_CTRL	4.11147	0.00569401	-0.515822	-3.93468	2.8098	0.00329691	-0.488294	-2.98431	2.0491	0.124388	-0.221507	-1.51123	O60884	DNJA2_HUMAN	DNAJA2	DnaJ homolog subfamily A member 2
17.261	17.302	17.1193	16.9761	16.9912	16.9577	17.2791	17.2937	17.3466	17.1985	17.344	17.3221					1.96331	0.0599733	-0.252394	-1.61609	0.599632	0.5487	0.0790628	0.497197	0.353273	0.758124	0.0607719	0.354321	O60885	BRD4_HUMAN	BRD4	Bromodomain-containing protein 4
19.5266	19.3869	19.2581	19.6951	19.1645	19.3676	19.1658	19.5029	19.6726	19.4775	20.1258	19.8292					0.0363375	0.952967	0.0185483	0.0679671	0.123145	0.846533	0.0565815	0.211179	0.971029	0.151219	0.42029	1.38815	O60888	CUTA_HUMAN	CUTA	Protein CutA
15.7601	15.9496	15.703	15.7564	15.9053	15.9488	16.0837	16.0727	16.058	15.9539	15.5491	16.011		+		PP2_CTRL	0.280444	0.72811	0.0659183	0.338747	1.63037	0.0407817	0.267248	1.52795	0.072357	0.923157	0.0337289	0.128059	O60906	NSMA_HUMAN	SMPD2	Sphingomyelin phosphodiesterase 2
12.1059	12.5097	12.1304	12.8428	12.2349	11.6448	12.3394	12.0899	12.8859	11.9262	11.6141	11.8989					0.00693772	0.991112	-0.0078125	-0.0166332	0.284485	0.529267	0.189746	0.514285	1.24369	0.101512	-0.435586	-1.64714	O60907	TBL1X_HUMAN	TBL1X	F-box-like/WD repeat-containing protein TBL1X
14.5485	14.6155	14.8797	14.9188	14.7482	14.8968	15.2105	15.1139	15.1614	14.9294	15.0042	14.989		+		PP2_CTRL	0.689683	0.298066	0.173333	0.808443	1.99349	0.00900712	0.480704	2.34649	1.32345	0.139802	0.292971	1.43875	O60921	HUS1_HUMAN	HUS1	Checkpoint protein HUS1
18.35	18.3258	18.6111	17.9221	18.3951	17.7383	17.7294	17.8934	17.9085	17.9189	18.312	18.1468		+		PP2_CTRL	0.88593	0.106007	-0.410486	-1.29945	2.25243	0.00490141	-0.585231	-2.81574	0.97224	0.19655	-0.303075	-1.23178	O60925	PFD1_HUMAN	PFDN1	Prefoldin subunit 1
12.965	13.2867	12.4472	11.2369	10.8081	11.2256	13.1469	12.6927	13.0712	13.2849	13.9019	12.9475	+			SP600125_CTRL	2.51656	0.00497417	-1.80944	-4.73303	0.089142	0.868238	0.0706841	0.185032	0.573426	0.281173	0.478448	1.01514	O60927	PP1RB_HUMAN	PPP1R11	E3 ubiquitin-protein ligase PPP1R11
14.6599	14.7018	14.4723	14.1243	14.0827	14.3893	14.6824	14.5813	14.7071	14.4653	14.1239	14.4092	+			SP600125_CTRL	1.58887	0.0372798	-0.412549	-1.88237	0.221468	0.80919	0.0456409	0.253023	1.02903	0.198372	-0.278499	-1.22643	O60930	RNH1_HUMAN	RNASEH1	Ribonuclease H1
17.7531	17.7658	17.7281	18.334	18.2954	18.3265	18.2862	18.2427	18.3446	18.0732	18.1704	18.1373	+	+	+	IMA_CTRL;PP2_CTRL;SP600125_CTRL	5.41026	0.00448193	0.569606	4.90266	4.17239	0.00195601	0.542146	4.12141	3.60658	0.0225878	0.377928	2.89348	O60934	NBN_HUMAN	NBN	Nibrin
16.2684	16.2983	16.2047	15.7476	15.7112	15.8265	15.8828	15.8902	15.7138	15.5482	16.3656	15.8991	+	+		PP2_CTRL;SP600125_CTRL	3.45733	0.00706103	-0.495397	-3.44458	2.58934	0.00665929	-0.428203	-2.61323	0.600059	0.318742	-0.319517	-0.944319	O60936	NOL3_HUMAN	NOL3	Nucleolar protein 3
15.7347	15.943	15.7592	16.0513	16.1944	16.0975	16.2611	16.1967	16.2981	15.9442	15.9693	15.8582		+		PP2_CTRL	1.74458	0.0522673	0.302107	1.69646	2.43687	0.0068918	0.439663	2.55481	0.68802	0.518129	0.111615	0.642104	O60942	MCE1_HUMAN	RNGTT	mRNA-capping enzyme
16.0136	16.0676	15.777	16.0922	16.4807	16.1483	16.5577	16.5514	16.5748	15.9574	16.0309	16.2479		+		PP2_CTRL	0.890801	0.142277	0.287684	1.14827	2.61187	0.0026947	0.60855	3.21131	0.432117	0.586898	0.125995	0.560535	O75027	ABCB7_HUMAN	ABCB7	Iron-sulfur clusters transporter ABCB7, mitochondrial
13.8013	13.3995	13.9404	13.0173	12.9755	12.5995	12.3904	13.2661	11.972	11.9386	12.1285	12.869	+	+	+	IMA_CTRL;PP2_CTRL;SP600125_CTRL	1.81139	0.0123757	-0.849605	-2.74395	1.32295	0.0101527	-1.1709	-2.27653	1.89399	0.017023	-1.40172	-3.28363	O75037	KI21B_HUMAN	KIF21B	Kinesin-like protein KIF21B
16.12	16.0726	15.9499	16.2335	16.1854	16.1435	16.7296	16.6694	16.6905	16.5989	16.5804	16.5404		+	+	IMA_CTRL;PP2_CTRL	1.15591	0.246337	0.139988	0.89192	3.57196	0.00192727	0.649026	4.22389	3.22014	0.0160647	0.52576	3.42455	O75044	SRGP2_HUMAN	SRGAP2	SLIT-ROBO Rho GTPase-activating protein 2
13.0133	13.0421	13.0093	13.1268	13.4379	13.3386	13.5669	12.8264	13.1203	13.1781	12.6881	12.8883					1.41024	0.0817814	0.279535	1.45335	0.279153	0.575188	0.149607	0.47412	0.293585	0.701672	-0.10339	-0.42613	O75063	XYLK_HUMAN	FAM20B	Glycosaminoglycan xylosylkinase
15.8603	15.8735	16.0951	16.2152	16.1832	16.1602	15.9117	15.5621	15.7835	15.7742	15.8135	15.7633					1.45173	0.0936767	0.243237	1.36785	0.679641	0.223239	-0.190515	-0.837833	0.960018	0.343377	-0.159282	-0.896433	O75064	DEN4B_HUMAN	DENND4B	DENN domain-containing protein 4B
20.3794	20.3425	20.4678	20.224	20.4473	20.0092	20.1424	20.2259	20.1232	20.1928	20.3033	20.1793		+		PP2_CTRL	0.572832	0.352314	-0.169713	-0.732062	2.0547	0.0378956	-0.232741	-1.56459	1.46993	0.239332	-0.171429	-1.11249	O75083	WDR1_HUMAN	WDR1	WD repeat-containing protein 1
16.4678	16.4223	16.5557	16.6647	16.6031	16.6591	15.5941	15.7795	15.7311	16.076	16.1926	16.4004		+		PP2_CTRL	1.66611	0.151683	0.160386	1.11522	3.48441	0.00261728	-0.78034	-4.64686	1.18589	0.181296	-0.258921	-1.27773	O75112	LDB3_HUMAN	LDB3	LIM domain-binding protein 3
14.4588	14.5208	14.2697	14.2651	14.3226	14.4487	14.1109	13.9598	14.3	14.3977	14.4455	14.5908					0.311792	0.696784	-0.0709683	-0.367783	1.1104	0.0670654	-0.292894	-1.30733	0.256966	0.789159	0.0615489	0.31522	O75113	N4BP1_HUMAN	N4BP1	NEDD4-binding protein 1
16.9458	16.9325	16.8611	16.8911	16.7082	16.8945	16.8261	16.7858	16.9194	16.9065	16.9923	17.0343					0.539847	0.578561	-0.0818335	-0.490256	0.661214	0.58056	-0.069369	-0.470218	0.634156	0.687874	0.0645644	0.442554	O75116	ROCK2_HUMAN	ROCK2	Rho-associated protein kinase 2
18.5326	18.445	18.4188	18.5148	18.4105	18.4254	18.2086	18.2792	18.261	18.1556	18.2193	18.3654		+		PP2_CTRL	0.117155	0.92654	-0.0152537	-0.103507	2.22923	0.0401596	-0.215879	-1.53786	1.43285	0.180648	-0.218711	-1.27904	O75122	CLAP2_HUMAN	CLASP2	CLIP-associating protein 2
12.9663	13.2431	12.5941	13.062	12.9406	13.4741	13.934	14.0355	13.9835	13.6668	13.4404	13.6275		+	+	IMA_CTRL;PP2_CTRL	0.380453	0.429527	0.224387	0.645127	2.27825	0.00202398	1.04982	3.61645	1.48673	0.0494924	0.64375	2.14172	O75123	ZN623_HUMAN	ZNF623	Zinc finger protein 623
14.8334	14.7385	14.6837	14.7048	14.678	14.6784	15.0571	15.045	14.8823	14.5474	14.3916	14.6397					0.657501	0.620032	-0.0647875	-0.448024	1.56621	0.0521788	0.24291	1.41772	1.25249	0.19962	-0.225627	-1.22249	O75127	PTCD1_HUMAN	PTCD1	Pentatricopeptide repeat-containing protein 1, mitochondrial
19.9178	19.8505	20.0096	19.4877	19.4601	19.568	19.8665	19.9058	19.8665	19.7915	19.7334	19.7653	+			SP600125_CTRL	2.76401	0.0128042	-0.420687	-2.69047	0.411134	0.752085	-0.0464058	-0.31364	1.52834	0.248965	-0.162579	-1.09039	O75131	CPNE3_HUMAN	CPNE3	Copine-3
15.4576	15.436	15.5864	14.7632	15.0065	14.5253	15.2146	15.409	15.3951	15.3543	15.2413	15.5169	+			SP600125_CTRL	2.11533	0.00906695	-0.728309	-2.95305	0.91767	0.208164	-0.153735	-0.862513	0.589933	0.523782	-0.12249	-0.635509	O75132	ZBED4_HUMAN	ZBED4	Zinc finger BED domain-containing protein 4
14.7056	14.8999	14.9566	14.7485	14.8317	14.9083	15.0324	15.1834	15.0416	14.9326	14.8911	15.2396					0.0990021	0.90486	-0.0245517	-0.129954	1.20537	0.0824351	0.231764	1.21748	0.553575	0.462211	0.167017	0.714841	O75140	DEPD5_HUMAN	DEPDC5	GATOR1 complex protein DEPDC5
14.5729	14.5562	14.46	15.1198	14.853	15.1006	14.4975	14.4066	14.4609	14.4441	14.674	14.7014	+			SP600125_CTRL	2.22455	0.0147293	0.494766	2.566	0.783008	0.524296	-0.0746943	-0.518713	0.36052	0.714604	0.0768188	0.406789	O75143	ATG13_HUMAN	ATG13	Autophagy-related protein 13
16.2147	16.1309	16.1779	16.7452	16.9431	16.9309	16.3586	16.4077	16.6089	16.437	16.6196	16.5447	+	+	+	IMA_CTRL;PP2_CTRL;SP600125_CTRL	3.28398	0.00632225	0.698599	4.14663	1.61753	0.0369831	0.283904	1.57448	2.45374	0.0430494	0.35928	2.26972	O75144	ICOSL_HUMAN	ICOSLG	ICOS ligand
16.4552	16.4095	16.9681	16.6792	16.4844	16.3878	15.6774	16.271	15.8665	12.1547	15.9859	16.6633		+		PP2_CTRL	0.179547	0.750048	-0.0937525	-0.314039	1.26039	0.0178637	-0.672613	-1.91931	0.520363	0.242508	-1.67628	-1.10643	O75145	LIPA3_HUMAN	PPFIA3	Liprin-alpha-3
14.9246	14.9308	15.194	15.0019	15.1175	15.0518	14.8844	14.9581	15.0874	15.1321	14.9866	14.9474					0.160741	0.844158	0.0406202	0.208421	0.137875	0.861832	-0.0398429	-0.19268	0.0176648	0.985903	0.00558694	0.0272448	O75146	HIP1R_HUMAN	HIP1R	Huntingtin-interacting protein 1-related protein
16.0888	15.9914	15.9677	16.0956	15.9385	16.1243	16.2586	16.2699	16.2532	15.9895	16.0933	16.2046		+		PP2_CTRL	0.207845	0.8357	0.0368567	0.218582	2.54993	0.0233829	0.244607	1.78052	0.479358	0.670652	0.0798194	0.463219	O75150	BRE1B_HUMAN	RNF40	E3 ubiquitin-protein ligase BRE1B
15.2971	15.1988	15.2923	15.4125	14.8602	15.15	15.5573	15.6822	15.519	15.1757	15.2775	15.5643		+		PP2_CTRL	0.304914	0.604139	-0.121817	-0.463783	2.27446	0.0143894	0.323436	2.03717	0.251185	0.763249	0.0764335	0.346403	O75151	PHF2_HUMAN	PHF2	Lysine-specific demethylase PHF2
20.4903	20.4452	20.4385	20.6018	20.3066	20.5978	20.6402	20.7292	20.7661	20.3673	20.5238	20.8613		+		PP2_CTRL	0.167692	0.833881	0.0440477	0.221234	2.46993	0.0220762	0.253816	1.8031	0.358317	0.629356	0.126149	0.511428	O75152	ZC11A_HUMAN	ZC3H11A	Zinc finger CCCH domain-containing protein 11A
18.4759	18.3306	18.2791	18.0601	18.0756	18.0551	16.9823	17.0929	17.0897	17.8158	17.6387	17.7622	+	+	+	IMA_CTRL;PP2_CTRL;SP600125_CTRL	2.13663	0.0376359	-0.298279	-1.87331	4.33421	0.00478873	-1.30688	-7.72344	2.85697	0.0146757	-0.622947	-3.48261	O75153	CLU_HUMAN	CLUH	Clustered mitochondria protein homolog
13.8916	13.6809	12.61	13.0895	14.3376	13.669	13.5852	12.4664	13.2538	11.9612	13.478	13.2845					0.22158	0.590747	0.304561	0.478754	0.220305	0.575496	-0.292335	-0.473624	0.321625	0.492746	-0.486238	-0.675172	O75157	T22D2_HUMAN	TSC22D2	TSC22 domain family protein 2
11.6107	10.787	12.3938	11.5413	11.7409	12.7604	10.8266	11.0503	12.2333	12.0574	11.6259	11.2989					0.280625	0.474214	0.417015	0.597361	0.131089	0.757132	-0.22708	-0.30815	0.042203	0.939412	0.0635751	0.103668	O75161	NPHP4_HUMAN	NPHP4	Nephrocystin-4
15.6978	15.7971	16.054	16.2672	16.2493	16.4561	15.1268	15.293	15.2606	15.7794	16.0763	15.9667	+	+		PP2_CTRL;SP600125_CTRL	1.71693	0.0260884	0.474542	2.1086	2.21338	0.00435886	-0.622838	-2.86121	0.265753	0.73292	0.0911522	0.384563	O75164	KDM4A_HUMAN	KDM4A	Lysine-specific demethylase 4A
16.1862	16.1407	16.0966	16.3925	16.2861	16.2869	16.1783	16.2212	16.2339	16.2182	16.2505	16.2878					1.83692	0.114578	0.180634	1.2562	1.0657	0.504187	0.0699565	0.534626	1.55904	0.382369	0.110977	0.835892	O75165	DJC13_HUMAN	DNAJC13	DnaJ homolog subfamily C member 13
15.1748	15.1955	15.1709	14.9589	15.0827	14.8912	15.288	15.2415	15.3208	15.2945	15.3837	15.3779					1.63607	0.106868	-0.202787	-1.29489	1.88113	0.228356	0.103033	0.829319	2.3446	0.16929	0.171652	1.32213	O75170	PP6R2_HUMAN	PPP6R2	Serine/threonine-protein phosphatase 6 regulatory subunit 2
16.5434	16.5063	16.4751	16.3153	16.1283	16.3769	16.1235	16.2504	16.2482	16.3341	16.5137	16.5142		+		PP2_CTRL	1.41448	0.101629	-0.234772	-1.32417	2.53669	0.0138551	-0.30092	-2.05596	0.358353	0.77511	-0.0542971	-0.332865	O75175	CNOT3_HUMAN	CNOT3	CCR4-NOT transcription complex subunit 3
12.937	12.3323	12.7951	12.5951	12.5487	12.0018	12.8455	12.4015	13.0214	13.3273	12.4048	12.4138					0.508146	0.275381	-0.306231	-0.841627	0.0935471	0.865391	0.0680084	0.189166	0.0255661	0.965586	0.0271918	0.0595923	O75177	CREST_HUMAN	SS18L1	Calcium-responsive transactivator
16.6752	16.6119	16.4454	16.3899	16.1629	16.3785	15.7974	15.9388	15.8849	16.1569	16.4875	16.4336		+		PP2_CTRL	1.24468	0.100782	-0.267028	-1.33028	3.03621	0.0020059	-0.703769	-3.91033	0.819877	0.300238	-0.218117	-0.977166	O75179	ANR17_HUMAN	ANKRD17	Ankyrin repeat domain-containing protein 17
14.5328	14.5055	14.6624	14.7485	14.7143	14.7055	14.6524	14.535	14.5544	14.8642	14.5388	14.6738					1.44488	0.179343	0.155906	1.03837	0.0800812	0.938087	0.0137342	0.0855589	0.51911	0.548312	0.125388	0.608483	O75182	SIN3B_HUMAN	SIN3B	Paired amphipathic helix protein Sin3b
16.8521	16.9162	17.0232	17.0557	17.0568	17.1354	16.1058	16.3305	16.146	16.4994	16.6354	16.4001		+	+	IMA_CTRL;PP2_CTRL	1.2641	0.207343	0.152137	0.972279	3.00414	0.00193865	-0.736446	-3.97395	2.11163	0.0431484	-0.418853	-2.26983	O75190	DNJB6_HUMAN	DNAJB6	DnaJ homolog subfamily B member 6
18.2066	18.3118	18.5781	18.3708	18.5262	18.5768	18.323	18.2427	18.333	18.4619	17.955	18.1438					0.423419	0.514099	0.125767	0.554677	0.225799	0.757372	-0.0659377	-0.307857	0.410986	0.530689	-0.178615	-0.62749	O75191	XYLB_HUMAN	XYLB	Xylulose kinase
15.8902	16.4029	15.9499	16.3748	16.7959	16.4673	16.8772	16.7006	17.0453	16.5235	16.5739	16.32		+		PP2_CTRL	1.05967	0.0723286	0.465024	1.51859	1.85477	0.00581575	0.793376	2.73563	1.02381	0.149177	0.391459	1.40054	O75208	COQ9_HUMAN	COQ9	Ubiquinone biosynthesis protein COQ9, mitochondrial
18.1495	18.0907	18.1275	18.0156	18.0714	18.0044	18.0661	18.0617	18.0826	18.1679	18.2113	18.1196					1.57429	0.357131	-0.0920925	-0.725789	1.34038	0.610959	-0.0524362	-0.443254	0.622943	0.775663	0.0437215	0.332317	O75223	GGCT_HUMAN	GGCT	Gamma-glutamylcyclotransferase
17.7642	17.6416	17.2519	17.252	17.1063	17.1261	17.5314	17.8661	17.6914	17.2032	17.7101	17.8506					1.14194	0.0751188	-0.39108	-1.49806	0.323915	0.534775	0.143739	0.50932	0.04858	0.940759	0.035429	0.101216	O75251	NDUS7_HUMAN	NDUFS7	NADH dehydrogenase [ubiquinone] iron-sulfur protein 7, mitochondrial
13.3179	13.1917	13.5017	12.676	11.9268	12.3564	13.5078	13.9847	13.0984	13.6646	15.0182	14.6337	+		+	IMA_CTRL;SP600125_CTRL	1.9081	0.00823826	-1.01735	-3.03693	0.287395	0.522591	0.193208	0.520122	1.25329	0.0492696	1.10174	2.14912	O75264	SIM24_HUMAN	SMIM24	Small integral membrane protein 24
12.5075	11.6643	12.3151	11.6101	11.7735	11.9357	12.7578	11.5299	11.7006	11.7691	11.8313	11.9204					0.646809	0.176248	-0.389203	-1.04661	0.13271	0.766911	-0.166209	-0.296251	0.550694	0.34299	-0.322051	-0.897419	O75290	Z780A_HUMAN	ZNF780A	Zinc finger protein 780A
17.9279	18.1707	17.9938	18.3809	18.4192	18.4155	18.4568	18.3795	18.5222	18.2912	18.3169	18.4147	+	+		PP2_CTRL;SP600125_CTRL	2.1538	0.0245501	0.37441	2.15776	2.14379	0.00971709	0.422018	2.30101	1.71777	0.092483	0.310133	1.70705	O75306	NDUS2_HUMAN	NDUFS2	NADH dehydrogenase [ubiquinone] iron-sulfur protein 2, mitochondrial
19.5029	19.5945	19.4916	19.4239	19.2688	19.6397	19.1117	19.1432	19.1861	19.1199	19.6195	19.2194		+		PP2_CTRL	0.310897	0.662589	-0.085563	-0.40292	3.21531	0.00551045	-0.382656	-2.75154	0.602844	0.390611	-0.210103	-0.820385	O75312	ZPR1_HUMAN	ZPR1	Zinc finger protein ZPR1
15.2982	15.3006	15.6026	15.6198	15.4235	15.5333	15.2949	15.4559	15.7168	15.6412	15.4685	15.9651					0.466653	0.491325	0.125048	0.579101	0.216798	0.722951	0.088692	0.342257	0.755181	0.265592	0.291135	1.0503	O75317	UBP12_HUMAN	USP12	Ubiquitin carboxyl-terminal hydrolase 12
14.8742	15.0462	14.9527	15.487	15.533	15.6421	15.3981	15.4835	15.4946	15.5626	15.3639	15.497	+	+	+	IMA_CTRL;PP2_CTRL;SP600125_CTRL	3.03719	0.00595876	0.596333	3.55536	2.99641	0.00271301	0.501043	3.16481	2.59659	0.0223013	0.51681	2.9243	O75319	DUS11_HUMAN	DUSP11	RNA/RNP complex-1-interacting phosphatase
16.3669	16.4496	16.3194	16.6487	17.1593	16.7468	17.0076	17.2082	17.1359	16.8166	16.5501	16.7199	+	+		PP2_CTRL;SP600125_CTRL	1.37186	0.0424728	0.472933	1.81219	3.34287	0.00212425	0.73856	4.34691	1.66476	0.0936622	0.316913	1.6978	O75323	NIPS2_HUMAN	NIPSNAP2	Protein NipSnap homolog 2
14.2902	14.1195	14.2759	15.9109	15.9445	15.9332	13.9532	14.024	13.4005	14.481	14.17	14.1748	+			SP600125_CTRL	5.16886	0	1.70104	10.9352	0.999869	0.0507371	-0.435969	-1.43162	0.149594	0.865123	0.0467745	0.216036	O75330	HMMR_HUMAN	HMMR	Hyaluronan mediated motility receptor
18.8883	18.931	18.8837	19.0876	18.8808	18.9035	19.141	19.1057	19.2631	18.933	19.2149	19.0813		+		PP2_CTRL	0.347349	0.730508	0.0562655	0.336556	2.23895	0.0227332	0.268901	1.7929	0.99332	0.309937	0.175361	0.959365	O75340	PDCD6_HUMAN	PDCD6	Programmed cell death protein 6
19.7458	19.617	19.9462	19.0881	19.3437	18.9488	18.8737	18.8757	18.9924	19.2384	19.7077	19.0949	+	+		PP2_CTRL;SP600125_CTRL	1.89154	0.0147528	-0.64277	-2.56962	2.93273	0.00190305	-0.855724	-4.20516	0.949274	0.156842	-0.422658	-1.37072	O75347	TBCA_HUMAN	TBCA	Tubulin-specific chaperone A
15.7837	15.9268	15.675	16.0786	15.9643	16.0479	16.1333	16.0415	16.0656	15.7432	16.2382	15.6187		+		PP2_CTRL	1.36406	0.105489	0.23509	1.30235	1.66484	0.0351806	0.284959	1.60162	0.129528	0.852142	0.0715179	0.236208	O75348	VATG1_HUMAN	ATP6V1G1	V-type proton ATPase subunit G 1
19.3903	19.4169	19.2133	19.7597	19.8585	19.8329	19.6534	19.7718	19.7393	19.7323	19.6098	19.835	+	+		PP2_CTRL;SP600125_CTRL	2.60521	0.0115802	0.476851	2.79807	2.19272	0.0112593	0.381286	2.20387	1.87229	0.0596708	0.385473	2.01579	O75351	VPS4B_HUMAN	VPS4B	Vacuolar protein sorting-associated protein 4B
17.9613	17.4022	17.9403	17.9087	17.956	17.8258	17.8355	18.1073	17.9879	17.8934	17.3368	18.0295					0.27711	0.618717	0.128899	0.449294	0.451837	0.329192	0.208957	0.698459	0.0174242	0.978837	-0.0146885	-0.0386575	O75352	MPU1_HUMAN	MPDU1	Mannose-P-dolichol utilization defect 1 protein
17.751	17.7401	17.8094	17.6276	17.8767	17.6708	17.1415	17.3127	17.4236	18.0126	17.8438	17.9698		+		PP2_CTRL	0.201877	0.825507	-0.041783	-0.232383	2.29911	0.00687253	-0.47427	-2.56596	1.47607	0.23299	0.175216	1.13018	O75362	ZN217_HUMAN	ZNF217	Zinc finger protein 217
15.4197	15.5889	15.6394	14.8092	14.9689	14.9353	14.7977	14.8045	14.9211	15.2605	14.974	15.0884	+	+	+	IMA_CTRL;PP2_CTRL;SP600125_CTRL	2.84331	0.00620643	-0.644816	-3.53669	3.09767	0.00196885	-0.708221	-3.98836	1.84444	0.049493	-0.44168	-2.13854	O75365	TP4A3_HUMAN	PTP4A3	Protein tyrosine phosphatase type IVA 3
21.8971	21.7828	22.0282	21.8296	21.9218	21.7663	22.1282	22.1351	22.0921	22.1553	22.0016	22.2811					0.307776	0.721869	-0.0634651	-0.344797	1.39428	0.0758352	0.215755	1.25323	1.06331	0.217755	0.243279	1.1723	O75367	H2AY_HUMAN	MACROH2A1	Core histone macro-H2A.1
19.2847	19.2824	19.2351	19.7475	19.4686	19.5259	19.4361	19.4041	19.4355	19.6321	20.4022	19.7675					1.65001	0.0538014	0.313234	1.67896	2.91267	0.0648367	0.157779	1.32238	1.31204	0.0631275	0.666514	1.97233	O75368	SH3L1_HUMAN	SH3BGRL	Adapter SH3BGRL
19.7774	19.7531	19.8064	19.6053	19.7185	19.5368	19.9463	20.0002	20.0096	19.8413	19.8735	19.8853		+		PP2_CTRL	1.3457	0.18495	-0.158749	-1.02311	2.92887	0.0315884	0.20642	1.65105	1.90884	0.450239	0.0877692	0.729809	O75369	FLNB_HUMAN	FLNB	Filamin-B
17.777	17.7642	17.7158	17.9019	17.8581	17.92	17.9157	17.9972	18.0518	17.9245	18.041	18.147		+		PP2_CTRL	2.24114	0.150777	0.14102	1.11766	2.24365	0.0324674	0.235882	1.64136	1.8849	0.0923012	0.285158	1.70846	O75376	NCOR1_HUMAN	NCOR1	Nuclear receptor corepressor 1
14.4013	14.5472	14.0133	14.6889	14.8406	15.0496	14.9133	14.9014	15.1188	14.6314	14.7171	14.9383	+	+		PP2_CTRL;SP600125_CTRL	1.32419	0.039063	0.53911	1.85529	1.7084	0.00823517	0.657261	2.3966	1.13081	0.116593	0.441679	1.55692	O75379	VAMP4_HUMAN	VAMP4	Vesicle-associated membrane protein 4
17.0329	17.0699	16.5126	17.2883	16.7652	17.3295	16.9038	17.0748	17.0613	16.6194	17.8476	17.4799					0.427687	0.363199	0.255891	0.719474	0.306576	0.555454	0.14153	0.491252	0.474026	0.353725	0.443827	0.877164	O75380	NDUS6_HUMAN	NDUFS6	NADH dehydrogenase [ubiquinone] iron-sulfur protein 6, mitochondrial
16.3855	16.3372	16.3634	15.6342	15.3584	15.425	15.9325	15.9982	15.8051	15.5908	16.4496	16.0614	+	+		PP2_CTRL;SP600125_CTRL	3.34144	0.00430888	-0.889496	-4.82734	2.81677	0.00467865	-0.450102	-2.84161	0.589162	0.319991	-0.328077	-0.940897	O75381	PEX14_HUMAN	PEX14	Peroxisomal membrane protein PEX14
12.7261	12.6009	12.5661	12.6727	12.3686	12.3955	12.8442	12.6324	13.0718	13.0354	12.5166	12.9868					0.630701	0.354543	-0.152117	-0.72909	0.737117	0.17573	0.218416	0.926052	0.552661	0.409248	0.215169	0.789846	O75382	TRIM3_HUMAN	TRIM3	Tripartite motif-containing protein 3
13.996	13.9473	14.0278	13.349	13.077	13.4304	14.3105	14.1769	14.5095	13.972	14.1166	14.4034	+	+		PP2_CTRL;SP600125_CTRL	2.52546	0.00687834	-0.704928	-3.36685	1.57979	0.0275506	0.341927	1.71458	0.603284	0.430727	0.173615	0.75844	O75385	ULK1_HUMAN	ULK1	Serine/threonine-protein kinase ULK1
15.9184	15.7896	16.0223	15.91	16.2138	16.1292	15.3463	15.2272	15.08	16.1181	15.5558	16.0115		+		PP2_CTRL	0.705029	0.291829	0.174266	0.81895	2.6045	0.0021046	-0.692244	-3.42229	0.0271195	0.970051	-0.014959	-0.0524725	O75387	LAT3_HUMAN	SLC43A1	Large neutral amino acids transporter small subunit 3
20.9389	20.8744	20.9156	20.8279	20.7363	20.728	21.0873	21.3237	21.2578	20.6693	20.9192	20.9403		+		PP2_CTRL	1.76325	0.169573	-0.145551	-1.0614	1.89675	0.0217159	0.313297	1.81176	0.304832	0.758962	-0.0666892	-0.352724	O75390	CISY_HUMAN	CS	Citrate synthase, mitochondrial
17.3829	17.3694	17.5257	16.5267	16.8161	16.4043	16.4768	16.5134	16.6265	17.1571	17.5502	17.1804	+	+		PP2_CTRL;SP600125_CTRL	2.51257	0.00503436	-0.843569	-3.63706	3.71763	0.00202166	-0.887077	-5.30171	0.402863	0.595968	-0.13008	-0.549339	O75391	SPAG7_HUMAN	SPAG7	Sperm-associated antigen 7
15.1998	15.4478	15.3387	14.9195	15.4761	15.1195	15.7565	15.4203	15.2187	15.3959	15.7147	14.9971					0.369339	0.503991	-0.157052	-0.565115	0.324811	0.544719	0.136396	0.500537	0.0641479	0.924063	0.0404933	0.126693	O75394	RM33_HUMAN	MRPL33	Large ribosomal subunit protein bL33m
18.2904	18.4145	18.6299	18.6818	19.0108	18.598	18.7063	18.6332	18.6823	18.7443	18.4983	18.4573					0.928705	0.122842	0.318628	1.22385	1.06029	0.100667	0.229005	1.13652	0.382993	0.621263	0.12173	0.520931	O75396	SC22B_HUMAN	SEC22B	Vesicle-trafficking protein SEC22b
13.5213	13.3918	14.0108	12.9133	10.7114	13.698	13.8897	13.9061	13.7531	12.0931	13.3167	13.6778					0.586462	0.132117	-1.20042	-1.18434	0.462562	0.321938	0.208339	0.707141	0.522105	0.291915	-0.61211	-0.994939	O75398	DEAF1_HUMAN	DEAF1	Deformed epidermal autoregulatory factor 1 homolog
18.6722	18.5149	18.7336	18.5323	18.8169	18.4177	18.4144	18.4495	18.3643	18.3718	18.4996	18.4869					0.140247	0.836418	-0.0512848	-0.217903	1.52987	0.0589122	-0.230844	-1.36079	1.14866	0.262244	-0.187466	-1.06063	O75400	PR40A_HUMAN	PRPF40A	Pre-mRNA-processing factor 40 homolog A
13.7868	13.7627	14.3358	14.4546	14.7154	14.3759	12.3685	12.8011	12.5917	12.247	13.3802	13.123	+	+	+	IMA_CTRL;PP2_CTRL;SP600125_CTRL	1.21867	0.0457164	0.553562	1.76622	2.43976	0.00194139	-1.37467	-4.22976	1.25543	0.0496972	-1.04502	-2.12961	O75410	TACC1_HUMAN	TACC1	Transforming acidic coiled-coil-containing protein 1
14.8016	14.8647	15.0086	14.6992	14.726	14.652	15.2273	15.2628	15.1832	14.8168	14.8706	14.8778		+		PP2_CTRL	1.42711	0.126356	-0.199239	-1.20779	2.15174	0.0150725	0.332825	2.01176	0.221943	0.860426	-0.036526	-0.222436	O75414	NDK6_HUMAN	NME6	Nucleoside diphosphate kinase 6
16.5653	16.6037	16.1475	15.8234	15.7447	15.8038	16.1459	16.049	15.7315	16.2256	16.3518	16.2343	+	+		PP2_CTRL;SP600125_CTRL	1.9255	0.0137058	-0.64819	-2.61392	1.1328	0.0361948	-0.463333	-1.58483	0.482358	0.497258	-0.168268	-0.668709	O75419	CDC45_HUMAN	CDC45	Cell division control protein 45 homolog
14.7398	14.8809	15.2887	15.0965	15.5859	15.2137	14.6724	14.6583	14.8185	15.1685	15.1032	15.5259					0.675796	0.184571	0.328924	1.02454	0.666475	0.173666	-0.253366	-0.930218	0.633689	0.314274	0.296102	0.953335	O75420	GGYF1_HUMAN	GIGYF1	GRB10-interacting GYF protein 1
16.2451	16.2834	16.2749	16.6	16.6842	16.6773	16.2137	16.2543	16.1301	16.4119	16.4122	16.6889	+			SP600125_CTRL	3.71207	0.00879558	0.386018	2.98336	0.826662	0.551802	-0.0684579	-0.494705	1.19524	0.199113	0.2365	1.22534	O75427	LRCH4_HUMAN	LRCH4	Leucine-rich repeat and calponin homology domain-containing protein 4
17.679	17.7507	17.8368	17.8337	18.0058	17.9986	18.4006	18.3788	18.2683	17.802	17.75	17.9266		+		PP2_CTRL	1.23651	0.154865	0.190576	1.10555	3.19679	0.00195545	0.593741	3.6811	0.436091	0.707743	0.070713	0.417231	O75431	MTX2_HUMAN	MTX2	Metaxin-2
18.4761	18.4192	18.5973	18.7033	18.673	18.5234	18.2711	18.3409	18.4042	18.4278	18.494	18.5304					0.821947	0.325414	0.135712	0.768963	1.14717	0.158528	-0.158781	-0.961778	0.0782397	0.951679	-0.013436	-0.0837106	O75436	VP26A_HUMAN	VPS26A	Vacuolar protein sorting-associated protein 26A
17.8874	17.423	17.8153	18.1699	18.2117	18.0043	18.3758	18.3195	18.2779	17.6262	17.9085	18.1303		+		PP2_CTRL	1.25151	0.0583811	0.420094	1.63096	1.85912	0.00736674	0.615817	2.49265	0.366126	0.564814	0.17978	0.58908	O75438	NDUB1_HUMAN	NDUFB1	NADH dehydrogenase [ubiquinone] 1 beta subcomplex subunit 1
18.1942	18.2211	18.0928	18.4086	18.4506	18.5123	18.4419	18.4465	18.4145	17.8779	18.0483	18.119	+	+		PP2_CTRL;SP600125_CTRL	2.36639	0.0347326	0.287819	1.92737	2.55639	0.0192613	0.264967	1.88818	0.881236	0.372963	-0.154268	-0.849783	O75439	MPPB_HUMAN	PMPCB	Mitochondrial-processing peptidase subunit beta
17.1373	17.5083	17.0219	17.7747	18.0686	18.0112	17.7298	17.853	18.1267	17.6348	17.6241	17.2894	+	+		PP2_CTRL;SP600125_CTRL	1.87588	0.0128611	0.729027	2.67916	1.6519	0.00875608	0.680662	2.36463	0.724561	0.275079	0.293591	1.02853	O75446	SAP30_HUMAN	SAP30	Histone deacetylase complex subunit SAP30
15.2587	15.3461	15.4162	15.6251	15.7053	15.7671	15.7011	15.5516	15.5663	15.3694	15.3348	15.4709	+	+		PP2_CTRL;SP600125_CTRL	2.36996	0.0224185	0.358792	2.22355	1.80592	0.0350877	0.266009	1.6036	0.348359	0.78595	0.0513811	0.31875	O75448	MED24_HUMAN	MED24	Mediator of RNA polymerase II transcription subunit 24
16.3514	16.3014	15.8523	16.1941	16.0808	16.2769	15.8944	15.9199	15.79	15.5958	15.76	15.826					0.0311184	0.959351	0.0155675	0.0579675	0.852939	0.100117	-0.300276	-1.13923	1.1997	0.106728	-0.441097	-1.61686	O75449	KTNA1_HUMAN	KATNA1	Katanin p60 ATPase-containing subunit A1
12.2936	12.3898	12.0832	11.7101	11.7584	12.0716	11.9096	12.0671	11.671	12.3786	12.0503	11.6109		+		PP2_CTRL	1.31992	0.054922	-0.408832	-1.66855	1.19709	0.0420839	-0.372973	-1.5134	0.431655	0.46354	-0.242235	-0.712221	O75461	E2F6_HUMAN	E2F6	Transcription factor E2F6
16.3179	16.703	18.1697	17.0642	17.1808	17.0943	17.232	17.1245	16.9828	17.7085	17.0248	17.6735					0.0294902	0.947901	0.0495567	0.0744938	0.0293301	0.948174	0.0496025	0.0741707	0.267289	0.575866	0.405382	0.573891	O75467	Z324A_HUMAN	ZNF324	Zinc finger protein 324A
18.2118	18.2271	18.1987	18.2444	18.1634	18.1995	18.6357	18.6689	18.6091	18.3154	18.301	18.3463		+		PP2_CTRL	0.152305	0.942877	-0.0101312	-0.0811573	4.61636	0.0020948	0.425353	3.57067	2.63851	0.322347	0.10834	0.936592	O75475	PSIP1_HUMAN	PSIP1	PC4 and SFRS1-interacting protein
16.6775	16.5265	16.8874	16.6445	16.8945	16.7358	16.6981	16.7408	16.7924	16.6747	16.1767	16.566					0.182311	0.794491	0.0610898	0.268369	0.162062	0.835254	0.0466353	0.224041	0.539355	0.408692	-0.224677	-0.79146	O75477	ERLN1_HUMAN	ERLIN1	Erlin-1
14.1822	14.5447	14.7853	14.4778	14.614	14.3059	14.2076	14.1771	14.6297	14.5459	14.4081	14.4895					0.0677525	0.905574	-0.0381724	-0.128674	0.294698	0.53875	-0.16593	-0.505645	0.0434446	0.952743	-0.022899	-0.0818389	O75478	TAD2A_HUMAN	TADA2A	Transcriptional adapter 2-alpha
14.2829	13.9372	14.2171	14.1225	13.7664	14.3546	14.2848	14.6295	14.3639	14.2791	14.0138	14.4944					0.116778	0.839346	-0.0646067	-0.214485	0.878207	0.102598	0.280358	1.12749	0.26684	0.70231	0.116683	0.424627	O75486	SUPT3_HUMAN	SUPT3H	Transcription initiation protein SPT3 homolog
18.7756	18.8256	18.9289	19.0283	19.1113	19.1091	19.1099	19.0605	19.1097	19.1156	19.1582	19.2358		+		PP2_CTRL	1.9793	0.065508	0.239557	1.56827	2.1872	0.0287915	0.250015	1.6888	2.33111	0.0540951	0.326553	2.07685	O75489	NDUS3_HUMAN	NDUFS3	NADH dehydrogenase [ubiquinone] iron-sulfur protein 3, mitochondrial
18.1878	18.3308	18.0312	18.5449	18.6533	18.6744	18.2478	17.8184	17.8633	18.3737	18.6717	18.3323	+			SP600125_CTRL	2.00605	0.0210489	0.440908	2.25666	0.56952	0.254274	-0.206768	-0.790931	0.938202	0.221785	0.275946	1.16166	O75494	SRS10_HUMAN	SRSF10	Serine/arginine-rich splicing factor 10
15.4573	15.4042	15.4451	14.6712	15.4763	14.7338	14.5697	14.7218	14.5373	15.4085	15.5908	15.2026		+		PP2_CTRL	0.852068	0.101974	-0.475088	-1.32317	3.81794	0.00189189	-0.825926	-5.19124	0.111548	0.90052	-0.0348911	-0.163579	O75496	GEMI_HUMAN	GMNN	Geminin
15.3626	15.2988	15.3397	15.4622	15.3164	15.5349	15.9531	15.9908	16.0371	15.4638	15.6998	15.9567		+		PP2_CTRL	0.711238	0.449029	0.104159	0.624112	4.56158	0.00261774	0.659993	5.05235	1.22081	0.121485	0.373043	1.53162	O75503	CLN5_HUMAN	CLN5	Bis(monoacylglycero)phosphate synthase CLN5
16.8584	16.5997	16.7155	16.9839	16.5785	17.0344	15.5619	15.7827	15.7465	16.6456	16.778	16.2333		+		PP2_CTRL	0.362028	0.530032	0.141047	0.537238	3.27362	0.00240506	-1.0275	-5.10349	0.4052	0.543532	-0.172272	-0.614668	O75506	HSBP1_HUMAN	HSBP1	Heat shock factor-binding protein 1
18.0371	18.1922	18.0217	17.6379	17.4434	17.8508	18.4509	18.3978	18.5372	17.9791	18.2281	18.1224	+	+		PP2_CTRL;SP600125_CTRL	1.56063	0.0352064	-0.439625	-1.9144	2.29322	0.0103348	0.378297	2.25285	0.104354	0.91895	0.0261879	0.137556	O75521	ECI2_HUMAN	ECI2	Enoyl-CoA delta isomerase 2
14.9498	14.6729	14.9063	16.8871	16.7284	16.7702	14.9445	15.0445	14.8814	15.909	15.6886	16.0917	+		+	IMA_CTRL;SP600125_CTRL	4.42208	0	1.95224	9.84774	0.507084	0.460209	0.113791	0.57406	2.72163	0.00866667	1.05344	4.30265	O75525	KHDR3_HUMAN	KHDRBS3	KH domain-containing, RNA-binding, signal transduction-associated protein 3
14.2869	14.2927	14.4859	14.4029	14.4272	14.4175	14.3795	14.3235	14.3572	14.3993	14.331	14.6041					0.388975	0.698335	0.0606976	0.366141	0.00862803	0.992611	-0.00176779	-0.0105608	0.355456	0.6923	0.0896358	0.4374	O75528	TADA3_HUMAN	TADA3	Transcriptional adapter 3
14.1481	14.2253	14.0511	13.9132	14.2939	14.0266	14.3843	14.5123	14.4345	14.4592	14.2567	14.3649		+		PP2_CTRL	0.197799	0.778107	-0.0635697	-0.284291	2.07082	0.0203536	0.302241	1.85826	1.32622	0.195196	0.218795	1.2346	O75529	TAF5L_HUMAN	TAF5L	TAF5-like RNA polymerase II p300/CBP-associated factor-associated factor 65 kDa subunit 5L
17.0807	17.1848	17.0607	17.0092	16.8786	17.1857	17.1253	17.2453	17.2129	17.0977	17.2092	17.253					0.36262	0.640054	-0.0842482	-0.427763	0.7496	0.473477	0.08579	0.562322	0.576917	0.650032	0.0778898	0.486415	O75530	EED_HUMAN	EED	Polycomb protein EED
21.3172	21.3536	21.2871	21.1715	21.2956	20.8421	21.5204	21.7409	21.6445	21.1769	21.8325	21.5651		+		PP2_CTRL	0.724083	0.235062	-0.216235	-0.913674	2.04382	0.0188134	0.315966	1.8958	0.464521	0.46771	0.205535	0.705561	O75531	BAF_HUMAN	BANF1	Barrier-to-autointegration factor
19.9373	19.9952	19.8637	19.8672	19.8364	19.826	19.7269	19.771	19.8344	19.8661	19.9565	19.9888					1.04261	0.440874	-0.0888062	-0.634282	1.4586	0.128362	-0.154607	-1.03618	0.0322902	0.982235	0.00506147	0.0331081	O75533	SF3B1_HUMAN	SF3B1	Splicing factor 3B subunit 1
18.3733	18.332	18.0735	17.8536	17.8217	17.8771	17.2482	17.2646	17.1847	17.867	17.9177	17.8776	+	+		PP2_CTRL;SP600125_CTRL	1.89644	0.0266557	-0.408783	-2.0945	3.34808	0.00191126	-1.0271	-5.21594	1.76131	0.0697995	-0.372176	-1.90789	O75534	CSDE1_HUMAN	CSDE1	Cold shock domain-containing protein E1
15.7207	15.7113	15.7162	15.6647	15.8131	15.6356	15.3249	15.4597	15.5444	15.6111	16.1955	15.661		+		PP2_CTRL	0.0739959	0.947713	-0.0116008	-0.074829	1.88758	0.0305772	-0.273064	-1.66547	0.222089	0.744347	0.10647	0.370903	O75554	WBP4_HUMAN	WBP4	WW domain-binding protein 4
14.1759	14.4516	14.2821	13.0677	12.9438	12.4722	14.0531	13.8288	13.8882	14.2642	14.2797	14.4587	+	+		PP2_CTRL;SP600125_CTRL	2.75803	0.00466946	-1.47532	-4.94445	1.65485	0.0203782	-0.379849	-1.85645	0.110168	0.908778	0.0309598	0.153509	O75564	JERKY_HUMAN	JRK	Jerky protein homolog
16.5529	16.7437	16.3955	16.6894	16.6987	16.9721	16.9072	16.9361	17.1388	17.0374	16.8904	16.9241		+		PP2_CTRL	0.747313	0.222268	0.222729	0.940411	1.58842	0.0179544	0.430036	1.9176	1.60922	0.0756729	0.386618	1.84074	O75569	PRKRA_HUMAN	PRKRA	Interferon-inducible double-stranded RNA-dependent protein kinase activator A
13.5809	13.8672	13.4214	14.3267	14.9465	14.4898	14.4075	14.6466	14.9097	14.1259	14.1286	14.1307	+	+	+	IMA_CTRL;PP2_CTRL;SP600125_CTRL	1.88196	0.00904741	0.964508	2.95168	2.21205	0.00199121	1.03143	3.49574	1.74601	0.0469871	0.505235	2.1924	O75570	RF1M_HUMAN	MTRF1	Peptide chain release factor 1, mitochondrial
13.6473	13.1555	13.3459	11.5978	12.7262	13.608	13.1386	13.0716	12.7569	13.3526	13.3486	12.6034					0.545237	0.171128	-0.738941	-1.05698	0.996981	0.0564636	-0.393898	-1.38062	0.416978	0.452857	-0.281377	-0.726509	O75575	RPC9_HUMAN	CRCP	DNA-directed RNA polymerase III subunit RPC9
14.8964	15.165	14.9971	15.3631	15.3332	15.3329	15.7458	15.8464	15.7936	15.4365	15.3713	15.4775	+	+	+	IMA_CTRL;PP2_CTRL;SP600125_CTRL	1.82697	0.0424464	0.323523	1.80766	3.12573	0.00193431	0.775753	4.22629	2.08039	0.0460415	0.408877	2.2195	O75582	KS6A5_HUMAN	RPS6KA5	Ribosomal protein S6 kinase alpha-5
14.2623	14.2216	14.1855	14.6417	14.4983	14.5652	14.2993	14.3087	14.3442	14.1374	14.1305	14.128	+			SP600125_CTRL	2.73776	0.0192382	0.345259	2.34865	1.65069	0.288402	0.0943	0.748129	1.82065	0.441396	-0.0911474	-0.744995	O75586	MED6_HUMAN	MED6	Mediator of RNA polymerase II transcription subunit 6
17.4468	17.4356	17.483	17.777	17.7599	17.637	17.7279	17.7601	17.8661	17.6794	17.7701	17.8237	+	+		PP2_CTRL;SP600125_CTRL	2.36026	0.0402684	0.269501	1.8412	2.76436	0.0100516	0.329575	2.2864	2.61317	0.0526821	0.302633	2.09472	O75592	MYCB2_HUMAN	MYCBP2	E3 ubiquitin-protein ligase MYCBP2
14.9507	15.2058	14.9629	12.723	13.2502	13.2731	14.1311	13.7152	13.4383	14.0122	13.759	13.7378	+	+	+	IMA_CTRL;PP2_CTRL;SP600125_CTRL	3.23195	0.00468966	-1.95771	-6.57136	2.37572	0.00200317	-1.27827	-4.02209	3.23952	0.0114366	-1.20346	-5.44262	O75600	KBL_HUMAN	GCAT	2-amino-3-ketobutyrate coenzyme A ligase, mitochondrial
18.0628	18.3782	17.9123	18.1057	18.0526	18.0887	18.3545	18.237	18.3647	17.9859	18.4067	17.727					0.0913925	0.888785	-0.0354417	-0.1488	0.631978	0.230478	0.200972	0.826107	0.117605	0.85747	-0.0778726	-0.228377	O75607	NPM3_HUMAN	NPM3	Nucleoplasmin-3
20.6416	20.5157	20.7833	20.5291	20.3522	20.4873	20.7456	20.8209	20.8345	20.3795	20.6479	20.7229					0.950004	0.201946	-0.190694	-0.983294	0.869952	0.220443	0.153477	0.842838	0.186647	0.818726	-0.063413	-0.275988	O75608	LYPA1_HUMAN	LYPLA1	Acyl-protein thioesterase 1
15.9616	15.8229	15.8084	15.7244	15.8852	15.7772	15.9576	16.1078	15.9721	15.8828	15.3745	15.683					0.432266	0.657207	-0.0686871	-0.408845	1.01794	0.198739	0.148225	0.880466	0.629054	0.372042	-0.2175	-0.850635	O75616	ERAL1_HUMAN	ERAL1	GTPase Era, mitochondrial
19.0396	19.0889	19.0185	19.0436	19.1169	19.0269	19.0658	18.9978	19.0209	19.0422	19.0084	19.001					0.144367	0.928464	0.0134761	0.100079	0.291334	0.88471	-0.0208009	-0.161391	0.580563	0.835881	-0.0318038	-0.25562	O75643	U520_HUMAN	SNRNP200	U5 small nuclear ribonucleoprotein 200 kDa helicase
14.5936	14.6596	14.6144	15.147	15.5919	15.1841	14.8927	15.2783	15.1553	14.8677	14.7423	14.9824	+	+		PP2_CTRL;SP600125_CTRL	2.05145	0.0114231	0.685131	2.80986	1.86849	0.0103128	0.486216	2.25762	1.54592	0.148417	0.241585	1.40442	O75648	MTU1_HUMAN	TRMU	Mitochondrial tRNA-specific 2-thiouridylase 1
17.4037	17.3024	17.13	17.0764	16.9929	17.1437	17.3326	17.37	17.4001	17.1229	17.4515	17.3956					1.07243	0.16072	-0.207688	-1.08721	0.467583	0.559201	0.0888627	0.487598	0.126621	0.878521	0.0446383	0.194769	O75663	TIPRL_HUMAN	TIPRL	TIP41-like protein
13.9767	13.8584	14.0677	14.3253	14.7489	14.3439	14.0857	13.9768	14.2265	14.5785	14.6068	14.5833	+		+	IMA_CTRL;SP600125_CTRL	1.54281	0.0301725	0.505054	2.01292	0.612322	0.363466	0.128698	0.662279	3.27665	0.01104	0.621933	3.85754	O75665	OFD1_HUMAN	OFD1	Centriole and centriolar satellite protein OFD1
14.7922	14.7159	14.7494	13.5875	13.778	13.7221	14.4662	14.5993	14.5446	14.9401	14.7407	15.0566	+	+		PP2_CTRL;SP600125_CTRL	4.19421	0.00474419	-1.05665	-6.57513	2.07971	0.0435552	-0.215812	-1.49379	0.777632	0.390139	0.159965	0.821096	O75676	KS6A4_HUMAN	RPS6KA4	Ribosomal protein S6 kinase alpha-4
16.1709	16.0541	16.1617	16.3328	16.403	16.2729	15.7072	15.8877	15.9096	16.0187	16.4461	16.0881		+		PP2_CTRL	1.75714	0.096393	0.207303	1.35395	1.7775	0.0288301	-0.294077	-1.68738	0.150055	0.854287	0.0554053	0.233156	O75683	SURF6_HUMAN	SURF6	Surfeit locus protein 6
15.807	15.9661	15.9463	16.0138	16.2753	15.856	16.0457	16.0132	16.087	15.9648	16.1418	16.0067					0.464431	0.46061	0.141921	0.611416	1.22649	0.178658	0.142149	0.920395	0.831851	0.43103	0.13132	0.758182	O75688	PPM1B_HUMAN	PPM1B	Protein phosphatase 1B
20.0418	19.996	19.9571	19.9964	19.9046	20.0631	20.2846	20.3385	20.3089	19.8917	19.8656	20.1699		+		PP2_CTRL	0.069036	0.953128	-0.0102825	-0.0676259	3.3758	0.00808026	0.312369	2.42157	0.0793086	0.932895	-0.0225805	-0.112672	O75691	UTP20_HUMAN	UTP20	Small subunit processome component 20 homolog
17.8449	17.8148	17.9642	17.7936	17.8845	17.7625	18.0709	18.0748	18.077	17.8293	17.6856	17.7897					0.449986	0.678822	-0.0611382	-0.385779	1.92241	0.0578033	0.199579	1.3702	0.784692	0.509182	-0.106478	-0.654846	O75694	NU155_HUMAN	NUP155	Nuclear pore complex protein Nup155
18.246	17.8888	18.1516	18.0556	18.0653	17.814	18.3103	18.4094	18.4266	18.3075	18.4489	18.8458					0.362849	0.569132	-0.117211	-0.499173	1.19395	0.0608928	0.286603	1.34659	1.06603	0.127591	0.438572	1.49503	O75695	XRP2_HUMAN	RP2	Protein XRP2
11.7421	12.627	11.4188	12.1199	12.2358	12.057	11.2115	12.3137	12.1928	11.6532	12.3823	11.105					0.222779	0.619968	0.208261	0.447967	0.015361	0.972039	-0.0232805	-0.0386588	0.156273	0.760836	-0.215807	-0.349777	O75716	STK16_HUMAN	STK16	Serine/threonine-protein kinase 16
18.6779	18.7486	18.4679	18.2385	18.4049	18.2876	18.3588	18.3955	18.4288	18.3511	18.4018	18.3229					1.51887	0.0589959	-0.321106	-1.62449	1.28275	0.0729541	-0.237068	-1.27001	1.45052	0.135123	-0.272858	-1.45615	O75717	WDHD1_HUMAN	WDHD1	WD repeat and HMG-box DNA-binding protein 1
15.2261	15.1853	15.279	14.7426	14.6084	14.7602	14.822	14.8729	14.6637	15.0335	14.8702	14.9796	+	+		PP2_CTRL;SP600125_CTRL	3.17437	0.00685714	-0.526359	-3.39434	2.53247	0.00634941	-0.443918	-2.63333	2.08695	0.0897203	-0.268995	-1.73355	O75718	CRTAP_HUMAN	CRTAP	Cartilage-associated protein
16.9851	16.9153	16.9857	17.1513	17.1647	17.0636	17.4936	17.5439	17.3985	17.0889	17.024	17.2811		+		PP2_CTRL	1.85584	0.133289	0.164501	1.18032	3.35306	0.00195892	0.516667	3.47671	0.98393	0.321842	0.169316	0.937183	O75746	S2512_HUMAN	SLC25A12	Electrogenic aspartate/glutamate antiporter SLC25A12, mitochondrial
11.5226	11.3023	12.9428	12.0567	12.6957	12.2315	11.4601	11.961	11.393	11.8701	11.8296	10.9475					0.300393	0.448362	0.405376	0.625303	0.228684	0.55336	-0.317878	-0.493289	0.248219	0.607772	-0.373526	-0.536899	O75771	RA51D_HUMAN	RAD51D	DNA repair protein RAD51 homolog 4
16.1628	16.0756	16.1346	15.9771	15.9868	16.2396	16.0745	15.7584	15.8713	16.2796	15.6717	15.9225					0.249617	0.764939	-0.0564998	-0.297885	1.09203	0.100315	-0.222939	-1.13753	0.394294	0.556507	-0.166388	-0.598032	O75787	RENR_HUMAN	ATP6AP2	Renin receptor
17.8636	17.7794	17.7259	17.4293	17.3682	17.3237	17.9595	17.953	17.8915	17.8165	17.8726	17.865	+			SP600125_CTRL	2.92878	0.0120149	-0.415876	-2.76481	1.47636	0.14371	0.145027	0.996461	0.636809	0.699478	0.0617778	0.429762	O75792	RNH2A_HUMAN	RNASEH2A	Ribonuclease H2 subunit A
17.3565	17.2815	17.3289	17.023	16.945	16.9026	16.2676	16.4093	16.2415	16.873	16.779	16.7732	+	+	+	IMA_CTRL;PP2_CTRL;SP600125_CTRL	3.03781	0.0141886	-0.365434	-2.58279	4.2491	0.00354198	-1.01617	-6.49129	3.71576	0.0129365	-0.51389	-3.69595	O75794	CD123_HUMAN	CDC123	Translation initiation factor eIF2 assembly protein
14.1218	14.3139	14.0161	13.7287	13.9252	13.9252	13.597	13.6095	13.7379	13.9832	14.0031	13.8036		+		PP2_CTRL	1.25246	0.0900837	-0.290893	-1.39166	2.16228	0.0069842	-0.502468	-2.53616	0.957795	0.262005	-0.220582	-1.06142	O75808	CAN15_HUMAN	CAPN15	Calpain-15
15.4029	15.121	15.512	15.6409	15.919	15.7419	15.4438	15.3793	15.0731	15.6832	15.3483	15.7571	+			SP600125_CTRL	1.38624	0.0480489	0.422003	1.74362	0.102535	0.873899	-0.0465352	-0.176798	0.663377	0.328194	0.250919	0.924496	O75817	POP7_HUMAN	POP7	Ribonuclease P protein subunit p20
15.8876	15.7615	15.8669	15.8598	15.8996	15.8151	15.8893	16.0894	15.8924	16.0074	15.9255	16.0029					0.158429	0.902908	0.0194553	0.133218	0.702235	0.356698	0.118313	0.66901	1.38283	0.315915	0.139923	0.950451	O75818	RPP40_HUMAN	RPP40	Ribonuclease P protein subunit p40
19.6152	19.5864	19.683	19.2405	19.4786	19.2868	18.9493	19.0047	19.0227	19.5133	19.5122	19.463		+		PP2_CTRL	1.69644	0.0568551	-0.292894	-1.64262	4.2112	0.00267677	-0.63597	-4.67019	1.78883	0.292946	-0.132025	-0.992022	O75821	EIF3G_HUMAN	EIF3G	Eukaryotic translation initiation factor 3 subunit G
19.8471	19.8368	19.7331	19.7549	19.4957	19.7423	19.568	19.6274	19.6094	19.4853	19.8255	19.7466		+		PP2_CTRL	0.701777	0.348929	-0.141364	-0.736756	2.14002	0.0477113	-0.204052	-1.45308	0.476881	0.576384	-0.119851	-0.573267	O75822	EIF3J_HUMAN	EIF3J	Eukaryotic translation initiation factor 3 subunit J
15.5222	15.5111	15.3467	15.7555	15.977	15.7836	16.5049	16.5868	16.5055	16.6662	16.2862	16.4145	+	+	+	IMA_CTRL;PP2_CTRL;SP600125_CTRL	1.86942	0.0310147	0.378706	1.99529	4.15819	0.00276423	1.07244	6.58278	2.86845	0.00805594	0.995634	4.42136	O75828	CBR3_HUMAN	CBR3	Carbonyl reductase [NADPH] 3
11.9416	11.8505	10.9576	10.619	13.5359	10.4965	12.3729	12.8825	12.0254	13.737	10.9641	11.6776		+		PP2_CTRL	0.0103697	0.981516	-0.0327803	-0.0287097	0.987338	0.0288329	0.843711	1.6853	0.240945	0.595954	0.542983	0.549235	O75829	CNMD_HUMAN	CNMD	Leukocyte cell-derived chemotaxin 1
18.3199	18.4649	18.2224	18.3482	18.1733	18.1962	18.4323	18.1234	18.426	18.2972	18.6665	18.3756					0.467467	0.558735	-0.0964616	-0.509575	0.0229259	0.972755	-0.0085036	-0.0379777	0.346041	0.659474	0.110695	0.47591	O75832	PSD10_HUMAN	PSMD10	26S proteasome non-ATPase regulatory subunit 10
16.6829	16.5985	16.7158	17.2012	17.1874	17.111	16.8391	16.737	16.8418	16.8053	16.7002	16.8814	+			SP600125_CTRL	3.43827	0.00697615	0.500799	3.45859	1.33706	0.168156	0.14027	0.940911	0.964626	0.405587	0.129903	0.796617	O75843	AP1G2_HUMAN	AP1G2	AP-1 complex subunit gamma-like 2
18.6145	18.5781	18.3517	18.6655	18.6298	18.7821	18.6962	18.6086	18.6558	18.0923	18.1395	18.522					0.878529	0.23451	0.177712	0.915106	0.73987	0.289908	0.138772	0.745969	0.762427	0.280472	-0.263454	-1.01731	O75844	FACE1_HUMAN	ZMPSTE24	CAAX prenyl protease 1 homolog
18.2048	18.3388	18.0947	17.2401	17.8278	17.3222	17.5522	17.5962	17.3182	18.0542	18.1148	17.8597	+	+		PP2_CTRL;SP600125_CTRL	1.72153	0.0154034	-0.749385	-2.52455	2.53801	0.00210901	-0.723904	-3.4236	0.9082	0.292093	-0.203174	-0.993946	O75865	TPC6A_HUMAN	TRAPPC6A	Trafficking protein particle complex subunit 6A
18.1645	18.004	17.9503	18.3966	18.0891	18.301	18.1001	18.1278	18.2085	17.8751	18.2805	18.1537					0.934944	0.173121	0.222637	1.05347	0.665924	0.413737	0.105893	0.615317	0.177405	0.824649	0.0635115	0.269193	O75874	IDHC_HUMAN	IDH1	Isocitrate dehydrogenase [NADP] cytoplasmic
15.7541	15.9397	15.8053	16.1026	16.4524	16.2533	16.1935	16.2728	16.3482	16.3359	15.8189	16.0074	+	+		PP2_CTRL;SP600125_CTRL	1.71162	0.0295358	0.436381	2.02566	2.45442	0.00685612	0.438478	2.56251	0.617344	0.374419	0.221068	0.847418	O75879	GATB_HUMAN	GATB	Glutamyl-tRNA(Gln) amidotransferase subunit B, mitochondrial
17.3875	17.5132	18.0127	17.3448	17.8412	17.4425	18.0858	18.4435	18.2788	17.7791	17.3777	17.5461		+		PP2_CTRL	0.144569	0.78677	-0.0949841	-0.276154	1.35909	0.015313	0.631549	1.9914	0.113828	0.864778	-0.070144	-0.216755	O75880	SCO1_HUMAN	SCO1	Protein SCO1 homolog, mitochondrial
12.9539	12.6446	13.1086	12.6359	12.8114	12.7249	12.7807	12.8015	12.769	13.0101	12.8061	13.4725					0.541053	0.356852	-0.178297	-0.726192	0.361911	0.544109	-0.118641	-0.501107	0.33336	0.577972	0.193832	0.57054	O75882	ATRN_HUMAN	ATRN	Attractin
17.4062	17.6342	17.3985	17.1509	16.9073	17.2786	17.615	17.5782	17.7973	17.5156	17.5649	17.5116					1.28941	0.064772	-0.367345	-1.57279	0.829334	0.185288	0.183899	0.906803	0.256405	0.813621	0.0510883	0.285064	O75884	RBBP9_HUMAN	RBBP9	Serine hydrolase RBBP9
15.5556	15.4015	15.7096	15.9384	15.9441	15.9057	15.3799	15.6316	15.6578	15.9513	15.9828	15.9561	+		+	IMA_CTRL;SP600125_CTRL	1.85181	0.0326177	0.373853	1.97055	0.00226375	0.997476	0.000870069	0.00385813	1.9853	0.049044	0.407859	2.15279	O75886	STAM2_HUMAN	STAM2	Signal transducing adapter molecule 2
15.6063	15.2902	15.5328	15.5842	15.4004	15.2651	15.0723	14.9535	14.6426	15.3238	14.8204	15.1089		+		PP2_CTRL	0.170098	0.803606	-0.0598456	-0.256903	1.67102	0.0102808	-0.586979	-2.25938	1.05688	0.14235	-0.392104	-1.42931	O75896	TUSC2_HUMAN	TUSC2	Tumor suppressor candidate 2
16.2355	16.2465	16.4298	16.1592	15.9503	16.3294	16.46	16.1083	16.068	16.3469	16.1887	16.2677					0.552	0.382088	-0.157628	-0.696109	0.262376	0.678259	-0.0917905	-0.383224	0.176316	0.872179	-0.0361633	-0.203368	O75907	DGAT1_HUMAN	DGAT1	Diacylglycerol O-acyltransferase 1
16.9757	16.7954	16.7937	17.2069	17.1064	17.0424	16.9314	16.8149	16.7957	16.7641	16.8886	17.1021					1.57259	0.076672	0.263648	1.48897	0.0348676	0.968359	-0.00760714	-0.0437718	0.212376	0.805778	0.063338	0.293622	O75909	CCNK_HUMAN	CCNK	Cyclin-K
18.0948	18.1077	18.2416	17.8632	17.6262	17.8337	18.3732	18.232	18.0821	17.9465	17.926	17.9165	+			SP600125_CTRL	1.87739	0.0314744	-0.373592	-1.98605	0.349746	0.644805	0.0810846	0.413181	1.98943	0.131308	-0.218353	-1.47775	O75915	PRAF3_HUMAN	ARL6IP5	PRA1 family protein 3
12.9427	12.5959	13.0071	12.5363	12.4716	12.5658	12.8557	12.6401	12.9953	12.5029	12.6864	12.784					1.16573	0.0879644	-0.324016	-1.4045	0.03763	0.951244	-0.0182254	-0.0689652	0.556479	0.431985	-0.190811	-0.757215	O75923	DYSF_HUMAN	DYSF	Dysferlin
12.7015	12.4844	13.1683	12.6671	12.783	12.8321	12.9856	13.0756	12.836	13.6555	13.2209	13.2749					0.0393035	0.945674	-0.0240151	-0.0780766	0.352326	0.456318	0.181005	0.577371	1.15578	0.0886197	0.599032	1.74275	O75925	PIAS1_HUMAN	PIAS1	E3 SUMO-protein ligase PIAS1
16.5584	16.4718	16.6995	16.594	16.7765	16.62	16.6221	16.6704	16.7709	16.7177	16.448	16.7069					0.424219	0.604039	0.0869465	0.463771	0.62996	0.40901	0.11124	0.619627	0.162252	0.858597	0.0476316	0.226438	O75928	PIAS2_HUMAN	PIAS2	E3 SUMO-protein ligase PIAS2
16.274	16.5314	16.1042	16.3265	16.5137	16.4273	16.6283	16.6277	16.7565	16.6465	16.7767	16.5857		+		PP2_CTRL	0.368454	0.561788	0.119324	0.50679	1.31075	0.0359456	0.367633	1.58891	1.26092	0.117375	0.3664	1.55012	O75934	SPF27_HUMAN	BCAS2	Pre-mRNA-splicing factor SPF27
16.3763	16.289	16.2491	16.4014	15.988	16.2409	16.1248	16.2576	16.1801	15.6428	16.3275	16.3054					0.306109	0.647829	-0.0947215	-0.41902	1.02387	0.277072	-0.117297	-0.762737	0.394813	0.512714	-0.212879	-0.64948	O75935	DCTN3_HUMAN	DCTN3	Dynactin subunit 3
17.9856	17.9102	18.0635	18.1351	18.5111	17.845	17.6884	17.7002	17.6277	17.729	18.1059	17.8817		+		PP2_CTRL	0.375845	0.476261	0.177259	0.595183	2.49774	0.0129978	-0.314351	-2.10098	0.27512	0.744419	-0.080918	-0.371088	O75937	DNJC8_HUMAN	DNAJC8	DnaJ homolog subfamily C member 8
18.0395	17.9264	17.8034	17.4635	17.4128	17.5028	17.5943	17.5466	17.6776	17.4522	18.2123	17.9101	+	+		PP2_CTRL;SP600125_CTRL	2.50164	0.01285	-0.463426	-2.67913	1.81168	0.0235518	-0.316906	-1.77861	0.100816	0.877759	-0.0649083	-0.195973	O75940	SPF30_HUMAN	SMNDC1	Survival of motor neuron-related-splicing factor 30
14.8651	14.8745	15.1547	15.2953	15.5417	15.4405	15.2545	15.3476	15.271	15.2169	15.2188	15.1447	+	+		PP2_CTRL;SP600125_CTRL	1.74776	0.0260407	0.461085	2.10633	1.51912	0.032737	0.326287	1.63779	1.09662	0.223591	0.228729	1.15478	O75943	RAD17_HUMAN	RAD17	Cell cycle checkpoint protein RAD17
18.7994	18.8931	18.4483	18.9363	18.5235	18.8565	19.3968	19.4751	19.4374	18.5294	19.4	19.3052		+		PP2_CTRL	0.114718	0.847247	0.0585175	0.20516	2.20557	0.00307084	0.722865	3.04658	0.521502	0.344054	0.364622	0.895404	O75947	ATP5H_HUMAN	ATP5PD	ATP synthase subunit d, mitochondrial
16.3809	16.3779	16.3811	16.852	17.0508	16.9945	16.9092	16.7923	16.8979	16.6868	16.5937	16.5377	+	+		PP2_CTRL;SP600125_CTRL	3.23289	0.00500187	0.585836	3.68005	3.70376	0.00204284	0.486533	3.54554	2.18551	0.114184	0.226141	1.57587	O75955	FLOT1_HUMAN	FLOT1	Flotillin-1
14.9739	14.8253	14.8624	14.6105	14.4706	14.5861	14.5581	14.749	14.7201	14.9752	14.8035	15.1297	+			SP600125_CTRL	2.22713	0.029191	-0.331483	-2.04516	1.33174	0.0830877	-0.211467	-1.2132	0.32417	0.718334	0.0822964	0.402907	O75962	TRIO_HUMAN	TRIO	Triple functional domain protein
19.3179	19.3607	19.7705	19.6221	19.8152	19.4378	20.0308	19.9669	20.014	19.8202	19.5979	19.6486		+		PP2_CTRL	0.322326	0.562724	0.142019	0.505767	1.63469	0.0127151	0.520864	2.12132	0.57587	0.407281	0.205877	0.79432	O75964	ATP5L_HUMAN	ATP5MG	ATP synthase subunit g, mitochondrial
14.393	14.1214	13.3688	11.5813	14.1153	12.3931	13.9348	13.9425	14.1709	13.8263	14.7115	13.507					0.715799	0.089772	-1.2645	-1.39347	0.0603365	0.906126	0.0549901	0.132198	0.0386668	0.944905	0.0538578	0.0940081	O75971	SNPC5_HUMAN	SNAPC5	snRNA-activating protein complex subunit 5
18.6679	19.0692	18.7886	19.7241	19.8187	19.864	18.0722	18.0286	18.3954	18.6889	19.0276	18.3813	+	+		PP2_CTRL;SP600125_CTRL	2.80111	0.00638655	0.960386	4.25338	1.82054	0.00696873	-0.676479	-2.54445	0.256257	0.686794	-0.142628	-0.443952	O75995	SASH3_HUMAN	SASH3	SAM and SH3 domain-containing protein 3
19.001	18.868	18.9948	18.4794	18.5215	18.4164	18.3048	18.455	18.2567	18.6125	18.5173	18.5482	+	+	+	IMA_CTRL;PP2_CTRL;SP600125_CTRL	3.09179	0.00817722	-0.48215	-3.15138	2.94801	0.00203825	-0.615763	-3.54317	2.80609	0.0311373	-0.395244	-2.60692	O76003	GLRX3_HUMAN	GLRX3	Glutaredoxin-3
19.884	19.8287	19.968	19.6399	19.6076	19.607	19.6378	19.6118	19.5746	19.5861	19.5826	19.5974	+	+	+	IMA_CTRL;PP2_CTRL;SP600125_CTRL	2.55607	0.0337923	-0.27544	-1.94065	2.51971	0.0159078	-0.285507	-1.97642	2.76801	0.0484943	-0.304869	-2.1661	O76021	RL1D1_HUMAN	RSL1D1	Ribosomal L1 domain-containing protein 1
15.711	12.5748	12.3558	11.9679	12.2957	15.3954	14.7637	14.6009	15.0525	11.4801	15.1085	15.0197					0.0747791	0.850565	-0.327523	-0.199896	0.504142	0.121668	1.2585	1.05599	0.0698528	0.884012	0.322221	0.188082	O76024	WFS1_HUMAN	WFS1	Wolframin
17.6913	17.535	17.5056	17.3684	17.3395	17.2953	17.2238	17.3764	17.2127	17.4568	17.3078	17.5565		+		PP2_CTRL	1.77633	0.0737924	-0.2429	-1.50492	1.76341	0.0271754	-0.306342	-1.71966	0.672531	0.46348	-0.136916	-0.711599	O76031	CLPX_HUMAN	CLPX	ATP-dependent Clp protease ATP-binding subunit clpX-like, mitochondrial
13.0309	12.6673	12.7464	12.6096	11.3511	11.4554	12.4909	12.8302	12.9358	11.7748	11.0035	13.0001	+			SP600125_CTRL	1.13559	0.0334743	-1.00954	-1.9486	0.13258	0.830278	-0.0625912	-0.228624	0.682949	0.178781	-0.888749	-1.28484	O76054	S14L2_HUMAN	SEC14L2	SEC14-like protein 2
14.0676	13.8978	14.4303	14.0796	14.1932	14.1189	14.7228	14.5393	14.461	14.4242	14.1376	14.2318		+		PP2_CTRL	0.00271745	0.997524	-0.00133514	-0.00512467	1.1875	0.0348114	0.442453	1.608	0.302576	0.658703	0.132619	0.476603	O76062	ERG24_HUMAN	TM7SF2	Delta(14)-sterol reductase TM7SF2
17.4714	17.5573	17.4817	17.406	17.5886	17.5175	17.3715	17.4328	17.3911	17.4015	17.3956	17.3818					0.00311475	0.998299	0.00056839	0.00356021	1.4933	0.253232	-0.105012	-0.792198	1.78857	0.361162	-0.110509	-0.865382	O76071	CIAO1_HUMAN	CIAO1	Probable cytosolic iron-sulfur protein assembly protein CIAO1
15.1593	15.2384	14.9793	15.6302	15.3905	15.7048	15.7636	15.9213	16.0754	15.254	15.3146	15.5396	+	+		PP2_CTRL;SP600125_CTRL	1.67614	0.0295205	0.449499	2.02546	2.59278	0.00191052	0.794417	3.64038	0.986396	0.232884	0.243746	1.12925	O76075	DFFB_HUMAN	DFFB	DNA fragmentation factor subunit beta
14.4696	14.2722	13.8914	13.3351	12.6803	12.8313	12.8785	12.7385	12.9288	13.5454	13.5722	13.7056	+	+	+	IMA_CTRL;PP2_CTRL;SP600125_CTRL	2.07587	0.00618003	-1.26215	-3.4987	2.79623	0.00241808	-1.36244	-4.88353	1.56931	0.0477973	-0.603324	-2.17977	O76080	ZFAN5_HUMAN	ZFAND5	AN1-type zinc finger protein 5
18.9249	18.9264	18.9266	18.7507	18.7685	18.7287	18.8957	18.8987	18.8638	18.8739	18.9739	18.8988					3.97855	0.0632156	-0.176647	-1.58417	1.62953	0.704794	-0.0398744	-0.358637	0.126892	0.953727	-0.0104027	-0.0799911	O76094	SRP72_HUMAN	SRP72	Signal recognition particle subunit SRP72
14.62	14.8448	14.2776	16.0371	15.2845	16.0515	15.17	15.4794	15.6782	14.7182	14.6011	15.1984	+	+		PP2_CTRL;SP600125_CTRL	1.79379	0.00868161	1.21021	3.00857	1.75238	0.00599354	0.861715	2.68028	0.4522	0.440514	0.25841	0.746558	O76095	JTB_HUMAN	JTB	Protein JTB
15.2795	15.2528	15.1002	16.7392	16.301	16.8315	14.8729	14.9353	14.7203	14.372	14.4792	15.1612	+	+		PP2_CTRL;SP600125_CTRL	2.91349	0.00436364	1.41307	5.17802	1.9111	0.0153006	-0.367987	-1.99098	0.999692	0.121599	-0.54004	-1.52815	O76096	CYTF_HUMAN	CST7	Cystatin-F
13.733	13.5804	12.401	13.7621	13.4558	14.0722	13.7564	13.9146	14.1404	13.8021	13.7169	13.7398					0.502442	0.221037	0.525206	0.943	0.735982	0.0675101	0.698997	1.3056	0.538891	0.29474	0.514825	0.986918	O77932	DXO_HUMAN	DXO	Decapping and exoribonuclease protein
14.4691	14.5307	14.7559	14.2604	14.7801	14.413	13.71	13.6824	13.5384	14.5757	14.0917	14.236		+		PP2_CTRL	0.221784	0.701053	-0.100706	-0.363373	3.1141	0.00265	-0.941597	-4.6585	0.780338	0.262307	-0.28407	-1.06055	O94759	TRPM2_HUMAN	TRPM2	Transient receptor potential cation channel subfamily M member 2
15.1797	15.1403	15.2277	14.4094	14.6094	14.6372	14.6969	14.726	14.6454	15.4934	14.7676	15.0645	+	+		PP2_CTRL;SP600125_CTRL	2.93663	0.00564049	-0.630542	-3.58099	3.85384	0.00193865	-0.493131	-3.66496	0.128042	0.851672	-0.0740636	-0.237237	O94761	RECQ4_HUMAN	RECQL4	ATP-dependent DNA helicase Q4
15.9915	15.8788	15.74	16.0944	16.0669	16.2152	15.8516	15.8925	15.7992	15.7349	15.7142	15.9763					1.3883	0.0927243	0.255419	1.37452	0.103525	0.910987	-0.0223169	-0.125668	0.215196	0.807681	-0.0615813	-0.29156	O94762	RECQ5_HUMAN	RECQL5	ATP-dependent DNA helicase Q5
15.8928	16.0099	15.9614	16.1072	16.0176	16.0694	15.5454	15.715	15.618	15.6853	16.0851	15.7035		+		PP2_CTRL	1.20889	0.324436	0.109981	0.770428	2.2737	0.0137798	-0.328582	-2.05709	0.410138	0.592188	-0.130074	-0.554198	O94763	RMP_HUMAN	URI1	Unconventional prefoldin RPB5 interactor 1
17.9193	17.6614	17.8507	17.7924	18.087	17.829	17.8591	17.4374	17.4824	17.4157	16.986	17.082			+	IMA_CTRL	0.312898	0.648255	0.0923227	0.418569	0.635399	0.212085	-0.217519	-0.85523	1.8945	0.0316422	-0.649237	-2.583	O94766	B3GA3_HUMAN	B3GAT3	Galactosylgalactosylxylosylprotein 3-beta-glucuronosyltransferase 3
14.5144	14.4438	14.5289	14.1951	14.1275	13.9899	14.0734	13.8612	13.9531	13.9794	13.6021	14.2105	+	+		PP2_CTRL;SP600125_CTRL	2.39608	0.0192005	-0.391493	-2.36039	2.87422	0.00266546	-0.533111	-3.19616	1.46279	0.0593447	-0.565022	-2.02325	O94768	ST17B_HUMAN	STK17B	Serine/threonine-protein kinase 17B
19.499	19.5033	19.5248	19.3088	19.2351	19.3183	19.3349	19.3625	19.3032	19.4459	19.4552	19.6142	+	+		PP2_CTRL;SP600125_CTRL	2.89238	0.0486288	-0.221646	-1.73883	3.1277	0.0457243	-0.17549	-1.4762	0.0239023	0.986019	-0.00394503	-0.02542	O94776	MTA2_HUMAN	MTA2	Metastasis-associated protein MTA2
15.5424	15.2688	15.2387	15.153	15.248	15.1268	14.7992	14.9363	15.0281	15.7722	15.2658	15.3757		+		PP2_CTRL	0.775932	0.266737	-0.174061	-0.85585	1.66421	0.0158762	-0.428778	-1.97323	0.266862	0.699517	0.121256	0.430555	O94782	UBP1_HUMAN	USP1	Ubiquitin carboxyl-terminal hydrolase 1
17.6784	17.6809	17.6099	17.9636	17.8597	17.9444	17.1059	17.0781	17.092	17.3579	17.4079	17.4895	+	+		PP2_CTRL;SP600125_CTRL	2.59716	0.0354974	0.266185	1.90805	4.67017	0.00243678	-0.564385	-4.52972	2.21712	0.102432	-0.237982	-1.64287	O94804	STK10_HUMAN	STK10	Serine/threonine-protein kinase 10
14.5387	14.3046	14.5123	14.2704	14.5126	14.4617	14.602	14.534	14.6065	14.6988	14.3917	14.7313					0.130061	0.86402	-0.0369924	-0.180895	0.764089	0.305291	0.128942	0.725811	0.520629	0.494848	0.155385	0.672341	O94806	KPCD3_HUMAN	PRKD3	Serine/threonine-protein kinase D3
14.0595	14.1607	14.2645	14.3833	14.6903	14.0652	14.8887	14.2629	14.7625	13.3258	14.5925	11.2736		+		PP2_CTRL	0.501745	0.337196	0.218006	0.751999	1.12023	0.0360025	0.476487	1.58813	0.494118	0.275891	-1.09759	-1.02695	O94817	ATG12_HUMAN	ATG12	Ubiquitin-like protein ATG12
13.4975	13.0111	13.6324	14.1173	14.1702	14.1696	13.7002	13.985	13.8197	13.3559	13.3273	13.829	+	+		PP2_CTRL;SP600125_CTRL	1.81893	0.0130978	0.771983	2.6667	1.03661	0.0445334	0.454565	1.48575	0.190037	0.75805	0.123693	0.35428	O94819	KBTBB_HUMAN	KBTBD11	Kelch repeat and BTB domain-containing protein 11
15.924	15.9457	15.9764	16.022	16.0977	15.9605	15.4558	15.5151	15.4547	15.6497	15.5705	15.611		+	+	IMA_CTRL;PP2_CTRL	0.853158	0.520526	0.0779966	0.547424	4.33393	0.00194133	-0.473553	-3.78593	3.60447	0.0294261	-0.338337	-2.65486	O94822	LTN1_HUMAN	LTN1	E3 ubiquitin-protein ligase listerin
18.4399	18.4792	18.3298	18.5777	18.5563	18.6562	18.8756	18.8167	18.7644	18.3185	18.4704	18.5662		+		PP2_CTRL	1.53901	0.135553	0.180428	1.17113	2.73053	0.00684882	0.402592	2.59651	0.156359	0.880591	0.0354322	0.191692	O94826	TOM70_HUMAN	TOMM70	Mitochondrial import receptor subunit TOM70
14.5006	14.328	14.4287	14.529	14.0534	14.6039	14.6095	14.8298	14.8278	14.5112	14.3557	14.5747		+		PP2_CTRL	0.0449931	0.940215	-0.023639	-0.0845759	1.71875	0.0232414	0.336655	1.78501	0.304672	0.771428	0.0614414	0.33741	O94829	IPO13_HUMAN	IPO13	Importin-13
17.035	17.0448	17.0521	16.7703	16.8176	16.8062	16.5479	16.4723	16.6841	16.6459	16.87	16.6848	+	+		PP2_CTRL;SP600125_CTRL	4.0802	0.025167	-0.245964	-2.13695	2.80506	0.00363247	-0.475857	-2.93414	1.9588	0.0769971	-0.31041	-1.83351	O94830	DDHD2_HUMAN	DDHD2	Phospholipase DDHD2
16.7756	16.8225	16.679	16.6896	16.6114	16.7049	16.7687	16.9733	16.9013	16.5263	17.0886	16.8855					0.817849	0.473941	-0.0904427	-0.598139	0.766221	0.324442	0.122046	0.704184	0.165107	0.818818	0.0744076	0.275859	O94842	TOX4_HUMAN	TOX4	TOX high mobility group box family member 4
13.3842	12.7994	13.6238	13.5589	13.6816	13.5432	12.8698	13.4965	13.4831	13.2159	13.2535	13.3117					0.583666	0.225555	0.325452	0.933284	0.0144815	0.976371	0.0140171	0.0333397	0.0117438	0.985893	-0.00876776	-0.0253099	O94854	K0754_HUMAN	MACF1	Microtubule-actin cross-linking factor 1, isoforms 6/7
15.0271	15.1986	15.0788	14.9663	14.9311	15.008	14.8984	15.0301	15.0139	14.8412	14.7201	14.941					1.12824	0.266743	-0.133028	-0.85576	0.855468	0.302397	-0.120694	-0.728963	1.51432	0.132365	-0.267398	-1.4724	O94855	SC24D_HUMAN	SEC24D	Protein transport protein Sec24D
15.7375	15.9351	15.7251	16.0791	16.1968	15.9607	16.2228	16.2685	16.3319	16.5546	16.1062	16.3173		+	+	IMA_CTRL;PP2_CTRL	1.35717	0.0860922	0.279643	1.42463	2.49747	0.00589307	0.475173	2.71496	1.64325	0.0495927	0.526811	2.13894	O94864	ST65G_HUMAN	SUPT7L	STAGA complex 65 subunit gamma
13.781	13.9081	13.3139	14.3663	14.5477	14.3292	13.9421	13.9364	14.1843	14.3364	14.3239	14.3687	+		+	IMA_CTRL;SP600125_CTRL	1.74559	0.0155004	0.746684	2.54975	0.825617	0.0895662	0.353212	1.18425	1.69183	0.0365368	0.675297	2.402	O94868	FCSD2_HUMAN	FCHSD2	F-BAR and double SH3 domains protein 2
17.8396	17.7909	17.9107	18.0906	17.9942	18.085	17.9588	17.9211	17.918	17.6685	17.6058	17.7087					1.95926	0.0857983	0.209489	1.42749	1.08229	0.40484	0.0855567	0.623758	1.81205	0.181995	-0.186069	-1.27542	O94874	UFL1_HUMAN	UFL1	E3 UFM1-protein ligase 1
14.2064	14.1425	14.4263	11.7192	13.2781	13.0305	14.0899	14.0922	14.3059	14.3331	15.0808	14.8613	+			SP600125_CTRL	1.49162	0.0128989	-1.58246	-2.6765	0.356038	0.601876	-0.095713	-0.451719	0.985004	0.131144	0.499992	1.47946	O94875	SRBS2_HUMAN	SORBS2	Sorbin and SH3 domain-containing protein 2
17.4228	17.3034	17.4285	17.4738	17.5125	17.5668	17.5729	17.6694	17.7015	17.5361	17.5808	17.6939		+		PP2_CTRL	1.27414	0.246283	0.132795	0.891902	2.02522	0.0290007	0.263024	1.68409	1.61036	0.161873	0.218722	1.34849	O94880	PHF14_HUMAN	PHF14	PHD finger protein 14
17.4011	17.4376	17.7726	18.0289	18.2112	17.8653	17.6348	17.4352	17.4141	17.3913	17.5469	17.637	+			SP600125_CTRL	1.49013	0.0332468	0.498019	1.95476	0.111648	0.872598	-0.0423946	-0.178465	0.0293384	0.971286	-0.012064	-0.0506268	O94886	CSCL1_HUMAN	TMEM63A	CSC1-like protein 1
17.9131	17.8361	17.8675	18.1556	18.0233	18.0685	18.027	18.044	18.0415	17.8595	18.248	18.1167					2.02933	0.0821627	0.210262	1.45219	2.70261	0.0612805	0.165291	1.34392	0.805522	0.322188	0.20254	0.936497	O94888	UBXN7_HUMAN	UBXN7	UBX domain-containing protein 7
14.2976	13.9928	14.5433	13.3738	13.6216	13.5913	13.2829	13.9521	13.6701	13.5917	13.282	13.4531	+	+	+	IMA_CTRL;PP2_CTRL;SP600125_CTRL	1.87184	0.0126323	-0.748968	-2.70087	1.20396	0.021269	-0.642832	-1.83176	1.99017	0.0213448	-0.835593	-2.95598	O94889	KLH18_HUMAN	KLHL18	Kelch-like protein 18
13.989	14.0344	13.8413	13.6451	12.9251	13.3893	12.1575	12.7985	12.885	12.8838	12.1761	12.8225	+	+	+	IMA_CTRL;PP2_CTRL;SP600125_CTRL	1.35735	0.0311176	-0.635073	-1.99301	2.31999	0.00196273	-1.34124	-3.98299	2.32377	0.00992079	-1.32742	-3.97739	O94900	TOX_HUMAN	TOX	Thymocyte selection-associated high mobility group box protein TOX
15.1018	15.1557	14.7884	15.2598	15.0001	15.5474	15.278	15.2053	15.1952	15.1469	14.936	15.3337					0.579414	0.264625	0.253784	0.859746	0.832503	0.155592	0.210843	0.969619	0.311015	0.661912	0.123561	0.471243	O94901	SUN1_HUMAN	SUN1	SUN domain-containing protein 1
19.6682	19.7627	19.8115	19.7668	19.8904	19.9717	19.8844	19.9155	20.025	19.9583	19.9429	19.9227					0.817799	0.342736	0.128806	0.744838	1.49975	0.0831892	0.19413	1.2141	1.95765	0.161119	0.193838	1.35261	O94903	PLPHP_HUMAN	PLPBP	Pyridoxal phosphate homeostasis protein
18.4451	18.3008	18.6273	18.4867	18.4941	18.6774	18.9569	18.9332	18.9164	18.6332	18.2989	18.738		+		PP2_CTRL	0.348097	0.622316	0.0949866	0.44552	2.13112	0.00793788	0.477746	2.44747	0.239748	0.739563	0.0989469	0.376749	O94905	ERLN2_HUMAN	ERLIN2	Erlin-2
18.6067	18.6738	18.4791	18.5087	18.3778	18.514	18.8692	18.8915	18.8944	18.5556	18.6235	18.691		+		PP2_CTRL	0.760007	0.383791	-0.119701	-0.694176	2.17843	0.0191364	0.298473	1.8929	0.205432	0.864005	0.0367966	0.217461	O94906	PRP6_HUMAN	PRPF6	Pre-mRNA-processing factor 6
12.0539	12.0705	12.9099	11.6277	12.5515	10.5049	12.2497	11.6819	10.4432	10.9584	10.7563	11.9744					0.525464	0.179857	-0.783383	-1.03657	0.665897	0.0748746	-0.886538	-1.26	1.11309	0.0651003	-1.11506	-1.95251	O94910	AGRL1_HUMAN	ADGRL1	Adhesion G protein-coupled receptor L1
16.7899	16.7303	16.7097	16.922	16.9556	17.0136	16.8148	16.935	16.8922	16.9951	16.7623	17.0396					2.44428	0.0591961	0.22045	1.62119	1.49248	0.158164	0.137393	0.963331	0.992811	0.290966	0.189037	0.99867	O94913	PCF11_HUMAN	PCF11	Pre-mRNA cleavage complex 2 protein Pcf11
16.703	16.6553	16.6555	16.7028	16.7092	16.6133	16.3486	16.4083	16.4969	16.4283	16.5456	16.6474		+		PP2_CTRL	0.0374409	0.981553	0.00384013	0.0284918	2.27867	0.025957	-0.253311	-1.73617	0.937267	0.408732	-0.130826	-0.791587	O94915	FRYL_HUMAN	FRYL	Protein furry homolog-like
13.2223	12.8817	13.8254	12.1797	11.2539	12.5727	12.7594	12.4515	12.5608	12.8229	12.6253	12.7101	+	+		PP2_CTRL;SP600125_CTRL	1.28158	0.0210479	-1.30768	-2.26045	1.16508	0.0209399	-0.719229	-1.84285	0.981896	0.117936	-0.590342	-1.54619	O94916	NFAT5_HUMAN	NFAT5	Nuclear factor of activated T-cells 5
17.0212	16.8234	16.9931	16.3943	16.6789	16.4113	16.5533	16.487	16.244	16.5562	16.3632	16.3016	+	+	+	IMA_CTRL;PP2_CTRL;SP600125_CTRL	1.81585	0.0250814	-0.451068	-2.13823	1.99946	0.00796932	-0.5178	-2.43664	2.26573	0.0278726	-0.538881	-2.7153	O94919	ENDD1_HUMAN	ENDOD1	Endonuclease domain-containing 1 protein
13.1524	12.7945	13.3087	13.522	14.4352	14.0175	13.1443	14.0787	14.2306	12.1423	13.3938	13.7642	+	+		PP2_CTRL;SP600125_CTRL	1.38776	0.0214759	0.906349	2.23969	0.919568	0.0387284	0.732664	1.55175	0.00956718	0.986343	0.0149275	0.024322	O94921	CDK14_HUMAN	CDK14	Cyclin-dependent kinase 14
11.3905	10.9939	12.2235	12.0493	12.7652	11.8486	12.0248	11.5271	11.1044	11.4421	12.3437	12.8092					0.681717	0.121266	0.685038	1.23026	0.0118151	0.979326	0.0160888	0.02928	0.540979	0.272504	0.662354	1.03385	O94923	GLCE_HUMAN	GLCE	D-glucuronyl C5-epimerase
17.742	17.6563	17.5526	17.033	17.2445	17.0819	17.5752	17.6401	17.4947	17.6504	17.546	17.5878	+			SP600125_CTRL	2.48981	0.0105107	-0.530474	-2.88063	0.509344	0.574353	-0.0802784	-0.474937	0.371651	0.767505	-0.0555312	-0.34158	O94925	GLSK_HUMAN	GLS	Glutaminase kidney isoform, mitochondrial
16.1146	16.1066	15.8724	16.0232	15.7636	16.0729	16.1	16.1312	16.2337	15.7725	15.7781	16.1066					0.247683	0.720101	-0.0779362	-0.347111	0.625095	0.371509	0.123797	0.654636	0.461724	0.542362	-0.145409	-0.616017	O94927	HAUS5_HUMAN	HAUS5	HAUS augmin-like complex subunit 5
14.207	13.9246	14.0805	13.6146	13.7612	13.7919	13.6411	13.7132	13.5499	13.5497	13.5628	13.7156	+	+	+	IMA_CTRL;PP2_CTRL;SP600125_CTRL	1.62032	0.0469329	-0.348127	-1.75568	2.00584	0.0106351	-0.435993	-2.24356	2.04172	0.0390845	-0.461321	-2.33616	O94941	RNF37_HUMAN	UBOX5	RING finger protein 37
15.0103	14.8174	14.8022	13.9551	15.3054	13.939	14.3316	13.8014	14.4879	14.6576	14.5746	14.9526		+		PP2_CTRL	0.44805	0.267165	-0.476755	-0.854838	1.42744	0.0130091	-0.669632	-2.10393	0.486091	0.522356	-0.148358	-0.637259	O94952	FBX21_HUMAN	FBXO21	F-box only protein 21
16.3093	16.5128	16.8396	16.2771	15.9638	16.5446	15.4329	15.4522	15.4495	16.1316	16.591	16.4301		+		PP2_CTRL	0.569357	0.247021	-0.292079	-0.890261	2.69934	0.0021501	-1.10904	-4.35645	0.342867	0.589743	-0.169689	-0.556587	O94953	KDM4B_HUMAN	KDM4B	Lysine-specific demethylase 4B
13.8238	13.5413	13.5555	13.0184	13.0901	13.3957	12.9114	13.0585	12.9692	13.9897	13.7077	13.8125	+	+		PP2_CTRL;SP600125_CTRL	1.48107	0.0355863	-0.472146	-1.90583	2.54298	0.00228352	-0.660487	-3.27998	0.72941	0.35258	0.196445	0.879553	O94964	MTCL2_HUMAN	MTCL2	Microtubule cross-linking factor 2
16.1928	16.122	16.0517	16.6262	16.7209	16.6649	16.4218	16.5097	16.5818	16.4897	16.3192	16.4178	+	+		PP2_CTRL;SP600125_CTRL	3.43616	0.00497398	0.548517	3.67815	2.46414	0.00876971	0.38227	2.36522	1.95844	0.088143	0.286739	1.74811	O94966	UBP19_HUMAN	USP19	Ubiquitin carboxyl-terminal hydrolase 19
14.4704	14.5227	14.5005	14.5039	14.5806	14.4466	14.3942	14.3359	14.4019	14.4991	14.4696	14.6779					0.108422	0.938008	0.0125109	0.0882958	2.02432	0.159968	-0.120538	-0.958462	0.311577	0.797048	0.0509755	0.305584	O94967	WDR47_HUMAN	WDR47	WD repeat-containing protein 47
16.8052	16.8068	16.8005	16.4718	16.5434	16.6249	16.5821	16.6543	16.7247	16.8817	16.8365	16.8805	+			SP600125_CTRL	2.3614	0.0440724	-0.257507	-1.78481	1.66316	0.118377	-0.150506	-1.06588	1.84242	0.605098	0.0620651	0.53974	O94973	AP2A2_HUMAN	AP2A2	AP-2 complex subunit alpha-2
19.3112	19.3307	19.3683	19.5972	19.6139	19.563	19.2721	19.1517	19.289	19.2339	19.4305	19.2012	+			SP600125_CTRL	3.46137	0.0270905	0.254601	2.07894	1.00368	0.349509	-0.0991592	-0.677551	0.261231	0.817657	-0.0481923	-0.277717	O94979	SC31A_HUMAN	SEC31A	Protein transport protein Sec31A
14.5698	14.7235	11.9369	14.6209	12.4039	14.5361	14.2626	14.6029	14.3624	12.6221	14.2414	14.449					0.0320682	0.938342	0.110227	0.0875337	0.296834	0.366374	0.665916	0.659345	0.00841285	0.986458	0.0274509	0.0234023	O94985	CSTN1_HUMAN	CLSTN1	Calsyntenin-1
13.2337	13.0348	12.8577	13.2952	13.2372	13.2653	13.1806	13.4084	13.5724	14.1863	13.3885	13.7017					0.953183	0.168036	0.223788	1.06623	1.03112	0.0617523	0.345064	1.3419	1.31026	0.0599119	0.716762	2.01204	O94986	CE152_HUMAN	CEP152	Centrosomal protein of 152 kDa
15.8941	15.8118	15.8239	15.6449	16.342	15.7325	15.3199	15.2819	15.2432	16.1768	16.56	15.7377		+		PP2_CTRL	0.103027	0.852011	0.0632156	0.197091	4.10978	0.00189624	-0.561565	-4.19432	0.588526	0.325554	0.314916	0.929137	O94992	HEXI1_HUMAN	HEXIM1	Protein HEXIM1
14.3321	14.3723	14.4694	14.5872	14.4251	14.4122	14.6819	15.2208	14.6881	14.1425	14.4871	14.5968		+		PP2_CTRL	0.529291	0.575414	0.0835695	0.492988	1.2114	0.0305176	0.472338	1.66773	0.0418134	0.959027	0.0175336	0.0722092	O95059	RPP14_HUMAN	RPP14	Ribonuclease P protein subunit p14
15.342	15.1859	15.2805	16.24	15.7159	16.2092	15.1579	15.2812	14.8926	15.2383	14.9254	15.1899	+			SP600125_CTRL	1.9556	0.0108588	0.785576	2.84885	0.573286	0.318293	-0.158882	-0.711421	0.637138	0.449081	-0.151601	-0.731275	O95067	CCNB2_HUMAN	CCNB2	G2/mitotic-specific cyclin-B2
12.8838	12.6914	12.3291	13.7477	13.2356	14.0147	12.7002	12.7114	13.1315	12.8768	12.7706	12.2558	+			SP600125_CTRL	1.67214	0.0125484	1.03126	2.71012	0.420592	0.352193	0.212965	0.674267	0.000422756	0.999858	-0.000326157	-0.00092812	O95070	YIF1A_HUMAN	YIF1A	Protein YIF1A
19.8853	19.8664	19.8031	19.4036	19.3771	19.4175	19.5657	19.487	19.6288	19.7075	19.6417	19.6832	+	+		PP2_CTRL;SP600125_CTRL	4.09343	0.00624872	-0.452209	-3.54537	2.42846	0.016109	-0.29108	-1.96701	2.28501	0.168451	-0.174126	-1.32489	O95071	UBR5_HUMAN	UBR5	E3 ubiquitin-protein ligase UBR5
15.6211	15.7072	15.3816	15.2092	15.0073	15.2628	15.1627	15.3875	15.202	15.4036	15.6492	15.4822	+	+		PP2_CTRL;SP600125_CTRL	1.52015	0.0411518	-0.410256	-1.8261	1.25331	0.0476285	-0.319234	-1.45394	0.183067	0.829169	-0.0583076	-0.263386	O95081	AGFG2_HUMAN	AGFG2	Arf-GAP domain and FG repeat-containing protein 2
17.7292	17.5424	17.8841	17.9715	17.9997	17.8707	17.7222	17.6503	17.7809	17.6187	17.8871	17.7917					1.00989	0.15367	0.228726	1.10882	0.00239932	0.997422	-0.000776927	-0.00377584	0.138375	0.868683	0.047252	0.208869	O95104	SCAF4_HUMAN	SCAF4	SR-related and CTD-associated factor 4
13.4001	13.5947	11.5181	14.5048	13.8825	14.2962	14.3418	14.4894	14.5327	11.5779	14.0545	14.4905	+	+		PP2_CTRL;SP600125_CTRL	0.946912	0.0457162	1.39021	1.76665	1.1441	0.0128626	1.61698	2.11466	0.18199	0.690966	0.536653	0.438813	O95125	ZN202_HUMAN	ZNF202	Zinc finger protein 202
16.5779	16.6657	16.5691	16.6561	16.3671	15.9157	16.7702	16.6867	17.0907	16.9743	16.533	17.0971					0.598829	0.233292	-0.291241	-0.916854	0.900175	0.114397	0.244973	1.07946	0.690475	0.308453	0.263945	0.963188	O95139	NDUB6_HUMAN	NDUFB6	NADH dehydrogenase [ubiquinone] 1 beta subcomplex subunit 6
15.914	15.8948	15.8124	16.3229	16.3655	16.3584	16.4314	16.6238	16.6368	16.3453	16.1831	16.2716	+	+	+	IMA_CTRL;PP2_CTRL;SP600125_CTRL	3.82711	0.00612329	0.475192	3.55096	3.1486	0.00195969	0.690255	3.98217	2.65444	0.0333611	0.392949	2.5141	O95140	MFN2_HUMAN	MFN2	Mitofusin-2
15.9898	15.9304	15.2793	16.1436	15.8937	15.9552	15.6668	15.6544	15.8817	15.9911	16.1351	16.2635					0.47888	0.318602	0.264309	0.778151	0.00155661	0.997709	0.00114123	0.00336418	0.757559	0.22078	0.396734	1.16419	O95149	SPN1_HUMAN	SNUPN	Snurportin-1
15.622	14.6407	12.1681	11.7193	12.6904	15.1266	15.4597	14.7062	14.9875	15.1179	16.1191	16.0254					0.26729	0.448403	-0.96487	-0.625215	0.360018	0.255677	0.907533	0.788592	0.680262	0.156827	1.61054	1.36947	O95153	RIMB1_HUMAN	TSPOAP1	Peripheral-type benzodiazepine receptor-associated protein 1
15.738	15.7367	15.9099	15.9876	15.9049	16.0761	15.7723	15.8815	15.8357	15.9631	15.7566	16.0011					1.20676	0.154383	0.194681	1.1073	0.20587	0.846364	0.0349541	0.211047	0.516194	0.575913	0.112066	0.573933	O95155	UBE4B_HUMAN	UBE4B	Ubiquitin conjugation factor E4 B
16.0245	16.089	15.6576	16.2723	15.9541	16.27	15.8335	15.9664	16.1729	15.6532	15.4862	15.6563					0.638005	0.246332	0.241736	0.89232	0.150353	0.809777	0.067235	0.25208	1.04908	0.168563	-0.325157	-1.32384	O95159	ZFPL1_HUMAN	ZFPL1	Zinc finger protein-like 1
15.8041	15.7819	15.7111	15.8684	15.8317	15.829	15.8082	15.7633	15.9236	15.4974	15.7002	15.6442					1.18073	0.479354	0.077322	0.591199	0.524284	0.630853	0.0660013	0.424842	1.07018	0.335972	-0.151789	-0.910741	O95163	ELP1_HUMAN	ELP1	Elongator complex protein 1
13.4339	12.8395	13.8593	12.7021	13.1	13.0398	13.9247	13.8676	13.9405	13.8205	13.6715	13.9693					0.600956	0.184995	-0.430319	-1.02312	0.8342	0.0611873	0.53335	1.34499	0.65012	0.251001	0.442853	1.08553	O95164	UBL3_HUMAN	UBL3	Ubiquitin-like protein 3
16.6766	16.5074	16.6934	16.8186	16.446	16.8295	16.451	15.8614	15.9025	16.3509	16.8593	17.027		+		PP2_CTRL	0.199498	0.761454	0.0722065	0.301676	1.30411	0.0206469	-0.554169	-1.85279	0.220765	0.733047	0.119911	0.38461	O95167	NDUA3_HUMAN	NDUFA3	NADH dehydrogenase [ubiquinone] 1 alpha subcomplex subunit 3
18.0842	17.9876	18.3031	18.5505	18.3329	18.5571	18.5572	18.6424	18.5789	18.4175	18.1093	18.4019		+		PP2_CTRL	1.39306	0.0590566	0.355178	1.62254	2.07406	0.0084544	0.467852	2.37768	0.603629	0.415181	0.184562	0.778839	O95168	NDUB4_HUMAN	NDUFB4	NADH dehydrogenase [ubiquinone] 1 beta subcomplex subunit 4
17.6422	17.7283	17.5383	17.6948	17.3621	17.5519	17.8917	17.7559	17.6993	17.546	18.0135	18.0782					0.378605	0.595267	-0.100005	-0.474161	0.857026	0.23735	0.14606	0.814989	0.618801	0.353017	0.242977	0.878915	O95169	NDUB8_HUMAN	NDUFB8	NADH dehydrogenase [ubiquinone] 1 beta subcomplex subunit 8, mitochondrial
16.0742	16.2587	16.2442	16.2805	16.2658	16.3488	16.1753	16.3157	16.3858	16.5013	16.7195	16.5841			+	IMA_CTRL	0.755274	0.429982	0.106006	0.64437	0.510933	0.500484	0.0999025	0.538055	2.03396	0.0475327	0.409266	2.18959	O95182	NDUA7_HUMAN	NDUFA7	NADH dehydrogenase [ubiquinone] 1 alpha subcomplex subunit 7
17.2771	16.5686	17.5427	16.5872	16.7912	17.2833	17.2389	16.9568	16.89	17.5772	17.1044	17.1687					0.272254	0.53653	-0.242264	-0.530508	0.118698	0.814205	-0.100943	-0.246347	0.179359	0.752098	0.153914	0.361094	O95183	VAMP5_HUMAN	VAMP5	Vesicle-associated membrane protein 5
17.616	17.7081	17.9903	18.1868	18.3837	18.2317	17.6043	17.1556	17.3802	18.1702	17.289	17.122	+	+		PP2_CTRL;SP600125_CTRL	1.75353	0.023578	0.495967	2.18118	1.07194	0.049596	-0.39139	-1.44095	0.286723	0.595103	-0.244403	-0.550343	O95197	RTN3_HUMAN	RTN3	Reticulon-3
14.6585	14.7066	15.2531	15.6051	15.7798	15.7363	15.2668	15.1105	15.3746	15.2732	15.2834	14.888	+			SP600125_CTRL	1.86971	0.0116134	0.834276	2.80159	0.85433	0.0788571	0.377843	1.2367	0.524651	0.384126	0.275443	0.832473	O95199	RCBT2_HUMAN	RCBTB2	RCC1 and BTB domain-containing protein 2
18.4317	18.453	18.4525	18.4401	18.4201	18.3636	18.9109	18.928	18.9599	18.5122	18.4622	18.7294		+		PP2_CTRL	0.723366	0.758486	-0.037845	-0.305349	5.15936	0.00189964	0.487181	4.19988	0.673995	0.496355	0.122182	0.67021	O95202	LETM1_HUMAN	LETM1	Mitochondrial proton/calcium exchanger protein
13.808	13.8956	13.7679	12.5615	11.3043	12.3389	12.719	13.1107	12.8992	13.7039	13.0959	13.0684	+	+		PP2_CTRL;SP600125_CTRL	1.96941	0.00565035	-1.75562	-3.58901	2.8069	0.00202098	-0.914235	-4.16836	1.1917	0.0910306	-0.534446	-1.71949	O95210	STBD1_HUMAN	STBD1	Starch-binding domain-containing protein 1
14.8978	14.4034	14.9282	12.1717	12.873	12.2675	14.4154	14.1975	14.1882	14.0277	13.7175	14.3531	+	+		PP2_CTRL;SP600125_CTRL	2.93962	0.00361062	-2.30571	-6.10457	1.20565	0.0305427	-0.476072	-1.66708	1.32886	0.0586005	-0.710374	-2.02857	O95214	LERL1_HUMAN	LEPROTL1	Leptin receptor overlapping transcript-like 1
18.2545	18.2397	18.2197	18.0561	17.8984	17.9766	18.0188	17.9884	18.1068	17.9804	18.5127	18.1579	+	+		PP2_CTRL;SP600125_CTRL	2.30047	0.0443747	-0.260921	-1.77945	2.24992	0.0472205	-0.200002	-1.46078	0.0457338	0.952867	-0.0209751	-0.0816766	O95218	ZRAB2_HUMAN	ZRANB2	Zinc finger Ran-binding domain-containing protein 2
15.5094	15.3628	15.562	15.7668	15.8258	15.9654	15.8544	15.9469	15.8496	16.3136	15.9881	16.1254	+	+	+	IMA_CTRL;PP2_CTRL;SP600125_CTRL	1.95618	0.0294386	0.374573	2.03829	2.41352	0.00807588	0.405567	2.42155	2.39842	0.0191278	0.664304	3.1396	O95219	SNX4_HUMAN	SNX4	Sorting nexin-4
15.5486	15.4518	14.947	15.019	14.4909	14.9285	14.9549	14.9298	14.9631	15.3091	15.2993	15.4121					0.950311	0.0828863	-0.503031	-1.44669	0.91663	0.0713264	-0.36658	-1.27834	0.0437379	0.951719	0.0243476	0.0839708	O95229	ZWINT_HUMAN	ZWINT	ZW10 interactor
18.6244	18.5487	18.7302	18.6691	18.7596	18.8142	18.7692	18.7554	18.6342	18.6755	18.7084	18.6367					0.772048	0.400913	0.11318	0.675599	0.556118	0.537172	0.0851714	0.50733	0.278176	0.840793	0.0391356	0.249979	O95232	LC7L3_HUMAN	LUC7L3	Luc7-like protein 3
13.9839	13.9373	13.8903	14.1253	14.0613	14.1132	14.3227	14.2442	14.0321	14.4732	13.9005	14.0843					2.08664	0.123982	0.162782	1.22032	1.35025	0.0572064	0.262526	1.37524	0.559056	0.406636	0.215497	0.795286	O95235	KI20A_HUMAN	KIF20A	Kinesin-like protein KIF20A
14.2334	13.8999	14.0591	14.781	14.6677	14.8812	14.2209	13.9719	13.9328	14.5886	14.4113	14.5641	+		+	IMA_CTRL;SP600125_CTRL	2.47062	0.0076185	0.712503	3.3234	0.0584289	0.931819	-0.0222826	-0.0960546	1.83295	0.0486846	0.457202	2.1653	O95236	APOL3_HUMAN	APOL3	Apolipoprotein L3
15.611	15.6629	15.5761	15.9122	15.8598	15.9479	15.6233	15.7702	15.6386	15.7688	15.5588	15.7114	+			SP600125_CTRL	2.89299	0.0252508	0.289955	2.13327	0.500279	0.663214	0.0607001	0.396711	0.394015	0.739821	0.0630156	0.376123	O95239	KIF4A_HUMAN	KIF4A	Chromosome-associated kinesin KIF4A
16.8358	16.8526	16.9269	17.3197	17.4086	17.26	17.2879	17.2009	17.4348	17.3851	17.2148	17.2651	+	+	+	IMA_CTRL;PP2_CTRL;SP600125_CTRL	3.05399	0.00840181	0.457663	3.02173	2.38723	0.00710523	0.436133	2.50971	2.70786	0.0306936	0.416597	2.64067	O95243	MBD4_HUMAN	MBD4	Methyl-CpG-binding domain protein 4
14.8078	14.8554	14.8284	15.5736	15.6116	15.5453	14.9961	14.9658	15.0986	15.0159	15.1517	15.1745	+			SP600125_CTRL	5.22224	0.0033719	0.746306	6.0364	1.95387	0.0634133	0.18967	1.33118	2.27881	0.0731852	0.283492	1.87288	O95248	MTMR5_HUMAN	SBF1	Myotubularin-related protein 5
16.197	16.1237	16.2564	16.805	16.9758	17.012	16.2824	15.9336	16.1397	16.5179	15.9789	16.3165	+			SP600125_CTRL	3.23649	0.00631579	0.738575	4.23337	0.273528	0.709835	-0.0738433	-0.354546	0.185659	0.800021	0.078721	0.300635	O95249	GOSR1_HUMAN	GOSR1	Golgi SNAP receptor complex member 1
15.7588	15.8835	15.7187	15.9789	16.0267	15.9962	16.2207	16.2955	16.1785	16.1609	15.9432	16.0909		+		PP2_CTRL	1.84351	0.0874391	0.213581	1.40932	2.74487	0.00536159	0.44454	2.77392	1.57504	0.120419	0.277973	1.53484	O95251	KAT7_HUMAN	KAT7	Histone acetyltransferase KAT7
11.3346	13.0352	12.2277	12.663	13.2901	13.1782	12.5695	12.2066	12.4745	11.8444	12.1976	11.2111					0.733397	0.0979273	0.844588	1.34546	0.162719	0.702902	0.21767	0.360977	0.32292	0.497074	-0.448169	-0.669263	O95258	UCP5_HUMAN	SLC25A14	Brain mitochondrial carrier protein 1
15.5835	15.4578	15.5004	15.8474	15.8184	15.864	15.5462	15.6979	15.7113	15.606	15.6752	15.6642	+			SP600125_CTRL	2.95686	0.0191184	0.329373	2.36517	1.00217	0.223044	0.137917	0.838099	1.4621	0.319854	0.134545	0.94279	O95260	ATE1_HUMAN	ATE1	Arginyl-tRNA--protein transferase 1
13.196	13.2757	12.5658	14.3318	12.1403	13.7567	13.9887	13.6814	14.3205	12.2081	13.5861	13.8214		+		PP2_CTRL	0.223667	0.567936	0.397094	0.500525	1.55893	0.00704696	0.984371	2.51986	0.12834	0.803795	0.192719	0.296042	O95273	CCDB1_HUMAN	CCNDBP1	Cyclin-D1-binding protein 1
18.1962	18.0467	18.4597	18.4054	18.8015	18.5838	18.0675	18.091	17.8993	18.0985	17.8546	18.0839					1.02325	0.0950205	0.362715	1.36147	0.729343	0.181476	-0.214933	-0.91474	0.701337	0.337443	-0.221846	-0.908238	O95292	VAPB_HUMAN	VAPB	Vesicle-associated membrane protein-associated protein B/C
15.909	15.7629	16.0939	15.7787	15.9329	15.9587	15.8504	15.8822	15.865	16.0364	16.2482	16.3887					0.103217	0.887884	-0.0318505	-0.150927	0.228238	0.778228	-0.0560808	-0.285822	1.01255	0.187481	0.30248	1.25931	O95295	SNAPN_HUMAN	SNAPIN	SNARE-associated protein Snapin
16.77	16.6129	16.5579	16.4845	16.4519	16.49	17.3146	17.2424	17.4163	17.0529	17.0093	17.0953		+	+	IMA_CTRL;PP2_CTRL	1.24508	0.178516	-0.171436	-1.04122	2.94928	0.00202824	0.677498	3.74051	2.39612	0.0359841	0.405546	2.41079	O95297	MPZL1_HUMAN	MPZL1	Myelin protein zero-like protein 1
16.2662	16.5066	16.5567	16.9362	16.859	16.9786	17.0791	17.1468	17.3291	16.6949	16.6463	16.9525	+	+		PP2_CTRL;SP600125_CTRL	2.12594	0.0173616	0.481399	2.45297	2.50376	0.00211123	0.741854	3.42395	1.15695	0.150148	0.321379	1.3935	O95298	NDUC2_HUMAN	NDUFC2	NADH dehydrogenase [ubiquinone] 1 subunit C2
17.572	17.6881	17.4494	17.9585	17.6388	17.9945	18.1902	18.0047	18.1111	17.7575	18.019	17.9273		+		PP2_CTRL	1.04345	0.112679	0.294099	1.26549	2.43435	0.00466858	0.532127	2.83965	1.48955	0.104174	0.331415	1.63226	O95299	NDUAA_HUMAN	NDUFA10	NADH dehydrogenase [ubiquinone] 1 alpha subcomplex subunit 10, mitochondrial
19.3842	19.4143	19.2961	18.9532	19.0056	18.8258	19.3065	19.2469	19.179	19.0371	19.0445	19.1006	+		+	IMA_CTRL;SP600125_CTRL	2.61548	0.0130418	-0.436654	-2.66126	1.11033	0.248972	-0.120719	-0.798792	2.76483	0.0488314	-0.304101	-2.16101	O95319	CELF2_HUMAN	CELF2	CUGBP Elav-like family member 2
19.421	19.3425	19.3961	19.2228	18.9594	19.0215	19.0762	19.2008	19.153	19.4629	19.4333	19.607	+	+		PP2_CTRL;SP600125_CTRL	1.73655	0.0480619	-0.318635	-1.74292	2.31522	0.0283584	-0.243225	-1.70014	0.914855	0.456292	0.114487	0.722615	O95336	6PGL_HUMAN	PGLS	6-phosphogluconolactonase
17.1442	17.0991	17.0697	17.0915	17.0958	17.0789	17.145	17.1549	17.1221	16.971	16.9466	16.9613					0.282618	0.906515	-0.0156212	-0.127762	0.696543	0.769986	0.0363077	0.293385	2.49976	0.215579	-0.144675	-1.17805	O95347	SMC2_HUMAN	SMC2	Structural maintenance of chromosomes protein 2
16.3236	16.242	16.2112	16.0437	15.9138	15.9885	16.1057	16.1915	16.1698	15.8663	16.0923	16.3483	+			SP600125_CTRL	2.27154	0.040304	-0.276976	-1.84135	1.14855	0.305323	-0.103261	-0.725761	0.474334	0.516254	-0.156663	-0.64411	O95352	ATG7_HUMAN	ATG7	Ubiquitin-like modifier-activating enzyme ATG7
15.2197	15.0779	15.29	15.5474	15.4674	15.3334	15.4525	15.5222	15.7556	15.3666	15.2183	15.3644		+		PP2_CTRL	1.34359	0.0975988	0.253516	1.34676	1.57877	0.0219536	0.380937	1.80668	0.692106	0.494879	0.120586	0.672381	O95363	SYFM_HUMAN	FARS2	Phenylalanine--tRNA ligase, mitochondrial
14.8624	14.9276	15.2573	14.8069	14.8332	14.8218	14.0186	14.1774	14.2649	14.9654	14.6725	14.283		+		PP2_CTRL	0.729886	0.25404	-0.195112	-0.877153	2.43104	0.00208516	-0.862129	-3.56426	0.741343	0.23283	-0.375511	-1.12977	O95365	ZBT7A_HUMAN	ZBTB7A	Zinc finger and BTB domain-containing protein 7A
18.2951	18.1661	18.4403	18.1723	18.5467	18.235	18.0671	18.2753	18.1093	18.2658	18.1854	18.2784					0.0425156	0.949228	0.017498	0.0728264	0.670182	0.291203	-0.149986	-0.744195	0.272339	0.792986	-0.0573304	-0.310937	O95372	LYPA2_HUMAN	LYPLA2	Acyl-protein thioesterase 2
18.6284	18.5769	18.5174	18.63	18.6571	18.604	18.257	18.2156	18.239	18.4282	18.4017	18.4039		+		PP2_CTRL	0.722746	0.651964	0.0561193	0.414081	3.22474	0.00711751	-0.337067	-2.51125	2.0987	0.19937	-0.162963	-1.22375	O95373	IPO7_HUMAN	IPO7	Importin-7
16.5644	16.6628	16.563	16.5021	16.3831	16.6268	16.7735	16.5964	16.6374	16.5077	16.4148	16.4291					0.524425	0.545415	-0.0927169	-0.521634	0.503485	0.609723	0.0724208	0.444581	1.53685	0.280931	-0.146186	-1.01608	O95376	ARI2_HUMAN	ARIH2	E3 ubiquitin-protein ligase ARIH2
15.3416	15.7449	15.3419	15.2217	15.6813	14.9781	15.6878	15.9208	16.0316	15.1196	15.6012	15.8128		+		PP2_CTRL	0.301431	0.53965	-0.182482	-0.527278	1.12865	0.0428172	0.403889	1.50541	0.0490147	0.940887	0.0350444	0.10151	O95379	TFIP8_HUMAN	TNFAIP8	Tumor necrosis factor alpha-induced protein 8
15.1386	15.1844	15.204	15.4049	15.2008	15.3634	15.3777	15.3685	15.4845	15.4824	15.6243	15.6691		+	+	IMA_CTRL;PP2_CTRL	1.06199	0.246392	0.14735	0.891925	2.29906	0.0316291	0.234565	1.65236	2.65779	0.0311882	0.416269	2.60957	O95391	SLU7_HUMAN	SLU7	Pre-mRNA-splicing factor SLU7
15.4791	15.3658	15.5893	15.6124	15.6011	15.4176	15.6013	15.7463	15.8002	15.5429	15.4347	15.5006					0.294737	0.721738	0.0656525	0.345063	1.27271	0.073553	0.23787	1.26745	0.071638	0.951291	0.0146783	0.0854531	O95394	AGM1_HUMAN	PGM3	Phosphoacetylglucosamine mutase
14.4848	14.4385	14.4331	15.0476	15.0922	15.1737	14.9243	14.9098	14.5272	14.6399	14.7877	14.7849	+	+		PP2_CTRL;SP600125_CTRL	4.06519	0.00518149	0.652399	4.64656	1.20132	0.0483028	0.334985	1.44978	2.28516	0.0715798	0.285361	1.88361	O95396	MOCS3_HUMAN	MOCS3	Adenylyltransferase and sulfurtransferase MOCS3
17.6118	17.6841	17.3456	17.4021	17.1935	17.3406	17.7793	17.8416	17.9554	17.4472	18.2917	17.8655		+		PP2_CTRL	0.913952	0.167346	-0.235104	-1.06813	1.2696	0.048501	0.311582	1.44828	0.534714	0.352285	0.320939	0.880182	O95400	CD2B2_HUMAN	CD2BP2	CD2 antigen cytoplasmic tail-binding protein 2
14.096	13.6234	14.1932	13.991	14.4364	13.9322	13.6323	13.8225	14.0313	13.847	13.9316	14.1098					0.248653	0.626234	0.149019	0.4418	0.270678	0.594197	-0.14217	-0.458086	0.0138616	0.985822	-0.00805632	-0.0275642	O95402	MED26_HUMAN	MED26	Mediator of RNA polymerase II transcription subunit 26
14.05	14.2483	14.3158	14.5299	14.4242	14.5621	14.3241	13.9778	14.3496	14.6005	14.4604	14.6518					1.54102	0.0633866	0.300728	1.58299	0.0291377	0.963953	0.0124807	0.0511452	1.69283	0.0753473	0.366212	1.84804	O95405	ZFYV9_HUMAN	ZFYVE9	Zinc finger FYVE domain-containing protein 9
12.8027	12.8168	12.6802	12.3007	12.1398	13.263	13.2432	13.7293	13.5841	13.6984	14.047	13.9655		+	+	IMA_CTRL;PP2_CTRL	0.21912	0.629835	-0.198755	-0.438444	2.12558	0.00323459	0.75228	3.00374	3.24805	0.0105455	1.13705	5.31692	O95409	ZIC2_HUMAN	ZIC2	Zinc finger protein ZIC 2
14.6756	14.518	14.7771	14.7325	14.814	14.8682	14.3081	14.2539	14.6806	14.4865	14.5762	14.7054					0.804327	0.302989	0.147994	0.799641	0.721763	0.160859	-0.242699	-0.95614	0.274914	0.768835	-0.0675176	-0.340021	O95425	SVIL_HUMAN	SVIL	Supervillin
14.6151	14.6272	14.6466	14.5461	14.1883	14.7115	14.7176	14.8321	14.6293	14.7571	14.45	14.6842					0.404612	0.490682	-0.147629	-0.57968	0.74732	0.424485	0.0967054	0.60663	0.00288924	0.997866	0.000823021	0.00426234	O95427	PIGN_HUMAN	PIGN	GPI ethanolamine phosphate transferase 1
15.9462	16.0518	15.7794	15.5734	15.7294	15.5339	15.4486	15.3682	15.6023	15.81	16.2954	15.9247		+		PP2_CTRL	1.46616	0.0645422	-0.313553	-1.57385	1.90364	0.0111043	-0.452787	-2.20977	0.194007	0.788317	0.0842155	0.315929	O95429	BAG4_HUMAN	BAG4	BAG family molecular chaperone regulator 4
20.5036	20.4788	20.5237	19.8605	20.1585	19.9234	19.8391	19.8478	19.8442	20.176	20.1094	20.0549	+	+	+	IMA_CTRL;PP2_CTRL;SP600125_CTRL	2.3263	0.0124936	-0.521242	-2.71995	6.00972	0.00240415	-0.658326	-5.81374	3.31679	0.0245934	-0.388586	-2.82911	O95433	AHSA1_HUMAN	AHSA1	Activator of 90 kDa heat shock protein ATPase homolog 1
18.3455	18.2307	18.252	18.3724	18.3833	18.3121	18.3432	18.438	18.3199	18.1669	18.2641	18.4042					0.894268	0.50535	0.0798327	0.563699	0.836149	0.426275	0.0909551	0.6045	0.00982842	0.992786	0.00230916	0.013018	O95453	PARN_HUMAN	PARN	Poly(A)-specific ribonuclease PARN
18.1015	18.0518	17.8345	17.9509	17.7232	17.8882	17.76	17.9086	17.9617	17.8753	17.7842	17.8321					0.595858	0.38994	-0.141834	-0.686988	0.513146	0.442449	-0.119186	-0.590525	0.895636	0.347863	-0.16541	-0.888736	O95456	PSMG1_HUMAN	PSMG1	Proteasome assembly chaperone 1
16.5479	16.5944	16.4694	16.4193	16.1784	16.3008	16.461	16.5223	16.5583	16.6309	16.8565	16.7749					1.41034	0.10048	-0.237723	-1.33163	0.193901	0.885958	-0.0233701	-0.159802	1.34578	0.194778	0.216916	1.2369	O95466	FMNL1_HUMAN	FMNL1	Formin-like protein 1
16.2277	16.2995	16.4223	16.9208	17.0611	16.9827	16.6858	16.4929	16.4897	16.1397	16.0453	16.1943	+			SP600125_CTRL	3.18533	0.00577079	0.671676	3.95533	1.30235	0.0698758	0.239616	1.2868	1.24681	0.241947	-0.190037	-1.1077	O95470	SGPL1_HUMAN	SGPL1	Sphingosine-1-phosphate lyase 1
15.5565	15.2438	15.4767	15.7048	15.6502	15.6327	15.4328	15.5657	15.5477	15.8428	15.4698	15.6856					1.15725	0.126583	0.236909	1.20706	0.365276	0.611424	0.0897299	0.442858	0.773937	0.294511	0.240403	0.988853	O95476	CNEP1_HUMAN	CTDNEP1	CTD nuclear envelope phosphatase 1
17.0387	16.8315	16.9812	17.3524	17.4171	17.4833	16.8444	17.0292	17.0305	17.2139	16.921	17.395	+			SP600125_CTRL	2.52754	0.0125372	0.467164	2.70994	0.0704781	0.932967	0.0175985	0.0939217	0.679498	0.341297	0.226198	0.90019	O95478	NSA2_HUMAN	NSA2	Ribosome biogenesis protein NSA2 homolog
13.144	13.0065	13.5644	14.1508	14.0069	14.3979	14.2833	14.2259	13.9454	13.9777	14.2581	14.3681	+	+	+	IMA_CTRL;PP2_CTRL;SP600125_CTRL	2.01978	0.00811867	0.946878	3.12521	2.00552	0.00293043	0.913252	3.0684	2.03675	0.0180513	0.962966	3.16634	O95479	G6PE_HUMAN	H6PD	GDH/6PGL endoplasmic bifunctional protein
16.2495	16.1051	16.2412	16.0034	15.9149	15.8906	15.7409	15.7198	15.5857	15.6237	15.8461	15.8266		+	+	IMA_CTRL;PP2_CTRL	1.97287	0.0554532	-0.262307	-1.66006	2.80536	0.00296271	-0.516464	-3.08386	2.15214	0.0389127	-0.433151	-2.33954	O95486	SC24A_HUMAN	SEC24A	Protein transport protein Sec24A
16.6169	16.5172	16.5749	16.7583	16.8235	16.82	16.5633	16.5143	16.6669	16.5689	16.5163	16.6728					2.52583	0.0520426	0.230982	1.70053	0.07809	0.944763	0.0118548	0.07724	0.108929	0.937722	0.0163657	0.106059	O95487	SC24B_HUMAN	SEC24B	Protein transport protein Sec24B
13.3718	13.6753	13.1073	14.1673	14.1007	13.6459	13.9396	13.8964	14.1608	14.024	14.1916	14.4069	+	+	+	IMA_CTRL;PP2_CTRL;SP600125_CTRL	1.189	0.0456422	0.586493	1.76717	1.54357	0.0119079	0.614128	2.16704	1.84745	0.0269594	0.822665	2.76045	O95503	CBX6_HUMAN	CBX6	Chromobox protein homolog 6
15.7497	15.62	15.8864	14.7256	14.484	14.7879	15.4321	15.4589	15.4111	15.7275	15.5191	15.6673	+	+		PP2_CTRL;SP600125_CTRL	3.07735	0.00461157	-1.08623	-4.92775	1.81775	0.0232172	-0.318009	-1.78535	0.505538	0.575894	-0.114064	-0.574003	O95544	NADK_HUMAN	NADK	NAD kinase
16.5762	16.4666	16.4108	16.0715	15.8282	16.1127	16.0707	16.2112	16.2109	16.0974	16.2372	16.4086	+	+		PP2_CTRL;SP600125_CTRL	2.04667	0.0181667	-0.480426	-2.3881	2.04693	0.0181901	-0.320285	-1.91285	1.0886	0.218262	-0.236829	-1.17078	O95551	TYDP2_HUMAN	TDP2	Tyrosyl-DNA phosphodiesterase 2
14.5366	14.3741	14.4746	14.7841	14.2675	14.9362	14.8505	15.0664	14.8875	14.3585	14.2149	14.748		+		PP2_CTRL	0.410448	0.422279	0.200809	0.652344	2.35325	0.00682051	0.473015	2.60253	0.0437947	0.953647	-0.0213223	-0.0801156	O95562	SFT2B_HUMAN	SFT2D2	Vesicle transport protein SFT2B
17.3368	17.4663	17.4429	17.147	16.6525	16.9809	17.7936	17.7156	18.0048	17.2139	17.6011	17.6777	+	+		PP2_CTRL;SP600125_CTRL	1.50053	0.0334905	-0.488527	-1.94911	1.94719	0.0118971	0.422693	2.16654	0.214473	0.777091	0.082257	0.330362	O95563	MPC2_HUMAN	MPC2	Mitochondrial pyruvate carrier 2
14.1868	14.2076	14.5863	14.5748	14.3815	14.3381	14.3811	14.5866	14.3988	14.4311	14.4333	14.5041					0.283122	0.6466	0.104574	0.420243	0.369818	0.518216	0.128636	0.523848	0.41672	0.589662	0.129262	0.557037	O95568	MET18_HUMAN	METTL18	Histidine protein methyltransferase 1 homolog
17.7099	17.6247	17.7318	17.7151	17.9282	17.6582	18.0986	18.28	18.175	17.7992	17.8627	17.9514		+		PP2_CTRL	0.371209	0.649846	0.0783984	0.416066	2.88023	0.00292308	0.495746	3.06224	1.53163	0.215987	0.182304	1.17672	O95571	ETHE1_HUMAN	ETHE1	Persulfide dioxygenase ETHE1, mitochondrial
17.6869	17.6652	17.9097	17.3891	17.4962	17.4885	17.5468	17.5293	17.5346	17.4584	17.3132	17.5727					1.59019	0.061898	-0.295961	-1.59628	1.29872	0.0824937	-0.216995	-1.21701	1.32117	0.133184	-0.305821	-1.46766	O95573	ACSL3_HUMAN	ACSL3	Fatty acid CoA ligase Acsl3
18.8868	18.8058	18.8335	17.6014	17.6222	17.8466	18.3511	18.391	18.4246	18.7238	18.746	18.8975	+	+		PP2_CTRL;SP600125_CTRL	3.82666	0.0040396	-1.15194	-6.32902	3.84587	0.0020296	-0.453114	-3.43535	0.372163	0.776032	-0.0529079	-0.331617	O95602	RPA1_HUMAN	POLR1A	DNA-directed RNA polymerase I subunit RPA1
16.0668	15.9282	16.1833	17.1666	17.2121	17.2133	16.6308	16.5767	16.5944	16.7227	16.5816	16.6249	+	+	+	IMA_CTRL;PP2_CTRL;SP600125_CTRL	3.9514	0.00443478	1.13792	6.49081	2.69948	0.00296522	0.54124	3.08522	2.63324	0.0179592	0.583663	3.15973	O95613	PCNT_HUMAN	PCNT	Pericentrin
15.9756	16.0235	15.958	15.7211	16.0575	15.9322	16.0999	16.2442	16.1522	15.896	16.1083	16.2542					0.339198	0.656012	-0.0821168	-0.410455	1.74304	0.0804926	0.179741	1.22686	0.402224	0.648776	0.10047	0.488194	O95619	YETS4_HUMAN	YEATS4	YEATS domain-containing protein 4
12.4205	12.6095	11.507	11.3449	10.8563	11.6998	12.4084	12.1413	12.7094	12.928	12.3234	12.3227					0.982679	0.0524798	-0.878648	-1.6926	0.252794	0.541568	0.240726	0.503732	0.364959	0.474356	0.345708	0.697489	O95620	DUS4L_HUMAN	DUS4L	tRNA-dihydrouridine(20a/20b) synthase [NAD(P)+]-like
14.5994	14.6031	14.4718	14.3586	14.963	14.463	14.4017	14.3557	14.4895	14.8837	14.4155	14.3826					0.0669785	0.908038	0.0367626	0.126136	1.14813	0.189288	-0.142476	-0.899709	0.00488915	0.994979	0.00250022	0.00934664	O95625	ZBT11_HUMAN	ZBTB11	Zinc finger and BTB domain-containing protein 11
15.8303	15.8228	15.6367	15.8245	15.7692	15.6445	15.2479	15.1707	15.2839	15.75	15.5916	15.7015		+		PP2_CTRL	0.0727355	0.934038	-0.0171588	-0.0939108	2.74788	0.0029577	-0.529087	-3.08352	0.449132	0.673734	-0.0822105	-0.459883	O95628	CNOT4_HUMAN	CNOT4	CCR4-NOT transcription complex subunit 4
17.3678	17.4502	17.5044	17.3386	17.3723	17.3873	17.5111	17.5953	17.6034	17.3194	17.2874	17.3202					0.81913	0.541637	-0.0747369	-0.525377	1.22573	0.207472	0.129113	0.863731	1.48341	0.323355	-0.13178	-0.933536	O95630	STABP_HUMAN	STAMBP	STAM-binding protein
16.2813	16.2916	16.1349	16.0158	16.1472	15.9308	16.3199	16.4722	16.3159	16.3145	16.3957	16.3862					1.19121	0.146507	-0.204671	-1.13223	0.859367	0.266957	0.133388	0.774779	1.07305	0.386822	0.129527	0.826391	O95639	CPSF4_HUMAN	CPSF4	Cleavage and polyadenylation specificity factor subunit 4
15.0957	15.0476	15.3055	15.1137	15.0757	14.9845	14.4893	14.5883	14.6133	14.4658	14.5872	14.5896		+	+	IMA_CTRL;PP2_CTRL	0.447989	0.581348	-0.0916112	-0.487391	2.58257	0.00299828	-0.585959	-3.1209	2.60199	0.0181942	-0.602064	-3.18401	O95644	NFAC1_HUMAN	NFATC1	Nuclear factor of activated T-cells, cytoplasmic 1
12.8103	12.7337	12.1362	11.4065	13.4501	12.6042	14.2857	13.5768	14.5761	12.8068	13.5184	12.8354		+		PP2_CTRL	0.0394494	0.928621	-0.0731392	-0.100196	1.91224	0.00207851	1.58616	3.40849	0.714955	0.211808	0.493489	1.18784	O95670	VATG2_HUMAN	ATP6V1G2	V-type proton ATPase subunit G 2
17.0165	17.0658	17.0058	16.6503	16.6439	16.692	16.8151	16.8367	16.7242	16.5712	16.5369	16.5159	+	+	+	IMA_CTRL;PP2_CTRL;SP600125_CTRL	3.98437	0.00880786	-0.367278	-2.96564	2.42966	0.0281163	-0.237369	-1.70649	4.42623	0.0104744	-0.488028	-3.91991	O95671	ASML_HUMAN	ASMTL	Probable bifunctional dTTP/UTP pyrophosphatase/methyltransferase protein
16.4021	16.3224	16.2352	16.4178	15.9219	16.3367	16.4338	16.4062	16.4989	16.3437	16.3738	16.6229					0.229919	0.702998	-0.0944379	-0.361859	1.0707	0.238494	0.126417	0.812992	0.558504	0.527625	0.126886	0.632049	O95674	CDS2_HUMAN	CDS2	Phosphatidate cytidylyltransferase 2
15.5478	15.6113	15.7903	15.4579	15.6518	15.3986	14.8454	14.6899	14.8852	15.3365	15.6638	15.102		+		PP2_CTRL	0.627716	0.365944	-0.147007	-0.715615	3.06927	0.00212851	-0.842952	-4.34706	0.724336	0.281702	-0.28229	-1.01412	O95684	CEP43_HUMAN	CEP43	Centrosomal protein 43
16.6664	16.4904	16.6538	16.5487	16.6267	16.5937	16.8977	16.8493	16.8576	16.6576	16.4384	16.9552		+		PP2_CTRL	0.0798355	0.939198	-0.0138041	-0.0857369	1.97144	0.0304401	0.264702	1.66903	0.191873	0.795021	0.080176	0.30822	O95696	BRD1_HUMAN	BRD1	Bromodomain-containing protein 1
16.07	16.1315	15.8033	16.32	16.4342	16.4518	16.4217	16.4156	16.5367	16.4321	16.3565	16.3327	+	+		PP2_CTRL;SP600125_CTRL	1.67263	0.0352008	0.400385	1.91687	1.87011	0.0113484	0.456368	2.19234	1.62	0.0793555	0.372149	1.81454	O95707	RPP29_HUMAN	POP4	Ribonuclease P protein subunit p29
16.3352	16.3042	16.3231	15.9703	15.8855	15.9267	15.727	15.6964	15.7082	15.877	15.8941	15.9699	+	+	+	IMA_CTRL;PP2_CTRL;SP600125_CTRL	3.94867	0.00823616	-0.393337	-3.11988	5.95317	0.00186345	-0.610284	-5.41623	3.77071	0.018938	-0.407193	-3.13335	O95714	HERC2_HUMAN	HERC2	E3 ubiquitin-protein ligase HERC2
17.4204	16.8672	17.1126	17.1766	17.1302	16.7004	16.6487	16.5067	16.3592	16.7515	16.7236	16.9892		+		PP2_CTRL	0.233343	0.657101	-0.130992	-0.408795	1.59647	0.0106534	-0.628542	-2.24038	0.796803	0.239868	-0.311968	-1.11069	O95716	RAB3D_HUMAN	RAB3D	Ras-related protein Rab-3D
17.7015	17.7078	17.5444	17.6136	17.1561	17.6506	17.0977	17.302	17.3505	17.4065	17.9543	17.5288		+		PP2_CTRL	0.457154	0.411389	-0.177773	-0.663943	1.88544	0.0135997	-0.401144	-2.06679	0.0417294	0.955467	-0.0213674	-0.0778751	O95721	SNP29_HUMAN	SNAP29	Synaptosomal-associated protein 29
18.7102	18.7076	18.7142	18.7285	18.6681	18.756	18.8596	18.8647	18.923	18.5118	18.7222	18.701					0.0942925	0.961843	0.00687027	0.0545149	2.9599	0.0513006	0.171736	1.42599	0.418142	0.725449	-0.0656923	-0.393567	O95747	OXSR1_HUMAN	OXSR1	Serine/threonine-protein kinase OSR1
14.8027	14.7875	14.4871	15.233	14.9712	15.14	14.9753	15.1793	15.1134	14.5461	14.8167	14.8871	+	+		PP2_CTRL;SP600125_CTRL	1.52166	0.0395688	0.422298	1.85075	1.53772	0.0217393	0.396932	1.81207	0.146405	0.853712	0.0575492	0.233803	O95749	GGPPS_HUMAN	GGPS1	Geranylgeranyl pyrophosphate synthase
16.7133	16.8714	16.7916	16.7755	17.0264	17.0658	17.4553	17.4221	17.3398	17.2903	17.0127	17.0869		+		PP2_CTRL	0.738193	0.296073	0.163791	0.811866	3.37113	0.00200295	0.613675	3.90577	1.63045	0.0894784	0.337873	1.73539	O95758	PTBP3_HUMAN	PTBP3	Polypyrimidine tract-binding protein 3
14.5469	14.3205	14.3858	15.023	14.7968	15.3145	15.1941	15.0954	14.9105	15.1223	14.6978	14.508	+	+		PP2_CTRL;SP600125_CTRL	1.72543	0.0189319	0.627034	2.37288	2.42918	0.00295395	0.648937	3.13615	0.860242	0.199916	0.358316	1.22015	O95772	STR3N_HUMAN	STARD3NL	STARD3 N-terminal-like protein
17.9751	17.9098	18.4512	18.3108	19.0801	18.4298	18.0694	17.9198	18.1535	18.497	18.4267	17.5913					0.776417	0.114608	0.494839	1.2568	0.128757	0.831404	-0.0644817	-0.227198	0.0613863	0.919266	0.0596561	0.136437	O95777	LSM8_HUMAN	LSM8	U6 snRNA-associated Sm-like protein LSm8
18.6995	18.663	18.6844	18.1998	18.2774	18.2642	18.364	18.3722	18.4176	18.5314	18.5892	18.6941	+	+		PP2_CTRL;SP600125_CTRL	4.11321	0.00709434	-0.43517	-3.44805	3.94825	0.00741203	-0.297739	-2.48651	0.726954	0.621836	-0.0774237	-0.520458	O95782	AP2A1_HUMAN	AP2A1	AP-2 complex subunit alpha-1
16.2214	16.0758	16.1364	16.2633	16.4969	16.1866	15.9946	16.0552	16.2202	16.4303	16.2645	16.59					0.768801	0.27316	0.171044	0.844921	0.275244	0.760863	-0.0545451	-0.303791	1.29097	0.149357	0.283737	1.3975	O95785	WIZ_HUMAN	WIZ	Protein Wiz
15.3611	15.3918	15.4382	16.0735	15.9902	16.1549	15.9826	16.0186	15.9303	16.2269	16.4131	16.3451	+	+	+	IMA_CTRL;PP2_CTRL;SP600125_CTRL	3.67587	0.00621795	0.67584	4.42995	4.15645	0.00207436	0.580134	4.32714	4.03108	0.0147636	0.931328	5.86336	O95786	RIGI_HUMAN	RIGI	Antiviral innate immune response receptor RIG-I
15.0128	14.69	15.5306	14.0501	14.6252	13.8093	14.4146	14.6024	14.351	14.769	14.6463	15.1287	+	+		PP2_CTRL;SP600125_CTRL	1.24953	0.0279105	-0.916289	-2.0625	1.14142	0.025348	-0.621821	-1.74571	0.333088	0.556602	-0.229803	-0.597787	O95789	ZMYM6_HUMAN	ZMYM6	Zinc finger MYM-type protein 6
16.7691	16.6397	16.7452	16.8106	16.8551	16.7948	15.9441	16.0587	16.1121	16.5447	16.6105	16.7317		+		PP2_CTRL	1.09967	0.370252	0.102149	0.710957	3.36319	0.002	-0.679727	-4.15567	0.587125	0.612326	-0.0890484	-0.530988	O95793	STAU1_HUMAN	STAU1	Double-stranded RNA-binding protein Staufen homolog 1
16.2976	16.365	16.1548	16.2957	16.4756	16.3582	15.94	16.1061	16.0499	16.0715	15.9742	16.0394					0.568246	0.4961	0.104026	0.573554	1.41975	0.0611711	-0.240518	-1.34467	1.63348	0.135678	-0.244114	-1.45074	O95801	TTC4_HUMAN	TTC4	Tetratricopeptide repeat protein 4
17.9384	17.9466	17.7946	17.7723	17.9625	17.7568	17.6983	17.7044	17.6747	17.755	17.8544	17.8329					0.30985	0.723652	-0.0626704	-0.343334	1.79284	0.0624922	-0.200733	-1.33674	0.614	0.637007	-0.0791111	-0.501199	O95816	BAG2_HUMAN	BAG2	BAG family molecular chaperone regulator 2
17.1427	17.1605	17.0001	16.6444	16.8002	16.7215	16.7238	16.6532	16.7322	16.924	17.0183	16.9064	+	+		PP2_CTRL;SP600125_CTRL	2.29926	0.0210214	-0.379058	-2.25906	2.66657	0.00695232	-0.398027	-2.54165	1.15857	0.321128	-0.151532	-0.938254	O95819	M4K4_HUMAN	MAP4K4	Mitogen-activated protein kinase kinase kinase kinase 4
14.0829	14.21	14.3617	14.6188	14.9985	14.6006	14.5052	14.4928	14.5011	14.405	14.2109	14.2069	+	+		PP2_CTRL;SP600125_CTRL	1.56917	0.0279383	0.521064	2.06203	1.60001	0.0382332	0.281497	1.55822	0.209204	0.819721	0.0560538	0.275093	O95822	DCMC_HUMAN	MLYCD	Malonyl-CoA decarboxylase, mitochondrial
19.9072	19.8688	19.7121	20.061	19.8511	20.1483	19.5379	19.6358	19.719	19.6624	19.8599	19.8529					0.830569	0.229363	0.190744	0.923788	1.1758	0.107234	-0.198444	-1.10644	0.160608	0.874702	-0.0376403	-0.200216	O95825	QORL1_HUMAN	CRYZL1	Quinone oxidoreductase-like protein 1
18.5454	18.5804	18.4313	18.8452	18.7419	18.865	18.9256	18.9879	18.9794	18.5321	18.6364	18.747	+	+		PP2_CTRL;SP600125_CTRL	2.14225	0.0376232	0.298335	1.87608	3.08719	0.00330476	0.445281	2.98688	0.711669	0.491907	0.11946	0.676152	O95831	AIFM1_HUMAN	AIFM1	Apoptosis-inducing factor 1, mitochondrial
14.4066	14.5359	14.6367	14.4179	14.4798	14.4433	14.5904	14.7421	14.8611	14.1565	14.2161	14.2723					0.503235	0.599034	-0.0793778	-0.469779	0.931148	0.137335	0.204789	1.00978	1.85646	0.0827735	-0.311429	-1.78467	O95834	EMAL2_HUMAN	EML2	Echinoderm microtubule-associated protein-like 2
14.9401	14.6763	14.8021	14.4349	14.6589	14.5689	14.5014	14.7999	14.4594	14.9561	14.7294	14.6833					1.18198	0.114371	-0.251918	-1.25832	0.767574	0.164632	-0.219247	-0.947087	0.0499652	0.955798	-0.0165389	-0.0774162	O95835	LATS1_HUMAN	LATS1	Serine/threonine-protein kinase LATS1
13.8201	13.6751	13.6787	14.8974	15.4538	15.1846	14.6163	14.1612	14.2597	15.2861	14.1845	14.7634	+	+	+	IMA_CTRL;PP2_CTRL;SP600125_CTRL	3.01275	0.00386885	1.45398	5.43389	1.87957	0.00699128	0.621113	2.52211	1.47061	0.0355419	1.02004	2.41879	O95857	TSN13_HUMAN	TSPAN13	Tetraspanin-13
17.609	17.7096	17.6457	17.5466	17.692	17.6728	17.7214	17.7075	17.7271	17.8355	17.8916	17.7811					0.118147	0.918793	-0.0176125	-0.114162	0.999156	0.555355	0.0638771	0.491409	1.85509	0.186128	0.181301	1.26419	O95861	BPNT1_HUMAN	BPNT1	3'(2'),5'-bisphosphate nucleotidase 1
18.0732	18.1532	18.1379	16.1294	16.2138	16.4335	15.7322	15.8956	15.8085	17.8701	17.4242	17.4153	+	+	+	IMA_CTRL;PP2_CTRL;SP600125_CTRL	4.41928	0	-1.8625	-9.60651	5.77442	0	-2.30932	-15.0761	1.65286	0.0476154	-0.551561	-2.18772	O95864	FADS2_HUMAN	FADS2	Acyl-CoA 6-desaturase
19.6483	19.5856	19.7143	19.3738	19.151	19.3961	19.6734	19.8374	19.8306	19.5889	19.8651	19.8514	+			SP600125_CTRL	1.77575	0.0405154	-0.34248	-1.83525	0.939974	0.25268	0.131028	0.793179	0.540344	0.552055	0.119025	0.603402	O95865	DDAH2_HUMAN	DDAH2	Putative hydrolase DDAH2
12.6951	12.8662	13.514	12.6713	12.3167	12.5451	11.7291	11.9053	12.1969	11.5216	12.1129	12.5553		+		PP2_CTRL	0.88676	0.0904694	-0.514048	-1.38885	1.72035	0.00488764	-1.08132	-2.81401	1.16061	0.0638741	-0.961796	-1.96409	O95866	G6B_HUMAN	MPIG6B	Megakaryocyte and platelet inhibitory receptor G6b
15.1044	15.2946	15.1909	15.1478	14.6417	15.3795	15.3336	15.318	15.3832	15.1598	15.0726	15.1187					0.24705	0.635302	-0.140301	-0.432129	1.19406	0.170484	0.148277	0.936261	0.58778	0.641981	-0.0795972	-0.496059	O95870	ABHGA_HUMAN	ABHD16A	Phosphatidylserine lipase ABHD16A
13.8201	13.8333	14.1596	14.1279	14.5611	13.9357	13.1659	13.1168	13.1908	13.6824	13.1205	13.2978		+		PP2_CTRL	0.555862	0.266232	0.270556	0.856952	2.63412	0.00192918	-0.779864	-3.65899	1.33794	0.070288	-0.570819	-1.90539	O95873	CF047_HUMAN	C6orf47	Uncharacterized protein C6orf47
20.6327	20.8133	20.4578	21.083	20.9364	21.2012	20.5587	20.5498	20.5609	20.7079	21.0575	20.6902	+			SP600125_CTRL	1.5754	0.0349692	0.438939	1.92481	0.310846	0.675346	-0.0781759	-0.385727	0.511577	0.462667	0.183951	0.714152	O95881	TXD12_HUMAN	TXNDC12	Thioredoxin domain-containing protein 12
13.896	13.4514	13.4802	12.8295	13.6274	13.0869	13.7711	13.8715	13.8829	13.8564	13.6582	14.1803					0.709169	0.144862	-0.427901	-1.13951	0.719101	0.169277	0.232675	0.938334	0.621194	0.322504	0.289119	0.9349	O95900	TRUB2_HUMAN	TRUB2	Pseudouridylate synthase TRUB2, mitochondrial
14.4379	14.3459	14.0864	14.1712	14.8159	14.2092	13.6092	13.8558	13.7654	14.4094	14.0435	14.2478		+		PP2_CTRL	0.176332	0.739572	0.10869	0.325536	1.89325	0.00828343	-0.546601	-2.40231	0.140087	0.858342	-0.0565001	-0.226659	O95905	ECD_HUMAN	ECD	Protein ecdysoneless homolog
15.3046	15.5353	15.1483	15.7315	16.2797	15.8438	16.0532	15.6375	15.7968	16.208	16.0374	15.699	+	+	+	IMA_CTRL;PP2_CTRL;SP600125_CTRL	1.43632	0.0278827	0.622245	2.06416	1.40917	0.0195479	0.499773	1.88433	1.59805	0.043248	0.652063	2.27126	O95926	SYF2_HUMAN	SYF2	Pre-mRNA-splicing factor SYF2
14.8683	14.7739	14.8287	14.4868	13.9761	14.7328	14.9124	14.8895	14.6152	15.25	15.1959	15.5004			+	IMA_CTRL	0.881901	0.103875	-0.425085	-1.30988	0.0626395	0.935382	-0.0179113	-0.0898511	2.13567	0.0340349	0.491775	2.48741	O95977	S1PR4_HUMAN	S1PR4	Sphingosine 1-phosphate receptor 4
17.6324	17.5859	17.7225	17.4654	17.5564	17.6151	17.3144	17.3495	17.3262	17.7847	17.7755	17.7108		+		PP2_CTRL	0.789785	0.438889	-0.101308	-0.63631	2.80477	0.0106635	-0.316912	-2.24097	1.11598	0.435616	0.110037	0.751781	O95983	MBD3_HUMAN	MBD3	Methyl-CpG-binding domain protein 3
17.1555	17.0884	17.0087	17.1722	17.1128	17.1807	17.2369	17.2406	17.297	16.9765	17.3069	17.2971					0.679632	0.587771	0.0710182	0.48152	1.69185	0.0891309	0.17395	1.18608	0.396539	0.634419	0.109319	0.50487	O95985	TOP3B_HUMAN	TOP3B	DNA topoisomerase 3-beta-1
17.5718	17.6472	17.6455	17.6625	17.5653	17.5369	17.4192	17.2652	17.3782	17.4681	17.7408	17.4557		+		PP2_CTRL	0.296805	0.827786	-0.0332572	-0.228651	2.15801	0.0249096	-0.267265	-1.75444	0.278111	0.769319	-0.0666218	-0.339395	O95989	NUDT3_HUMAN	NUDT3	Diphosphoinositol polyphosphate phosphohydrolase 1
16.4473	15.8172	15.9003	15.9125	12.3286	15.2517	14.969	15.3939	14.2735	12.3771	15.5572	15.7784		+		PP2_CTRL	0.626519	0.110438	-1.55736	-1.27784	1.43311	0.00794053	-1.17616	-2.44157	0.594342	0.19988	-1.48408	-1.22006	O95997	PTTG1_HUMAN	PTTG1	Securin
15.6194	15.6677	15.7183	15.8246	15.8439	15.7455	15.5839	15.2693	15.3238	15.0874	15.9494	15.4804					1.51687	0.211334	0.136187	0.962561	1.27993	0.0575229	-0.276157	-1.37263	0.25833	0.669585	-0.162788	-0.464063	O95999	BCL10_HUMAN	BCL10	B-cell lymphoma/leukemia 10
17.9704	18.0431	17.8946	18.1693	18.1644	18.2956	18.3725	18.297	18.3667	18.3958	18.2277	18.3884		+	+	IMA_CTRL;PP2_CTRL	1.77886	0.0754324	0.240396	1.49626	2.80069	0.00703065	0.376015	2.51913	2.21119	0.0483257	0.367927	2.16917	O96000	NDUBA_HUMAN	NDUFB10	NADH dehydrogenase [ubiquinone] 1 beta subcomplex subunit 10
20.2496	20.1053	20.0382	19.457	19.1002	19.6088	19.5212	19.6603	19.6024	20.0415	19.6931	20.2304	+	+		PP2_CTRL;SP600125_CTRL	1.98239	0.0112327	-0.742347	-2.82115	2.70952	0.00294276	-0.53638	-3.07744	0.349971	0.613597	-0.142689	-0.529902	O96005	CLPT1_HUMAN	CLPTM1	Putative lipid scramblase CLPTM1
14.8435	14.6296	14.9936	13.9403	14.2083	14.0803	14.8706	14.8021	14.8245	15.2139	14.6771	15.2551	+			SP600125_CTRL	2.32865	0.00794536	-0.745937	-3.22994	0.0318181	0.965465	0.0101461	0.0488929	0.456209	0.457283	0.226448	0.721024	O96006	ZBED1_HUMAN	ZBED1	E3 SUMO-protein ligase ZBED1
14.4851	14.4584	14.2745	14.4806	14.8452	14.441	14.3254	14.0702	13.9318	14.3598	14.4076	13.8998					0.561206	0.340939	0.182933	0.747732	1.04916	0.071999	-0.29685	-1.27442	0.452157	0.497842	-0.183615	-0.667916	O96007	MOC2B_HUMAN	MOCS2	Molybdopterin synthase catalytic subunit
18.577	18.8437	18.6875	19.0074	18.8914	19.128	19.1941	19.2659	19.4104	18.7937	18.6987	18.7243		+		PP2_CTRL	1.3842	0.073615	0.306212	1.50678	2.37458	0.00356169	0.587378	2.93455	0.165332	0.876298	0.0361748	0.198307	O96008	TOM40_HUMAN	TOMM40	Mitochondrial import receptor subunit TOM40 homolog
17.118	17.1243	17.1653	17.4207	17.3645	17.3387	17.8085	17.8838	17.7198	17.4068	17.2753	17.4778	+	+		PP2_CTRL;SP600125_CTRL	2.96056	0.0387384	0.238796	1.85978	3.75334	0.00229935	0.668166	4.46469	1.82896	0.116715	0.250812	1.55647	O96011	PX11B_HUMAN	PEX11B	Peroxisomal membrane protein 11B
14.9994	14.9866	15.031	14.921	14.6596	14.9707	14.7233	14.8638	14.8057	14.8165	14.8227	14.852		+		PP2_CTRL	0.729968	0.312675	-0.155235	-0.786381	2.08078	0.0475416	-0.208054	-1.45651	3.28522	0.127341	-0.175262	-1.49585	O96013	PAK4_HUMAN	PAK4	Serine/threonine-protein kinase PAK 4
14.2291	14.472	14.6052	14.0699	13.4193	14.375	14.5382	14.2706	14.4763	14.2209	13.9805	14.7806					0.727473	0.129859	-0.480725	-1.19416	0.0172685	0.978933	-0.00710487	-0.0300267	0.154749	0.801006	-0.108138	-0.299277	O96015	DNAL4_HUMAN	DNAL4	Dynein axonemal light chain 4
16.4442	16.3429	16.4936	16.2716	16.5272	16.3915	16.7169	16.7406	16.7025	16.4835	16.5235	16.5137		+		PP2_CTRL	0.128295	0.880521	-0.0301202	-0.161814	2.51638	0.0150664	0.293151	2.01145	0.804787	0.597532	0.0800088	0.548119	O96017	CHK2_HUMAN	CHEK2	Serine/threonine-protein kinase Chk2
11.6776	11.7707	11.8031	11.3138	12.1562	11.2805	11.0803	11.6177	11.39	11.9622	11.349	11.8721		+		PP2_CTRL	0.225929	0.638529	-0.166949	-0.429221	1.13817	0.044094	-0.387775	-1.49015	0.0395357	0.95601	-0.0226701	-0.0768864	O96018	APBA3_HUMAN	APBA3	Amyloid-beta A4 precursor protein-binding family A member 3
19.5256	19.5496	19.4995	19.2085	19.2146	18.9831	19.5344	19.4582	19.474	19.5817	19.5928	19.6016	+			SP600125_CTRL	2.13241	0.0230795	-0.38948	-2.19368	0.588578	0.781219	-0.0360578	-0.283127	1.90198	0.570005	0.0671317	0.580871	O96019	ACL6A_HUMAN	ACTL6A	Actin-like protein 6A
13.2741	12.8041	12.8082	12.9318	12.37	12.7149	12.8881	12.9535	12.7428	12.9535	13.4076	13.4186					0.570388	0.24752	-0.289889	-0.889185	0.235715	0.687031	-0.10068	-0.375755	0.61107	0.322775	0.297778	0.934529	O96020	CCNE2_HUMAN	CCNE2	G1/S-specific cyclin-E2
16.2275	16.3331	16.0472	15.7159	16.2533	15.9641	16.0508	16.0675	15.9758	16.5476	15.965	16.2188					0.566606	0.294536	-0.224814	-0.813673	0.906873	0.183501	-0.171214	-0.910191	0.0771326	0.915041	0.0412359	0.143092	O96028	NSD2_HUMAN	NSD2	Histone-lysine N-methyltransferase NSD2
15.3391	15.0887	15.3771	15.5506	15.1593	15.298	14.9589	15.1593	15.2142	14.5084	15.3423	15.2347					0.17593	0.787543	0.0676928	0.275222	0.590276	0.312052	-0.157489	-0.71853	0.360956	0.523307	-0.239813	-0.636008	O96033	MOC2A_HUMAN	MOCS2	Molybdopterin synthase sulfur carrier subunit
14.8313	14.4891	12.8992	15.0698	15.5447	15.2265	15.5921	15.2562	15.5239	14.9668	15.3182	14.9838		+		PP2_CTRL	0.922329	0.0522454	1.20715	1.69677	1.07725	0.0160836	1.38422	1.96615	0.772418	0.139488	1.01643	1.43938	P00156	CYB_HUMAN	MT-CYB	Cytochrome b
16.9245	17.1518	16.5967	17.1083	17.2356	17.223	17.192	17.1402	17.2593	17.4464	17.0565	16.9693					0.831587	0.150335	0.297928	1.11949	0.864143	0.0961001	0.306125	1.15621	0.539598	0.381113	0.266339	0.837839	P00167	CYB5_HUMAN	CYB5A	Cytochrome b5
23.1691	23.0338	23.4323	22.7115	22.8031	22.2972	22.4622	22.5671	22.4441	22.7441	22.9208	22.789	+	+		PP2_CTRL;SP600125_CTRL	1.45012	0.0278956	-0.607813	-2.0624	2.37132	0.00272458	-0.720582	-3.22949	1.42638	0.0907585	-0.393775	-1.72359	P00338	LDHA_HUMAN	LDHA	L-lactate dehydrogenase A chain
19.9789	20.0234	19.8374	20.0666	20.1241	20.1402	20.4272	20.4806	20.3585	20.0726	20.2029	20.1688		+		PP2_CTRL	1.27259	0.185604	0.163766	1.02119	2.6992	0.00435569	0.475571	2.8599	1.37707	0.208597	0.201542	1.19738	P00367	DHE3_HUMAN	GLUD1	Glutamate dehydrogenase 1, mitochondrial
18.4764	18.4253	18.3862	18.374	18.263	18.3476	19.0601	19.1045	18.9339	18.9006	18.7745	18.871		+	+	IMA_CTRL;PP2_CTRL	1.11994	0.371262	-0.1011	-0.709707	3.33486	0.00187586	0.603523	3.83445	3.08902	0.0236694	0.419376	2.86904	P00374	DYR_HUMAN	DHFR	Dihydrofolate reductase
19.5302	19.4982	19.6102	19.4297	19.476	19.4973	19.8091	19.6797	19.8037	19.5577	19.4011	19.4406					0.945834	0.503653	-0.0785039	-0.565462	1.81082	0.0521498	0.218021	1.41743	0.622082	0.63438	-0.0796954	-0.505656	P00387	NB5R3_HUMAN	CYB5R3	NADH-cytochrome b5 reductase 3
17.5488	17.5719	17.5642	17.5782	17.504	17.5855	17.5746	17.6887	17.6485	17.5257	17.7568	17.5967					0.0753401	0.967973	-0.00576719	-0.0454461	1.04228	0.471419	0.0756251	0.56402	0.398995	0.733385	0.0647806	0.384024	P00390	GSHR_HUMAN	GSR	Glutathione reductase, mitochondrial
19.989	19.7519	20.1718	20.1958	20.1983	20.0369	20.2764	20.1831	20.2047	20.0098	19.9892	20.5161					0.580024	0.344789	0.172791	0.74232	0.938877	0.1054	0.250546	1.11454	0.403594	0.514602	0.200837	0.646039	P00403	COX2_HUMAN	MT-CO2	Cytochrome c oxidase subunit 2
13.9939	14.1275	14.084	13.0191	14.6406	14.9697	14.5296	14.3469	14.5782	15.8861	14.6239	14.8627		+	+	IMA_CTRL;PP2_CTRL	0.0827369	0.850026	0.141321	0.200693	2.17507	0.00958227	0.416411	2.30511	1.27275	0.0487307	1.05574	2.15845	P00414	COX3_HUMAN	MT-CO3	Cytochrome c oxidase subunit 3
11.9067	11.8156	12.5776	12.6971	12.7272	12.8209	13.3056	13.5879	13.3635	12.6035	12.0949	12.8144	+	+		PP2_CTRL;SP600125_CTRL	1.25194	0.0367403	0.648432	1.88972	2.17647	0.00198492	1.31903	3.71321	0.557717	0.310001	0.404319	0.959374	P00439	PH4H_HUMAN	PAH	Phenylalanine-4-hydroxylase
21.8097	21.6642	21.8988	21.7437	21.8222	21.6331	21.6695	21.7838	21.6925	21.8533	22.1855	21.67					0.263623	0.755664	-0.0579096	-0.308584	0.419774	0.626768	-0.0756143	-0.427766	0.27099	0.704264	0.112053	0.421838	P00441	SODC_HUMAN	SOD1	Superoxide dismutase [Cu-Zn]
11.8355	11.7152	12.3047	11.9982	11.5721	12.0832	12.7816	13.0119	12.1873	11.5879	11.716	12.1625		+		PP2_CTRL	0.100974	0.851084	-0.0673215	-0.198318	1.09409	0.0249264	0.708419	1.7516	0.199494	0.744972	-0.129716	-0.370254	P00450	CERU_HUMAN	CP	Ceruloplasmin
13.6861	11.2247	14.5269	14.7184	12.5417	15.0258	15.71	16.001	16.1142	14.5366	14.2127	15.0514		+		PP2_CTRL	0.306512	0.381494	0.949459	0.697053	1.31206	0.00697285	2.79586	2.54619	0.643549	0.175848	1.45432	1.29802	P00488	F13A_HUMAN	F13A1	Coagulation factor XIII A chain
19.5661	19.6386	19.6587	19.4025	19.8119	19.4725	19.2811	19.2792	19.4375	19.4988	19.5083	19.2648		+		PP2_CTRL	0.171979	0.804043	-0.0588792	-0.256517	2.07882	0.0218449	-0.288567	-1.80919	1.09784	0.259193	-0.197205	-1.06908	P00491	PNPH_HUMAN	PNP	Purine nucleoside phosphorylase
19.9158	19.956	19.9983	19.7894	19.708	19.7405	19.5937	19.6099	19.6025	19.5914	19.7563	19.7866		+		PP2_CTRL	2.48319	0.0641867	-0.210744	-1.57778	3.89352	0.00439363	-0.354658	-2.85369	1.70505	0.130048	-0.245258	-1.48484	P00492	HPRT_HUMAN	HPRT1	Hypoxanthine-guanine phosphoribosyltransferase
20.3106	20.2591	20.3775	20.1824	20.4433	20.1677	20.6467	20.7878	20.6127	20.4022	20.4627	20.4674		+		PP2_CTRL	0.206664	0.799987	-0.0512282	-0.261567	2.34718	0.0106686	0.366651	2.24097	1.48045	0.333882	0.128366	0.91569	P00505	AATM_HUMAN	GOT2	Aspartate aminotransferase, mitochondrial
15.5337	15.5709	15.653	15.9909	16.009	16.1184	16.8013	16.8554	17.0282	16.7385	16.7056	16.9956	+	+	+	IMA_CTRL;PP2_CTRL;SP600125_CTRL	2.98447	0.00903156	0.453564	2.96115	4.15448	0.00435897	1.30909	7.39743	3.62746	0.0193333	1.22736	6.19228	P00519	ABL1_HUMAN	ABL1	Tyrosine-protein kinase ABL1
22.3705	22.4353	22.6458	22.1633	22.2073	22.0512	22.0582	22.1392	22.065	22.0609	22.248	22.0315	+	+		PP2_CTRL;SP600125_CTRL	1.6447	0.0467178	-0.34326	-1.75829	1.98333	0.0127346	-0.39641	-2.11916	1.58551	0.083075	-0.370395	-1.78718	P00558	PGK1_HUMAN	PGK1	Phosphoglycerate kinase 1
15.3181	15.5759	15.4468	16.5784	16.9505	16.5895	17.5261	17.5338	17.381	16.3255	16.6022	16.3017	+	+	+	IMA_CTRL;PP2_CTRL;SP600125_CTRL	3.03617	0.00438462	1.25923	5.17981	4.65347	0	2.03341	10.7316	2.85853	0.00845638	0.96291	4.34129	P00734	THRB_HUMAN	F2	Prothrombin
12.6316	12.6189	12.6807	12.7079	13.1417	13.0942	14.4838	14.545	14.5278	13.4673	13.7113	13.6998		+	+	IMA_CTRL;PP2_CTRL	1.14491	0.0869658	0.337545	1.4144	6.6395	0	1.87515	14.8553	3.56217	0.0112778	0.982429	5.40721	P00740	FA9_HUMAN	F9	Coagulation factor IX
12.6476	11.766	11.8483	11.4846	12.9884	11.5952	14.5695	14.8744	14.7085	13.2421	13.2274	13.8471		+	+	IMA_CTRL;PP2_CTRL	0.0392027	0.930212	-0.0645857	-0.0979088	3.06005	0.00288136	2.63017	6.66458	1.75212	0.0197843	1.35156	3.02039	P00742	FA10_HUMAN	F10	Coagulation factor X
14.2304	14.7401	15.3309	14.4428	14.644	14.7636	15.8704	15.5835	16.0843	14.8661	14.6904	15.403		+		PP2_CTRL	0.171586	0.718552	-0.150358	-0.348489	1.43555	0.00826142	1.07892	2.40024	0.223344	0.67794	0.219346	0.453684	P00747	PLMN_HUMAN	PLG	Plasminogen
19.2393	19.2457	19.2108	19.0732	18.7767	19.1048	19.8192	19.8991	19.8543	19.7653	19.817	20.0245		+	+	IMA_CTRL;PP2_CTRL	1.10572	0.127152	-0.247041	-1.20473	4.78652	0.00256287	0.625605	4.98539	2.87171	0.014	0.637009	3.54018	P00813	ADA_HUMAN	ADA	Adenosine deaminase
17.685	17.7683	17.7465	17.7556	17.5486	17.761	18.5592	18.4487	18.458	17.9439	17.9939	18.2271		+		PP2_CTRL	0.237922	0.80285	-0.0448716	-0.257521	4.19843	0.0019788	0.755325	5.27144	1.62117	0.0955598	0.321658	1.68622	P00846	ATP6_HUMAN	MT-ATP6	ATP synthase subunit a
19.4159	19.3997	19.2454	20.2319	20.2428	20.2009	19.1679	19.055	19.1091	18.6979	18.8735	18.6588	+	+	+	IMA_CTRL;PP2_CTRL;SP600125_CTRL	4.00927	0.00429091	0.871501	5.59502	1.73221	0.0443837	-0.243035	-1.48773	2.69076	0.017171	-0.610277	-3.28978	P00966	ASSY_HUMAN	ASS1	Argininosuccinate synthase
14.0956	14.1204	14.1272	10.554	12.581	13.0767	13.7861	13.6224	13.0205	14.6406	14.8261	14.9467	+	+	+	IMA_CTRL;PP2_CTRL;SP600125_CTRL	1.24357	0.0192591	-2.04385	-2.34464	1.28437	0.0179408	-0.638067	-1.9164	2.8165	0.0134232	0.690042	3.64058	P00973	OAS1_HUMAN	OAS1	2'-5'-oligoadenylate synthase 1
14.3055	13.9245	11.9163	14.9325	14.6851	14.6866	15.3126	14.2379	14.6498	14.8776	13.8424	13.6374		+		PP2_CTRL	0.864543	0.057366	1.38597	1.63893	0.773867	0.0435679	1.35133	1.49398	0.369506	0.410569	0.737028	0.788604	P01008	ANT3_HUMAN	SERPINC1	Antithrombin-III
16.7658	16.5953	16.8491	17.1572	16.5896	16.8034	18.0402	17.8371	17.7349	16.7277	16.8915	17.1239		+		PP2_CTRL	0.246952	0.662581	0.113354	0.402558	3.2015	0.00193772	1.13402	5.23212	0.577292	0.438086	0.177656	0.749377	P01023	A2MG_HUMAN	A2M	Alpha-2-macroglobulin
14.643	14.7198	14.8409	15.6022	14.8185	15.1415	16.5154	16.2068	16.0787	14.7469	15.1522	15.399		+		PP2_CTRL	0.900479	0.0965611	0.452814	1.35343	3.38096	0.00329078	1.5324	6.33732	0.853378	0.199773	0.364797	1.22156	P01024	CO3_HUMAN	C3	Complement C3
14.4336	14.1699	14.3127	14.1928	14.3049	14.3845	13.2205	13.7409	13.4725	14.1535	13.5735	14.3185		+		PP2_CTRL	0.0409088	0.959252	-0.0113411	-0.0583585	2.09799	0.0029527	-0.827442	-3.08191	0.537096	0.366219	-0.290256	-0.857703	P01106	MYC_HUMAN	MYC	Myc proto-oncogene protein
16.4359	16.3207	16.5053	16.8538	16.87	16.8104	16.7763	16.7683	16.8861	16.6818	16.7374	16.8025	+	+		PP2_CTRL;SP600125_CTRL	2.76717	0.0125036	0.424124	2.70638	2.38745	0.00896481	0.389624	2.34852	2.12161	0.0651157	0.319928	1.94903	P01111	RASN_HUMAN	NRAS	GTPase NRas
13.5529	13.5451	14.7545	14.1067	14.087	14.2273	13.4637	13.0034	13.4041	13.8724	13.2108	13.2839					0.178088	0.688812	0.189513	0.375843	0.7058	0.0758212	-0.660446	-1.2531	0.473726	0.34431	-0.49512	-0.8951	P01112	RASH_HUMAN	HRAS	GTPase HRas
18.1303	18.1666	18.0683	18.1515	18.1327	18.1293	17.9834	18.0298	18.0242	18.1586	18.1591	18.1233					0.211509	0.909835	0.0161031	0.124325	1.56106	0.230233	-0.109273	-0.826488	0.335803	0.880018	0.0252635	0.192775	P01116	RASK_HUMAN	KRAS	GTPase KRas
14.7355	14.5657	14.5539	14.4766	14.1042	14.6372	13.4849	13.7023	13.6329	13.6244	13.7196	13.927		+	+	IMA_CTRL;PP2_CTRL	0.55947	0.309403	-0.212379	-0.79132	3.50724	0.001856	-1.0117	-5.41337	2.89058	0.00952601	-0.861373	-4.16395	P01137	TGFB1_HUMAN	TGFB1	Transforming growth factor beta-1 proprotein
19.1313	19.0926	18.952	19.0091	18.7772	18.9672	18.1313	18.3494	18.2196	18.9122	19.5903	18.9641		+		PP2_CTRL	0.717192	0.344733	-0.140822	-0.742082	3.22984	0.00235556	-0.825233	-4.4964	0.162066	0.801408	0.0968437	0.298354	P01591	IGJ_HUMAN	JCHAIN	Immunoglobulin J chain
13.93	13.817	14.2007	14.024	13.2836	13.8364	13.9829	14.2131	13.6237	12.6459	13.7312	13.7838					0.463703	0.327349	-0.267855	-0.765976	0.0726499	0.901156	-0.042655	-0.139466	0.700047	0.199776	-0.595582	-1.22065	P01834	IGKC_HUMAN	IGKC	Immunoglobulin kappa constant
14.9149	14.523	14.6367	14.5555	11.8742	14.3656	14.2234	14.6322	14.3062	12.685	14.6735	14.7563					0.555791	0.14835	-1.09311	-1.125	0.826424	0.103136	-0.30424	-1.12424	0.402842	0.384979	-0.653243	-0.830055	P01871	IGHM_HUMAN	IGHM	Immunoglobulin heavy constant mu
18.8336	18.8838	18.7969	18.6491	18.3519	18.8503	19.2637	19.3333	19.4758	19.6912	19.6076	19.5585		+	+	IMA_CTRL;PP2_CTRL	0.683916	0.244906	-0.220964	-0.894839	2.81885	0.00298294	0.519531	3.10502	4.1441	0.010973	0.781001	5.34215	P01889	HLAB_HUMAN	HLA-B	HLA class I histocompatibility antigen, B alpha chain
15.4542	16.0425	14.5354	16.4208	16.7164	16.7636	16.1392	15.9666	16.6893	17.217	16.318	15.9784	+	+		PP2_CTRL;SP600125_CTRL	1.33634	0.0194301	1.28954	2.33844	0.875663	0.0380469	0.921022	1.5619	0.946776	0.0908755	1.16039	1.72308	P01893	HLAH_HUMAN	HLA-H	Putative HLA class I histocompatibility antigen, alpha chain H
19.8853	19.9294	19.9838	20.7179	20.9594	20.7051	20.5363	20.2516	20.4049	20.1761	20.3402	20.1337	+	+		PP2_CTRL;SP600125_CTRL	3.22365	0.0049863	0.861326	4.59356	2.22714	0.00746546	0.464776	2.48484	1.83088	0.0969698	0.283866	1.67861	P01903	DRA_HUMAN	HLA-DRA	HLA class II histocompatibility antigen, DR alpha chain
13.799	13.9326	13.7367	14.5076	14.684	14.7554	13.9533	13.9761	13.8738	13.205	13.4543	13.5255	+			SP600125_CTRL	3.04087	0.00651429	0.826216	4.26699	0.785303	0.352284	0.111624	0.674144	1.71315	0.0600702	-0.427869	-2.00828	P01906	DQA2_HUMAN	HLA-DQA2	HLA class II histocompatibility antigen, DQ alpha 2 chain
17.8586	17.8046	17.6805	18.4979	18.4291	18.8133	18.4983	18.4108	18.5011	18.0882	18.0297	18.0165	+	+		PP2_CTRL;SP600125_CTRL	2.45503	0.00657419	0.798861	3.48072	3.46924	0.00203455	0.688833	4.29174	2.002	0.0971178	0.263552	1.67689	P01911	DRB1_HUMAN	HLA-DRB1	HLA class II histocompatibility antigen, DRB1 beta chain
15.611	15.0119	15.1435	15.9661	16.1806	16.1668	15.2825	14.9232	14.7042	14.896	15.2721	15.4117	+			SP600125_CTRL	1.92	0.0104985	0.849028	2.88251	0.503584	0.233981	-0.285475	-0.820588	0.093099	0.887296	-0.0621564	-0.183765	P01920	DQB1_HUMAN	HLA-DQB1	HLA class II histocompatibility antigen, DQ beta 1 chain
18.6329	19.1127	18.2955	20.0828	20.0414	20.2928	20.8219	20.858	20.7275	19.727	19.7205	19.7536	+	+	+	IMA_CTRL;PP2_CTRL;SP600125_CTRL	2.36945	0.00625263	1.45862	4.1731	3.04241	0.00309333	2.12208	6.23667	1.94521	0.018798	1.05333	3.12281	P02042;P68871	HBB_HUMAN;HBD_HUMAN	HBB;HBD	Hemoglobin subunit delta
11.9572	12.4136	13.0924	12.9888	12.221	13.3667	13.4101	13.5355	14.2406	12.194	13.6139	13.177		+		PP2_CTRL	0.323061	0.425157	0.371131	0.649342	1.3822	0.0085	1.24106	2.39122	0.402428	0.402931	0.507234	0.800172	P02452	CO1A1_HUMAN	COL1A1	Collagen alpha-1(I) chain
11.8455	13.1263	13.5005	14.5919	11.9693	13.3886	12.9596	14.5725	13.2446	13.2001	12.7386	12.7435					0.210009	0.580453	0.492476	0.488286	0.47159	0.162006	0.768135	0.953317	0.0456447	0.932939	0.0699504	0.112116	P02533	K1C14_HUMAN	KRT14	Keratin, type I cytoskeletal 14
12.8461	13.0833	12.2462	13.8457	14.0309	13.4415	13.1035	13.2856	12.8583	11.0892	12.855	13.2055	+			SP600125_CTRL	1.58297	0.0137919	1.04746	2.59358	0.571294	0.166156	0.35727	0.944739	0.18641	0.700711	-0.341994	-0.427153	P02545	LMNA_HUMAN	LMNA	Prelamin-A/C
11.6073	18.1271	17.838	18.1199	17.1971	17.5967	19.0327	17.4151	18.0613	17.8152	18.4433	17.8965					0.344017	0.307505	1.78043	0.793616	0.458101	0.135414	2.31226	1.01501	0.440899	0.298179	2.19423	0.981383	P02647	APOA1_HUMAN	APOA1	Apolipoprotein A-I
14.9092	14.9979	14.8686	15.881	15.173	15.7979	16.664	16.8137	16.1047	15.2247	16.1271	15.5449	+	+		PP2_CTRL;SP600125_CTRL	1.42111	0.0257308	0.692047	2.11838	2.73031	0.00259394	1.60222	5.02074	1.2438	0.0671935	0.706963	1.92695	P02649	APOE_HUMAN	APOE	Apolipoprotein E
15.6353	15.4628	16.0631	16.0994	16.0755	15.8962	17.8149	17.8308	17.6186	16.5504	16.8271	16.5322		+	+	IMA_CTRL;PP2_CTRL	0.73299	0.175942	0.303285	1.04726	3.35627	0.00350515	2.0344	6.99028	1.97485	0.0198736	0.916152	3.03015	P02656	APOC3_HUMAN	APOC3	Apolipoprotein C-III
14.7282	13.6476	12.1908	14.6687	13.9285	14.9046	15.7343	15.6151	16.3227	14.0348	14.6829	15.2834		+		PP2_CTRL	0.54644	0.157532	0.978454	1.09719	1.43598	0.00588	2.36851	2.73184	0.629683	0.190343	1.14487	1.24604	P02679	FIBG_HUMAN	FGG	Fibrinogen gamma chain
14.4553	14.9009	15.0276	15.3761	16.0671	15.6046	14.428	14.7819	15.2192	15.3349	14.9144	14.1869	+			SP600125_CTRL	1.53308	0.0179274	0.887972	2.41795	0.0174861	0.972035	0.0151199	0.0390507	0.0153266	0.980286	0.0174646	0.0365692	P02686	MBP_HUMAN	MBP	Myelin basic protein
12.7309	11.6727	12.4301	12.4688	12.2491	12.5415	13.3542	13.1721	13.1875	12.008	11.897	12.5747		+		PP2_CTRL	0.163285	0.734981	0.141877	0.332385	1.39793	0.0100467	0.959989	2.28485	0.113138	0.843402	-0.118026	-0.246739	P02748	CO9_HUMAN	C9	Complement component C9
12.7501	12.8498	12.0301	13.8515	12.9543	13.751	15.1933	15.0408	15.0211	10.8229	11.5388	13.6045	+	+		PP2_CTRL;SP600125_CTRL	1.19523	0.0299506	0.975609	2.01706	3.18724	0.00343434	2.54173	6.98483	0.251991	0.578537	-0.554583	-0.56999	P02749	APOH_HUMAN	APOH	Beta-2-glycoprotein 1
16.0186	15.201	16.1075	16.3477	16.364	16.7879	17.0091	17.0568	17.7687	15.5564	15.6755	16.3284		+		PP2_CTRL	1.05517	0.0509482	0.7242	1.71411	1.77978	0.00296167	1.50248	3.13729	0.0726506	0.900782	0.0777626	0.16362	P02751	FINC_HUMAN	FN1	Fibronectin
12.0133	12.1467	12.7533	12.6696	11.9662	11.3714	13.7567	13.498	13.4001	12.8381	12.2664	12.8472		+		PP2_CTRL	0.276406	0.508784	-0.302036	-0.56048	2.11379	0.0020521	1.24717	3.54971	0.508779	0.358485	0.346139	0.869867	P02753	RET4_HUMAN	RBP4	Retinol-binding protein 4
16.0551	16.4786	15.9993	17.2748	16.0303	16.3961	17.7809	17.136	17.3233	15.6884	16.7505	16.5055		+		PP2_CTRL	0.41511	0.317275	0.389369	0.780146	2.1445	0.00197658	1.23571	3.59106	0.143264	0.799551	0.137087	0.301313	P02765	FETUA_HUMAN	AHSG	Alpha-2-HS-glycoprotein
20.2526	20.4446	20.858	21.2251	21.2577	20.8312	21.8539	21.4962	21.4385	21.0818	20.7797	20.7563	+	+		PP2_CTRL;SP600125_CTRL	1.22351	0.0428909	0.586305	1.80334	2.08829	0.002136	1.07781	3.35911	0.789515	0.224032	0.354204	1.15343	P02768	ALBU_HUMAN	ALB	Albumin
15.9063	15.9488	15.76	16.8347	15.7433	16.2327	17.7012	17.0331	17.1331	15.5579	16.3383	16.1298		+		PP2_CTRL	0.549835	0.218658	0.398517	0.947135	2.55633	0.00233996	1.41744	4.48911	0.222582	0.718413	0.136969	0.402642	P02771	FETA_HUMAN	AFP	Alpha-fetoprotein
14.8898	15.4635	14.6225	16.5212	16.1797	15.6284	17.2267	16.3577	16.7184	15.9778	16.0942	15.4709	+	+		PP2_CTRL;SP600125_CTRL	1.44531	0.0174975	1.11785	2.43318	2.13187	0.00201183	1.77566	3.91406	1.28088	0.0544128	0.855702	2.07043	P02774	VTDB_HUMAN	GC	Vitamin D-binding protein
19.89	19.7844	20.0696	18.1507	18.324	18.3046	17.8366	17.7734	17.526	19.2409	18.9154	18.8672	+	+	+	IMA_CTRL;PP2_CTRL;SP600125_CTRL	4.11294	0	-1.65494	-8.28787	4.19957	0.00348387	-2.20268	-9.74	2.48923	0.0130924	-0.906832	-3.71793	P02786	TFR1_HUMAN	TFRC	Transferrin receptor protein 1
17.8827	17.9825	17.9906	18.5073	17.401	17.775	19.143	18.7051	18.6945	17.2439	18.3667	18.0762		+		PP2_CTRL	0.0610561	0.901841	-0.0575047	-0.134754	2.38437	0.00206849	0.895589	3.5571	0.0576131	0.922925	-0.0563558	-0.12859	P02788	TRFL_HUMAN	LTF	Lactotransferrin
16.1392	15.8062	15.8906	17.4197	17.6237	17.3798	17.1959	17.1396	17.1307	17.0635	16.478	16.7773	+	+	+	IMA_CTRL;PP2_CTRL;SP600125_CTRL	3.58727	0.00421622	1.52906	6.78752	3.53858	0.00265143	1.21005	5.98968	1.86832	0.0260038	0.827557	2.79221	P02792	FRIL_HUMAN	FTL	Ferritin light chain
17.6336	17.3595	17.7272	19.1934	19.3381	19.2167	18.3933	18.4363	18.4741	18.511	18.1475	18.1939	+	+	+	IMA_CTRL;PP2_CTRL;SP600125_CTRL	3.82981	0.00207692	1.67597	7.64948	2.80138	0.002042	0.861128	4.04716	1.95753	0.0268427	0.710721	2.74622	P02794	FRIH_HUMAN	FTH1	Ferritin heavy chain
20.1455	20.357	20.6937	19.1631	19.4008	19.3459	19.7461	20.0187	19.642	20.6148	20.7162	20.1922	+	+		PP2_CTRL;SP600125_CTRL	2.47813	0.00565675	-1.09546	-3.98278	1.42247	0.0147454	-0.596471	-2.02073	0.183614	0.774282	0.109009	0.334052	P02795	MT2_HUMAN	MT2A	Metallothionein-2
16.6563	16.3665	16.4274	16.2362	16.3052	15.8655	16.8627	17.1019	16.724	17.0401	16.4433	16.8218		+		PP2_CTRL	1.00376	0.101481	-0.347768	-1.32461	1.3648	0.0278011	0.412773	1.71076	0.660685	0.30746	0.284985	0.964799	P03886	NU1M_HUMAN	MT-ND1	NADH-ubiquinone oxidoreductase chain 1
13.0223	13.6076	13.4364	14.9032	14.7982	14.6563	14.5423	14.6635	14.9703	14.4224	14.1932	14.4501	+	+	+	IMA_CTRL;PP2_CTRL;SP600125_CTRL	2.79631	0.00430769	1.43047	4.9684	2.50368	0.00210736	1.36992	4.34278	2.18911	0.0161169	0.999787	3.42531	P03891	NU2M_HUMAN	MT-ND2	NADH-ubiquinone oxidoreductase chain 2
15.7808	15.5565	15.9434	14.7027	15.1916	14.7679	16.0995	15.8694	15.7169	16.1614	15.3156	15.9614	+			SP600125_CTRL	1.9973	0.00869136	-0.872853	-3.01064	0.35575	0.518862	0.135015	0.523439	0.0656739	0.918073	0.0525446	0.138733	P03897	NU3M_HUMAN	MT-ND3	NADH-ubiquinone oxidoreductase chain 3
14.1806	14.2254	15.0905	15.0171	15.3449	15.0047	15.3871	14.6866	14.4236	14.7434	13.9247	14.4863					0.920448	0.0752184	0.623394	1.49723	0.333221	0.375822	0.33359	0.650606	0.107758	0.852195	-0.114055	-0.236513	P03905	NU4M_HUMAN	MT-ND4	NADH-ubiquinone oxidoreductase chain 4
15.7102	15.8496	16.1196	15.9809	16.1714	15.944	16.6408	15.9833	16.0355	16.2097	16.0192	16.0351					0.426152	0.489679	0.139006	0.580859	0.602729	0.162074	0.326773	0.953171	0.654214	0.385079	0.194889	0.830097	P03915	NU5M_HUMAN	MT-ND5	NADH-ubiquinone oxidoreductase chain 5
14.1711	13.9429	14.3148	14.5843	15.0979	14.6959	14.9252	13.9391	14.3853	14.4063	14.1617	14.7182	+			SP600125_CTRL	1.57313	0.0215025	0.649738	2.24163	0.37633	0.351209	0.273573	0.675535	0.667978	0.303552	0.285796	0.971933	P03923	NU6M_HUMAN	MT-ND6	NADH-ubiquinone oxidoreductase chain 6
16.6262	16.6953	17.046	16.5994	16.4932	16.7391	17.2356	17.5972	17.1886	17.1452	17.0299	17.3395		+		PP2_CTRL	0.530694	0.363146	-0.178555	-0.71943	1.40287	0.0169988	0.551312	1.94702	1.13617	0.131094	0.382377	1.48051	P03928	ATP8_HUMAN	MT-ATP8	ATP synthase protein 8
17.8454	17.9596	17.5578	18.6505	17.8695	18.5262	20.116	20.3079	20.3991	18.5065	19.3577	19.398		+	+	IMA_CTRL;PP2_CTRL	0.973032	0.0726598	0.561112	1.51578	4.15934	0.004	2.48674	10.1173	1.84077	0.0190324	1.29983	3.13736	P04004	VTNC_HUMAN	VTN	Vitronectin
15.5369	15.2852	15.3486	14.799	13.3614	14.7733	14.7818	14.8721	14.6501	16.086	15.2861	15.7753	+	+		PP2_CTRL;SP600125_CTRL	1.05412	0.0388159	-1.07901	-1.85728	2.47936	0.00300086	-0.622236	-3.12126	0.594689	0.318718	0.325546	0.94425	P04035	HMDH_HUMAN	HMGCR	3-hydroxy-3-methylglutaryl-coenzyme A reductase
18.7192	18.8129	18.5617	18.8139	18.8244	18.8583	19.3271	19.2515	19.329	19.3084	19.5739	19.4754		+	+	IMA_CTRL;PP2_CTRL	0.836227	0.325122	0.134279	0.769533	2.83452	0.00206783	0.604582	3.40422	2.67684	0.0136274	0.754648	3.65197	P04040	CATA_HUMAN	CAT	Catalase
16.4685	16.3295	16.3526	16.0914	16.1611	15.959	16.1074	16.2139	16.3253	16.2225	16.3524	16.3962	+			SP600125_CTRL	1.88927	0.0426147	-0.313041	-1.80703	1.0359	0.161812	-0.168025	-0.953728	0.370761	0.755504	-0.0598755	-0.357241	P04049	RAF1_HUMAN	RAF1	RAF proto-oncogene serine/threonine-protein kinase
16.6614	16.7393	16.6919	17.5885	17.6993	17.7825	19.0055	18.8608	19.0257	18.8345	19.1697	19.2902	+	+	+	IMA_CTRL;PP2_CTRL;SP600125_CTRL	4.09024	0.00370909	0.992538	6.18097	5.6314	0	2.26644	14.4657	4.19065	0.0115	2.40062	10.0782	P04053	TDT_HUMAN	DNTT	DNA nucleotidylexotransferase
15.5661	15.5654	15.593	16.0572	15.89	16.1034	16.2264	16.325	16.4165	15.9669	16.1947	16.2909	+	+	+	IMA_CTRL;PP2_CTRL;SP600125_CTRL	2.60075	0.0130602	0.442051	2.67162	3.75178	0.00231351	0.747799	4.80515	2.40281	0.0220127	0.576004	2.93148	P04062	GBA1_HUMAN	GBA1	Lysosomal acid glucosylceramidase
15.6452	15.1641	15.4797	15.4878	15.4456	15.5289	15.4405	15.5058	15.6497	15.1173	15.1216	15.5618					0.15035	0.821479	0.0577342	0.237428	0.265265	0.656371	0.102329	0.402752	0.328061	0.608734	-0.162786	-0.535263	P04066	FUCO_HUMAN	FUCA1	Tissue alpha-L-fucosidase
22.5292	22.6509	22.6992	22.2256	22.315	22.2358	21.8301	21.8104	21.662	22.1867	22.3196	21.9631	+	+	+	IMA_CTRL;PP2_CTRL;SP600125_CTRL	2.5001	0.0196549	-0.367619	-2.32752	3.51758	0.00252507	-0.858912	-4.95566	1.8148	0.0478905	-0.469954	-2.17892	P04075	ALDOA_HUMAN	ALDOA	Fructose-bisphosphate aldolase A
19.78	19.9058	19.9486	20.1291	20.3022	20.0757	19.8735	19.7932	20.099	20.2059	20.1112	19.7706					1.57259	0.0649243	0.290872	1.57206	0.156813	0.84422	0.043787	0.21404	0.461136	0.532368	0.151103	0.625611	P04080	CYTB_HUMAN	CSTB	Cystatin-B
15.2351	14.9896	15.175	14.758	14.1031	14.9869	15.3864	15.4325	15.21	15.3849	15.2363	15.2085					0.875792	0.0921021	-0.5172	-1.37941	0.980134	0.124596	0.209732	1.04714	0.711838	0.440672	0.143329	0.746595	P04114	APOB_HUMAN	APOB	Apolipoprotein B-100
16.6864	16.6358	16.4894	17.0456	16.8322	17.0716	17.2775	17.3472	17.4193	16.686	16.9334	17.1953	+	+		PP2_CTRL;SP600125_CTRL	1.77263	0.0344214	0.379256	1.93379	3.30877	0.00207843	0.744143	4.32964	0.989246	0.176483	0.334355	1.29358	P04150	GCR_HUMAN	NR3C1	Glucocorticoid receptor
17.8995	18.1562	17.9959	18.4227	18.1775	18.5844	19.1099	19.03	19.2457	18.1975	18.6322	18.1313		+		PP2_CTRL	1.26611	0.0645653	0.377737	1.57399	3.46554	0.00210909	1.11137	5.61785	0.80559	0.242571	0.303162	1.10633	P04179	SODM_HUMAN	SOD2	Superoxide dismutase [Mn], mitochondrial
18.3023	18.3139	18.3153	18.2209	18.2236	18.269	18.0202	18.0332	17.9375	17.638	17.7535	17.6922		+	+	IMA_CTRL;PP2_CTRL	1.96809	0.447948	-0.0726986	-0.626015	3.31035	0.00831889	-0.31355	-2.40719	4.28241	0.0087	-0.615943	-4.60981	P04181	OAT_HUMAN	OAT	Ornithine aminotransferase, mitochondrial
17.5685	17.5793	17.4191	16.9839	17.0837	17.0307	16.7723	17.0307	16.8782	17.7732	17.4014	17.6436	+	+		PP2_CTRL;SP600125_CTRL	2.93336	0.00811792	-0.489493	-3.07512	2.63596	0.00218147	-0.628552	-3.28944	0.279561	0.737215	0.0838114	0.379926	P04183	KITH_HUMAN	TK1	Thymidine kinase, cytosolic
19.9336	19.7137	19.922	19.7708	19.7408	19.7404	19.741	19.7278	19.7318	19.9652	19.7374	20.175					0.664576	0.457238	-0.105754	-0.614388	0.793179	0.314468	-0.122862	-0.716269	0.285578	0.706215	0.102739	0.419095	P04233	HG2A_HUMAN	CD74	HLA class II histocompatibility antigen gamma chain
14.9349	17.0204	17.5766	18.559	16.2459	17.6463	16.9948	18.1608	16.2676	15.6734	17.0109	16.6647					0.391667	0.271548	0.973098	0.847414	0.25719	0.447099	0.630423	0.586468	0.0226715	0.965506	-0.0609878	-0.0610846	P04264	K2C1_HUMAN	KRT1	Keratin, type II cytoskeletal 1
21.1335	20.9397	21.2491	21.5572	21.7132	21.0585	21.3712	21.1366	21.3748	21.6287	21.235	21.0398					0.705272	0.170583	0.335518	1.0581	0.712097	0.215512	0.186762	0.849651	0.423226	0.508528	0.193714	0.656016	P04350	TBB4A_HUMAN	TUBB4A	Tubulin beta-4A chain
23.0456	23.0458	23.1916	22.5872	23.1023	22.3188	22.9864	23.3121	23.0408	23.0227	23.0364	22.9698					0.839064	0.112249	-0.424871	-1.26837	0.0579572	0.936309	0.018741	0.0884611	0.736691	0.591764	-0.0846799	-0.554554	P04406	G3P_HUMAN	GAPDH	Glyceraldehyde-3-phosphate dehydrogenase
18.2383	18.2317	18.4285	17.944	17.6968	17.8076	18.0158	17.9771	17.9994	17.9788	18.1439	18.1625	+	+		PP2_CTRL;SP600125_CTRL	2.13123	0.0168135	-0.483394	-2.46229	2.00236	0.0213439	-0.302086	-1.82519	1.10467	0.247552	-0.204457	-1.09316	P04424	ARLY_HUMAN	ASL	Argininosuccinate lyase
18.9069	19.0181	18.6703	19.2259	19.0551	19.1324	19.2312	19.006	19.0444	19.5388	19.6591	19.3249			+	IMA_CTRL	1.12683	0.110826	0.27272	1.27547	0.858082	0.132942	0.228748	1.02155	1.97719	0.0293652	0.642484	2.6584	P04439	HLAA_HUMAN	HLA-A	HLA class I histocompatibility antigen, A alpha chain
18.9144	18.7987	18.7343	19.4805	19.4433	19.5249	19.3361	19.3028	19.3812	18.9112	19.1859	19.3063	+	+		PP2_CTRL;SP600125_CTRL	3.4945	0.00628099	0.667137	4.22963	3.099	0.0022288	0.524288	3.33135	1.16843	0.149443	0.318689	1.39623	P04440	DPB1_HUMAN	HLA-DPB1	HLA class II histocompatibility antigen, DP beta 1 chain
17.9956	18.0189	17.5845	17.8546	17.1866	17.8169	18.244	18.1435	18.1992	17.6827	18.3037	18.1723					0.405022	0.388033	-0.246961	-0.688833	1.07463	0.0605032	0.329259	1.3493	0.32514	0.590535	0.186602	0.555711	P04632	CPNS1_HUMAN	CAPNS1	Calpain small subunit 1
12.512	11.9895	11.6666	13.9654	11.5207	13.9458	12.6211	12.784	12.2288	11.6488	12.4091	11.1359					0.570433	0.142346	1.08796	1.14741	0.758225	0.0795198	0.488623	1.23292	0.296387	0.557708	-0.324749	-0.596591	P04637	P53_HUMAN	TP53	Cellular tumor antigen p53
11.955	12.3536	13.2886	10.7465	11.8816	11.0394	12.2802	11.7146	12.2782	13.6942	13.2265	13.1231	+			SP600125_CTRL	1.18101	0.026074	-1.30996	-2.10781	0.43144	0.233809	-0.441414	-0.82088	0.878024	0.121536	0.815522	1.53147	P04732	MT1E_HUMAN	MT1E	Metallothionein-1E
15.12	15.4059	15.1708	14.0184	13.7235	14.9002	14.504	15.034	14.6374	15.3432	16.2015	15.6819	+	+		PP2_CTRL;SP600125_CTRL	1.30931	0.0230953	-1.01818	-2.19307	1.30596	0.0223841	-0.507082	-1.79874	0.898667	0.149585	0.509969	1.39843	P04733	MT1F_HUMAN	MT1F	Metallothionein-1F
22.0962	21.9176	22.1947	21.9047	21.9338	21.8807	21.8081	21.9568	21.9409	22.2353	22.3544	22.4988					0.923276	0.245453	-0.163107	-0.893557	0.827835	0.207264	-0.167533	-0.864437	1.23824	0.151011	0.293382	1.38868	P04792	HSPB1_HUMAN	HSPB1	Heat shock protein beta-1
18.2395	18.2011	18.0282	17.2713	17.3456	17.3281	17.2223	17.3179	17.1051	18.3708	17.8527	17.9911	+	+		PP2_CTRL;SP600125_CTRL	3.59164	0.00394805	-0.841228	-4.98521	3.33513	0.00253254	-0.941132	-4.96672	0.193511	0.788276	-0.084727	-0.3162	P04818	TYSY_HUMAN	TYMS	Thymidylate synthase
15.12	14.7973	14.7846	14.8255	12.7074	14.1073	12.2877	10.8401	14.5542	12.9846	13.7214	14.836		+		PP2_CTRL	0.741403	0.0896611	-1.02059	-1.39516	1.01078	0.0159446	-2.33997	-1.97238	0.894117	0.105245	-1.05328	-1.62232	P04839	CY24B_HUMAN	CYBB	Cytochrome b-245 heavy chain
19.9368	19.8606	19.9299	19.9273	20.165	20.0234	20.0506	19.9165	19.8987	19.9023	19.6706	19.7599					0.818951	0.341045	0.129438	0.747354	0.357556	0.764825	0.0461547	0.300179	0.852163	0.425	-0.131517	-0.765945	P04843	RPN1_HUMAN	RPN1	Dolichyl-diphosphooligosaccharide--protein glycosyltransferase subunit 1
19.4095	19.3973	19.4033	19.5907	19.7407	19.6987	19.7447	19.5832	19.6568	19.5104	19.2069	19.2816	+	+		PP2_CTRL;SP600125_CTRL	2.43718	0.0368617	0.273362	1.88767	2.27792	0.0246727	0.258193	1.75869	0.315273	0.746378	-0.0704288	-0.368006	P04844	RPN2_HUMAN	RPN2	Dolichyl-diphosphooligosaccharide--protein glycosyltransferase subunit 2
18.9109	18.9363	18.7897	18.9624	18.9335	19.0586	19.4332	19.2573	19.2685	19.2761	19.2977	19.1699		+	+	IMA_CTRL;PP2_CTRL	0.832332	0.409362	0.105835	0.66577	2.42824	0.00695724	0.44068	2.55243	2.44863	0.0400665	0.36891	2.30501	P04899	GNAI2_HUMAN	GNAI2	Guanine nucleotide-binding protein G(i) subunit alpha-2
24.8527	24.5605	25.2494	24.6241	24.7915	24.6366	25.013	24.5542	24.4767	24.3501	24.181	24.6352					0.419273	0.411978	-0.20345	-0.663225	0.325217	0.46252	-0.206198	-0.57198	0.975353	0.133215	-0.498757	-1.46861	P04908;Q7L7L0;Q93077;P0C0S8;P20671;Q96KK5;Q99878;Q9BTM1	H2A1B_HUMAN;H2A1C_HUMAN;H2A1D_HUMAN;H2A1H_HUMAN;H2A1J_HUMAN;H2A1_HUMAN;H2A3_HUMAN;H2AJ_HUMAN	H2AC11;H2AC12;H2AC14;H2AC25;H2AC4;H2AC6;H2AC7;H2AJ	Histone H2A type 1-B/E
16.872	16.8519	16.1003	17.8007	17.5185	17.8927	17.3675	17.2443	17.0957	17.3089	17.6414	17.2096	+	+		PP2_CTRL;SP600125_CTRL	1.8158	0.0087051	1.12926	2.98916	1.11052	0.0274065	0.627768	1.71602	1.27877	0.0592142	0.77856	2.01937	P04920	B3A2_HUMAN	SLC4A2	Anion exchange protein 2
14.1587	15.3219	13.9266	15.5062	15.7411	15.6549	14.9253	13.3754	14.4042	14.6905	15.0192	13.1619	+			SP600125_CTRL	1.25127	0.0239233	1.16501	2.16918	0.13787	0.74323	-0.234103	-0.321819	0.0885234	0.862941	-0.178506	-0.218545	P04921	GLPC_HUMAN	GYPC	Glycophorin-C
19.7583	19.5799	19.7173	19.6541	19.5912	19.6055	19.9452	19.8705	19.8708	19.7136	19.6289	19.8009					0.524533	0.633489	-0.0682608	-0.434156	1.61948	0.0651618	0.210318	1.31931	0.148712	0.896599	0.0292835	0.168946	P05023	AT1A1_HUMAN	ATP1A1	Sodium/potassium-transporting ATPase subunit alpha-1
14.453	14.3964	14.1099	13.5613	13.4789	13.8586	14.2895	14.3584	14.6006	13.9118	14.0459	14.3079	+			SP600125_CTRL	1.92571	0.0131054	-0.686842	-2.67485	0.271933	0.661799	0.0963866	0.398216	0.66565	0.342518	-0.231252	-0.898067	P05067	A4_HUMAN	APP	Amyloid-beta precursor protein
17.881	17.8164	17.8818	17.2212	17.2253	17.4113	16.3772	16.4629	16.1806	16.4511	16.5094	16.4606	+	+	+	IMA_CTRL;PP2_CTRL;SP600125_CTRL	3.00735	0.00691024	-0.573741	-3.4492	4.21332	0.00354098	-1.51944	-8.1548	5.98846	0	-1.386	-10.8104	P05107	ITB2_HUMAN	ITGB2	Integrin beta-2
12.2885	11.7061	12.6904	13.2274	12.0329	10.8603	13.4622	13.3941	13.4285	12.9841	12.7299	11.8323		+		PP2_CTRL	0.0904405	0.831677	-0.188139	-0.223799	1.85989	0.00298548	1.19993	3.10554	0.252381	0.621416	0.287091	0.520748	P05109	S10A8_HUMAN	S100A8	Protein S100-A8
19.0736	18.7235	18.5216	18.6655	18.3965	18.728	18.9711	18.531	18.3727	18.5301	18.8489	18.9367					0.389626	0.465533	-0.176181	-0.606163	0.242298	0.620426	-0.147945	-0.433928	0.00154015	0.998711	-0.000958761	-0.00316294	P05114	HMGN1_HUMAN	HMGN1	Non-histone chromosomal protein HMG-14
21.362	21.3336	21.4447	21.1602	21.1391	20.9401	21.5512	21.5843	21.4754	21.1195	21.3029	21.1033					1.74398	0.0526615	-0.300321	-1.69051	1.55671	0.116869	0.15681	1.07129	1.32878	0.211363	-0.204904	-1.19013	P05141	ADT2_HUMAN	SLC25A5	ADP/ATP translocase 2
13.7088	13.9393	13.3829	11.8834	11.5129	12.008	15.5085	15.1247	15.1979	13.2199	14.1601	14.7881	+	+		PP2_CTRL;SP600125_CTRL	2.98779	0.00370588	-1.87557	-5.87153	2.88047	0.00211321	1.60002	5.33835	0.321652	0.512655	0.379039	0.649698	P05155	IC1_HUMAN	SERPING1	Plasma protease C1 inhibitor
17.0474	17.1628	17.197	17.1647	17.2381	17.164	17.3409	17.0677	17.3487	17.5522	17.4073	17.5308			+	IMA_CTRL	0.443839	0.715474	0.0532106	0.351223	0.494988	0.458692	0.116724	0.575362	2.31504	0.0461685	0.361048	2.20246	P05161	ISG15_HUMAN	ISG15	Ubiquitin-like protein ISG15
18.1709	18.2474	18.1783	18.4687	18.5474	18.5874	19.109	19.2004	19.2386	18.6692	18.6552	18.8684	+	+	+	IMA_CTRL;PP2_CTRL;SP600125_CTRL	2.85545	0.0191442	0.335648	2.35481	4.56665	0.00306306	0.983758	6.76015	2.72374	0.0193919	0.532057	3.07445	P05165	PCCA_HUMAN	PCCA	Propionyl-CoA carboxylase alpha chain, mitochondrial
17.952	17.9321	17.9765	17.9345	17.9517	17.9848	18.3111	18.2582	18.2976	17.9843	17.9556	18.0374		+		PP2_CTRL	0.0619238	0.981263	0.00348918	0.0291827	4.09363	0.00521703	0.33543	2.78521	0.646517	0.797074	0.0389048	0.305887	P05166	PCCB_HUMAN	PCCB	Propionyl-CoA carboxylase beta chain, mitochondrial
19.9977	19.9939	19.7871	19.9155	19.727	19.8717	19.8424	19.8199	19.8928	19.5748	19.7897	19.7374					0.417711	0.603674	-0.0881945	-0.464387	0.439203	0.62297	-0.0745684	-0.431468	1.11673	0.223263	-0.225632	-1.15699	P05198	IF2A_HUMAN	EIF2S1	Eukaryotic translation initiation factor 2 subunit 1
14.4745	14.2592	14.43	12.9977	14.172	11.3724	12.3127	13.7805	12.6197	11.2284	14.0344	12.8447		+		PP2_CTRL	0.881176	0.0532514	-1.54052	-1.68493	1.51735	0.00594412	-1.4836	-2.68887	0.967701	0.0757533	-1.68538	-1.84038	P05204;Q15651	HMGN2_HUMAN;HMGN3_HUMAN	HMGN2;HMGN3	Non-histone chromosomal protein HMG-17
16.1518	16.2217	16.2567	16.5367	16.3303	16.4691	16.0051	16.0976	15.9593	15.4019	15.8493	15.9076					1.58589	0.0889089	0.235303	1.39965	1.68507	0.0758059	-0.189383	-1.25383	1.40482	0.0737331	-0.490451	-1.86702	P05362	ICAM1_HUMAN	ICAM1	Intercellular adhesion molecule 1
21.8022	21.9568	21.8366	22.087	21.6182	21.773	21.7861	21.6639	21.5907	21.5725	22.2152	21.8956					0.0961747	0.882277	-0.0391547	-0.159394	1.17856	0.118848	-0.184971	-1.06433	0.0525838	0.941311	0.0292339	0.100343	P05386	RLA1_HUMAN	RPLP1	Large ribosomal subunit protein P1
21.8777	21.799	22.1966	21.8439	22.1181	21.6292	21.59	21.7304	21.4756	21.7622	22.2465	21.6025		+		PP2_CTRL	0.193417	0.737923	-0.0940475	-0.328252	1.18766	0.0447748	-0.35911	-1.48304	0.141623	0.827546	-0.0873775	-0.265907	P05387	RLA2_HUMAN	RPLP2	Large ribosomal subunit protein P2
21.1588	21.0599	21.0135	21.1567	21.2323	21.085	20.7933	20.8755	20.7869	20.833	21.0988	20.5586		+		PP2_CTRL	0.596953	0.566058	0.0805785	0.502411	2.13397	0.0279866	-0.258824	-1.70863	0.696626	0.318857	-0.247254	-0.944625	P05388	RLA0_HUMAN	RPLP0	Large ribosomal subunit protein uL10
15.5976	15.6684	15.7941	15.7274	15.8608	15.7188	15.4877	15.5719	15.573	15.535	15.5018	15.5671					0.486793	0.595185	0.0822989	0.474125	1.0457	0.204522	-0.142529	-0.868922	1.18233	0.316774	-0.152094	-0.947754	P05423	RPC4_HUMAN	POLR3D	DNA-directed RNA polymerase III subunit RPC4
20.9218	21.0689	20.6267	20.9317	21.0478	20.9228	20.9686	20.7831	20.8313	20.6761	20.9896	20.7321					0.28086	0.662757	0.0949612	0.402212	0.0272899	0.965843	-0.0114962	-0.047628	0.170964	0.816888	-0.073218	-0.279537	P05455	LA_HUMAN	SSB	Lupus La protein
12.2805	11.7246	11.0642	12.3734	13.1321	11.6075	13.4097	13.3963	13.3155	11.8528	12.7023	12.4432		+		PP2_CTRL	0.532981	0.183721	0.681215	1.02705	2.05483	0.00198992	1.68403	3.71958	0.675723	0.203928	0.642986	1.20829	P05543	THBG_HUMAN	SERPINA7	Thyroxine-binding globulin
13.0859	11.4462	12.7179	11.713	12.2332	12.1556	13.7353	13.4388	13.8236	13.2905	11.7878	11.6527		+		PP2_CTRL	0.297197	0.456862	-0.382751	-0.614887	1.15156	0.014128	1.24926	2.04741	0.0848226	0.867818	-0.172987	-0.210279	P05546	HEP2_HUMAN	SERPIND1	Heparin cofactor 2
16.9526	16.882	16.8542	16.8476	16.6439	16.7521	17.0599	17.1234	17.1629	16.9283	17.1759	17.2863		+		PP2_CTRL	1.06061	0.244481	-0.14838	-0.895238	2.19299	0.0396835	0.219116	1.54363	0.998817	0.238247	0.233881	1.11461	P05556	ITB1_HUMAN	ITGB1	Integrin beta-1
18.2322	18.1279	17.9004	20.4067	19.742	20.5519	18.4866	18.1511	17.3545	17.956	18.2623	18.0966	+			SP600125_CTRL	2.88104	0.0035493	2.14667	5.83549	0.0911136	0.857319	-0.0894508	-0.198893	0.046987	0.955231	0.0181217	0.0781031	P05976	MYL1_HUMAN	MYL1	Myosin light chain 1/3, skeletal muscle isoform
17.5976	17.6986	17.4385	17.3111	17.5585	17.5962	17.7303	17.7737	17.8474	17.6611	17.8788	17.721					0.31248	0.653471	-0.0896111	-0.412648	1.16396	0.103366	0.205588	1.12309	0.814249	0.35303	0.175438	0.878374	P06132	DCUP_HUMAN	UROD	Uroporphyrinogen decarboxylase
16.0088	15.9617	16.0342	15.2089	14.9968	15.273	16.393	16.2851	16.2694	15.9856	15.974	15.956	+	+		PP2_CTRL;SP600125_CTRL	3.21223	0.00561842	-0.841996	-4.52377	2.68122	0.0116238	0.314227	2.17782	0.577277	0.847536	-0.0297174	-0.241744	P06213	INSR_HUMAN	INSR	Insulin receptor
17.3487	17.2327	17.1407	17.0421	16.7246	17.1061	17.3004	17.3595	17.3439	17.4524	17.524	17.6253					1.00303	0.124401	-0.283119	-1.21814	0.680454	0.45657	0.0938867	0.577012	1.69746	0.102263	0.293208	1.64413	P06280	AGAL_HUMAN	GLA	Alpha-galactosidase A
16.3054	16.3475	16.4192	16.1134	15.7296	16.1479	16.8155	16.7195	16.7113	15.9401	16.1887	16.2526		+		PP2_CTRL	1.22601	0.0729442	-0.360389	-1.51369	2.94037	0.00618275	0.391427	2.66055	1.07185	0.227167	-0.230199	-1.14556	P06396	GELS_HUMAN	GSN	Gelsolin
18.1814	18.2247	18.0645	17.9209	17.6445	17.9402	17.635	17.6354	17.5301	17.6531	17.7069	17.7309		+	+	IMA_CTRL;PP2_CTRL	1.40349	0.0670821	-0.3217	-1.55543	3.14432	0.00198684	-0.556711	-3.49474	3.01032	0.0207085	-0.459934	-3.00441	P06400	RB_HUMAN	RB1	Retinoblastoma-associated protein
22.4181	22.4677	22.5511	21.9399	22.2	22.1089	22.0787	22.3459	22.1841	22.8502	22.8554	22.5073	+	+		PP2_CTRL;SP600125_CTRL	2.00876	0.0251786	-0.396016	-2.13468	1.47397	0.0455837	-0.27608	-1.47753	0.99819	0.219625	0.258643	1.16751	P06454	PTMA_HUMAN	PTMA	Prothymosin alpha
18.5065	18.5054	18.3825	18.3299	18.2653	18.3374	18.2056	18.243	18.0826	18.4033	18.4081	18.3943		+		PP2_CTRL	1.51096	0.176347	-0.153906	-1.04635	1.97425	0.0246191	-0.28772	-1.75898	0.69209	0.686281	-0.0628484	-0.444619	P06493	CDK1_HUMAN	CDK1	Cyclin-dependent kinase 1
21.1186	21.1087	21.1828	21.3872	21.5938	21.2735	21.627	21.6522	21.666	21.488	21.3757	21.4036		+		PP2_CTRL	1.36168	0.0852084	0.281434	1.43176	4.41306	0.00189508	0.511665	4.06459	2.65293	0.0585876	0.28572	2.02677	P06576	ATPB_HUMAN	ATP5F1B	ATP synthase subunit beta, mitochondrial
20.0158	20.2307	19.7209	19.8866	19.4484	20.0496	20.1937	20.1746	20.2761	19.6431	20.0778	19.9992					0.346256	0.486039	-0.194225	-0.584085	0.679034	0.1896	0.225677	0.899038	0.154568	0.819506	-0.0823936	-0.275266	P06730	IF4E_HUMAN	EIF4E	Eukaryotic translation initiation factor 4E
23.4695	23.541	23.6726	23.1789	23.4603	23.0612	23.1623	23.0446	22.8595	23.2236	23.4036	22.9627		+		PP2_CTRL	1.16248	0.0875107	-0.327574	-1.40888	2.14643	0.00663887	-0.538902	-2.61192	1.21307	0.124371	-0.364385	-1.51104	P06733	ENOA_HUMAN	ENO1	Alpha-enolase
20.6136	20.643	20.5997	20.514	20.7392	20.3775	20.254	20.3434	20.2603	20.4281	20.4719	20.235		+		PP2_CTRL	0.285473	0.700105	-0.0751781	-0.364515	3.34246	0.00695977	-0.332835	-2.53086	1.50556	0.15297	-0.240437	-1.38292	P06744	G6PI_HUMAN	GPI	Glucose-6-phosphate isomerase
16.6689	16.744	16.6011	16.972	16.9806	17.028	17.4145	17.4175	17.426	16.8142	16.9126	16.9826	+	+		PP2_CTRL;SP600125_CTRL	2.70317	0.0222236	0.322181	2.22502	4.25742	0.002	0.747945	5.28892	1.65275	0.146603	0.231792	1.41395	P06746	DPOLB_HUMAN	POLB	DNA polymerase beta
22.5345	22.4748	22.7905	22.6887	22.7813	22.336	22.5794	22.6442	22.6232	22.529	22.967	22.5709					0.00406979	0.995825	0.00207265	0.00777277	0.054728	0.943632	0.0156612	0.0788229	0.202177	0.777338	0.0890338	0.329968	P06748	NPM_HUMAN	NPM1	Nucleophosmin
19.1965	19.168	19.0135	18.7257	19.4432	18.2261	17.8641	18.0943	18.0113	18.0376	19.1378	17.3825		+		PP2_CTRL	0.385551	0.365913	-0.327667	-0.71577	3.68052	0.00272941	-1.13609	-6.03933	0.847284	0.121668	-0.940062	-1.52792	P06753	TPM3_HUMAN	TPM3	Tropomyosin alpha-3 chain
16.618	16.6836	16.5188	16.4653	16.2586	16.5069	17.0527	17.0836	17.1442	16.5566	16.7649	16.7916		+		PP2_CTRL	1.01931	0.181899	-0.196534	-1.03164	3.04769	0.00287117	0.486701	3.14144	0.479183	0.624028	0.0975405	0.517739	P06865	HEXA_HUMAN	HEXA	Beta-hexosaminidase subunit alpha
17.2834	17.3948	17.0629	17.4541	17.4418	17.6309	17.587	17.3988	17.6406	17.4396	17.3401	17.4277					1.06998	0.124454	0.261937	1.21796	1.13758	0.0636387	0.295101	1.3293	0.690795	0.423936	0.155413	0.767739	P07099	HYEP_HUMAN	EPHX1	Epoxide hydrolase 1
18.7945	19.2407	19.0859	18.9565	19.6725	18.7621	18.6731	18.7069	18.9837	19.4147	19.5543	18.6815					0.105979	0.83364	0.0899747	0.221525	0.703651	0.160342	-0.252458	-0.957421	0.230064	0.689711	0.176455	0.440453	P07108	ACBP_HUMAN	DBI	Acyl-CoA-binding protein
23.0928	22.943	23.2902	22.8837	23.0772	22.6829	22.6442	22.6712	22.5331	22.7221	22.8169	22.5687		+		PP2_CTRL	0.68048	0.240603	-0.227399	-0.902783	1.97106	0.00877909	-0.492504	-2.35589	1.51531	0.0792982	-0.406085	-1.81417	P07195	LDHB_HUMAN	LDHB	L-lactate dehydrogenase B chain
15.1691	15.0063	15.8692	15.5725	15.824	15.7791	15.8246	16.099	15.8018	15.8991	15.3821	15.7562		+		PP2_CTRL	0.613587	0.193276	0.376971	1.00313	0.930601	0.0461829	0.560233	1.46891	0.467509	0.393873	0.330908	0.814421	P07199	CENPB_HUMAN	CENPB	Major centromere autoantigen B
16.7673	16.664	16.583	17.4849	17.4722	17.229	17.5244	17.7601	17.4228	17.1702	17.1854	17.354	+	+	+	IMA_CTRL;PP2_CTRL;SP600125_CTRL	2.7323	0.00506182	0.723932	3.63995	2.86297	0.00191682	0.897675	4.20958	2.68522	0.0180554	0.565138	3.14925	P07203	GPX1_HUMAN	GPX1	Glutathione peroxidase 1
15.3992	15.7091	16.0677	18.1742	18.3384	18.5113	16.1746	16.0362	15.0458	15.4955	15.2721	14.833	+			SP600125_CTRL	3.57172	0	2.61597	8.27061	0.0221577	0.962575	0.0268548	0.0532249	0.892876	0.148579	-0.525126	-1.40338	P07205	PGK2_HUMAN	PGK2	Phosphoglycerate kinase 2
20.9985	21.0167	20.988	20.7693	20.7146	20.7399	20.6814	20.7824	20.7696	20.5323	20.8545	20.6175	+	+		PP2_CTRL;SP600125_CTRL	3.88384	0.0227497	-0.259784	-2.20369	2.83897	0.0174062	-0.256606	-1.9316	1.58097	0.0949396	-0.332972	-1.69248	P07237	PDIA1_HUMAN	P4HB	Protein disulfide-isomerase
16.5172	16.5625	16.4297	16.4885	16.1384	16.4711	16.821	16.8294	16.9106	16.0204	16.6462	16.4427		+		PP2_CTRL	0.497252	0.450525	-0.137143	-0.622268	2.71714	0.0087425	0.35052	2.36319	0.285591	0.671415	-0.13335	-0.462405	P07311	ACYP1_HUMAN	ACYP1	Acylphosphatase-1
14.8157	14.6608	14.7357	14.4833	14.4122	14.6376	14.9189	15.1775	15.0243	14.997	14.8567	15.0298		+		PP2_CTRL	1.32171	0.114576	-0.226376	-1.25635	1.5901	0.0343147	0.302827	1.61599	1.49243	0.170066	0.223734	1.32066	P07332	FES_HUMAN	FES	Tyrosine-protein kinase Fes/Fps
18.3048	18.0881	18.1975	18.5961	18.6113	18.5635	18.6947	18.753	18.72	18.7081	18.7172	18.8936	+	+	+	IMA_CTRL;PP2_CTRL;SP600125_CTRL	2.44712	0.0179217	0.393518	2.39785	2.90219	0.00265586	0.525784	3.19094	2.57092	0.0192344	0.576179	3.08261	P07339	CATD_HUMAN	CTSD	Cathepsin D
19.1259	19.143	18.9842	19.2167	19.3982	19.2611	18.9113	18.8125	18.7887	19.0617	19.0572	18.8954		+		PP2_CTRL	1.30938	0.130682	0.207635	1.19138	1.76786	0.0419899	-0.24688	-1.51666	0.462822	0.676075	-0.0796013	-0.456627	P07355	ANXA2_HUMAN	ANXA2	Annexin A2
18.6179	18.6451	18.5418	18.5217	18.5566	18.4613	18.698	18.5222	18.5993	18.7324	18.9466	18.8578					0.997278	0.448803	-0.0884418	-0.624612	0.0274067	0.97867	0.00486056	0.0304688	1.60982	0.139402	0.243963	1.44013	P07384	CAN1_HUMAN	CAPN1	Calpain-1 catalytic subunit
22.5158	22.4168	22.6523	22.6246	22.8009	22.5302	22.6311	22.6551	22.6027	22.7076	22.5791	22.484					0.518366	0.46778	0.123585	0.603824	0.655569	0.435983	0.101314	0.596183	0.262358	0.785919	0.061917	0.318963	P07437	TBB5_HUMAN	TUBB	Tubulin beta chain
19.5344	19.504	19.7068	20.0961	20.0411	19.9762	20.2855	20.4498	20.3614	19.814	20.4483	20.275	+	+		PP2_CTRL;SP600125_CTRL	2.49688	0.0133957	0.456048	2.65102	3.23736	0.00217659	0.783819	4.37923	1.396	0.0613738	0.597345	1.99438	P07602	SAP_HUMAN	PSAP	Prosaposin
17.4217	17.4622	17.2932	17.5546	17.5495	17.6729	18.0986	18.1197	18.0403	17.6493	17.7065	17.7354		+		PP2_CTRL	1.43173	0.125851	0.199961	1.21214	3.60641	0.00226013	0.693832	4.44169	2.23203	0.0659835	0.304679	1.94208	P07686	HEXB_HUMAN	HEXB	Beta-hexosaminidase subunit beta
23.0288	22.8841	23.2244	22.9163	23.0434	22.9588	22.6995	22.7688	22.2604	22.8684	22.8702	22.7259		+		PP2_CTRL	0.278036	0.711059	-0.0729313	-0.355001	1.17908	0.0329567	-0.469538	-1.63472	0.958341	0.25885	-0.224282	-1.07021	P07737	PROF1_HUMAN	PFN1	Profilin-1
14.7901	14.8456	15.1139	15.1888	15.518	15.42	15.7965	15.9158	15.9187	15.6048	15.3636	15.4056	+	+	+	IMA_CTRL;PP2_CTRL;SP600125_CTRL	1.51795	0.0352395	0.459039	1.91494	3.0573	0.00256659	0.96042	4.62251	1.91339	0.0359366	0.541412	2.41043	P07738	PMGE_HUMAN	BPGM	Bisphosphoglycerate mutase
20.7429	20.4647	20.6334	20.5857	20.3832	20.2657	20.3732	20.423	20.258	20.3556	20.5661	20.4712					0.750928	0.240311	-0.2021	-0.903724	1.3	0.0607084	-0.262246	-1.34808	0.668843	0.442979	-0.149315	-0.74188	P07741	APT_HUMAN	APRT	Adenine phosphoribosyltransferase
19.6388	19.6883	19.6603	19.8126	19.9356	19.8234	19.6421	19.7202	19.7063	19.4799	19.5665	19.5088					2.01601	0.0931469	0.194728	1.3728	0.410592	0.846423	0.0270869	0.211575	2.10321	0.238223	-0.144072	-1.11479	P07814	SYEP_HUMAN	EPRS1	Bifunctional glutamate/proline--tRNA ligase
15.9183	16.0757	15.7305	15.7781	15.7089	15.8193	16.616	16.6849	16.6828	16.5768	17.0614	16.661		+	+	IMA_CTRL;PP2_CTRL	0.594415	0.396357	-0.139385	-0.680455	2.74116	0.002	0.753084	3.7224	2.05527	0.0194098	0.858241	3.0682	P07858	CATB_HUMAN	CTSB	Cathepsin B
22.9594	23.0003	23.0543	22.8602	23.1428	22.8694	22.6803	22.7975	22.7807	23.1293	22.8557	22.775		+		PP2_CTRL	0.186409	0.819955	-0.0471916	-0.23994	2.27404	0.0268029	-0.251831	-1.7276	0.312471	0.718531	-0.0846634	-0.40183	P07900	HS90A_HUMAN	HSP90AA1	Heat shock protein HSP 90-alpha
14.8843	15.1892	14.9789	15.5319	15.2509	15.515	15.2042	15.2583	15.5988	15.5905	15.5201	15.3727	+		+	IMA_CTRL;SP600125_CTRL	1.5002	0.0414301	0.415154	1.82047	1.03302	0.0635287	0.336309	1.32989	1.90236	0.0429692	0.476981	2.26483	P07902	GALT_HUMAN	GALT	Galactose-1-phosphate uridylyltransferase
21.876	21.8292	21.9266	21.9602	22.1403	21.7712	21.9008	21.7879	21.7806	21.782	21.7392	21.6189					0.293832	0.684503	0.0799541	0.380342	0.491884	0.697659	-0.0541782	-0.366051	1.35928	0.266266	-0.163911	-1.04838	P07910	HNRPC_HUMAN	HNRNPC	Heterogeneous nuclear ribonucleoproteins C1/C2
18.4803	18.7125	18.5056	18.7794	19.3065	18.9458	18.4677	18.6361	18.8324	19.006	19.2345	18.3068					1.21355	0.0581805	0.444408	1.6334	0.243481	0.718175	0.0792472	0.346789	0.41757	0.451554	0.282963	0.728218	P07919	QCR6_HUMAN	UQCRH	Cytochrome b-c1 complex subunit 6, mitochondrial
14.8262	14.699	14.934	14.066	14.4958	14.2633	14.6374	14.7891	14.9218	14.8992	15.1213	15.3175	+			SP600125_CTRL	1.73654	0.0211564	-0.544697	-2.25478	0.127021	0.87234	-0.0369399	-0.178797	0.990799	0.198184	0.292917	1.22752	P07947	YES_HUMAN	YES1	Tyrosine-protein kinase Yes
19.67	19.5445	19.7014	19.42	19.2671	19.3935	19.6326	19.6836	19.6192	19.4984	19.5987	19.801					1.84208	0.0552077	-0.278431	-1.6646	0.0429315	0.969164	0.0065225	0.0429673	0.0195065	0.984692	-0.00592486	-0.0294622	P07948	LYN_HUMAN	LYN	Tyrosine-protein kinase Lyn
19.2092	19.1311	19.3833	18.9214	19.0935	18.8219	19.3986	19.4546	19.4154	19.1763	19.1666	19.2104					1.27377	0.0868909	-0.295636	-1.41538	1.11843	0.130362	0.181659	1.02991	0.305288	0.782878	-0.0567824	-0.323104	P07954	FUMH_HUMAN	FH	Fumarate hydratase, mitochondrial
14.6161	14.4895	14.4131	14.5867	14.3279	14.7663	14.6129	14.7831	14.7724	14.3567	14.7688	15.0895					0.142918	0.830811	0.0540826	0.225023	1.25774	0.0864347	0.216564	1.19772	0.45433	0.45448	0.232101	0.724893	P07992	ERCC1_HUMAN	ERCC1	DNA excision repair protein ERCC-1
17.4626	17.2583	17.6595	18.4744	18.4259	18.3797	18.5041	18.5425	18.2329	17.8208	17.8031	17.8294	+	+		PP2_CTRL;SP600125_CTRL	2.90316	0.00611987	0.966498	4.41327	2.51044	0.0019128	0.966369	3.84482	1.43288	0.100887	0.357594	1.65494	P07996	TSP1_HUMAN	THBS1	Thrombospondin-1
13.9404	14.2621	14.5644	13.7007	14.3906	13.7587	13.6241	14.0315	13.4555	14.2684	14.5574	13.8888		+		PP2_CTRL	0.4634	0.30743	-0.305649	-0.793725	1.044	0.0362133	-0.551963	-1.58447	0.0220088	0.973101	-0.0174389	-0.0478507	P08047	SP1_HUMAN	SP1	Transcription factor Sp1
12.9049	12.8878	13.0943	12.8204	12.7244	12.4585	13.031	13.2038	13.1647	13.6019	13.2292	13.2957					1.09146	0.106265	-0.294533	-1.29821	0.947669	0.175362	0.170858	0.926769	1.44933	0.0840665	0.413264	1.77773	P08069	IGF1R_HUMAN	IGF1R	Insulin-like growth factor 1 receptor
18.9175	19.0134	18.9007	19.0203	19.2198	19.1698	19.098	18.9807	19.0385	18.8428	18.9099	18.7922					1.30077	0.1451	0.192755	1.1376	0.910638	0.386858	0.0951977	0.639771	0.911272	0.518693	-0.0955505	-0.6415	P08133	ANXA6_HUMAN	ANXA6	Annexin A6
13.6145	13.6605	13.2148	13.0212	13.4075	13.3514	13.5197	13.6805	12.5214	11.8412	12.4428	12.2169			+	IMA_CTRL	0.565298	0.286001	-0.23657	-0.827494	0.262373	0.518846	-0.256046	-0.523403	2.38371	0.00949189	-1.32961	-4.08579	P08134	RHOC_HUMAN	RHOC	Rho-related GTP-binding protein RhoC
20.6836	20.5846	20.7382	21.0086	21.0341	20.9876	20.2954	20.2315	20.2591	20.0592	20.1583	20.1819	+	+	+	IMA_CTRL;PP2_CTRL;SP600125_CTRL	2.72156	0.0197118	0.341317	2.32301	2.95232	0.00582353	-0.406799	-2.73715	3.1	0.0169308	-0.53566	-3.37765	P08195	4F2_HUMAN	SLC3A2	Amino acid transporter heavy chain SLC3A2
17.1665	17.1623	17.0041	16.8571	16.371	16.5658	17.4371	17.5202	17.5358	17.133	17.459	17.2707	+	+		PP2_CTRL;SP600125_CTRL	1.56285	0.0291297	-0.513015	-2.04359	2.48299	0.00846276	0.386712	2.39291	0.746779	0.375041	0.176563	0.846631	P08236	BGLR_HUMAN	GUSB	Beta-glucuronidase
18.5479	18.6732	18.7132	18.3321	18.7722	18.4183	18.6004	18.5679	18.6577	18.6152	18.5742	18.3206					0.405452	0.505421	-0.137269	-0.563585	0.255001	0.82778	-0.036122	-0.23114	0.605456	0.480011	-0.14147	-0.691063	P08237	PFKAM_HUMAN	PFKM	ATP-dependent 6-phosphofructokinase, muscle type
23.1799	23.1686	23.0835	23.0536	23.4663	23.0858	22.7417	22.7763	22.7251	23.1304	22.8758	22.8426		+		PP2_CTRL	0.159865	0.813892	0.0579224	0.245459	3.5109	0.00335524	-0.396279	-2.95816	0.949033	0.292854	-0.194409	-0.992611	P08238	HS90B_HUMAN	HSP90AB1	Heat shock protein HSP 90-beta
16.5186	16.4738	16.2796	16.2617	16.4831	16.3313	16.2689	16.3128	16.3321	16.2951	16.3266	16.4762					0.265471	0.736764	-0.0652892	-0.329347	0.721595	0.347231	-0.119405	-0.679599	0.249381	0.799788	-0.0580381	-0.301989	P08240	SRPRA_HUMAN	SRPRA	Signal recognition particle receptor subunit alpha
19.5442	19.4838	19.4412	19.5964	19.6701	19.6086	17.9882	18.0827	17.9804	18.2637	18.0555	18.2591		+	+	IMA_CTRL;PP2_CTRL	1.6421	0.201928	0.135297	0.983239	5.30572	0.00432	-1.47262	-10.1953	4.18597	0.017	-1.29693	-7.4167	P08243	ASNS_HUMAN	ASNS	Asparagine synthetase [glutamine-hydrolyzing]
17.3018	17.4054	17.2348	17.8255	17.6939	17.8996	17.0234	17.0538	17.2142	17.2072	17.031	17.086	+			SP600125_CTRL	2.4924	0.0120486	0.49235	2.76635	1.31448	0.0810943	-0.216854	-1.22336	1.33922	0.208626	-0.205896	-1.19765	P08397	HEM3_HUMAN	HMBS	Porphobilinogen deaminase
15.6763	15.6658	15.6109	17.1236	17.2763	17.1854	17.8553	17.7549	17.9222	18.4218	18.1956	18.4222	+	+	+	IMA_CTRL;PP2_CTRL;SP600125_CTRL	5.22735	0	1.54408	10.38	5.70121	0	2.19312	14.3642	5.375	0	2.69552	15.1301	P08473	NEP_HUMAN	MME	Neprilysin
19.8173	19.7827	19.9607	19.681	19.7993	19.7354	20.3346	20.3984	20.3727	19.9143	19.876	19.9787		+		PP2_CTRL	0.828399	0.379653	-0.114987	-0.699673	3.06384	0.00248341	0.514982	3.26846	0.485803	0.699692	0.0694421	0.428141	P08559	ODPA_HUMAN	PDHA1	Pyruvate dehydrogenase E1 component subunit alpha, somatic form, mitochondrial
14.3148	14.3135	13.8629	12.8812	13.5647	12.6417	13.5395	13.0147	12.8439	12.5435	12.2947	12.095	+	+	+	IMA_CTRL;PP2_CTRL;SP600125_CTRL	1.6443	0.012274	-1.13453	-2.73498	1.79244	0.00431882	-1.031	-2.88201	3.13337	0.0198049	-1.85267	-6.20375	P08567	PLEK_HUMAN	PLEK	Pleckstrin
20.6891	21.0329	20.4636	20.8496	20.5036	20.8726	20.921	21.0025	20.9273	20.1876	20.808	20.7232					0.0219819	0.968053	0.0134411	0.0442048	0.591254	0.228776	0.221763	0.828773	0.240351	0.691705	-0.155589	-0.438063	P08574	CY1_HUMAN	CYC1	Cytochrome c1, heme protein, mitochondrial
12.7462	12.3118	12.1335	11.8432	11.702	12.7814	12.7859	12.6138	12.8441	11.6872	12.1326	12.2857					0.305362	0.476015	-0.288317	-0.595085	0.836028	0.0880713	0.350804	1.19055	0.638932	0.280269	-0.362005	-1.01798	P08575	PTPRC_HUMAN	PTPRC	Receptor-type tyrosine-protein phosphatase C
19.6923	19.751	19.7846	19.7166	19.8605	19.6638	19.6672	19.6649	19.6639	19.3257	19.7212	19.4748					0.0223322	0.983414	0.0043265	0.0262723	1.33902	0.422216	-0.0773137	-0.608727	0.929116	0.254993	-0.235405	-1.07778	P08579	RU2B_HUMAN	SNRPB2	U2 small nuclear ribonucleoprotein B''
20.2776	20.411	20.3378	20.5025	20.3991	20.4996	20.3736	20.5289	20.5712	20.204	20.4726	20.3654					1.14298	0.287379	0.124918	0.825098	0.978903	0.203809	0.14912	0.870053	0.0198554	0.985768	0.00519117	0.0277519	P08621	RU17_HUMAN	SNRNP70	U1 small nuclear ribonucleoprotein 70 kDa
18.3121	18.3322	18.4608	17.9736	17.7742	18.0876	18.1449	18.1854	18.3271	18.4849	18.5717	18.6498	+			SP600125_CTRL	1.83458	0.0268868	-0.423192	-2.0871	0.967323	0.206257	-0.149202	-0.866216	1.40274	0.205795	0.200442	1.20315	P08648	ITA5_HUMAN	ITGA5	Integrin alpha-5
15.2494	15.2729	14.6935	15.1848	15.2169	15.2845	15.4974	15.4947	15.6577	15.443	15.29	15.4743		+		PP2_CTRL	0.338072	0.529694	0.156797	0.537697	1.14187	0.0347523	0.477988	1.61015	0.769757	0.240094	0.3305	1.11013	P08651	NFIC_HUMAN	NFIC	Nuclear factor 1 C-type
21.4526	21.4118	21.5482	21.418	21.5886	21.3208	21.3078	21.468	21.4825	21.8996	21.9633	21.8664			+	IMA_CTRL	0.117203	0.887716	-0.0283794	-0.150877	0.303001	0.760716	-0.0514151	-0.304185	3.05139	0.0218429	0.438894	2.93724	P08670	VIME_HUMAN	VIM	Vimentin
15.7343	15.6851	15.753	16.3601	15.7583	16.1661	17.4219	17.02	16.9008	15.5618	16.0334	16.3535		+		PP2_CTRL	0.973129	0.100455	0.370688	1.33115	3.02638	0.00178462	1.39011	5.36911	0.488124	0.414269	0.258757	0.782209	P08697	A2AP_HUMAN	SERPINF2	Alpha-2-antiplasmin
20.1313	20.2419	20.1009	20.465	20.4999	20.1899	20.3135	20.2106	20.3148	20.1673	20.2686	20.1609					0.994752	0.157643	0.226924	1.09634	1.038	0.259048	0.121623	0.784502	0.300853	0.829379	0.0409018	0.26346	P08708	RS17_HUMAN	RPS17	Small ribosomal subunit protein eS17
18.4893	18.3455	18.7607	18.7643	18.8205	18.6884	18.79	18.6117	18.6085	18.881	18.574	18.6286					0.820011	0.197755	0.2259	0.992568	0.436468	0.447119	0.138194	0.586345	0.455166	0.519729	0.16271	0.640302	P08754	GNAI3_HUMAN	GNAI3	Guanine nucleotide-binding protein G(i) subunit alpha-3
16.9424	16.7766	16.844	16.8725	17.2714	17.2992	17.6636	17.6897	17.6295	16.9839	17.362	17.5731		+		PP2_CTRL	0.939775	0.130354	0.293367	1.19257	4.02379	0.00210526	0.806614	5.33557	1.18747	0.106038	0.452019	1.62044	P08758	ANXA5_HUMAN	ANXA5	Annexin A5
13.6555	13.8297	13.8054	15.198	15.7591	15.3396	14.2803	14.4884	14.1181	13.7469	14.1864	14.113	+	+		PP2_CTRL;SP600125_CTRL	3.15084	0.00334426	1.6687	6.02299	1.94079	0.00809057	0.532104	2.41611	0.794442	0.278015	0.251901	1.02214	P08842	STS_HUMAN	STS	Steryl-sulfatase
21.4524	21.5218	21.4734	21.599	21.7636	21.6377	21.3339	21.4296	21.4255	21.5954	21.5188	21.3709					1.57505	0.128555	0.184242	1.19825	1.08387	0.400388	-0.0862083	-0.627461	0.063042	0.95831	0.0125205	0.0740741	P08865	RSSA_HUMAN	RPSA	Small ribosomal subunit protein uS2
16.9151	16.2951	16.9702	16.7692	16.9267	16.6865	16.2408	16.5683	16.553	16.8751	16.4251	16.942					0.106652	0.847173	0.0672817	0.205364	0.492787	0.248749	-0.272771	-0.799162	0.0255226	0.967756	0.0206127	0.0556289	P08962	CD63_HUMAN	CD63	CD63 antigen
17.7464	17.71	17.4936	17.5391	17.5745	17.7985	17.7413	17.7556	17.8096	17.5826	17.6007	17.8626					0.0377806	0.959001	-0.0126139	-0.0591493	0.659299	0.37178	0.118834	0.654292	0.0951559	0.913426	0.0319576	0.145231	P09001	RM03_HUMAN	MRPL3	Large ribosomal subunit protein uL3m
18.8256	18.8925	19.0889	18.8347	18.867	18.8748	18.9099	18.6272	18.8595	18.7745	19.0619	18.9497					0.407872	0.640812	-0.076828	-0.426958	0.50967	0.398975	-0.136769	-0.628708	0.0201642	0.982581	-0.00696437	-0.032386	P09012	SNRPA_HUMAN	SNRPA	U1 small nuclear ribonucleoprotein A
15.4605	15.9772	15.5363	14.3582	12.4356	14.1263	15.475	15.5277	15.4937	15.4715	15.9231	15.3051	+			SP600125_CTRL	1.49043	0.0118457	-2.01796	-2.77577	0.419141	0.422841	-0.159184	-0.607998	0.137916	0.828397	-0.091451	-0.265051	P09104	ENOG_HUMAN	ENO2	Gamma-enolase
17.9854	17.999	18.1465	17.8924	17.8854	18.0637	17.8872	18.0497	17.8368	18.1059	17.8529	18.066					0.548175	0.525553	-0.0964705	-0.542422	0.654035	0.373056	-0.119091	-0.652986	0.139328	0.887595	-0.0353928	-0.182469	P09110	THIK_HUMAN	ACAA1	3-ketoacyl-CoA thiolase, peroxisomal
17.4751	17.4077	17.5335	17.1453	17.0054	17.1625	17.4441	17.4748	17.2533	17.4711	17.4458	17.6022	+			SP600125_CTRL	2.40234	0.020721	-0.36772	-2.27526	0.447256	0.59608	-0.0813726	-0.45653	0.220222	0.866523	0.0342293	0.213158	P09132	SRP19_HUMAN	SRP19	Signal recognition particle 19 kDa protein
13.0347	12.7079	11.4644	13.3392	12.2397	13.5359	14.8576	14.7936	14.4324	12.2441	13.7352	13.8758		+		PP2_CTRL	0.435413	0.254412	0.635919	0.876307	2.00463	0.00190476	2.29216	3.84382	0.551963	0.248122	0.882681	1.09231	P09210	GSTA2_HUMAN	GSTA2	Glutathione S-transferase A2
21.4061	21.2986	21.4441	21.1514	21.1747	21.0363	21.2127	21.1171	21.052	21.328	21.388	21.2329		+		PP2_CTRL	1.89562	0.0587235	-0.262132	-1.62753	1.79396	0.0381836	-0.255669	-1.56042	0.458315	0.71316	-0.0666453	-0.409489	P09211	GSTP1_HUMAN	GSTP1	Glutathione S-transferase P
18.4625	18.5539	18.75	18.6314	18.8799	18.43	18.6637	18.5987	18.723	18.7786	19.017	18.5271					0.138849	0.827921	0.0583178	0.228419	0.325756	0.682499	0.0730101	0.380052	0.489829	0.472343	0.185447	0.700018	P09234	RU1C_HUMAN	SNRPC	U1 small nuclear ribonucleoprotein C
18.177	18.3292	18.0057	18.2719	17.8952	18.3799	18.3625	18.327	18.2766	17.5436	18.5616	17.9886					0.0224291	0.968966	0.0116965	0.0426693	0.715468	0.271541	0.151384	0.769594	0.170431	0.768227	-0.139373	-0.340692	P09382	LEG1_HUMAN	LGALS1	Galectin-1
15.6698	15.8895	15.411	15.8242	16.1508	16.249	16.1253	16.1304	16.2374	15.6601	15.6636	15.7874		+		PP2_CTRL	1.04033	0.0828398	0.417917	1.44764	1.62325	0.0131812	0.507589	2.08881	0.118298	0.8807	0.0469329	0.191983	P09417	DHPR_HUMAN	QDPR	Dihydropteridine reductase
22.0706	22.1987	22.3199	22.2773	22.7016	22.4213	22.7154	23.1273	22.525	22.9756	22.4993	22.3854		+		PP2_CTRL	0.874909	0.153746	0.270346	1.10866	1.43739	0.0144992	0.59284	2.03184	1.02227	0.139839	0.42368	1.43833	P09429	HMGB1_HUMAN	HMGB1	High mobility group protein B1
18.4585	18.4772	18.6776	18.4288	18.4855	18.2094	18.1866	18.237	18.2738	18.1787	19.0004	18.2585		+		PP2_CTRL	0.676222	0.318627	-0.163141	-0.778441	1.82659	0.0250942	-0.305269	-1.74902	0.076011	0.905223	-0.0585473	-0.157873	P09496	CLCA_HUMAN	CLTA	Clathrin light chain A
17.9343	17.8918	17.9958	17.7213	17.6571	17.5112	17.639	17.8244	17.7968	17.5212	18.3915	17.829	+			SP600125_CTRL	1.96506	0.0405322	-0.310815	-1.83807	1.34421	0.101245	-0.187244	-1.13384	0.0352858	0.95735	-0.0267563	-0.0750371	P09497	CLCB_HUMAN	CLTB	Clathrin light chain B
18.2394	18.1959	18.114	18.3748	18.4147	18.4653	18.9521	18.7947	18.7991	18.4988	18.6963	18.748		+	+	IMA_CTRL;PP2_CTRL	2.18987	0.0593438	0.235184	1.62067	3.33037	0.00190759	0.665553	4.07158	2.2753	0.0333752	0.464607	2.51993	P09525	ANXA4_HUMAN	ANXA4	Annexin A4
18.4389	18.3723	18.4455	18.4086	18.5058	18.4635	18.6481	18.6616	18.5591	18.5681	18.4663	18.5312		+		PP2_CTRL	0.479194	0.766481	0.0403798	0.29562	2.16556	0.0473142	0.203976	1.4596	1.27559	0.440619	0.102907	0.746562	P09543	CN37_HUMAN	CNP	2',3'-cyclic-nucleotide 3'-phosphodiesterase
14.1718	13.9389	14.4005	11.3735	12.7957	13.0615	13.0284	13.1584	11.7681	12.591	11.0102	12.4514	+	+	+	IMA_CTRL;PP2_CTRL;SP600125_CTRL	1.5056	0.0123216	-1.76015	-2.74725	1.51597	0.00598691	-1.51876	-2.69791	1.83519	0.0156107	-2.15287	-3.45803	P09619	PGFRB_HUMAN	PDGFRB	Platelet-derived growth factor receptor beta
18.8454	18.9245	19.0583	19.3775	19.3995	19.4998	19.3864	19.5602	19.5384	19.1129	19.0531	19.1011	+	+		PP2_CTRL;SP600125_CTRL	2.57526	0.0115581	0.48285	2.79688	2.58192	0.0032013	0.552259	3.02212	1.06177	0.348141	0.146299	0.887991	P09622	DLDH_HUMAN	DLD	Dihydrolipoyl dehydrogenase, mitochondrial
21.455	21.8518	21.1753	21.843	22.3551	21.8555	21.9858	21.7207	21.7668	21.9822	21.9128	21.2248					0.947263	0.0807264	0.523892	1.46025	0.709636	0.121461	0.330398	1.0569	0.273863	0.624264	0.212578	0.516755	P09651	ROA1_HUMAN	HNRNPA1	Heterogeneous nuclear ribonucleoprotein A1
19.9812	19.8919	19.9251	19.6318	19.6026	19.5769	19.8147	19.82	19.7645	19.4402	19.6619	19.7126	+			SP600125_CTRL	3.3779	0.0153441	-0.328929	-2.52065	1.87158	0.136683	-0.133005	-1.0115	1.69713	0.0882104	-0.327814	-1.74739	P09661	RU2A_HUMAN	SNRPA1	U2 small nuclear ribonucleoprotein A'
19.7068	19.5986	19.8756	19.6809	19.9654	19.6091	19.5503	19.7848	19.5528	19.4217	19.7958	19.8857					0.0636767	0.926043	0.0247924	0.105321	0.364294	0.59092	-0.0977084	-0.460894	0.054743	0.942964	-0.0259285	-0.098458	P09669	COX6C_HUMAN	COX6C	Cytochrome c oxidase subunit 6C
20.9738	20.9694	20.9995	20.7698	20.9074	20.7264	21.1895	21.2802	21.2438	21.1629	21.1759	21.2959		+		PP2_CTRL	1.50152	0.140005	-0.179682	-1.15652	3.10749	0.0150236	0.256931	2.00763	2.22098	0.108186	0.230644	1.60877	P09874	PARP1_HUMAN	PARP1	Poly [ADP-ribose] polymerase 1
17.2684	17.2094	17.2272	16.6964	16.7783	16.6563	16.555	16.7406	16.6065	17.4266	17.2517	17.204	+	+		PP2_CTRL;SP600125_CTRL	3.7124	0.00519612	-0.52467	-3.74928	3.31	0.00196757	-0.601006	-3.80371	0.35114	0.76204	0.0590865	0.347782	P09884	DPOLA_HUMAN	POLA1	DNA polymerase alpha catalytic subunit
12.8037	12.4727	12.8911	13.0705	12.8871	12.9919	12.5137	12.9645	13.0224	14.1	14.0389	13.8881			+	IMA_CTRL	0.879474	0.157898	0.2607	1.09515	0.209659	0.6996	0.111046	0.363882	3.08331	0.0104103	1.28652	5.31335	P09914	IFIT1_HUMAN	IFIT1	Interferon-induced protein with tetratricopeptide repeats 1
18.6365	18.635	18.5913	18.7268	18.7249	18.6897	18.6139	18.6834	18.7521	18.7584	18.8972	18.878					2.08132	0.317601	0.0928809	0.779726	0.662009	0.617623	0.0622031	0.436297	2.08599	0.121003	0.223613	1.53274	P09960	LKHA4_HUMAN	LTA4H	Leukotriene A-4 hydrolase
19.9732	20.0822	20.0888	18.9184	18.6263	18.8918	18.5209	18.5007	18.5683	18.7379	19.5079	19.1952	+	+	+	IMA_CTRL;PP2_CTRL;SP600125_CTRL	3.59993	0.00364286	-1.23592	-6.16396	5.43663	0	-1.51814	-10.6551	1.78326	0.0268603	-0.901085	-2.75818	P09972	ALDOC_HUMAN	ALDOC	Fructose-bisphosphate aldolase C
12.1352	11.9964	11.825	11.7923	14.0737	11.5896	11.9021	11.7736	12.1661	11.5925	11.2665	12.0215					0.246593	0.514522	0.49967	0.554299	0.0934306	0.888809	-0.0382903	-0.155474	0.691096	0.260013	-0.358699	-1.06654	P0C024	NUDT7_HUMAN	NUDT7	Peroxisomal coenzyme A diphosphatase NUDT7
14.4148	14.3626	14.9262	15.2078	15.2361	15.2231	16.1207	16.1712	16.0679	14.8241	15.1116	15.0521	+	+		PP2_CTRL;SP600125_CTRL	1.65682	0.0194041	0.654486	2.33753	2.98161	0.00198291	1.55206	5.49866	1.00396	0.143035	0.428035	1.42669	P0C0L4	CO4A_HUMAN	C4A	Complement C4-A
22.0988	22.198	21.9618	22.3812	22.2853	22.3593	22.6372	22.4853	22.5672	22.4736	22.2096	22.405		+		PP2_CTRL	1.57986	0.0795436	0.255802	1.46695	2.37494	0.00632959	0.477088	2.63099	1.24159	0.161342	0.276564	1.35176	P0C0S5;Q71UI9	H2AV_HUMAN;H2AZ_HUMAN	H2AZ1;H2AZ2	Histone H2A.Z
14.1168	14.1139	14.2445	14.2758	14.3994	14.1527	14.1431	13.8935	14.0958	14.1963	14.0264	14.6376					0.637095	0.433057	0.11756	0.641636	0.579899	0.422577	-0.114298	-0.608479	0.275289	0.683398	0.128347	0.446963	P0C1Z6	TFPT_HUMAN	TFPT	TCF3 fusion partner
17.0682	17.0403	17.4584	17.3241	17.2217	17.3857	17.6348	17.7169	17.7304	17.1622	17.199	17.3516		+		PP2_CTRL	0.352727	0.568843	0.121518	0.499678	1.66356	0.0126983	0.505081	2.12009	0.120788	0.877134	0.0486329	0.19698	P0C2W1	FBSP1_HUMAN	FBXO45	F-box/SPRY domain-containing protein 1
14.9919	15.2387	15.835	15.0514	15.1524	15.1162	14.9677	15.0968	15.1238	13.1125	15.0209	14.97					0.420393	0.374341	-0.248523	-0.706055	0.501497	0.231623	-0.292428	-0.824116	0.661885	0.18338	-0.987383	-1.27263	P0C7P0	CISD3_HUMAN	CISD3	CDGSH iron-sulfur domain-containing protein 3, mitochondrial
13.6782	13.7257	14.1243	13.0857	12.8853	13.1243	13.0928	13.3354	12.9678	13.6322	13.6563	13.6832	+	+		PP2_CTRL;SP600125_CTRL	2.14943	0.00809864	-0.810967	-3.12283	1.79031	0.00690822	-0.710709	-2.55715	0.581461	0.425123	-0.185495	-0.765791	P0C7U0	ELFN1_HUMAN	ELFN1	Protein ELFN1
13.676	14.0728	14.1134	14.4284	13.7598	14.4771	14.1072	13.855	14.1823	13.9277	13.7972	14.2713					0.422649	0.359574	0.267707	0.723146	0.213588	0.717796	0.0941054	0.347165	0.0793579	0.911218	0.0446984	0.149671	P0C870	JMJD7_HUMAN	JMJD7	Bifunctional peptidase and (3S)-lysyl hydroxylase JMJD7
15.1822	15.2323	15.107	15.5344	15.7528	15.766	15.568	15.677	15.5706	15.6118	15.6055	15.7154	+	+	+	IMA_CTRL;PP2_CTRL;SP600125_CTRL	2.44215	0.0117696	0.510553	2.78322	2.96572	0.00439681	0.431368	2.85403	3.11652	0.0187059	0.470381	3.11628	P0CAP2	GRL1A_HUMAN	POLR2M	DNA-directed RNA polymerase II subunit GRINL1A
17.3788	17.3676	17.3292	16.1072	16.2973	16.2259	16.3521	16.4475	16.5968	16.524	16.614	16.8327	+	+	+	IMA_CTRL;PP2_CTRL;SP600125_CTRL	4.43196	0.00189474	-1.14838	-7.29318	3.59665	0.00217333	-0.893044	-5.16915	2.78357	0.0132741	-0.701635	-3.63753	P0CG12	DERPC_HUMAN	DERPC	Decreased expression in renal and prostate cancer protein
13.4656	13.3802	12.7504	13.6529	12.9724	13.3621	13.7416	13.7551	13.7695	13.0858	13.5383	13.5187		+		PP2_CTRL	0.163782	0.739161	0.130372	0.326313	1.15989	0.0279732	0.55661	1.70917	0.270624	0.644687	0.182158	0.492893	P0CG13	CTF8_HUMAN	CHTF8	Chromosome transmission fidelity protein 8 homolog
13.3375	13.4356	12.8333	14.2134	14.542	13.8551	13.7259	14.1591	14.1546	12.5301	13.8053	14.175	+	+		PP2_CTRL;SP600125_CTRL	1.67238	0.0127818	1.00137	2.68935	1.58174	0.00810367	0.811055	2.41747	0.220831	0.658563	0.301337	0.476761	P0CJ78	ZN865_HUMAN	ZNF865	Zinc finger protein 865
14.7986	14.8194	15.0016	14.5119	14.7823	14.6496	14.7034	14.6462	14.7624	14.8109	14.7917	14.7583					1.04506	0.150466	-0.225222	-1.11918	1.09442	0.150869	-0.169169	-0.979675	0.579889	0.623085	-0.0862354	-0.518627	P0DI81;P0DI82	TPC2A_HUMAN;TPC2B_HUMAN	TRAPPC2;TRAPPC2B	Trafficking protein particle complex subunit 2
17.666	17.5403	17.7229	17.5464	14.0298	17.1866	17.1163	16.9541	17.3544	17.3334	17.6833	16.707		+		PP2_CTRL	0.549519	0.144805	-1.38881	-1.13987	1.76094	0.0113798	-0.501485	-2.19817	0.621771	0.275018	-0.401858	-1.0288	P0DJ07	PT100_HUMAN	PET100	Protein PET100 homolog, mitochondrial
13.3018	13.4118	12.0545	11.5146	13.934	12.1759	13.8366	13.3015	12.8673	12.2534	12.1187	11.8964					0.170966	0.661952	-0.381177	-0.404222	0.32764	0.357954	0.412432	0.667653	0.866023	0.122499	-0.83318	-1.52167	P0DJ93	SIM13_HUMAN	SMIM13	Small integral membrane protein 13
19.696	19.6737	19.865	19.5512	19.7776	19.6892	19.4945	19.4837	19.5971	19.688	19.3394	19.4485					0.333257	0.683001	-0.0722364	-0.381463	1.45106	0.0693231	-0.219813	-1.29024	0.993968	0.22402	-0.252949	-1.15321	P0DMV8;P0DMV9	HS71A_HUMAN;HS71B_HUMAN	HSPA1A;HSPA1B	Heat shock 70 kDa protein 1A
17.4948	17.3118	12.4956	17.2389	17.4374	17.2704	17.1296	17.1764	16.8661	18.5206	17.1923	17.5096					0.400034	0.246747	1.54817	0.890816	0.322924	0.292539	1.28998	0.741533	0.513504	0.242881	1.97343	1.10553	P0DMW3	SIML1_HUMAN	SMIM10L1	Small integral membrane protein 10-like protein 1
21.488	21.4881	21.8128	21.3232	21.4065	21.341	21.6189	21.7978	21.6218	21.7321	21.9461	21.7353					1.0103	0.146185	-0.239388	-1.13352	0.269939	0.690703	0.0831884	0.372411	0.738142	0.337613	0.208223	0.907862	P0DP23;P0DP24;P0DP25	CALM1_HUMAN;CALM2_HUMAN;CALM3_HUMAN	CALM1;CALM2;CALM3	Calmodulin-1
17.2866	16.8355	16.2946	15.6339	16.0559	16.2144	15.1427	15.5964	15.2052	15.8788	15.9188	16.96	+	+		PP2_CTRL;SP600125_CTRL	1.17547	0.03478	-0.8375	-1.92532	2.01794	0.00205442	-1.49077	-3.54976	0.535396	0.291875	-0.553047	-0.995567	P0DPB5	RPC22_HUMAN	POLR1D	Protein POLR1D, isoform 2
17.3607	17.2973	17.2127	17.1439	16.754	17.0579	17.3237	17.3892	17.4028	16.9615	17.8413	17.3414					1.14001	0.0970401	-0.304966	-1.35057	0.761857	0.491545	0.0816758	0.546994	0.129629	0.836737	0.0911738	0.254445	P0DPB6	RPAC2_HUMAN	POLR1D	DNA-directed RNA polymerases I and III subunit RPAC2
14.9548	14.9186	14.9808	14.3635	14.061	14.48	14.4089	14.2967	14.4692	14.6763	14.7421	14.6297	+	+		PP2_CTRL;SP600125_CTRL	2.17155	0.0104575	-0.649866	-2.87364	3.32143	0.00191748	-0.559791	-3.643	2.70741	0.0649638	-0.26868	-1.95741	P0DPD7	EFMT4_HUMAN	EEF1AKMT4	EEF1A lysine methyltransferase 4
15.3556	15.4388	15.3286	15.7177	15.657	15.9913	15.5815	15.5143	15.6684	15.5229	15.521	15.6292	+			SP600125_CTRL	1.73224	0.0312052	0.414321	1.9918	1.73585	0.0573135	0.213722	1.37375	1.70452	0.19639	0.183352	1.23268	P0DTL6	ZTRF1_HUMAN	ZFTRAF1	Zinc finger TRAF-type-containing protein 1
11.9409	12.1939	12.534	15.9437	16.2598	15.7273	15.3767	12.0509	15.7158	12.0164	15.5951	16.3794	+	+		PP2_CTRL;SP600125_CTRL	4.07514	0	3.75398	11.3362	0.848162	0.0289625	2.15817	1.68372	0.836381	0.0969529	2.44068	1.67884	P10073	ZSC22_HUMAN	ZSCAN22	Zinc finger and SCAN domain-containing protein 22
15.3359	15.4634	15.5964	15.1515	15.2333	14.9781	15.5285	15.3984	15.6382	15.4448	14.93	14.9823					1.49778	0.05495	-0.344278	-1.66818	0.214543	0.784365	0.0564925	0.279259	0.896589	0.1948	-0.346171	-1.2361	P10074	TZAP_HUMAN	ZBTB48	Telomere zinc finger-associated protein
13.3686	13.6208	14.2277	13.3923	13.7435	13.2036	14.3614	14.4167	14.5481	14.115	13.9174	13.7631		+		PP2_CTRL	0.414923	0.35271	-0.292602	-0.731452	1.2645	0.0170121	0.703008	1.94805	0.282963	0.626304	0.19279	0.514748	P10075	GLI4_HUMAN	GLI4	Zinc finger protein GLI4
15.5962	15.5037	15.8608	14.8764	14.8448	15.0661	15.114	15.3438	15.3283	15.6854	16.0629	15.6092	+	+		PP2_CTRL;SP600125_CTRL	2.32601	0.00798433	-0.724498	-3.1861	1.4019	0.0282587	-0.391547	-1.70106	0.305254	0.657315	0.132261	0.478451	P10109	ADX_HUMAN	FDX1	Adrenodoxin, mitochondrial
15.1124	14.7414	14.6945	14.6483	13.3449	14.9204	15.3576	15.1845	15.5174	14.3318	14.8618	15.1594		+		PP2_CTRL	0.468113	0.240732	-0.54492	-0.902401	1.43357	0.0182232	0.50375	1.91225	0.0835676	0.892731	-0.0651073	-0.173262	P10114	RAP2A_HUMAN	RAP2A	Ras-related protein Rap-2a
18.1734	18.2122	18.2417	18.4259	18.5105	18.6001	18.5437	18.5846	18.7773	18.1128	18.671	18.6298	+	+		PP2_CTRL;SP600125_CTRL	2.30373	0.0325047	0.303059	1.9673	2.33113	0.00799121	0.426118	2.43936	0.65657	0.323348	0.262119	0.933808	P10155	RO60_HUMAN	RO60	RNA-binding protein RO60
15.6572	15.6259	16.0917	14.982	15.9602	15.0474	15.8384	15.8233	15.7067	15.5668	16.0272	16.0698					0.589743	0.183686	-0.461699	-1.02675	0.00446673	0.994422	-0.00212828	-0.0083139	0.164721	0.79984	0.0963732	0.300889	P10176	COX8A_HUMAN	COX8A	Cytochrome c oxidase subunit 8A, mitochondrial
14.7322	14.5261	14.3197	15.0953	14.5581	15.1423	16.6786	16.7686	16.7725	15.7393	15.8731	16.1598		+	+	IMA_CTRL;PP2_CTRL	0.849111	0.113649	0.405889	1.26041	4.25212	0.00372414	2.21385	9.92889	2.90498	0.00922727	1.39804	5.14097	P10242	MYB_HUMAN	MYB	Transcriptional activator Myb
14.284	14.2255	13.7971	13.5359	13.3797	13.7235	13.3273	13.5717	13.4784	13.9704	13.6405	13.7509	+	+		PP2_CTRL;SP600125_CTRL	1.41542	0.0324771	-0.55579	-1.96492	1.71908	0.00847764	-0.643048	-2.38874	0.801786	0.236976	-0.314893	-1.11846	P10244	MYBB_HUMAN	MYBL2	Myb-related protein B
16.6946	16.6797	16.7108	17.0024	16.9352	17.0881	17.1753	17.0684	17.1596	16.8659	17.0102	16.9138	+	+		PP2_CTRL;SP600125_CTRL	2.646	0.0245925	0.313524	2.15997	3.65873	0.00247637	0.439377	3.26633	2.24969	0.103015	0.234926	1.63864	P10253	LYAG_HUMAN	GAA	Lysosomal alpha-glucosidase
13.4798	13.3432	13.2621	12.637	12.9568	12.8434	13.3454	13.4722	13.3725	13.3173	13.0472	13.1244	+			SP600125_CTRL	2.08097	0.0144932	-0.549296	-2.57764	0.179259	0.855459	0.0350234	0.200968	0.905603	0.298008	-0.198724	-0.981846	P10301	RRAS_HUMAN	RRAS	Ras-related protein R-Ras
18.8167	18.8278	18.6466	18.5665	18.5294	18.5202	19.1033	19.1645	19.2356	19.4233	19.5053	19.5176		+	+	IMA_CTRL;PP2_CTRL	1.69234	0.088071	-0.224975	-1.40324	2.35017	0.00845	0.404138	2.37751	3.40124	0.0084	0.718417	4.33596	P10321	HLAC_HUMAN	HLA-C	HLA class I histocompatibility antigen, C alpha chain
16.3141	16.3061	16.2515	16.1943	15.9833	16.0844	16.3101	16.2909	16.3879	16.2979	16.3686	16.3752					1.47243	0.11913	-0.203265	-1.23927	0.476067	0.776185	0.0390313	0.287903	0.831595	0.699522	0.0566756	0.430657	P10398	ARAF_HUMAN	ARAF	Serine/threonine-protein kinase A-Raf
22.3054	22.4271	22.4706	21.944	21.9592	22.0455	22.6165	22.5105	22.6753	22.4206	22.4234	22.9221	+			SP600125_CTRL	2.68734	0.0136594	-0.418156	-2.6347	1.35162	0.0899995	0.199735	1.18131	0.466948	0.485094	0.187664	0.685172	P10412	H14_HUMAN	H1-4	Histone H1.4
16.2264	16.108	16.3288	17.2344	17.5164	17.2715	16.2879	16.3389	16.6187	16.185	16.0641	16.365	+			SP600125_CTRL	3.29405	0.00434043	1.11967	5.35494	0.735189	0.199795	0.194095	0.878207	0.0520902	0.954698	-0.0163886	-0.0787041	P10415	BCL2_HUMAN	BCL2	Apoptosis regulator Bcl-2
18.6662	18.6373	18.6092	18.642	18.6049	18.5802	19.0776	18.9674	19.0286	18.5274	18.6362	18.7857		+		PP2_CTRL	0.513546	0.827346	-0.0285269	-0.229396	3.37836	0.00453641	0.386951	2.8481	0.0548745	0.960859	0.0121924	0.0690257	P10515	ODP2_HUMAN	DLAT	Dihydrolipoyllysine-residue acetyltransferase component of pyruvate dehydrogenase complex, mitochondrial
21.6267	21.6459	21.7256	21.6745	21.5568	21.6084	21.4335	21.4469	21.5676	21.4226	21.7017	21.4717					0.507705	0.700997	-0.0528774	-0.363183	1.60699	0.0849329	-0.18344	-1.20452	0.666691	0.471219	-0.134106	-0.701355	P10599	THIO_HUMAN	TXN	Thioredoxin
20.3872	20.0856	20.5007	20.4021	20.4273	20.3331	20.298	20.5426	20.3028	20.5184	20.8252	20.8216					0.189778	0.785314	0.0629953	0.277469	0.14198	0.830208	0.0566457	0.228534	1.16543	0.121892	0.397219	1.52619	P10606	COX5B_HUMAN	COX5B	Cytochrome c oxidase subunit 5B, mitochondrial
16.8111	16.6515	16.8211	16.257	16.4897	16.2856	16.5904	16.7026	16.6648	17.1209	16.9331	17.0898	+			SP600125_CTRL	1.98375	0.0236189	-0.417144	-2.17731	0.781859	0.363581	-0.108634	-0.662093	1.63667	0.110853	0.286695	1.59281	P10619	PPGB_HUMAN	CTSA	Lysosomal protective protein
17.5908	17.5119	17.5069	17.5252	17.5114	17.5	17.598	17.5121	17.5715	17.7256	17.8376	17.77					0.360953	0.857573	-0.0243422	-0.189991	0.256633	0.874873	0.023997	0.174929	2.32553	0.0948593	0.241159	1.69332	P10644	KAP0_HUMAN	PRKAR1A	cAMP-dependent protein kinase type I-alpha regulatory subunit
14.3094	14.0624	13.2138	14.3174	14.2819	14.3427	14.3713	14.593	14.1531	14.4848	14.757	14.7623					0.610507	0.176447	0.452139	1.04603	0.649804	0.103482	0.51063	1.12166	1.10137	0.0794129	0.806186	1.81494	P10746	HEM4_HUMAN	UROS	Uroporphyrinogen-III synthase
19.066	19.0788	18.9963	19.1057	18.8607	19.1112	19.3287	19.1249	19.4426	18.9768	19.3246	19.1278					0.0868886	0.919228	-0.0211728	-0.113528	1.22649	0.0708863	0.251698	1.28155	0.389609	0.661816	0.0960217	0.470899	P10768	ESTD_HUMAN	ESD	S-formylglutathione hydrolase
22.7054	22.6613	22.8638	22.6878	22.9471	22.6123	22.9373	23.0332	22.8534	22.6617	22.7236	22.6514					0.0154145	0.984253	0.00551478	0.0252325	1.15557	0.109879	0.197758	1.09575	0.420557	0.72671	-0.0646108	-0.390422	P10809	CH60_HUMAN	HSPD1	60 kDa heat shock protein, mitochondrial
14.0313	14.1459	14.0636	14.5491	14.7582	14.6513	13.3477	13.686	13.7667	14.2532	14.6855	14.4982	+	+		PP2_CTRL;SP600125_CTRL	2.93066	0.00679518	0.572605	3.38141	1.64874	0.0136877	-0.480149	-2.06237	1.4298	0.0895378	0.398713	1.73556	P10914	IRF1_HUMAN	IRF1	Interferon regulatory factor 1
22.4855	22.4448	22.6678	22.2789	22.5291	22.2937	22.1397	22.2763	22.1741	22.4414	22.3882	22.2958		+		PP2_CTRL	0.712193	0.301375	-0.165479	-0.802735	1.86553	0.0201726	-0.33602	-1.86792	0.911707	0.356867	-0.157572	-0.872081	P11021	BIP_HUMAN	HSPA5	Endoplasmic reticulum chaperone BiP
12.3262	11.5829	13.5821	13.6533	12.0841	14.1097	12.495	12.4427	12.6809	12.7029	13.3355	12.114					0.391343	0.28462	0.785297	0.8296	0.0241788	0.956161	0.0424935	0.0617739	0.117654	0.815719	0.220387	0.281916	P11049	CD37_HUMAN	CD37	Leukocyte antigen CD37
22.6865	22.6481	22.8723	22.617	22.8698	22.5019	22.4381	22.4256	22.4437	22.836	22.6248	22.542		+		PP2_CTRL	0.219988	0.746621	-0.0727291	-0.317813	1.90368	0.0239235	-0.299782	-1.76913	0.24019	0.784533	-0.0680122	-0.321405	P11142	HSP7C_HUMAN	HSPA8	Heat shock cognate 71 kDa protein
11.2127	11.4643	11.8672	10.477	12.1157	12.1583	9.91196	11.7491	10.864	12.6742	10.7936	11.3343					0.0400229	0.928453	0.0689116	0.100546	0.52517	0.135788	-0.673059	-1.01415	0.0499589	0.92596	0.0859458	0.124452	P11161	EGR2_HUMAN	EGR2	E3 SUMO-protein ligase EGR2
18.3589	18.4038	18.3931	18.1433	17.8518	18.2346	17.5313	17.5847	17.5026	17.7637	18.0711	17.9228		+	+	IMA_CTRL;PP2_CTRL	1.24732	0.0857511	-0.308719	-1.42792	5.16959	0.00280992	-0.845734	-6.62748	2.18355	0.0344123	-0.46607	-2.45596	P11166	GTR1_HUMAN	SLC2A1	Solute carrier family 2, facilitated glucose transporter member 1
15.644	15.7839	15.8105	16.4318	16.553	17.0811	14.9202	14.8122	14.995	14.7861	14.8036	14.8758	+	+	+	IMA_CTRL;PP2_CTRL;SP600125_CTRL	1.99116	0.00816607	0.94248	3.0809	3.45673	0.00232609	-0.837015	-4.80871	4.02806	0.0142456	-0.924308	-5.83166	P11169	GTR3_HUMAN	SLC2A3	Solute carrier family 2, facilitated glucose transporter member 3
16.8088	16.8476	16.7512	17.0451	16.9123	17.1384	16.7689	16.7356	16.8509	16.932	17.0351	16.9875					1.48942	0.098842	0.229449	1.3391	0.145717	0.913456	-0.0173499	-0.12028	1.9525	0.17623	0.182365	1.29443	P11171	EPB41_HUMAN	EPB41	Protein 4.1
18.3487	18.2471	18.1394	18.3111	18.1437	18.2834	18.117	18.2335	18.0935	17.962	18.1545	18.0781					0.00416096	0.997018	0.00101217	0.00563535	0.582285	0.479922	-0.0970713	-0.556803	1.02707	0.294554	-0.180187	-0.988016	P11172	UMPS_HUMAN	UMPS	Uridine 5'-monophosphate synthase
19.5952	19.5027	19.5488	19.4674	19.4868	19.4293	20.0005	20.0427	20.0063	19.5521	19.5234	19.7517		+		PP2_CTRL	1.30156	0.408234	-0.087759	-0.666888	4.01563	0.00199763	0.467597	3.6022	0.322001	0.768479	0.0601292	0.340455	P11177	ODPB_HUMAN	PDHB	Pyruvate dehydrogenase E1 component subunit beta, mitochondrial
16.0439	16.1472	16.1818	16.4348	16.4829	16.3751	16.9266	16.9592	16.9786	16.6059	16.417	16.6292	+	+	+	IMA_CTRL;PP2_CTRL;SP600125_CTRL	2.38764	0.0298528	0.306603	2.01908	4.32861	0.00233166	0.830466	5.76221	2.24535	0.0372462	0.426386	2.38299	P11182	ODB2_HUMAN	DBT	Lipoamide acyltransferase component of branched-chain alpha-keto acid dehydrogenase complex, mitochondrial
17.6864	17.6178	17.7249	17.9096	18.0016	18.0003	17.7949	17.9161	17.9362	17.8372	17.9106	17.9111	+			SP600125_CTRL	2.59612	0.0290796	0.294114	2.04702	1.72199	0.062476	0.206015	1.33693	2.2087	0.126587	0.209913	1.50172	P11216	PYGB_HUMAN	PYGB	Glycogen phosphorylase, brain form
14.442	14.2326	14.5564	15.2769	14.9882	15.0822	14.482	14.1089	14.3479	14.3698	14.1221	14.4736	+			SP600125_CTRL	2.28475	0.00833414	0.705442	3.10304	0.269659	0.661796	-0.0973749	-0.398184	0.248622	0.746715	-0.0884895	-0.367288	P11217	PYGM_HUMAN	PYGM	Glycogen phosphorylase, muscle form
18.7527	18.6708	18.7642	18.5116	18.6254	18.412	19.1435	19.058	19.2152	18.9061	19.0257	19.0544		+		PP2_CTRL	1.4485	0.112702	-0.212894	-1.26508	2.78705	0.00616699	0.409684	2.65817	2.10095	0.0902038	0.266141	1.72721	P11233	RALA_HUMAN	RALA	Ras-related protein Ral-A
17.0282	16.9725	16.6301	16.9745	16.7654	17.055	17.0544	16.9599	16.8315	15.9608	16.4826	16.5153					0.132905	0.836535	0.054678	0.217434	0.196378	0.765659	0.0716635	0.298309	1.19876	0.0879892	-0.557385	-1.74978	P11234	RALB_HUMAN	RALB	Ras-related protein Ral-B
15.9569	15.9164	16.0297	16.3168	16.3146	16.355	17.1005	17.0947	17.2351	16.9292	16.9023	17.0494	+	+	+	IMA_CTRL;PP2_CTRL;SP600125_CTRL	3.27163	0.013053	0.361117	2.66201	4.49887	0.00447368	1.17571	7.50838	4.22362	0.016973	0.992624	6.36062	P11274	BCR_HUMAN	BCR	Breakpoint cluster region protein
18.4287	18.1842	18.529	18.6727	18.7078	18.5334	18.9856	18.469	18.5753	18.6729	18.5787	18.3658					1.04731	0.129808	0.25731	1.19445	0.720602	0.130881	0.29597	1.02815	0.506686	0.497096	0.158482	0.669009	P11279	LAMP1_HUMAN	LAMP1	Lysosome-associated membrane glycoprotein 1
17.6533	17.7962	17.6616	17.5081	17.3934	17.4995	19.3286	19.4037	19.5468	19.4362	19.3383	19.543		+	+	IMA_CTRL;PP2_CTRL	1.79164	0.0768647	-0.23671	-1.4868	4.58213	0.00327273	1.72268	9.62369	4.6828	0.024	1.73547	9.91238	P11308	ERG_HUMAN	ERG	Transcriptional regulator ERG
19.3868	19.4356	19.5037	19.721	19.7652	19.6299	20.0896	20.16	20.1985	19.7853	19.9357	20.0084	+	+	+	IMA_CTRL;PP2_CTRL;SP600125_CTRL	2.13637	0.0495416	0.263339	1.72912	3.9623	0.0023388	0.707367	4.8278	2.49595	0.0282422	0.467798	2.68964	P11310	ACADM_HUMAN	ACADM	Medium-chain specific acyl-CoA dehydrogenase, mitochondrial
19.813	19.7981	19.8376	19.6738	19.6401	19.6339	19.7618	19.7416	19.6462	19.5507	19.627	19.721					3.22966	0.0858065	-0.166972	-1.4283	1.24986	0.305442	-0.0997276	-0.725511	1.65226	0.200659	-0.183334	-1.21749	P11387	TOP1_HUMAN	TOP1	DNA topoisomerase 1
18.6705	18.6686	18.6181	19.1569	19.2149	19.1781	18.4175	18.4899	18.1637	18.3656	17.9403	18.2473	+	+		PP2_CTRL;SP600125_CTRL	4.59964	0.0065896	0.530944	4.27823	1.37378	0.0458709	-0.295334	-1.47393	1.66541	0.0559298	-0.467988	-2.05335	P11388	TOP2A_HUMAN	TOP2A	DNA topoisomerase 2-alpha
19.5209	19.612	19.4907	19.4149	19.4905	19.3766	19.6792	19.7039	19.7235	19.4555	19.6037	19.4928					1.08234	0.32986	-0.113881	-0.761931	1.852	0.0946427	0.161006	1.16137	0.155513	0.910098	-0.0239073	-0.151771	P11413	G6PD_HUMAN	G6PD	Glucose-6-phosphate 1-dehydrogenase
17.19	17.1339	17.1018	16.7368	16.4223	16.7024	16.6177	16.6613	16.6183	16.9198	16.8304	17.0417	+	+		PP2_CTRL;SP600125_CTRL	2.14629	0.0146784	-0.521405	-2.57001	4.17872	0.00204204	-0.509453	-3.93301	1.47438	0.184887	-0.211253	-1.26926	P11441	UBL4A_HUMAN	UBL4A	Ubiquitin-like protein 4A
16.4364	16.223	16.2933	15.4713	15.2745	14.8788	14.1015	15.2107	15.4537	15.3577	14.9131	16.3127	+	+		PP2_CTRL;SP600125_CTRL	2.40853	0.00549893	-1.10941	-3.89028	1.53026	0.00598966	-1.3956	-2.67923	0.880707	0.121929	-0.789753	-1.52563	P11474	ERR1_HUMAN	ESRRA	Steroid hormone receptor ERR1
15.4563	15.4971	15.6757	15.8456	15.8157	15.7957	16.0801	16.1033	16.1824	15.9656	15.7461	15.9007		+		PP2_CTRL	1.79449	0.0581836	0.275972	1.63402	2.83831	0.00222222	0.578892	3.32449	1.60337	0.0948274	0.327738	1.69222	P11498	PYC_HUMAN	PC	Pyruvate carboxylase, mitochondrial
20.4462	20.3953	20.4227	20.4152	20.2911	20.3035	20.4176	20.4592	20.361	20.2032	20.3248	20.3271					0.941427	0.47495	-0.0847518	-0.596393	0.0981321	0.952912	-0.00877698	-0.0664676	1.45588	0.31571	-0.136349	-0.950251	P11586	C1TC_HUMAN	MTHFD1	C-1-tetrahydrofolate synthase, cytoplasmic
17.6081	17.38	17.5866	17.8027	17.899	17.9862	17.5076	17.2376	17.1874	17.4076	16.9498	17.1827	+			SP600125_CTRL	1.83678	0.0333561	0.371068	1.95328	0.803396	0.159734	-0.214039	-0.959078	1.07481	0.155366	-0.344872	-1.37495	P11717	MPRI_HUMAN	IGF2R	Cation-independent mannose-6-phosphate receptor
19.9317	19.8851	20.2579	20.0408	20.2151	19.95	20.1282	20.1574	20.0596	20.1612	20.2403	20.1156					0.112692	0.863989	0.04374	0.181707	0.303852	0.64977	0.0901979	0.408504	0.528734	0.502592	0.147491	0.661987	P11766	ADHX_HUMAN	ADH5	Alcohol dehydrogenase class-3
15.0651	15.0347	14.9903	15.1688	15.4735	15.1034	14.4817	14.5729	14.6154	15.391	14.6952	14.8058		+		PP2_CTRL	0.876627	0.189748	0.218528	1.01139	3.33464	0.00247403	-0.473379	-3.26413	0.110084	0.868587	-0.0660175	-0.208275	P11802	CDK4_HUMAN	CDK4	Cyclin-dependent kinase 4
17.228	17.1331	12.5515	11.8066	12.1978	12.4416	16.7555	16.7482	16.8425	12.5746	16.9303	16.8639	+			SP600125_CTRL	1.05471	0.0260321	-3.48886	-2.10898	0.301411	0.330966	1.14454	0.696387	0.0288567	0.952737	-0.181252	-0.0819638	P11831	SRF_HUMAN	SRF	Serum response factor
12.7215	12.746	12.7069	12.9292	11.1588	13.0836	12.6511	12.5346	12.6049	12.4559	12.1171	12.6349					0.209654	0.602319	-0.334253	-0.465802	1.63556	0.167172	-0.127924	-0.942546	0.992357	0.181447	-0.322186	-1.27727	P11836	CD20_HUMAN	MS4A1	B-lymphocyte antigen CD20
18.4356	18.5061	18.03	18.5983	18.5038	18.4817	18.5239	18.4193	18.3292	17.8077	18.3819	18.191					0.598302	0.298506	0.20403	0.807736	0.250485	0.673197	0.100267	0.38765	0.366288	0.549961	-0.196992	-0.606601	P11908	PRPS2_HUMAN	PRPS2	Ribose-phosphate pyrophosphokinase 2
14.1594	14.2521	11.6125	16.1357	16.5618	16.0667	14.4991	14.7354	14.6439	15.0943	15.5195	14.9611	+			SP600125_CTRL	1.53034	0.0088562	2.91334	2.97712	0.672118	0.0639341	1.28475	1.32782	0.984424	0.0716933	1.85026	1.88596	P11912	CD79A_HUMAN	CD79A	B-cell antigen receptor complex-associated protein alpha chain
20.9844	20.948	20.9382	20.6734	20.7072	20.6226	20.3312	20.4111	20.4725	20.8082	20.7601	20.8598	+	+		PP2_CTRL;SP600125_CTRL	3.28575	0.0212033	-0.289125	-2.25335	3.66319	0.00192635	-0.551935	-3.85306	2.0008	0.237432	-0.147492	-1.11721	P11940	PABP1_HUMAN	PABPC1	Polyadenylate-binding protein 1
21.3504	21.2906	21.4818	20.6984	21.1052	20.6295	20.8871	20.9064	20.7287	21.3329	21.2502	21.0798	+	+		PP2_CTRL;SP600125_CTRL	1.62231	0.0236051	-0.563238	-2.17644	2.58605	0.00337904	-0.533551	-2.96858	0.753429	0.408644	-0.153297	-0.79225	P12004	PCNA_HUMAN	PCNA	Proliferating cell nuclear antigen
14.8467	15.0722	14.3474	15.058	14.9955	15.4034	16.718	16.5794	16.8416	16.1387	16.455	16.2467		+	+	IMA_CTRL;PP2_CTRL	0.730474	0.145138	0.396895	1.13762	3.0016	0.00263636	1.95763	5.98406	2.54719	0.00914286	1.52472	4.57328	P12018	VPREB_HUMAN	VPREB1	Immunoglobulin iota chain
13.7133	15.0322	13.3146	15.0202	15.4873	15.8535	14.4004	15.1121	15.307	16.0496	15.1121	14.6713	+			SP600125_CTRL	1.17778	0.0251942	1.43361	2.13243	0.715376	0.0623705	0.91976	1.33759	0.889126	0.100744	1.25757	1.65644	P12074	CX6A1_HUMAN	COX6A1	Cytochrome c oxidase subunit 6A1, mitochondrial
19.4722	19.4021	19.291	19.4079	19.1904	19.3644	19.0969	19.1489	19.1858	19.0557	19.3465	19.2701		+		PP2_CTRL	0.327418	0.699067	-0.0675462	-0.365428	1.85152	0.0398041	-0.244545	-1.54093	0.740951	0.393966	-0.16435	-0.814611	P12081	HARS1_HUMAN	HARS1	Histidine--tRNA ligase, cytoplasmic
17.0926	17.2977	16.9532	17.2049	17.1276	16.8271	17.6955	17.598	17.6526	17.0498	17.3211	16.9385		+		PP2_CTRL	0.149713	0.817038	-0.061299	-0.242688	2.16806	0.00660902	0.534186	2.61951	0.0251676	0.97517	-0.011378	-0.0452612	P12235	ADT1_HUMAN	SLC25A4	ADP/ATP translocase 1
16.4731	16.167	16.4783	16.4626	16.4715	15.7746	15.7848	15.9239	15.5531	15.2394	15.9819	15.8226		+		PP2_CTRL	0.209301	0.677312	-0.136578	-0.387211	1.84435	0.00745701	-0.618857	-2.4826	1.30608	0.0617256	-0.691505	-1.98682	P12236	ADT3_HUMAN	SLC25A6	ADP/ATP translocase 3
17.519	17.4853	17.5595	18.6873	18.6675	18.7152	20.5014	20.5261	20.2833	18.6717	19.0412	19.1	+	+	+	IMA_CTRL;PP2_CTRL;SP600125_CTRL	5.8661	0	1.16872	9.31057	5.46924	0	2.91569	16.1925	3.32159	0.01624	1.41634	6.00757	P12259	FA5_HUMAN	F5	Coagulation factor V
20.2436	20.2315	20.1998	20.1092	20.3075	20.1442	20.4963	20.4301	20.4192	20.2723	20.3154	20.2007		+		PP2_CTRL	0.239757	0.824391	-0.038016	-0.23397	2.91085	0.0249182	0.223559	1.75481	0.453841	0.817467	0.0378329	0.278339	P12268	IMDH2_HUMAN	IMPDH2	Inosine-5'-monophosphate dehydrogenase 2
17.7613	17.732	17.8248	17.8297	17.8807	17.7397	17.7989	17.8076	17.8488	17.7389	17.8738	17.8465					0.372502	0.767758	0.0440102	0.294396	0.658979	0.716977	0.0457211	0.347907	0.402953	0.789391	0.047046	0.314764	P12270	TPR_HUMAN	TPR	Nucleoprotein TPR
17.0685	17.1048	17.2247	17.3242	17.3813	17.3206	17.691	17.8729	17.772	17.5438	17.5396	17.7794		+	+	IMA_CTRL;PP2_CTRL	1.82624	0.0912765	0.209373	1.38534	3.09934	0.00193617	0.645987	3.78468	2.2134	0.0321641	0.488256	2.53965	P12694	ODBA_HUMAN	BCKDHA	2-oxoisovalerate dehydrogenase subunit alpha, mitochondrial
14.0829	13.9652	14.4036	13.7693	14.0817	13.9724	13.5192	13.7218	13.6326	13.7234	13.1789	14.2756		+		PP2_CTRL	0.584654	0.29912	-0.209425	-0.806066	1.66787	0.0119964	-0.526056	-2.1601	0.548232	0.309914	-0.424593	-0.959286	P12755	SKI_HUMAN	SKI	Ski oncogene
19.1249	19.109	19.1317	18.807	18.909	18.8311	18.4768	18.4586	18.5735	18.8792	19.009	18.9241	+	+		PP2_CTRL;SP600125_CTRL	3.0108	0.0273745	-0.272846	-2.07514	4.15956	0.0024594	-0.6189	-4.5414	2.05486	0.16697	-0.184445	-1.33044	P12814	ACTN1_HUMAN	ACTN1	Alpha-actinin-1
18.0961	18.1383	17.9832	18.0744	18.3903	18.2046	18.0571	17.9271	18.0517	18.0358	18.2271	18.0607					0.664451	0.3446	0.150551	0.742729	0.409512	0.690993	-0.0605888	-0.372101	0.176799	0.874313	0.0353165	0.200871	P12955	PEPD_HUMAN	PEPD	Xaa-Pro dipeptidase
21.2835	21.3426	21.209	21.2971	21.4228	21.2739	21.4642	21.4541	21.5189	21.4271	21.3185	21.2695					0.366719	0.736416	0.052892	0.32999	1.99969	0.0544861	0.200651	1.39739	0.422691	0.742319	0.0599778	0.373622	P12956	XRCC6_HUMAN	XRCC6	X-ray repair cross-complementing protein 6
11.8964	12.0112	13.4209	12.1945	12.0385	12.0884	12.0602	12.247	12.0341	14.2459	14.2243	14.0658			+	IMA_CTRL	0.273493	0.502681	-0.335703	-0.566787	0.265772	0.48343	-0.329101	-0.553389	1.61093	0.022348	1.73583	2.92514	P12980	LYL1_HUMAN	LYL1	Protein lyl-1
20.7142	20.697	20.7202	20.8516	20.9437	20.8465	20.893	20.8791	20.9066	20.7526	20.6785	20.7615		+		PP2_CTRL	2.2038	0.109173	0.170129	1.2855	4.18244	0.0315875	0.18244	1.65025	0.305342	0.903306	0.0204131	0.16045	P13010	XRCC5_HUMAN	XRCC5	X-ray repair cross-complementing protein 5
15.1256	15.049	14.712	14.9253	14.5486	14.5081	14.8621	14.9323	14.7905	14.931	14.8636	14.9858					0.75385	0.169286	-0.301526	-1.06243	0.307045	0.62387	-0.10056	-0.430712	0.0960404	0.909257	-0.0354042	-0.152692	P13051	UNG_HUMAN	UNG	Uracil-DNA glycosylase
11.1973	11.1255	10.9231	11.6199	12.3104	11.578	10.7655	11.7537	11.4594	12.7765	11.8768	11.9052	+		+	IMA_CTRL;SP600125_CTRL	1.3993	0.0248059	0.754175	2.14712	0.330614	0.426297	0.244241	0.60421	1.64402	0.027922	1.10421	2.71658	P13056	NR2C1_HUMAN	NR2C1	Nuclear receptor subfamily 2 group C member 1
20.2551	20.287	20.1935	20.0727	20.0039	19.9427	20.2753	20.3333	20.3984	20.3016	20.3626	20.4471					2.16663	0.0584963	-0.238784	-1.62994	0.942525	0.404026	0.0904827	0.624427	1.16958	0.383928	0.125225	0.832924	P13073	COX41_HUMAN	COX4I1	Cytochrome c oxidase subunit 4 isoform 1, mitochondrial
13.7628	14.1259	13.366	13.4683	13.1052	13.1404	13.1545	13.1343	12.7605	13.3457	13.4522	13.3056		+		PP2_CTRL	0.969972	0.0781246	-0.513592	-1.47566	1.35227	0.013408	-0.735113	-2.07593	0.791722	0.213235	-0.383717	-1.18514	P13196	HEM1_HUMAN	ALAS1	5-aminolevulinate synthase, non-specific, mitochondrial
17.8004	17.9879	17.7455	16.3151	16.8297	16.4241	17.494	17.684	17.6582	17.0128	17.4426	17.4225	+		+	IMA_CTRL;SP600125_CTRL	2.80298	0.00437647	-1.32164	-4.8427	1.15747	0.0868956	-0.232555	-1.19577	1.60036	0.0494432	-0.551982	-2.13854	P13284	GILT_HUMAN	IFI30	Gamma-interferon-inducible lysosomal thiol reductase
19.9107	19.6991	19.959	20.4631	20.5661	20.5937	20.7384	20.8667	20.8645	20.2755	20.5452	20.6393	+	+	+	IMA_CTRL;PP2_CTRL;SP600125_CTRL	2.81067	0.00498032	0.684708	3.61964	3.3642	0.0023676	0.966993	5.07938	2.01992	0.0285172	0.630423	2.68117	P13473	LAMP2_HUMAN	LAMP2	Lysosome-associated membrane glycoprotein 2
20.2079	20.0951	20.2426	19.9712	19.9049	19.9755	20.0591	20.1453	20.0286	19.7586	19.9454	20.0406					2.00606	0.069232	-0.231334	-1.54178	0.855694	0.360315	-0.104223	-0.665501	1.32912	0.155053	-0.26705	-1.37632	P13489	RINI_HUMAN	RNH1	Ribonuclease inhibitor
15.8539	16.0273	15.9835	15.4862	15.2813	15.4764	14.5173	14.4046	14.3809	14.85	15.2945	14.9612	+	+	+	IMA_CTRL;PP2_CTRL;SP600125_CTRL	2.5103	0.00927389	-0.540326	-2.92657	4.6529	0.0027	-1.52064	-9.10911	2.51837	0.0113833	-0.919691	-3.77969	P13498	CY24A_HUMAN	CYBA	Cytochrome b-245 light chain
14.8457	15.1631	15.182	15.2929	15.9752	15.3069	15.9576	16.0573	16.1242	15.7075	15.0962	15.2157		+		PP2_CTRL	0.857279	0.102613	0.461398	1.31761	2.92587	0.00232456	0.982759	4.4803	0.566758	0.356544	0.276201	0.872557	P13598	ICAM2_HUMAN	ICAM2	Intercellular adhesion molecule 2
13.2636	13.1221	11.7857	12.9732	14.6917	12.9642	12.0364	11.7927	11.9668	12.1765	11.3555	11.7099					0.479021	0.207316	0.819229	0.972206	0.764991	0.0572955	-0.791833	-1.37386	0.860859	0.11664	-0.976474	-1.55632	P13611	CSPG2_HUMAN	VCAN	Versican core protein
17.3706	17.3002	17.2133	17.3152	17.3428	17.2474	17.426	17.4202	17.4486	17.6174	17.6186	17.614			+	IMA_CTRL	0.0451946	0.967608	0.00708771	0.0461468	1.37982	0.17074	0.136909	0.935747	2.67659	0.0462179	0.322005	2.21293	P13612	ITA4_HUMAN	ITGA4	Integrin alpha-4
18.0326	17.9102	17.8606	18.1892	18.1379	18.2214	18.4209	18.3439	18.3027	17.9966	18.1658	18.2544		+		PP2_CTRL	1.9284	0.0629906	0.248421	1.58633	2.61791	0.00676284	0.421415	2.60536	1.05265	0.259365	0.204503	1.06913	P13637	AT1A3_HUMAN	ATP1A3	Sodium/potassium-transporting ATPase subunit alpha-3
21.8844	21.8481	21.9573	21.584	21.8443	21.5046	21.6402	21.7287	21.713	21.7584	21.8179	21.768					1.10367	0.12494	-0.2523	-1.21594	2.06682	0.0513164	-0.202643	-1.42592	1.4456	0.379383	-0.115175	-0.840546	P13639	EF2_HUMAN	EEF2	Elongation factor 2
14.4193	15.3208	15.4379	16.7066	14.5911	15.3785	15.4192	16.2078	14.7536	14.7925	15.5335	14.8608					0.290056	0.446821	0.499403	0.627283	0.308891	0.389993	0.400875	0.636969	0.00242826	0.996829	0.00296879	0.00594548	P13645	K1C10_HUMAN	KRT10	Keratin, type I cytoskeletal 10
13.6328	15.4187	16.1117	16.6715	14.7806	16.1329	15.8463	16.7328	14.8151	15.0787	15.2253	15.301					0.36297	0.313389	0.807282	0.785117	0.331929	0.304392	0.74368	0.72682	0.0694459	0.891545	0.147256	0.175037	P13647	K2C5_HUMAN	KRT5	Keratin, type II cytoskeletal 5
19.9327	19.8768	19.972	19.6924	19.6155	19.7525	19.5467	19.5832	19.47	19.6146	19.5766	19.6392		+	+	IMA_CTRL;PP2_CTRL	2.11742	0.0592796	-0.240363	-1.6205	3.09095	0.00550303	-0.393852	-2.7482	3.17891	0.0372737	-0.317063	-2.38245	P13667	PDIA4_HUMAN	PDIA4	Protein disulfide-isomerase A4
18.4892	18.5829	18.7173	17.734	17.3864	17.8993	16.7788	16.9952	16.6519	17.4435	18.1582	17.86	+	+	+	IMA_CTRL;PP2_CTRL;SP600125_CTRL	2.30049	0.00645057	-0.92321	-3.48398	3.92611	0.00348387	-1.78779	-8.12318	1.62974	0.0352977	-0.7759	-2.44321	P13674	P4HA1_HUMAN	P4HA1	Prolyl 4-hydroxylase subunit alpha-1
19.8422	19.7818	19.9367	19.1675	18.9959	19.3033	19.3491	19.5282	19.4154	19.6152	19.954	19.6094	+	+		PP2_CTRL;SP600125_CTRL	2.65897	0.00615987	-0.697936	-3.49465	2.44305	0.00726629	-0.422602	-2.50021	0.446972	0.576886	-0.127354	-0.572324	P13693	TCTP_HUMAN	TPT1	Translationally-controlled tumor protein
14.1568	14.1251	14.3339	14.7019	14.9821	14.8848	14.4464	14.4204	14.6524	14.8284	15.0665	14.7438	+	+	+	IMA_CTRL;PP2_CTRL;SP600125_CTRL	2.46736	0.00793256	0.651021	3.17988	1.42916	0.0416577	0.301102	1.52057	2.35466	0.0186601	0.67433	3.11554	P13716	HEM2_HUMAN	ALAD	Delta-aminolevulinic acid dehydratase
20.3378	20.4221	20.3151	20.2257	20.1539	20.2901	20.5665	20.5947	20.6702	20.8814	20.8439	20.7797		+	+	IMA_CTRL;PP2_CTRL	1.2424	0.245351	-0.135075	-0.894233	2.3058	0.0257647	0.252139	1.73999	3.38373	0.0173216	0.476683	3.3094	P13747	HLAE_HUMAN	HLA-E	HLA class I histocompatibility antigen, alpha chain E
22.1614	22.1637	22.2287	21.8576	21.9135	21.7879	21.7721	21.8001	21.8518	21.6917	21.8899	21.783	+	+	+	IMA_CTRL;PP2_CTRL;SP600125_CTRL	2.83648	0.0196419	-0.33161	-2.3269	3.51828	0.00447365	-0.376596	-2.8501	2.52871	0.0344603	-0.396398	-2.45632	P13796	PLSL_HUMAN	LCP1	Plastin-2
18.9558	18.8754	18.8732	18.4678	18.6125	18.3523	18.6371	18.6312	18.7472	18.6096	18.7398	18.6342	+	+		PP2_CTRL;SP600125_CTRL	2.21485	0.0191313	-0.423914	-2.3548	2.10703	0.0375995	-0.229654	-1.56774	2.11754	0.106243	-0.240271	-1.62013	P13798	ACPH_HUMAN	APEH	Acylamino-acid-releasing enzyme
19.6441	19.5648	19.757	19.873	19.8882	19.8156	20.1224	20.2634	20.1605	19.8917	19.7495	20.1171		+		PP2_CTRL	1.5619	0.111162	0.20363	1.27275	2.78062	0.00298039	0.526824	3.10133	1.02766	0.20869	0.264156	1.19694	P13804	ETFA_HUMAN	ETFA	Electron transfer flavoprotein subunit alpha, mitochondrial
16.9099	16.8263	16.9972	16.3548	16.3027	16.2354	16.5705	16.5468	16.5397	16.3296	16.6062	16.6448	+	+		PP2_CTRL;SP600125_CTRL	3.28156	0.0052731	-0.613516	-3.82919	2.69337	0.00848211	-0.3588	-2.38895	1.59088	0.0787367	-0.3843	-1.82268	P13807	GYS1_HUMAN	GYS1	Glycogen [starch] synthase, muscle
15.8726	15.8532	15.6821	16.029	15.8195	15.9588	16.2686	16.1824	16.2536	16.179	16.0359	16.0675		+		PP2_CTRL	0.703359	0.367267	0.13311	0.714356	2.5486	0.0068122	0.432222	2.6021	1.76102	0.09869	0.291487	1.67064	P13861	KAP2_HUMAN	PRKAR2A	cAMP-dependent protein kinase type II-alpha regulatory subunit
20.6055	21.5284	12.7951	22.9125	24.2714	24.7559	22.0469	22.0194	13.3124	22.9286	22.288	19.5435	+			SP600125_CTRL	0.93883	0.0339146	5.6703	1.93887	0.0712063	0.857285	0.816597	0.198422	0.481368	0.257878	3.27707	1.07154	P13929	ENOB_HUMAN	ENO3	Beta-enolase
16.3065	16.5242	15.8075	16.2637	16.161	16.3045	16.4951	16.3334	16.5213	16.1192	16.3302	16.2799					0.048028	0.932416	0.0303326	0.0958642	0.466089	0.293021	0.237206	0.740926	0.0468881	0.944634	0.0303415	0.0943768	P13984	T2FB_HUMAN	GTF2F2	General transcription factor IIF subunit 2
12.3426	12.508	12.2909	13.3289	12.5995	13.2549	13.2407	13.0453	13.512	12.9578	12.9716	13.2325	+	+	+	IMA_CTRL;PP2_CTRL;SP600125_CTRL	1.32285	0.0309914	0.680606	1.99674	2.38184	0.00202912	0.885544	3.53776	2.4322	0.0180106	0.673481	3.19556	P13994	YJU2B_HUMAN	YJU2B	Probable splicing factor YJU2B
18.0682	18.1312	17.9736	18.2394	18.3727	18.3446	17.3439	17.3875	17.3031	17.7176	17.4587	17.5422		+	+	IMA_CTRL;PP2_CTRL	1.88709	0.0592576	0.261197	1.62036	3.78916	0.00243478	-0.71288	-4.69377	2.25847	0.0312897	-0.484845	-2.56532	P13995	MTDC_HUMAN	MTHFD2	Bifunctional methylenetetrahydrofolate dehydrogenase/cyclohydrolase, mitochondrial
22.6214	22.5943	22.7876	21.8468	21.9562	21.8013	22.239	22.0452	22.2063	22.5551	22.5269	22.0457	+	+		PP2_CTRL;SP600125_CTRL	3.33763	0.00565563	-0.799656	-4.54549	2.391	0.00592435	-0.504233	-2.72417	0.762921	0.262844	-0.291876	-1.05745	P14174	MIF_HUMAN	MIF	Macrophage migration inhibitory factor
16.2075	16.065	15.3979	15.9501	15.8382	15.7142	16.0727	15.6715	16.0791	14.5183	15.5175	15.4146					0.0761227	0.884338	-0.055994	-0.156109	0.0623873	0.905786	0.050945	0.132794	0.851677	0.132945	-0.740023	-1.46922	P14209	CD99_HUMAN	CD99	CD99 antigen
19.8112	19.8348	19.5538	19.8564	19.4923	19.6938	19.833	19.9576	20.0153	19.4238	20.1955	19.8124					0.140083	0.834908	-0.0524216	-0.219795	0.898783	0.148335	0.202033	0.986288	0.117064	0.858075	0.0773093	0.227217	P14314	GLU2B_HUMAN	PRKCSH	Glucosidase 2 subunit beta
15.1485	15.5079	14.8436	14.2781	14.9898	14.4461	15.7596	15.7146	16.2693	15.8705	15.9746	15.6014		+		PP2_CTRL	0.968033	0.0702445	-0.595352	-1.53411	1.33678	0.0136112	0.747849	2.06748	1.36609	0.0597236	0.648836	2.01595	P14316	IRF2_HUMAN	IRF2	Interferon regulatory factor 2
19.0377	19.1128	18.9091	19.5883	19.5583	19.5004	18.825	19.0034	19.0325	19.1935	19.7384	19.3308	+			SP600125_CTRL	2.91072	0.00792493	0.529154	3.20984	0.306414	0.711961	-0.066199	-0.352082	1.08293	0.133181	0.401029	1.46312	P14317	HCLS1_HUMAN	HCLS1	Hematopoietic lineage cell-specific protein
19.9501	19.9038	20.1327	19.6604	19.522	19.5747	19.4507	19.5615	19.5679	19.6084	19.6882	19.7009	+	+		PP2_CTRL;SP600125_CTRL	2.14963	0.0209918	-0.409817	-2.2681	2.38162	0.0066348	-0.468803	-2.61046	1.91786	0.0726899	-0.329695	-1.87695	P14324	FPPS_HUMAN	FDPS	Farnesyl pyrophosphate synthase
16.2853	16.2698	16.6449	16.2931	16.3633	16.3715	16.3972	16.4184	16.4922	16.3143	16.0567	16.3781					0.173768	0.80578	-0.0573584	-0.254886	0.10269	0.886674	0.0359376	0.159109	0.405883	0.567816	-0.150295	-0.584704	P14373	TRI27_HUMAN	TRIM27	Zinc finger protein RFP
19.7923	19.5842	19.5224	19.8814	19.7787	19.6813	19.6727	19.813	19.8017	19.9826	19.7883	20.146					0.66911	0.348324	0.147514	0.737537	0.625112	0.355294	0.129501	0.670254	1.21045	0.133097	0.339329	1.4643	P14406	CX7A2_HUMAN	COX7A2	Cytochrome c oxidase subunit 7A2, mitochondrial
20.3416	20.2743	20.2278	20.2716	19.9998	20.3071	20.3363	20.4709	20.5112	20.4271	20.503	20.7771					0.359375	0.631378	-0.0883986	-0.436508	1.19274	0.153035	0.158222	0.974534	1.21496	0.158606	0.287792	1.362	P14550	AK1A1_HUMAN	AKR1A1	Aldo-keto reductase family 1 member A1
22.8762	22.9107	23.1447	22.8279	22.9902	22.8057	22.7851	22.6849	22.7844	22.859	23.0097	22.676					0.42785	0.561839	-0.102567	-0.506648	1.1705	0.0897117	-0.225719	-1.1838	0.430383	0.581911	-0.128948	-0.565211	P14618	KPYM_HUMAN	PKM	Pyruvate kinase PKM
14.7066	14.8387	12.2405	15.7332	15.2386	15.2984	15.3262	15.277	15.5247	14.8633	15.4656	15.4313		+		PP2_CTRL	0.80443	0.0667684	1.49478	1.55839	0.787362	0.0408828	1.44737	1.52626	0.696146	0.156805	1.32483	1.36975	P14621	ACYP2_HUMAN	ACYP2	Acylphosphatase-2
22.8917	22.8756	22.9853	22.5829	22.5557	22.5885	22.445	22.4006	22.3528	22.5363	22.6483	22.5431	+	+	+	IMA_CTRL;PP2_CTRL;SP600125_CTRL	3.17884	0.0153205	-0.341876	-2.51985	3.55153	0.00201673	-0.518099	-3.61422	2.62493	0.0424261	-0.341651	-2.28002	P14625	ENPL_HUMAN	HSP90B1	Endoplasmin
15.5052	15.1563	15.367	17.0493	16.8879	17.084	14.612	14.903	14.4034	15.3607	14.9056	15.6315	+	+		PP2_CTRL;SP600125_CTRL	3.83261	0.00203774	1.66424	7.63173	1.78399	0.00694007	-0.703372	-2.54048	0.0645774	0.922507	-0.0435696	-0.130127	P14635	CCNB1_HUMAN	CCNB1	G2/mitotic-specific cyclin-B1
21.3809	21.2852	21.3861	21.2191	21.3319	21.0149	21.3717	21.4352	21.4861	21.3236	21.6761	21.3803					0.757404	0.2928	-0.162116	-0.817088	0.795785	0.491201	0.0802828	0.547626	0.406148	0.630645	0.109252	0.510299	P14649	MYL6B_HUMAN	MYL6B	Myosin light chain 6B
10.853	12.0001	12.2702	10.9274	11.1991	10.3835	11.1817	11.7252	12.2206	11.6646	10.7163	12.6595					0.812384	0.0805916	-0.871088	-1.46102	0.000871859	0.998419	0.00141176	0.00224819	0.0128684	0.982172	-0.0276299	-0.0341301	P14672	GLUT4_HUMAN	SLC2A4	Solute carrier family 2, facilitated glucose transporter member 4
20.6035	20.9311	20.8575	20.6679	21.2314	20.5715	20.7806	20.5	20.8552	21.1952	20.7619	20.3281					0.0390019	0.944034	0.0262356	0.0798739	0.22794	0.718566	-0.0854378	-0.346268	0.0452199	0.943788	-0.035628	-0.0964898	P14678	RSMB_HUMAN	SNRPB	Small nuclear ribonucleoprotein-associated proteins B and B'
18.5192	18.3963	18.4167	18.2213	18.1663	18.1704	17.8662	18.0047	17.9907	18.1806	18.1409	18.2091	+	+		PP2_CTRL;SP600125_CTRL	2.45125	0.0416076	-0.258097	-1.81834	2.96437	0.00297785	-0.490182	-3.0992	2.47188	0.0734338	-0.267226	-1.87043	P14735	IDE_HUMAN	IDE	Insulin-degrading enzyme
18.2924	18.7779	17.7702	18.8405	18.8216	18.9144	18.6322	18.5689	18.7548	18.7093	19.5918	18.6564					0.924926	0.0781306	0.57869	1.47496	0.556704	0.168974	0.371787	0.938754	0.773353	0.160192	0.705626	1.35606	P14854	CX6B1_HUMAN	COX6B1	Cytochrome c oxidase subunit 6B1
16.6763	16.5398	16.7264	17.0539	17.165	17.1024	17.2588	17.2826	17.2311	17.4218	17.2274	17.4746	+	+	+	IMA_CTRL;PP2_CTRL;SP600125_CTRL	2.69081	0.0115252	0.459563	2.7956	3.34317	0.00194009	0.610023	3.86755	2.82935	0.0116393	0.727109	3.75538	P14859	PO2F1_HUMAN	POU2F1	POU domain, class 2, transcription factor 1
20.8071	20.7982	20.9001	20.715	20.9176	20.6986	21.0705	21.0529	20.738	20.9494	20.7485	20.7905					0.304613	0.738605	-0.0580686	-0.326957	0.453052	0.478999	0.118649	0.557481	0.0274296	0.982316	-0.00566483	-0.0334565	P14866	HNRPL_HUMAN	HNRNPL	Heterogeneous nuclear ribonucleoprotein L
20.8296	20.8952	20.9402	20.9928	21.0639	20.9163	20.8238	20.8207	20.8732	20.7933	20.9565	20.7239					0.897728	0.40602	0.102691	0.669659	0.606033	0.703499	-0.0491002	-0.360202	0.347919	0.750847	-0.063776	-0.36228	P14868	SYDC_HUMAN	DARS1	Aspartate--tRNA ligase, cytoplasmic
13.9316	13.9404	14.0482	13.8075	13.8678	14.4503	15.6937	15.7066	15.2414	15.6145	15.6399	15.6398		+	+	IMA_CTRL;PP2_CTRL	0.11986	0.83325	0.0685056	0.222155	3.24916	0.0029	1.57384	6.11231	5.76279	0	1.658	11.9767	P14921	ETS1_HUMAN	ETS1	Protein C-ets-1
11.1072	11.9776	11.4166	14.2439	12.4103	11.9792	11.6484	14.6513	11.6752	13.9876	14.7231	14.5764			+	IMA_CTRL	0.866427	0.0571027	1.37736	1.64062	0.490439	0.131329	1.15785	1.02594	3.00203	0.0190303	2.92861	6.66026	P14923	PLAK_HUMAN	JUP	Junction plakoglobin
18.2892	18.2432	18.2947	18.8399	18.5442	18.8567	18.7943	18.8341	18.6128	18.3638	18.8565	18.46	+	+		PP2_CTRL;SP600125_CTRL	1.99383	0.0196664	0.471228	2.32395	2.59516	0.00535792	0.471348	2.77195	0.872817	0.232952	0.284384	1.13005	P14927	QCR7_HUMAN	UQCRB	Cytochrome b-c1 complex subunit 7
14.4504	14.7492	14.5329	14.0612	15.69	14.7093	12.6888	13.1254	13.3033	13.9476	13.8844	14.2366		+	+	IMA_CTRL;PP2_CTRL	0.193206	0.649218	0.242695	0.417173	2.78793	0.00235294	-1.53832	-5.07503	1.77497	0.0402098	-0.554591	-2.30762	P15036	ETS2_HUMAN	ETS2	Protein C-ets-2
17.3982	17.6164	17.7829	17.1397	16.9972	16.7293	17.775	17.808	17.595	18.2131	17.8758	17.9756	+			SP600125_CTRL	1.76538	0.0175861	-0.643763	-2.43865	0.41671	0.48476	0.126842	0.552488	1.32035	0.0949937	0.422299	1.6909	P15056	BRAF_HUMAN	BRAF	Serine/threonine-protein kinase B-raf
15.0366	15.0847	14.8478	15.4836	15.7712	15.4382	15.027	14.8997	15.1514	15.7854	15.1562	15.2346	+			SP600125_CTRL	1.9751	0.0153193	0.574602	2.53253	0.13023	0.871755	0.0363305	0.179405	0.88973	0.176452	0.402338	1.29466	P15104	GLNA_HUMAN	GLUL	Glutamine synthetase
19.5344	19.5854	19.5785	19.9401	19.8083	19.806	19.875	19.7067	19.9344	19.4668	19.9077	19.6498	+	+		PP2_CTRL;SP600125_CTRL	2.42558	0.0337761	0.285391	1.93974	1.75331	0.0351454	0.272608	1.60331	0.350224	0.65985	0.108711	0.474958	P15121	ALDR_HUMAN	AKR1B1	Aldo-keto reductase family 1 member B1
14.5054	14.0566	14.3079	14.4875	14.7325	14.6818	14.9319	14.706	14.8413	15.499	15.2821	15.551		+	+	IMA_CTRL;PP2_CTRL	1.07938	0.0924177	0.343963	1.37694	1.67611	0.0113818	0.536439	2.18501	2.77306	0.00886154	1.15409	4.5478	P15144	AMPN_HUMAN	ANPEP	Aminopeptidase N
19.7755	19.8729	20.31	20.2105	20.2793	20.3941	19.7482	20.0461	20.0102	19.9899	19.8572	19.9728					0.827163	0.146839	0.308496	1.13059	0.0970188	0.873773	-0.0512969	-0.177322	0.0975015	0.894714	-0.046161	-0.171246	P15153	RAC2_HUMAN	RAC2	Ras-related C3 botulinum toxin substrate 2
18.9795	19.0509	19.0308	18.8982	19.0012	18.9565	18.7979	18.7756	18.7467	18.6987	18.8368	18.664		+		PP2_CTRL	0.869059	0.567955	-0.0683829	-0.500558	3.16935	0.0164955	-0.246963	-1.96133	2.1408	0.0772276	-0.287232	-1.83093	P15170	ERF3A_HUMAN	GSPT1	Eukaryotic peptide chain release factor GTP-binding subunit ERF3A
11.5763	12.2617	12.4412	12.3713	12.7994	12.166	11.7394	12.7253	12.332	12.0471	11.6341	11.9325					0.473262	0.281712	0.352501	0.833555	0.167109	0.711651	0.172492	0.352543	0.311403	0.579927	-0.221809	-0.567486	P15260	INGR1_HUMAN	IFNGR1	Interferon gamma receptor 1
14.3108	14.3739	14.3942	15.3087	15.6585	15.3263	15.3052	15.33	15.1509	14.7906	14.7871	14.7743	+	+	+	IMA_CTRL;PP2_CTRL;SP600125_CTRL	3.10958	0.00468908	1.07152	4.94858	3.90398	0.00209009	0.902394	5.59096	4.11015	0.0169842	0.424349	3.37854	P15289	ARSA_HUMAN	ARSA	Arylsulfatase A
15.2253	14.8229	15.2049	14.1233	14.2344	14.434	14.3073	14.6421	14.1491	15.0928	14.9279	14.9376	+	+		PP2_CTRL;SP600125_CTRL	2.17074	0.00795908	-0.820459	-3.16358	1.67061	0.00805232	-0.718168	-2.42979	0.27974	0.714512	-0.0982847	-0.407234	P15291	B4GT1_HUMAN	B4GALT1	Beta-1,4-galactosyltransferase 1
19.6321	19.7143	19.6433	19.494	19.8038	19.4055	19.4319	19.534	19.5679	19.7428	19.7233	19.5813					0.316445	0.640623	-0.0954717	-0.427208	1.46026	0.131887	-0.15196	-1.02464	0.12337	0.927571	0.0192528	0.122592	P15311	EZRI_HUMAN	EZR	Ezrin
15.1956	15.1827	15.527	14.8996	14.6635	14.8861	15.0772	15.0916	15.3576	15.369	15.8353	15.7836	+			SP600125_CTRL	1.62846	0.0286921	-0.48532	-2.05456	0.363813	0.527988	-0.126304	-0.515655	0.907112	0.186597	0.360886	1.26331	P15336	ATF2_HUMAN	ATF2	Cyclic AMP-dependent transcription factor ATF-2
18.3364	18.4554	18.3841	18.6542	18.6982	18.5979	18.5259	18.4247	18.6037	18.2844	18.7257	18.2319	+			SP600125_CTRL	2.3345	0.0443562	0.258138	1.77846	0.947036	0.265046	0.126089	0.776917	0.04705	0.951326	0.0220394	0.08465	P15374	UCHL3_HUMAN	UCHL3	Ubiquitin carboxyl-terminal hydrolase isozyme L3
17.1815	17.1539	17.2144	17.7754	17.6187	17.6917	16.4927	16.7214	16.7255	17.2075	17.4575	17.4619	+	+		PP2_CTRL;SP600125_CTRL	3.33992	0.0070832	0.511994	3.44673	2.61279	0.003232	-0.536754	-3.00033	1.05257	0.272173	0.192379	1.03499	P15391	CD19_HUMAN	CD19	B-lymphocyte antigen CD19
16.8013	16.7186	16.7793	16.6754	16.6644	16.7551	16.6775	16.825	16.8499	16.676	16.8088	17.0242					0.835905	0.575022	-0.0680701	-0.494061	0.10823	0.919189	0.017739	0.111417	0.267981	0.767111	0.0699736	0.34228	P15498	VAV_HUMAN	VAV1	Proto-oncogene vav
16.6772	16.7719	16.8491	16.2511	16.5458	16.4222	16.9782	16.8743	17.0462	17.3347	16.9095	17.0476	+			SP600125_CTRL	1.65773	0.0423911	-0.359694	-1.80882	1.32904	0.09169	0.200171	1.17411	1.15606	0.146948	0.331243	1.4111	P15529	MCP_HUMAN	CD46	Membrane cofactor protein
21.7859	21.8144	21.7395	21.4915	21.6287	21.345	21.3828	21.486	21.1174	21.7957	21.6659	21.5156		+		PP2_CTRL	1.57974	0.0641967	-0.291511	-1.57772	1.80328	0.0123915	-0.451192	-2.12876	0.652075	0.506902	-0.120886	-0.657553	P15531	NDKA_HUMAN	NME1	Nucleoside diphosphate kinase A
17.7008	17.559	17.6155	17.9829	17.8158	17.931	17.8825	17.8442	17.7396	17.3357	17.3839	17.358	+			SP600125_CTRL	1.94114	0.0490793	0.284762	1.73288	1.53156	0.0787823	0.196987	1.23618	2.44032	0.0753047	-0.265926	-1.85301	P15559	NQO1_HUMAN	NQO1	NAD(P)H dehydrogenase [quinone] 1
16.2917	16.3247	16.1771	16.4662	16.248	16.6661	17.2193	17.3382	17.3346	16.4533	16.9294	16.9849		+		PP2_CTRL	0.691747	0.267049	0.195583	0.855018	4.19363	0.00348872	1.03286	6.48142	1.40129	0.0689952	0.524653	1.9112	P15586	GNS_HUMAN	GNS	N-acetylglucosamine-6-sulfatase
14.2356	14.2266	14.8172	14.2587	14.7987	14.5357	14.1124	14.1877	14.4083	14.8002	14.3555	14.2793					0.15662	0.764439	0.104552	0.298747	0.37137	0.425916	-0.190344	-0.605005	0.0714466	0.91287	0.0518344	0.146391	P15622	ZN250_HUMAN	ZNF250	Zinc finger protein 250
14.2936	14.3884	14.4444	14.1433	14.3299	14.0059	14.0252	14.0009	14.0072	14.074	14.0103	14.0146		+	+	IMA_CTRL;PP2_CTRL	0.974802	0.170244	-0.215749	-1.05912	2.91183	0.00703472	-0.364384	-2.51943	2.67016	0.040019	-0.342467	-2.30472	P15735	PHKG2_HUMAN	PHKG2	Phosphorylase b kinase gamma catalytic chain, liver/testis isoform
18.9134	19.1671	19.2386	17.7429	18.2452	17.7672	19.596	19.6624	19.7737	19.7556	19.5128	19.6596	+	+	+	IMA_CTRL;PP2_CTRL;SP600125_CTRL	2.46805	0.00604401	-1.18793	-4.0819	2.16275	0.00599476	0.570984	2.70009	1.93874	0.0350563	0.536282	2.42285	P15814	IGLL1_HUMAN	IGLL1	Immunoglobulin lambda-like polypeptide 1
13.6176	13.2729	13.4399	13.082	13.3993	12.885	13.9084	14.2408	13.6994	13.8312	14.0002	14.1697		+	+	IMA_CTRL;PP2_CTRL	0.828231	0.14224	-0.321344	-1.14827	1.27331	0.0240375	0.50602	1.76669	1.78984	0.0389144	0.556874	2.32553	P15848	ARSB_HUMAN	ARSB	Arylsulfatase B
21.2104	21.342	21.2479	20.9278	20.9813	20.8336	21.1096	21.1524	21.0355	21.1276	21.3071	21.1513	+			SP600125_CTRL	2.42426	0.0221395	-0.352536	-2.22751	1.49394	0.108015	-0.167586	-1.10303	0.447965	0.702834	-0.0714194	-0.423657	P15880	RS2_HUMAN	RPS2	Small ribosomal subunit protein uS5
13.6928	13.1638	13.7576	13.9681	13.9855	13.1762	15.0546	15.0368	14.9423	14.8981	14.6757	14.7213		+	+	IMA_CTRL;PP2_CTRL	0.20311	0.66261	0.171879	0.402975	2.81549	0.00263385	1.47318	5.05759	2.44684	0.00959563	1.22696	4.09077	P15884	ITF2_HUMAN	TCF4	Transcription factor 4
12.8477	12.7773	13.7918	12.9372	12.7814	12.5929	14.9944	15.0294	15.0763	14.5028	14.3828	14.4898		+	+	IMA_CTRL;PP2_CTRL	0.466116	0.28163	-0.368391	-0.833686	2.3508	0.00225053	1.89444	4.42703	1.79508	0.0193002	1.31955	3.07394	P15918	RAG1_HUMAN	RAG1	V(D)J recombination-activating protein 1
16.1473	16.3813	16.0435	15.6467	15.7802	15.8128	16.1564	16.1371	16.3651	16.7028	16.9491	16.738	+		+	IMA_CTRL;SP600125_CTRL	1.77873	0.0266121	-0.444084	-2.094	0.0824984	0.908436	0.0288652	0.129016	2.065	0.0284682	0.605961	2.68026	P15923	TFE2_HUMAN	TCF3	Transcription factor E2-alpha
18.4971	18.5325	18.5868	18.0681	18.324	18.0212	18.7458	18.7813	18.8055	18.5902	18.5516	18.6488	+	+		PP2_CTRL;SP600125_CTRL	1.83057	0.0294407	-0.401049	-2.02901	2.79849	0.0216995	0.238739	1.81799	0.68737	0.705689	0.0580928	0.419572	P15927	RFA2_HUMAN	RPA2	Replication protein A 32 kDa subunit
19.333	19.1811	18.3322	19.5869	18.2789	19.0936	19.5324	19.6676	19.4879	18.1147	19.8145	19.8597		+		PP2_CTRL	0.0256237	0.955607	0.0376581	0.063573	0.906398	0.0457842	0.613866	1.47545	0.183301	0.707502	0.314175	0.417083	P15954	COX7C_HUMAN	COX7C	Cytochrome c oxidase subunit 7C, mitochondrial
16.9953	17.0869	16.863	17.0465	17.2893	17.0722	16.376	16.4269	16.4708	16.6768	16.643	16.7309		+		PP2_CTRL	0.697785	0.325785	0.154263	0.768371	2.85758	0.00248106	-0.557182	-3.26753	1.88726	0.0873247	-0.298175	-1.75549	P16070	CD44_HUMAN	CD44	CD44 antigen
18.3695	18.159	18.5662	18.3115	18.4352	18.3636	17.7594	17.7636	17.7952	18.4584	18.4752	18.6047		+		PP2_CTRL	0.0138805	0.985604	0.00515747	0.0231355	2.12958	0.00588918	-0.592187	-2.71492	0.513089	0.510855	0.147863	0.653268	P16150	LEUK_HUMAN	SPN	Leukosialin
12.6241	12.9438	12.5769	12.9452	13.5771	13.2121	14.208	14.3627	13.7361	13.3436	13.0819	13.552		+	+	IMA_CTRL;PP2_CTRL	1.15155	0.0543003	0.52987	1.67475	2.48398	0.00207031	1.38736	4.32353	1.57512	0.0469548	0.61091	2.19558	P16152	CBR1_HUMAN	CBR1	Carbonyl reductase [NADPH] 1
15.5489	15.6225	15.5499	15.1342	15.189	15.01	15.9028	15.9346	15.842	15.492	15.6351	15.8634	+	+		PP2_CTRL;SP600125_CTRL	2.86511	0.00925424	-0.462732	-2.92313	3.0272	0.00925291	0.319383	2.33994	0.333872	0.702022	0.0897611	0.425667	P16219	ACADS_HUMAN	ACADS	Short-chain specific acyl-CoA dehydrogenase, mitochondrial
17.3513	17.0717	17.3044	16.7371	16.5046	16.5385	17.1387	17.4082	17.3624	17.6016	17.7016	17.862	+		+	IMA_CTRL;SP600125_CTRL	2.34403	0.00833372	-0.649066	-3.04963	0.193749	0.788226	0.0606111	0.275481	1.85202	0.045516	0.479248	2.22909	P16220	CREB1_HUMAN	CREB1	Cyclic AMP-responsive element-binding protein 1
13.432	13.4133	13.5453	12.8518	12.3469	13.3024	13.5978	13.6129	13.7498	13.3758	13.3386	13.6155					1.06065	0.0553864	-0.629815	-1.66157	1.39413	0.0946651	0.189946	1.1615	0.0738922	0.939537	-0.0202297	-0.103165	P16260	GDC_HUMAN	SLC25A16	Solute carrier family 25 member 16
17.6691	17.5017	17.7116	17.592	17.7737	17.6847	17.8211	17.8878	17.8576	17.7896	17.6666	17.9104					0.270899	0.757916	0.056001	0.306349	1.5672	0.0581355	0.228004	1.36601	0.782119	0.386517	0.161402	0.826968	P16278	BGAL_HUMAN	GLB1	Beta-galactosidase
14.6714	14.5764	14.4861	14.7214	14.1716	14.1741	14.1071	14.3734	14.2295	14.5865	14.6818	14.8313		+		PP2_CTRL	0.511123	0.327849	-0.222241	-0.76496	1.65894	0.0242343	-0.341292	-1.76181	0.614324	0.515545	0.121921	0.644729	P16298	PP2BB_HUMAN	PPP3CB	Serine/threonine-protein phosphatase 2B catalytic subunit beta isoform
16.558	16.5081	16.6017	16.346	15.8962	16.3412	16.2766	16.3625	16.4042	16.2033	16.446	16.5218					1.1215	0.0845926	-0.361502	-1.43688	1.96445	0.0516214	-0.208204	-1.42308	0.763424	0.385631	-0.165601	-0.8288	P16333	NCK1_HUMAN	NCK1	SH2/SH3 adapter protein NCK1
16.6068	16.6069	16.5353	16.5515	16.5929	16.4627	16.5469	16.6911	16.6615	16.888	16.7248	16.6799					0.449883	0.739542	-0.0472685	-0.325491	0.429283	0.730365	0.05023	0.33481	1.25864	0.252802	0.181221	1.08143	P16383	GCFC2_HUMAN	GCFC2	Intron Large complex component GCFC2
24.2306	24.1682	24.3052	23.9296	24.0944	24.007	24.2657	24.5099	24.4419	24.4145	24.2315	24.6457					1.65178	0.0912412	-0.22433	-1.38547	0.968018	0.170501	0.171163	0.936223	0.708729	0.360872	0.195905	0.866041	P16401	H15_HUMAN	H1-5	Histone H1.5
15.3186	15.1919	15.6688	14.5003	14.0896	14.3912	15.2769	15.46	15.3943	15.8806	15.006	15.8075	+			SP600125_CTRL	2.31946	0.00506818	-1.06603	-3.69856	0.035555	0.955264	-0.0160046	-0.0634216	0.211756	0.709571	0.171635	0.414211	P16402	H13_HUMAN	H1-3	Histone H1.3
16.3629	16.1177	15.5887	15.4505	14.6922	15.5269	16.3236	16.3354	16.1628	15.9334	15.9991	16.5842	+			SP600125_CTRL	1.07139	0.0446678	-0.799924	-1.77392	0.460615	0.288275	0.250792	0.748343	0.184522	0.748861	0.149083	0.36524	P16403	H12_HUMAN	H1-2	Histone H1.2
17.5795	17.5762	17.7538	17.3758	17.5762	17.356	17.2964	17.1312	17.2062	17.3806	17.2038	17.4067		+		PP2_CTRL	1.02796	0.176205	-0.20052	-1.0466	2.30785	0.00813001	-0.425245	-2.4211	1.61749	0.102784	-0.306133	-1.64053	P16435	NCPR_HUMAN	POR	NADPH--cytochrome P450 reductase
11.7692	12.1044	11.6264	12.6256	13.4343	12.2398	14.0035	14.1623	14.3838	14.9503	15.4221	15.57	+	+	+	IMA_CTRL;PP2_CTRL;SP600125_CTRL	1.15669	0.0334841	0.933197	1.94663	3.70609	0.004	2.34983	8.40612	3.92112	0.0131429	3.48072	10.4063	P16444	DPEP1_HUMAN	DPEP1	Dipeptidase 1
15.6656	15.7494	15.9946	15.86	15.9824	16.1324	16.3576	16.4387	16.3174	16.4556	16.1921	16.2269		+	+	IMA_CTRL;PP2_CTRL	0.677958	0.282159	0.18842	0.832737	2.24841	0.00535427	0.568034	2.77166	1.71664	0.049515	0.488368	2.13521	P16455	MGMT_HUMAN	MGMT	Methylated-DNA--protein-cysteine methyltransferase
14.0904	14.3632	14.2837	14.2474	14.1825	14.127	14.5511	14.652	14.6559	14.0403	14.5013	14.7851		+		PP2_CTRL	0.273507	0.744806	-0.0601212	-0.31952	1.88096	0.015371	0.37393	1.98926	0.35251	0.562193	0.196477	0.592434	P16591	FER_HUMAN	FER	Tyrosine-protein kinase Fer
18.3009	18.2609	18.3189	17.9853	18.2024	17.9134	18.1134	18.0692	17.9847	18.0176	17.8464	17.8879		+	+	IMA_CTRL;PP2_CTRL	1.37103	0.0921468	-0.259874	-1.37855	2.33924	0.0292984	-0.237816	-1.68106	2.64101	0.0351087	-0.376293	-2.43779	P16615	AT2A2_HUMAN	ATP2A2	Sarcoplasmic/endoplasmic reticulum calcium ATPase 2
18.5636	18.5497	18.4484	18.6136	18.5464	18.5594	18.4858	18.5021	18.5508	18.6759	18.8535	18.8087					0.558862	0.693712	0.0525799	0.370992	0.0647356	0.962052	-0.007665	-0.0542785	1.79664	0.114318	0.258808	1.5732	P16885	PLCG2_HUMAN	PLCG2	1-phosphatidylinositol 4,5-bisphosphate phosphodiesterase gamma-2
16.3774	16.3661	16.4115	16.362	16.411	16.2731	16.2525	16.2461	16.3475	16.0787	16.3623	16.1598					0.354612	0.805717	-0.0363204	-0.254694	1.35478	0.279135	-0.102994	-0.759922	1.01501	0.291935	-0.184778	-0.996424	P16930	FAAA_HUMAN	FAH	Fumarylacetoacetase
21.9094	22.0441	21.5936	22.066	22.0759	22.1049	22.015	22.0068	21.9322	22.1697	22.5759	22.0101					0.804799	0.1962	0.233252	0.996739	0.425638	0.459612	0.135639	0.574553	0.872538	0.180701	0.402878	1.27934	P16949	STMN1_HUMAN	STMN1	Stathmin
18.8431	18.7889	18.8401	18.8806	18.6171	18.9474	18.1357	18.2136	18.2943	18.7968	18.9031	18.8103		+		PP2_CTRL	0.0295227	0.967982	-0.00898425	-0.0443962	3.61869	0.00193311	-0.6095	-4.09001	0.122964	0.946632	0.0127036	0.0922194	P16989	YBOX3_HUMAN	YBX3	Y-box-binding protein 3
15.0832	15.0855	14.9241	15.1839	15.1821	15.186	15.5054	15.8813	15.6106	15.5353	15.5683	15.6087		+	+	IMA_CTRL;PP2_CTRL	1.33969	0.195817	0.153046	0.997455	2.16122	0.00464857	0.634811	2.83333	3.14481	0.0161694	0.539834	3.42785	P17010	ZFX_HUMAN	ZFX	Zinc finger X-chromosomal protein
12.7909	13.0426	12.1809	12.6064	13.0036	12.8828	12.9757	12.8092	12.6738	13.4926	12.9829	13.265					0.220825	0.648611	0.159458	0.417921	0.21262	0.659444	0.148115	0.399963	0.909554	0.135047	0.575357	1.45562	P17014	ZNF12_HUMAN	ZNF12	Zinc finger protein 12
12.7271	12.9093	13.1686	13.6336	13.6663	13.6571	13.7084	13.599	13.5126	13.5523	13.3798	13.252	+	+		PP2_CTRL;SP600125_CTRL	2.29715	0.008075	0.71736	3.13981	2.0615	0.0050465	0.671665	2.79773	1.38519	0.080816	0.459747	1.80394	P17019	ZN708_HUMAN	ZNF708	Zinc finger protein 708
12.2118	12.0187	12.7347	12.6446	11.8482	12.2856	12.1198	12.0539	12.0547	11.8334	12.0389	12.5127					0.0692687	0.888298	-0.06228	-0.150338	0.498967	0.262485	-0.245605	-0.779777	0.26276	0.646163	-0.193377	-0.491351	P17020	ZNF16_HUMAN	ZNF16	Zinc finger protein 16
17.2818	17.5578	17.3891	17.9143	17.8417	18.1095	18.5934	18.5915	18.7426	18.3916	18.2297	18.2926	+	+	+	IMA_CTRL;PP2_CTRL;SP600125_CTRL	2.06729	0.0148794	0.545585	2.55724	3.69803	0.00326761	1.23294	6.33418	3.1836	0.009	0.895039	4.63442	P17026	ZNF22_HUMAN	ZNF22	Zinc finger protein 22
15.524	15.613	14.7871	15.4602	15.0524	15.486	15.705	15.8794	15.8575	15.4594	15.8938	15.8939					0.0280685	0.956753	0.0248245	0.0625218	0.881184	0.056811	0.50596	1.37699	0.668671	0.243236	0.440983	1.10482	P17028	ZNF24_HUMAN	ZNF24	Zinc finger protein 24
15.8354	16.045	16.2364	16.8116	16.9373	16.9821	16.9092	16.8687	16.9759	16.2076	16.2699	16.2745	+	+		PP2_CTRL;SP600125_CTRL	2.63253	0.00531677	0.871415	3.8466	2.73393	0.00198742	0.879021	3.99646	0.833661	0.303469	0.211733	0.972167	P17029	ZKSC1_HUMAN	ZKSCAN1	Zinc finger protein with KRAB and SCAN domains 1
12.3479	12.2873	11.2335	12.9694	12.7177	13.1684	13.1182	12.9381	13.0509	12.5491	12.8281	12.7977	+	+		PP2_CTRL;SP600125_CTRL	1.2163	0.0286769	0.9956	2.05446	1.37819	0.00957606	1.07949	2.31845	0.966673	0.104364	0.768697	1.62704	P17036	ZNF3_HUMAN	ZNF3	Zinc finger protein 3
11.0127	11.0588	11.8067	11.4909	11.4785	11.399	11.8015	11.328	11.3698	11.309	11.0101	11.7777					0.250032	0.611931	0.163393	0.455205	0.278879	0.523263	0.207046	0.519492	0.0751189	0.899275	0.0728556	0.165289	P17040	ZSC20_HUMAN	ZSCAN20	Zinc finger and SCAN domain-containing protein 20
16.2867	16.236	16.1654	16.1113	16.1638	16.3702	16.7615	16.7083	16.7075	15.9826	16.3552	16.4		+		PP2_CTRL	0.0570662	0.946475	-0.0142822	-0.0765794	3.63878	0.00207798	0.496412	3.5596	0.0411943	0.961149	0.0165675	0.0699371	P17050	NAGAB_HUMAN	NAGA	Alpha-N-acetylgalactosaminidase
19.3298	19.2663	19.4028	19.0629	18.9953	19.1181	19.053	19.1341	19.1613	18.9755	19.0678	18.9999	+		+	IMA_CTRL;SP600125_CTRL	2.17575	0.0436108	-0.27419	-1.79116	1.87803	0.050502	-0.216805	-1.43476	2.56826	0.0489419	-0.318542	-2.15044	P17066	HSP76_HUMAN	HSPA6	Heat shock 70 kDa protein 6
20.6348	20.3246	21.1466	20.3704	21.1557	20.1766	20.3893	20.0156	20.1457	20.7254	20.2647	20.2393					0.128702	0.784734	-0.134467	-0.278131	0.919127	0.0512946	-0.518506	-1.42646	0.43623	0.434114	-0.292199	-0.754972	P17096	HMGA1_HUMAN	HMGA1	High mobility group protein HMG-I/HMG-Y
13.373	13.5216	13.4323	13.6978	13.8588	13.9553	13.9853	14.2168	14.2186	14.0479	13.7916	13.8405	+	+	+	IMA_CTRL;PP2_CTRL;SP600125_CTRL	1.98522	0.0258168	0.394952	2.11623	2.85067	0.00197007	0.69792	3.69848	2.13494	0.0376051	0.451022	2.37816	P17097	ZNF7_HUMAN	ZNF7	Zinc finger protein 7
14.8935	14.8503	15.0898	14.6158	14.4213	14.5604	14.8895	14.933	15.0719	15.2509	15.2365	15.5908	+			SP600125_CTRL	1.9315	0.0252632	-0.412036	-2.12735	0.0775058	0.923688	0.0202421	0.10545	1.40831	0.0881054	0.414837	1.74862	P17098	ZNF8_HUMAN	ZNF8	Zinc finger protein 8
15.6985	15.4554	15.5577	15.7909	15.6647	15.4331	15.8682	15.8293	15.9789	15.3917	15.5446	15.5004		+		PP2_CTRL	0.177636	0.800434	0.0590626	0.261033	1.73766	0.024918	0.321629	1.75246	0.47355	0.640521	-0.0916169	-0.498252	P17152	TMM11_HUMAN	TMEM11	Transmembrane protein 11, mitochondrial
18.6601	18.5239	18.508	19.1794	19.081	19.168	18.436	18.4536	18.5149	18.3856	18.611	18.59	+			SP600125_CTRL	3.26394	0.00496475	0.578777	3.6769	0.824091	0.405889	-0.0958239	-0.622729	0.151319	0.883974	-0.0351302	-0.18825	P17174	AATC_HUMAN	GOT1	Aspartate aminotransferase, cytoplasmic
13.0753	12.9678	13.4755	12.8014	12.331	13.1046	13.2692	13.1011	13.4512	13.2207	13.1206	13.0462					0.715273	0.143151	-0.427192	-1.1454	0.212168	0.709467	0.100967	0.354748	0.0962139	0.898676	-0.0437145	-0.166501	P17252	KPCA_HUMAN	PRKCA	Protein kinase C alpha type
14.9609	14.5748	14.56	15.3224	15.1701	15.264	14.0888	13.9967	14.3033	14.6713	15.0107	14.6851	+	+		PP2_CTRL;SP600125_CTRL	1.791	0.0196469	0.553593	2.32087	1.62917	0.0113431	-0.568961	-2.1916	0.20318	0.775036	0.0904675	0.33283	P17275	JUNB_HUMAN	JUNB	Transcription factor JunB
12.2431	11.9427	12.1091	12.7499	13.4203	12.4967	12.6088	12.8077	12.7939	13.2724	12.5681	12.3514	+	+		PP2_CTRL;SP600125_CTRL	1.28344	0.0294028	0.790676	2.03318	2.38777	0.00293535	0.638515	3.07012	1.01907	0.106792	0.632341	1.61613	P17301	ITA2_HUMAN	ITGA2	Integrin alpha-2
18.1099	18.2155	18.0712	18.1604	18.3871	18.2999	18.6606	18.6802	18.6995	18.7002	18.4326	18.5874		+	+	IMA_CTRL;PP2_CTRL	0.88826	0.276847	0.15029	0.840305	3.59928	0.00194913	0.547921	3.78988	2.11659	0.0389497	0.441186	2.3374	P17480	UBF1_HUMAN	UBTF	Nucleolar transcription factor 1
14.7067	14.9027	15.0925	14.6952	14.9089	14.8082	13.9052	14.0952	13.8991	14.8355	15.0846	14.7362		+		PP2_CTRL	0.309377	0.642764	-0.0965509	-0.424733	2.71914	0.00192027	-0.934086	-4.08573	0.0337847	0.965337	-0.0152111	-0.0603345	P17535	JUND_HUMAN	JUND	Transcription factor JunD
14.1807	14.2031	13.9926	14.8675	14.7825	14.8347	14.054	14.0902	14.0957	14.6173	14.8113	14.5659	+		+	IMA_CTRL;SP600125_CTRL	3.22906	0.006134	0.702781	4.10574	0.267705	0.792984	-0.0455195	-0.270954	2.24043	0.0282723	0.539404	2.6948	P17544	ATF7_HUMAN	ATF7	Cyclic AMP-dependent transcription factor ATF-7
16.7943	16.8624	16.7032	17.2743	17.106	17.2229	17.3027	17.5646	17.6061	17.4052	17.1121	17.5239	+	+	+	IMA_CTRL;PP2_CTRL;SP600125_CTRL	2.43883	0.0168337	0.41442	2.4687	2.58156	0.00211789	0.704497	3.42702	1.89288	0.035074	0.560432	2.42831	P17568	NDUB7_HUMAN	NDUFB7	NADH dehydrogenase [ubiquinone] 1 beta subcomplex subunit 7
17.9364	17.4893	17.8971	17.9748	17.7397	17.8378	17.4222	17.7849	16.0324	17.9106	17.6073	18.028					0.184166	0.766317	0.0764764	0.296009	0.55679	0.119102	-0.69445	-1.06364	0.145243	0.835577	0.0743256	0.256207	P17612	KAPCA_HUMAN	PRKACA	cAMP-dependent protein kinase catalytic subunit alpha
13.5555	13.3792	11.8837	14.6338	14.8951	14.8461	12.7376	12.5081	12.8079	11.9814	12.2913	12.4811	+			SP600125_CTRL	1.58543	0.00950105	1.8522	2.91063	0.180228	0.660019	-0.254904	-0.399535	0.554391	0.262603	-0.688183	-1.05881	P17676	CEBPB_HUMAN	CEBPB	CCAAT/enhancer-binding protein beta
15.3839	15.422	15.2147	14.912	14.9716	15.2964	15.1801	15.1716	15.1559	15.1076	15.2427	15.3084					0.969653	0.130761	-0.280218	-1.19052	1.25231	0.126121	-0.170995	-1.04204	0.624412	0.515101	-0.12062	-0.645355	P17706	PTN2_HUMAN	PTPN2	Tyrosine-protein phosphatase non-receptor type 2
13.5483	13.3967	12.3357	11.8486	12.5346	12.4869	11.7995	13.4379	11.5644	12.7039	12.5486	12.8434					0.846244	0.0769239	-0.803534	-1.48549	0.516533	0.130193	-0.826263	-1.03032	0.432448	0.3989	-0.394916	-0.804572	P17707	DCAM_HUMAN	AMD1	S-adenosylmethionine decarboxylase proenzyme
19.0613	19.0739	19.0954	19.0486	19.1633	18.9766	19.1117	19.1176	19.2152	19.1187	19.0887	19.1006					0.090453	0.936492	-0.0140406	-0.0904286	0.952976	0.512391	0.0712929	0.52804	0.910638	0.857584	0.0258255	0.228063	P17812	PYRG1_HUMAN	CTPS1	CTP synthase 1
16.7447	16.677	16.7394	16.5181	16.3197	16.8084	15.5463	15.6046	15.7633	16.4761	16.2813	16.5672		+		PP2_CTRL	0.525815	0.375257	-0.171631	-0.704607	4.03064	0.00341176	-1.08227	-6.42709	1.48392	0.128301	-0.278811	-1.49054	P17813	EGLN_HUMAN	ENG	Endoglin
20.0229	20.0909	19.8606	20.1362	20.2572	20.1638	19.6453	19.6747	19.6099	20.1199	20.0013	20.0143		+		PP2_CTRL	1.17883	0.157936	0.194307	1.09471	2.09917	0.0143565	-0.348128	-2.03785	0.276834	0.799673	0.0537179	0.301866	P17844	DDX5_HUMAN	DDX5	Probable ATP-dependent RNA helicase DDX5
20.0471	20.1264	20.2185	19.8096	19.9323	19.5675	20.2241	20.2129	20.2768	20.3532	20.4404	20.2353					1.4225	0.0559452	-0.360865	-1.65475	0.941047	0.328253	0.107243	0.699555	1.28683	0.208676	0.21231	1.19708	P17858	PFKAL_HUMAN	PFKL	ATP-dependent 6-phosphofructokinase, liver type
16.3752	16.4397	16.6743	17.233	17.5543	17.2745	17.0739	17.1382	17.1152	17.1325	17.1544	17.0301	+	+	+	IMA_CTRL;PP2_CTRL;SP600125_CTRL	2.49297	0.00504348	0.857552	3.63723	2.56445	0.00263921	0.612756	3.17819	2.45743	0.0193193	0.609281	3.06746	P17900	SAP3_HUMAN	GM2A	Ganglioside GM2 activator
15.1553	15.6262	14.7733	14.647	15.6365	14.7188	15.1314	14.6961	15.0616	14.5298	15.7788	14.8794					0.173081	0.698373	-0.184171	-0.366228	0.32411	0.451596	-0.221927	-0.582193	0.0981583	0.860841	-0.122269	-0.22379	P17947	SPI1_HUMAN	SPI1	Transcription factor PU.1
20.5454	20.4326	20.5299	20.164	20.3115	20.1726	20.4104	20.5021	20.4204	20.3627	20.4283	20.4826	+			SP600125_CTRL	2.0707	0.0433916	-0.286594	-1.79785	0.567158	0.659247	-0.0583083	-0.400233	0.722238	0.619774	-0.0780805	-0.522412	P17980	PRS6A_HUMAN	PSMC3	26S proteasome regulatory subunit 6A
20.7289	20.7531	20.708	20.7699	20.8516	20.6665	20.5754	20.4861	20.4927	20.4628	20.5916	20.4027		+		PP2_CTRL	0.23231	0.843305	0.0326392	0.210388	2.59327	0.0346968	-0.211978	-1.61155	1.88721	0.116807	-0.244312	-1.55379	P17987	TCPA_HUMAN	TCP1	T-complex protein 1 subunit alpha
[truncated: 6,325 more rows]
