# Supplementary material for: Kinase inhibition rewires the HLA-I immunopeptidome in chronic myeloid leukemia
Source: iScience. 2026 Apr 30;29(6):115944. doi: 10.1016/j.isci.2026.115944 (PMC13196390; doi:10.1016/j.isci.2026.115944)
Supplement: Table S5. Phosphoproteomic dataset of BV173 cells treated with kinase inhibitors [file mmc6.xlsx]

## Sheet: Sheet1
Phosphoproteomic analysis of BV173 cells
Phosphopeptide intensities												Statistical analysis (Student's T Test)																Protein IDs		Phosphopeptide description
CTRL_1	CTRL_2	CTRL_3	IMA_1	IMA_2	IMA_3	PP2_1	PP2_2	PP2_3	SP600125_1	SP600125_2	SP600125_3	Significant IMA_CTRL	Significant PP2_CTRL	Significant SP600125_CTRL	significant	p-value IMA_CTRL	q-value IMA_CTRL	Difference IMA_CTRL	statistic IMA_CTRL	p-value PP2_CTRL	q-value PP2_CTRL	Difference PP2_CTRL	statistic PP2_CTRL	p-value SP600125_CTRL	q-value SP600125_CTRL	Difference SP600125_CTRL	statistic SP600125_CTRL	Uniprot	Protein name	Gene	Residue	Aminoacid
NaN	7.58744	NaN	NaN	6.43088	NaN	NaN	NaN	7.91781	NaN	NaN	NaN					0	0.725291	-1.15656	0	0	1	0.33037	0	0	1	NaN	0	Q9NRG9	AAAS	AQEPPAGGGGSIHDLPLFTETSPTSAPWDPLPGPPPVLPHSPHSHL	541	S
13.7285	13.5944	13.8209	13.6735	13.3382	13.8363	14.1284	14.0906	14.2198	13.4176	13.2442	13.3384		+	+	PP2_CTRL;SP600125_CTRL	0.242144	0.844073	-0.0986153	-0.37828	2.32144	0.0551462	0.431671	2.45094	2.00189	0.0736027	-0.381212	-2.0866	Q9NRG9	AAAS	FSPVLGR	495	S
2.36314	5.68315	1.81285	4.09465	2.34353	1.7321	2.8326	5.82618	4.16137	NaN	NaN	NaN					0.149757	0.846514	-0.562955	-0.375073	0.265072	0.635123	0.987002	0.621913	0	1	NaN	0	Q2M2I8	AAK1	AGQTQPNPGILPIQPALTPR	389	T
9.63635	10.4161	10.5284	10.3485	10.8371	10.7967	11.343	12.0848	11.1873	10.7391	11.3887	10.9702		+	+	PP2_CTRL;SP600125_CTRL	0.658428	0.423852	0.467157	1.10899	1.5689	0.0460958	1.34474	2.72133	1.16437	0.0900741	0.839058	1.91195	Q2M2I8	AAK1	ILSDVTHSAVFGVPASK	637	S
NaN	5.30009	NaN	NaN	NaN	4.95563	NaN	NaN	5.61038	NaN	NaN	NaN					0	1	-0.344455	0	0	0.802745	0.310296	0	0	1	NaN	0	Q2M2I8	AAK1	LGGSAESLIPGFQSTQGDAFATTSFSAGTAEK	734	S
5.91389	5.62125	5.74859	NaN	6.0988	NaN	NaN	NaN	NaN	NaN	NaN	NaN					0	1	0.337553	0	0	0.802693	NaN	0	0	1	NaN	0	Q2M2I8	AAK1	REQGGSGLGSGSSGGGGSTSGLGSGYIGR	21	S
NaN	NaN	NaN	NaN	NaN	NaN	NaN	5.67115	6.53386	NaN	5.49107	NaN					NaN	1	0	NaN	0	0.80264	NaN	0	0	1	NaN	0	Q2M2I8	AAK1	RILSDVTHSAVFGVPASK	637	S
NaN	11.3445	11.3745	NaN	NaN	NaN	11.833	11.8474	11.9899	11.096	11.6716	10.3517		+		PP2_CTRL	0	1	NaN	0	2.40303	0.0434483	0.530586	3.20356	0.249408	0.677844	-0.319738	-0.538864	Q2M2I8	AAK1	VGSLTPPSSPK	620	T
NaN	NaN	10.203	NaN	10.3957	NaN	NaN	NaN	NaN	NaN	NaN	NaN					0	1	0.192705	0	0	0.802588	NaN	0	0	1	NaN	0	Q2M2I8	AAK1	VQTTPPPAVQGQK	606	T
6.4236	7.21178	7.14076	6.21588	5.44602	6.3337	7.30546	8.41199	7.37937	6.31625	6.60041	5.62488					1.16134	0.16896	-0.926845	-1.95006	0.819932	0.190051	0.773564	1.44064	0.905721	0.142228	-0.744863	-1.53972	P49588	AARS1	VDDSSEDKTEFTVK	562	T
5.97519	NaN	5.17877	NaN	5.27168	6.7428	6.6053	6.70919	NaN	6.68296	4.24383	NaN					0.181656	0.818938	0.430256	0.459462	0.9398	0.13148	1.08026	2.1537	0.0280204	0.993558	-0.113585	-0.0821338	Q9BTE6	AARSD1	ELSLDDPEVEQVSGR	174	S
6.6211	6.51423	6.92482	6.5354	5.42009	6.59218	5.98778	6.37374	5.58448	5.43466	4.81273	5.82405		+	+	PP2_CTRL;SP600125_CTRL	0.557559	0.476095	-0.50416	-1.00648	1.27657	0.0937956	-0.704717	-1.96338	1.85149	0.031063	-1.32957	-3.17205	Q4L235	AASDH	GLNSPVLIGK	724	S
7.91406	8.88751	7.40944	7.06672	9.18102	7.22926	8.37709	6.5887	3.63761	8.20935	8.74981	7.28937					0.109807	0.900456	-0.244671	-0.27006	0.57449	0.27368	-1.8692	-1.20725	0.00675029	1	0.0125081	0.0176618	Q9NY61	AATF	AGDRNSEDDGVVMTFSSVK	203	S
NaN	NaN	NaN	4.23594	NaN	4.63317	6.48417	NaN	7.05669	5.21951	NaN	4.08781					0	0.736168	NaN	0	0	1	NaN	0	0	0.666636	NaN	0	Q9NY61	AATF	PEPAAQPVPESLPGEPEILPQAPANAHLK	433	S
5.96499	5.72746	5.6227	6.03746	6.93371	5.54659	NaN	6.1909	7.0338	6.31679	7.27513	NaN			+	SP600125_CTRL	0.406281	0.615332	0.400869	0.773104	1.0457	0.120291	0.840631	1.90946	1.12948	0.0853064	1.02425	2.1324	Q9NY61	AATF	PNAGSEEISSEDDELVEEK	316	S
4.68842	4.12192	3.73124	6.62843	5.74031	6.98618	8.507	5.96694	8.52442	6.5302	3.69881	6.62315	+	+		IMA_CTRL;PP2_CTRL	2.09614	0.0567815	2.27111	4.03392	1.7557	0.0304816	3.48559	3.50703	0.650204	0.199079	1.43686	1.30733	Q9NY61	AATF	VLGKPEPAAQPVPESLPGEPEILPQAPANAHLK	433	S
6.22179	6.69785	6.30048	7.04018	8.08863	NaN	8.42816	NaN	5.61821	NaN	6.83376	NaN					1.11875	0.165218	1.1577	2.16567	0.219631	0.715347	0.616481	0.529468	0	0.666592	0.427057	0	Q9NY61	AATF	YLVDGTKPNAGSEEISSEDDELVEEK	320	S
NaN	NaN	NaN	NaN	NaN	6.02622	NaN	6.29122	NaN	NaN	NaN	NaN					0	0.736116	NaN	0	0	1	NaN	0	NaN	1	0	NaN	Q9NY61	AATF	YLVDGTKPNAGSEEISSEDDELVEEK	316	S
NaN	NaN	NaN	NaN	8.09504	NaN	8.21697	NaN	NaN	7.66827	8.42554	NaN					0	0.748164	NaN	0	0	1	NaN	0	0	1	NaN	0	Q9BZC7	ABCA2	ALVADEPEDLDTEDEGLISFEEER	2412	T
5.83528	NaN	6.13221	6.77562	6.57286	6.72286	7.04874	NaN	5.85628	6.18412	6.56842	6.7841	+			IMA_CTRL	1.86204	0.0943939	0.706702	2.99932	0.279663	0.649575	0.468766	0.656133	0.896109	0.169392	0.528466	1.50086	Q9BZC7	ABCA2	VSEEDQSLENSEADVK	1327	S
7.28245	7.05832	NaN	NaN	6.99888	NaN	NaN	NaN	NaN	NaN	7.6709	NaN					0	0.790188	-0.171512	0	0	1	NaN	0	0	0.86925	0.500512	0	P33527	ABCC1	QLSSSSSYSGDISR	915	S
7.08884	NaN	6.51653	NaN	NaN	NaN	NaN	NaN	NaN	8.42237	NaN	NaN					0	0.875169	NaN	0	0	1	NaN	0	0	0.823246	1.61969	0	O15439	ABCC4	DGALESQDTENVPVTLSEENR	679	T
11.7187	11.6821	12.0098	11.8621	11.4828	11.741	12.0422	12.1011	12.257	NaN	11.8328	11.7879					0.286405	0.818997	-0.108208	-0.428562	1.26992	0.17758	0.329907	1.48688	0.0165557	1	0.00686614	0.0292344	O15439	ABCC4	DNEESEQPPVPGTPTLR	646	T
9.53675	9.79609	NaN	10.1286	6.83075	9.73453	6.95874	NaN	9.31478	8.60265	7.89719	8.78293			+	SP600125_CTRL	0.216094	0.772597	-0.768447	-0.53146	0.486938	0.351993	-1.52966	-1.19027	1.37894	0.0530911	-1.23883	-2.68119	O15439	ABCC4	KDNEESEQPPVPGTPTLR	646	T
7.47104	7.40652	7.44527	NaN	NaN	NaN	6.15423	NaN	NaN	8.1611	8.46033	8.30126			+	SP600125_CTRL	0	0.875095	NaN	0	0	1	-1.28671	0	3.21597	0.0175447	0.866621	4.59871	O15439	ABCC4	TFSESSVWSQQSSR	655	S
NaN	NaN	6.89905	NaN	NaN	NaN	NaN	NaN	NaN	NaN	NaN	NaN					0	0.875022	NaN	0	0	1	NaN	0	0	0.823906	NaN	0	O15440	ABCC5	EYIIPSPGYR	10	Y
NaN	7.48121	NaN	NaN	6.85695	NaN	NaN	NaN	NaN	NaN	NaN	5.71207					0	0.875903	-0.624264	0	0	1	NaN	0	0	0.82384	-1.76914	0	O15440	ABCC5	EYIIPSPGYR	17	Y
7.11797	6.98387	6.91318	7.23574	6.43693	7.08194	7.33536	6.86	7.25409	7.77063	8.0156	8.02387			+	SP600125_CTRL	0.126212	0.910297	-0.086806	-0.246636	0.384183	0.682686	0.144811	0.559976	3.09025	0.0176524	0.931698	4.6009	O15440	ABCC5	NATLAWDSSHSSIQNSPK	509	S
5.30169	5.38466	5.22381	5.50214	5.64428	5.77514	5.31068	5.93236	NaN	5.67053	5.53489	5.59023			+	SP600125_CTRL	1.67537	0.211652	0.337129	1.76052	0.559425	0.430797	0.318134	0.937567	2.07812	0.0991545	0.29516	1.83458	Q9UBJ2	ABCD2	VYNMFWVFDEVK	424	Y
10.5376	10.2789	10.4858	9.99971	10.1981	10.1306	9.66263	9.72637	10.0459	10.4609	10.2834	10.4696		+		PP2_CTRL	1.52637	0.236844	-0.324627	-1.63799	1.92119	0.0505274	-0.622459	-2.56669	0.106666	0.949013	-0.02946	-0.147555	Q8NE71	ABCF1	AEQGSEEEGEGEEEEEEGGESK	228	S
10.3029	9.93197	9.65495	9.69938	9.91847	9.55404	9.43026	8.52454	8.37783	9.98768	9.07894	8.75541		+		PP2_CTRL	0.482676	0.626022	-0.239294	-0.75843	1.45354	0.0541021	-1.18572	-2.47616	0.766597	0.189005	-0.689252	-1.34132	Q8NE71	ABCF1	AVSEEQQPALK	166	S
NaN	NaN	NaN	NaN	6.36648	NaN	7.67141	7.0091	NaN	NaN	NaN	NaN					0	1	NaN	0	0	1	NaN	0	NaN	1	0	NaN	Q8NE71	ABCF1	FTFPDPPPLSPPVLGLHGVTFGYQGQK	634	Y
NaN	NaN	6.32843	NaN	NaN	6.3285	NaN	NaN	6.72504	NaN	7.91756	7.55634					0	1	6.7234e-05	0	0	1	0.396611	0	0	1	1.40852	0	Q8NE71	ABCF1	FTFPDPPPLSPPVLGLHGVTFGYQGQK	621	S
13.8147	13.9946	13.5833	13.2178	13.947	12.9663	14.6398	13.8617	13.2473	13.7951	14.5928	13.6302					0.592394	0.476142	-0.420547	-1.00787	0.101565	0.920617	0.118744	0.228304	0.259287	0.701518	0.208482	0.496199	Q8NE71	ABCF1	GGNVFAALIQDQSEEEEEEEK	140	S
4.58473	4.49623	NaN	5.1737	5.02133	4.62614	NaN	6.78274	NaN	NaN	5.4362	NaN					0.803073	0.37534	0.399908	1.2768	0	1	2.24226	0	0	1	0.895723	0	Q8NE71	ABCF1	GGNVFAALIQDQSEEEEEEEKHPPK	140	S
10.8187	9.40026	10.2739	9.65816	10.6215	9.31168	9.34517	9.04031	9.16556	10.8965	9.14316	9.00078					0.20371	0.808308	-0.300501	-0.448913	1.09125	0.104835	-0.980601	-1.87677	0.262179	0.632317	-0.484139	-0.578857	Q8NE71	ABCF1	KAEQGSEEEGEGEEEEEEGGESK	228	S
12.4557	12.7669	12.6405	12.9941	13.4457	13.0331	13.9613	13.3318	13.4195	13.121	13.3672	13.0496		+	+	PP2_CTRL;SP600125_CTRL	1.46181	0.163711	0.53662	1.98468	1.92713	0.040228	0.949865	3.00013	1.87379	0.0521321	0.558248	2.40645	Q8NE71	ABCF1	KLSVPTSDEEDEVPAPK	105	S
8.78286	8.96913	7.23555	9.9146	7.47681	9.06304	6.53866	10.5945	5.11074	5.25219	5.37304	9.32998					0.210256	0.786696	0.488968	0.488391	0.203838	0.72709	-0.91455	-0.499219	0.507106	0.285455	-1.67745	-1.08371	Q8NE71	ABCF1	KLSVPTSDEEDEVPAPKPR	105	S
15.8125	15.7603	15.8723	15.8065	15.841	15.6762	15.7073	15.4598	15.5135	16.0805	16.0654	15.8532					0.271608	0.906874	-0.0404847	-0.253466	1.44665	0.203611	-0.254825	-1.4013	1.08218	0.314726	0.184652	1.02462	Q8NE71	ABCF1	LSVPTSDEEDEVPAPK	108	T
NaN	NaN	NaN	NaN	NaN	NaN	NaN	NaN	NaN	NaN	NaN	NaN					NaN	1	0	NaN	NaN	1	0	NaN	NaN	1	0	NaN	Q8NE71	ABCF1	LSVPTSDEEDEVPAPKPR	108	T
8.98638	8.88163	9.02397	8.89941	8.61541	9.26301	9.20497	8.81606	9.47677	8.97365	8.75208	9.22476					0.0691959	0.969261	-0.038051	-0.130224	0.441339	0.589838	0.201938	0.681307	0.0466633	0.991706	0.0195033	0.080251	Q8NE71	ABCF1	NQDEESQEAPELLK	595	S
NaN	12.2095	11.9173	11.6891	11.6528	11.3224	NaN	NaN	NaN	NaN	11.2133	NaN					1.14558	0.231004	-0.508696	-1.77953	0	1	NaN	0	0	1	-0.850114	0	Q8NE71	ABCF1	QQPPEPEWIGDGESTSPSDK	22	S
5.23973	4.47432	5.36048	7.77575	6.66121	8.68174	8.90523	5.56935	9.21738	8.83272	4.20275	9.00966	+	+		IMA_CTRL;PP2_CTRL	1.84423	0.0617518	2.68139	3.5903	1.12574	0.0693262	2.87248	2.20962	0.658377	0.180997	2.32353	1.36846	Q9NUQ8	ABCF3	LAEPQSQGNSQVLLDAPIQLSK	83	S
13.0091	13.3295	13.4655	10.854	11.8277	11.1874	12.6096	13.1377	12.7541	12.0421	12.8117	11.7896	+		+	IMA_CTRL;SP600125_CTRL	2.47825	0.0627879	-1.97838	-4.75444	0.979913	0.200344	-0.434229	-1.41128	1.45664	0.0517173	-1.05359	-2.41737	Q8IZP0	ABI1	TLEPVKPPTVPNDYMTSPAR	213	Y
14.3913	14.1194	14.4005	15.0531	14.7713	15.0971	14.7659	14.9091	14.8171	14.7186	14.8146	15.0771	+	+	+	IMA_CTRL;PP2_CTRL;SP600125_CTRL	2.08593	0.0885026	0.670149	2.82125	2.18727	0.048974	0.526993	2.61843	1.79481	0.0552524	0.566369	2.34665	Q8IZP0	ABI1	TNPPTQKPPSPPMSGR	183	S
NaN	NaN	NaN	NaN	NaN	NaN	NaN	4.4973	NaN	NaN	5.28288	NaN					NaN	1	0	NaN	0	0.868766	NaN	0	0	1	NaN	0	Q8IZP0	ABI1	VTGLFPGNYVESIMHYTD	506	Y
NaN	5.2497	NaN	NaN	5.78908	NaN	NaN	NaN	NaN	5.5138	NaN	NaN					0	0.969985	0.539378	0	0	0.868705	NaN	0	0	1	0.264097	0	Q8IZP0	ABI1	VTGLFPGNYVESIMHYTD	499	Y
NaN	7.29302	7.34529	NaN	NaN	7.95277	8.09046	8.6312	8.47531	NaN	7.83095	NaN		+		PP2_CTRL	0	0.735859	0.633613	0	1.85545	0.0395065	1.07984	3.50175	0	0.667148	0.511797	0	Q9NYB9	ABI2	HTPPTIGGSLPYR	371	Y
8.91077	9.42141	9.5197	8.76934	9.27279	NaN	10.3316	10.7546	10.0646	NaN	9.49349	9.01697		+		PP2_CTRL	0.341546	0.705516	-0.262895	-0.645094	1.78854	0.0416786	1.09964	2.92739	0.0314688	0.997492	-0.0287267	-0.0715463	Q9NYB9	ABI2	TLEPVRPPVVPNDYVPSPTR	213	Y
NaN	10.6246	NaN	10.4014	NaN	NaN	11.0843	11.6465	11.7531	NaN	NaN	NaN					0	0.735807	-0.223122	0	0	1	0.870075	0	0	0.667105	NaN	0	Q9NYB9	ABI2	TTPPTQKPPSPPMSGK	183	S
NaN	5.40128	NaN	NaN	NaN	5.29336	NaN	5.19031	NaN	NaN	NaN	NaN					0	0.663591	-0.107921	0	0	1	-0.210966	0	0	0.660449	NaN	0	Q9P2A4	ABI3	DNELSFSEGTVICVTR	338	T
8.66126	NaN	NaN	9.89619	9.51656	9.92878	NaN	10.038	NaN	NaN	NaN	NaN					0	0.939651	1.11925	0	0	0.96923	1.37671	0	0	0.883716	NaN	0	P00519	ABL1	AGGKPSQSPSQEAAGEAVLGAK	919	S
NaN	NaN	NaN	10.0061	NaN	NaN	NaN	10.2434	NaN	NaN	NaN	NaN					0	0.939567	NaN	0	0	0.969153	NaN	0	NaN	1	0	NaN	P00519	ABL1	DIMESSPGSSPPNLTPK	805	S
7.38734	7.41031	7.61146	NaN	NaN	NaN	9.13827	NaN	NaN	NaN	NaN	NaN					0	0.939483	NaN	0	0	0.969077	1.66857	0	0	0.883641	NaN	0	P00519	ABL1	DIMESSPGSSPPNLTPK	814	T
NaN	NaN	NaN	NaN	10.2514	9.98411	NaN	NaN	9.7084	8.82055	8.43656	9.13203					0	0.939148	NaN	0	0	0.969001	NaN	0	0	0.884863	NaN	0	P00519	ABL1	DIMESSPGSSPPNLTPK	808	S
2.70453	0.899472	NaN	NaN	NaN	NaN	NaN	4.386	NaN	NaN	NaN	NaN					0	0.939399	NaN	0	0	0.968924	2.584	0	0	0.88494	NaN	0	P00519	ABL1	DIMESSPGSSPPNLTPKPLR	814	T
NaN	NaN	NaN	6.96339	NaN	6.15155	NaN	NaN	NaN	NaN	NaN	7.61025					0	0.939316	NaN	0	NaN	1	0	NaN	0	0.885394	NaN	0	P00519	ABL1	DISNGALAFTPLDTADPAK	642	S
6.31319	6.08985	7.17735	NaN	NaN	NaN	NaN	NaN	NaN	NaN	NaN	NaN					0	0.939231	NaN	0	0	0.968848	NaN	0	0	0.885318	NaN	0	P00519	ABL1	DTTDVPEMPHSK	553	S
7.99973	7.79577	NaN	NaN	7.35688	NaN	NaN	NaN	NaN	NaN	NaN	8.57166					0	0.937967	-0.540866	0	0	0.968772	NaN	0	0	0.885241	0.673909	0	P00519	ABL1	ELQICPATAGSGPAATQDFSK	1106	S
NaN	NaN	7.70571	7.56187	NaN	NaN	NaN	NaN	NaN	NaN	NaN	NaN					0	0.936534	-0.143836	0	0	0.968695	NaN	0	0	0.885166	NaN	0	P00519	ABL1	ELQICPATAGSGPAATQDFSK	1103	T
NaN	NaN	NaN	NaN	NaN	NaN	6.66349	NaN	NaN	NaN	8.24792	NaN					NaN	1	0	NaN	0	0.968619	NaN	0	0	0.885092	NaN	0	P00519	ABL1	ELQICPATAGSGPAATQDFSK	1111	T
8.91664	9.56836	8.16053	8.9984	10.0815	10.5031	11.0101	11.5302	12.0234	9.75071	10.097	8.37975		+		PP2_CTRL	0.742299	0.310913	0.979148	1.38842	2.20605	0.0256561	2.63939	4.39122	0.326676	0.542119	0.527304	0.690541	P00519	ABL1	ESGGSGFRSPHLWK	683	S
10.6186	10.7992	10.9634	12.1636	12.1784	12.3992	12.5596	12.8865	12.9362	10.8921	11.4499	11.3364	+	+		IMA_CTRL;PP2_CTRL	3.49945	0.0795652	1.4533	6.44788	3.68769	0.0185806	2.00038	7.86013	1.02961	0.159798	0.4324	1.45492	P00519	ABL1	GQGESDPLDHEPAVSPLLPR	569	S
NaN	NaN	NaN	NaN	NaN	NaN	NaN	9.58049	NaN	NaN	NaN	NaN					NaN	1	0	NaN	0	0.968543	NaN	0	NaN	1	0	NaN	P00519	ABL1	GSALGTPAAAEPVTPTSK	852	T
NaN	8.13873	NaN	10.2203	10.6075	10.0978	NaN	NaN	NaN	NaN	NaN	NaN					0	0.93645	2.16981	0	0	0.968466	NaN	0	0	0.885016	NaN	0	P00519	ABL1	LGGGQYGEVYEGVWK	257	Y
9.23663	9.12874	9.34104	6.31347	6.32511	6.5201	10.1004	10.0641	10.3347	9.28319	9.43717	9.0971	+	+		IMA_CTRL;PP2_CTRL	5.21102	0.344	-2.84924	-14.9317	3.05454	0.0230746	0.93093	4.54924	0.116132	0.934434	0.0370118	0.171465	P00519	ABL1	LMTGDTYTAHAGAK	393	Y
9.64426	9.84407	NaN	NaN	NaN	8.96786	9.43583	NaN	9.76743	10.4102	10.4176	10.2511			+	SP600125_CTRL	0	0.936367	-0.776308	0	0.269082	0.761538	-0.142539	-0.485533	2.03651	0.0411963	0.615465	3.04285	P00519	ABL1	LYVSSESR	185	Y
3.28985	4.49721	4.72749	NaN	NaN	NaN	NaN	NaN	NaN	NaN	6.17586	5.91351			+	SP600125_CTRL	0	0.936283	NaN	0	0	0.96839	NaN	0	1.30973	0.0506702	1.87317	2.73937	P00519	ABL1	NAAEYLLSSGINGSFLVR	139	Y
9.40512	NaN	9.29582	NaN	NaN	NaN	NaN	NaN	NaN	NaN	10.1657	9.31212					0	0.936199	NaN	0	0	0.968314	NaN	0	0.335421	0.559946	0.388454	0.732526	P00519	ABL1	NGQGWVPSNYITPVNSLEK	115	Y
11.9899	12.0452	11.9596	11.9959	11.9719	12.1109	11.843	12.2109	12.0964	12.2212	12.4105	12.06					0.219389	0.940573	0.0279783	0.186917	0.17638	0.910961	0.0518446	0.24509	1.04584	0.261578	0.232303	1.13681	P00519	ABL1	NKPTVYGVSPNYDK	226	Y
NaN	5.9777	5.66837	NaN	5.71423	6.76233	6.89566	7.19872	7.46557	NaN	NaN	NaN		+		PP2_CTRL	0.278488	0.729422	0.415247	0.642402	1.9574	0.032103	1.36361	3.98966	0	0.879549	NaN	0	P00519	ABL1	PSGTPISPAPVPSTLPSASSALAGDQPSSTAFIPLISTR	977	S
NaN	NaN	NaN	NaN	NaN	9.82875	10.5104	10.5049	10.1301	NaN	NaN	NaN					0	0.936115	NaN	0	0	0.968161	NaN	0	NaN	1	0	NaN	P00519	ABL1	SCSASCVPHGAK	718	S
NaN	9.16846	NaN	NaN	NaN	NaN	NaN	NaN	NaN	NaN	10.0446	NaN					0	0.935947	NaN	0	0	0.966563	NaN	0	0	0.873173	0.87616	0	P00519	ABL1	YSLTVAVK	264	Y
10.3085	10.1196	10.4131	NaN	NaN	NaN	NaN	NaN	NaN	10.2579	NaN	NaN					0	0.761065	NaN	0	0	1	NaN	0	0	0.714853	-0.0225086	0	P42684	ABL2	DKSPSSLLEDAK	631	S
8.63802	9.21724	9.10011	8.00175	9.28404	NaN	8.73106	8.24346	7.75235	7.26387	NaN	NaN					0.248581	0.766094	-0.342224	-0.543557	1.04704	0.129355	-0.742831	-1.71438	0	0.714804	-1.72126	0	P42684	ABL2	GAQASSGSPALPR	620	S
6.58926	5.15105	6.29531	5.68183	5.33753	NaN	NaN	NaN	NaN	6.24839	NaN	6.43914					0.346053	0.651306	-0.502194	-0.737756	0	1	NaN	0	0.220588	0.712899	0.331889	0.494769	P42684	ABL2	LGMAGVPEDGEQPGWPSPAK	915	S
NaN	NaN	9.18162	9.00943	NaN	NaN	NaN	NaN	NaN	NaN	8.91433	NaN					0	0.76101	-0.172189	0	0	1	NaN	0	0	0.714754	-0.267288	0	P42684	ABL2	SNSTSSMSSGLPEQDR	783	S
NaN	4.2356	NaN	7.65276	3.91004	NaN	NaN	NaN	NaN	NaN	4.99375	8.3096					0	0.761566	1.5458	0	0	1	NaN	0	0	0.714704	2.41608	0	P42684	ABL2	SPSSLLEDAK	631	S
8.16476	8.35283	7.87475	8.23078	8.30093	7.65388	8.22064	NaN	8.2775	8.39899	8.23357	NaN					0.099828	0.936255	-0.0689128	-0.198194	0.252164	0.791622	0.118291	0.421321	0.397408	0.595794	0.1855	0.640082	P42684	ABL2	TGGSSPEALHRPYGCDVEPQALNEAIR	80	Y
8.34056	NaN	NaN	NaN	7.42647	NaN	NaN	NaN	NaN	NaN	9.31899	NaN					0	0.761954	-0.914087	0	0	1	NaN	0	0	0.714654	0.978428	0	P42684	ABL2	TVSTSSQPEENVDR	817	S
12.2094	NaN	12.1855	NaN	11.4899	12.1979	NaN	11.9664	11.9269	NaN	11.8458	11.7683			+	SP600125_CTRL	0.373284	0.657218	-0.353516	-0.77837	2.07716	0.144707	-0.250792	-2.03743	1.97311	0.0760911	-0.390348	-2.77657	P42684	ABL2	VPVLISPTLK	936	S
8.76139	8.60157	8.8137	NaN	8.78619	9.56679	NaN	10.98	11.2321	10.3496	10.3199	9.43003		+	+	PP2_CTRL;SP600125_CTRL	0.633296	0.440414	0.450935	1.12075	3.50058	0.0231169	2.38051	10.5822	1.8775	0.0303877	1.30763	3.20207	Q6UWZ7	ABRAXAS1	GFGEYSRSPTF	406	S
5.95729	NaN	7.71125	NaN	NaN	8.84773	NaN	4.94601	NaN	7.72286	7.45213	NaN					0	1	2.01346	0	0	0.904225	-1.88826	0	0.313928	0.538285	0.753225	0.762862	Q6UWZ7	ABRAXAS1	MSSPETDEEIEK	390	T
NaN	3.38404	NaN	4.59855	5.56048	NaN	5.76828	NaN	NaN	NaN	NaN	5.58526					0	1	1.69548	0	0	0.904158	2.38425	0	0	1	2.20122	0	Q6UWZ7	ABRAXAS1	MSSPETDEEIEK	386	S
7.64829	7.44016	7.04625	NaN	6.19571	4.58198	NaN	NaN	NaN	5.84798	NaN	4.93125			+	SP600125_CTRL	1.27102	0.114677	-1.98938	-2.67701	0	0.783112	NaN	0	1.77463	0.0283975	-1.98862	-3.89405	Q15018	ABRAXAS2	PQAVGSSNYASTSAGLK	342	Y
8.4548	8.79474	8.53997	8.42218	8.55941	9.45746	9.35709	8.8544	NaN	9.09244	8.4521	8.20972					0.252399	0.785507	0.21651	0.491697	0.947968	0.186175	0.509245	1.54748	0.0137657	1	-0.0117528	-0.0307326	Q15018	ABRAXAS2	QMPSESLDPAFSPR	280	S
10.0538	9.93802	NaN	9.46331	10.1479	8.94368	10.3016	9.36053	NaN	9.5917	10.0875	9.63603					0.433613	0.576949	-0.477624	-0.864851	0.118489	0.893092	-0.164863	-0.287171	0.441328	0.530431	-0.224199	-0.725613	Q13085	ACACA	FIIGSVSEDNSEDEISNLVK	25	S
NaN	NaN	NaN	NaN	NaN	NaN	NaN	NaN	NaN	NaN	NaN	NaN					NaN	1	0	NaN	NaN	1	0	NaN	NaN	1	0	NaN	Q13085	ACACA	FIIGSVSEDNSEDEISNLVK	29	S
3.22494	NaN	NaN	NaN	NaN	NaN	NaN	NaN	5.17711	NaN	NaN	NaN					0	1	NaN	0	0	0.833321	1.95217	0	0	0.756806	NaN	0	Q13085	ACACA	MMYGVSPWGDSPIDFEDSAHVPCPR	488	S
NaN	NaN	NaN	NaN	NaN	NaN	NaN	NaN	NaN	NaN	NaN	NaN					NaN	1	0	NaN	NaN	1	0	NaN	NaN	1	0	NaN	Q13085	ACACA	MMYGVSPWGDSPIDFEDSAHVPCPR	495	S
NaN	5.58435	NaN	NaN	3.69374	NaN	NaN	NaN	3.52686	NaN	6.00836	NaN					0	1	-1.89061	0	0	0.833264	-2.05749	0	0	0.75675	0.42401	0	Q13085	ACACA	MSFSSNLNHYGMTHVASVSDVLLDNSFTPPCQR	1209	Y
9.78963	10.1411	10.25	9.81835	NaN	9.89774	9.81226	9.91113	9.69574	10.4018	10.4362	10.7402					0.459599	0.663271	-0.202196	-0.717635	0.767797	0.369209	-0.253862	-1.00652	1.24516	0.116719	0.465829	1.6899	Q13085	ACACA	SSMSGLHLVK	80	S
NaN	5.56729	NaN	5.96536	NaN	NaN	NaN	5.91714	NaN	NaN	5.71672	NaN					0	0.753032	0.398076	0	0	1	0.349855	0	0	0.990153	0.149431	0	Q9H845	ACAD9	LASGEHIAAFCLTEPASGSDAASIR	187	S
NaN	9.28257	NaN	9.61745	NaN	NaN	NaN	NaN	NaN	9.68236	NaN	NaN					0	1	0.33488	0	0	0.773165	NaN	0	0	0.749681	0.399789	0	Q15057	ACAP2	SSPSTGSLDSGNESK	387	S
NaN	NaN	7.46661	NaN	7.54836	7.25647	NaN	NaN	NaN	NaN	NaN	NaN					0	1	-0.0641928	0	0	0.773117	NaN	0	0	0.749626	NaN	0	Q15057	ACAP2	SSPSTGSLDSGNESK	379	S
13.6232	13.6313	13.8422	13.5834	13.535	13.68	13.6231	13.7234	13.7955	13.3355	13.2258	13.3288			+	SP600125_CTRL	0.523964	0.758031	-0.0994072	-0.541975	0.0599318	1	0.0151157	0.0806573	2.13352	0.0625399	-0.402169	-2.23408	Q15057	ACAP2	YSISLSPPEQQK	521	S
NaN	NaN	NaN	NaN	NaN	NaN	NaN	NaN	7.77262	6.99777	NaN	NaN					NaN	1	0	NaN	0	1	NaN	0	0	0.938691	NaN	0	Q96P50	ACAP3	TASPSTSSIDSATDTR	388	S
7.61386	NaN	7.70624	6.78319	NaN	NaN	7.23022	NaN	NaN	NaN	NaN	6.90242					0	0.722374	-0.876865	0	0	1	-0.429826	0	0	0.938605	-0.757631	0	Q96P50	ACAP3	TASPSTSSIDSATDTR	383	S
NaN	NaN	NaN	7.9412	6.99047	8.64237	8.37637	8.70624	NaN	NaN	7.4624	7.45139					0	0.722325	NaN	0	0	1	NaN	0	0	0.93723	NaN	0	Q96P50	ACAP3	TASPSTSSIDSATDTRER	395	T
7.18981	7.68195	7.26017	7.01722	NaN	NaN	7.11809	NaN	NaN	NaN	NaN	7.32116					0	1	-0.360094	0	0	0.897755	-0.259218	0	0	1	-0.0561482	0	Q5T8D3	ACBD5	AESSDSGAESEEEEAQEEVK	196	S
NaN	NaN	NaN	2.04118	NaN	NaN	NaN	NaN	NaN	NaN	NaN	NaN					0	1	NaN	0	NaN	1	0	NaN	NaN	1	0	NaN	Q5T8D3	ACBD5	STEEVKPIDENLGQTGK	263	T
NaN	NaN	NaN	9.8373	9.68064	NaN	10.1827	10.4645	NaN	9.3203	8.76399	NaN					0	1	NaN	0	0	1	NaN	0	0	0.974229	NaN	0	Q96AP0	ACD	ELILGSETPSSPR	25	S
7.21944	8.12911	NaN	4.21626	4.69327	NaN	NaN	NaN	NaN	NaN	7.51565	6.97384	+			IMA_CTRL	1.61057	0.0742615	-3.21951	-5.24712	0	1	NaN	0	0.298979	0.593793	-0.429534	-0.682447	Q96AP0	ACD	SHVPSPHQALVTRPQK	356	S
8.17001	8.5033	8.28914	NaN	NaN	NaN	NaN	NaN	NaN	NaN	NaN	NaN					0	1	NaN	0	0	1	NaN	0	0	0.974322	NaN	0	Q96AP0	ACD	SSSQPSPAICSAPATLTPR	316	S
NaN	NaN	NaN	NaN	NaN	NaN	NaN	10.6518	11.3202	9.24397	7.75408	9.12592					NaN	1	0	NaN	0	1	NaN	0	0	0.974416	NaN	0	Q96AP0	ACD	SSSQPSPAICSAPATLTPR	313	S
NaN	6.13918	NaN	NaN	6.19159	NaN	6.13334	6.91044	NaN	7.18139	NaN	NaN					0	1	0.0524154	0	0	1	0.382713	0	0	0.974966	1.04222	0	Q96AP0	ACD	TPSSPLQSCTPSLSPR	349	S
NaN	NaN	NaN	NaN	NaN	NaN	NaN	NaN	NaN	NaN	6.2193	NaN					NaN	1	0	NaN	NaN	1	0	NaN	0	0.974875	NaN	0	Q96AP0	ACD	TPSSPLQSCTPSLSPR	347	S
8.98162	NaN	NaN	8.50658	NaN	8.9663	NaN	NaN	NaN	NaN	NaN	NaN					0	1	-0.245182	0	0	1	NaN	0	0	0.974782	NaN	0	Q96AP0	ACD	TPSSPLQSCTPSLSPR	339	S
NaN	NaN	NaN	NaN	NaN	NaN	NaN	NaN	NaN	NaN	NaN	NaN					NaN	1	0	NaN	NaN	1	0	NaN	NaN	1	0	NaN	Q9UKV3	ACIN1	AESPAEKVPEESVLPLVQK	490	S
NaN	12.5773	12.6011	13.2244	13.0406	13.2355	11.4723	13.435	13.6324	13.5335	13.5139	NaN	+		+	IMA_CTRL;SP600125_CTRL	2.22973	0.0897745	0.577626	3.17269	0.10163	0.904752	0.25733	0.259877	3.56614	0.0211248	0.934446	8.09732	Q9UKV3	ACIN1	ASLVALPEQTASEEETPPPLLTK	410	S
12.5339	NaN	NaN	NaN	NaN	NaN	NaN	NaN	NaN	NaN	NaN	12.0865					0	0.656483	NaN	0	0	1	NaN	0	0	0.67634	-0.447434	0	Q9UKV3	ACIN1	ASLVALPEQTASEEETPPPLLTK	414	T
11.9037	11.8117	12.083	11.2635	11.7736	11.549	11.5429	11.8254	11.6857	10.7795	10.4814	10.5589			+	SP600125_CTRL	1.13289	0.276236	-0.40405	-1.50918	1.02188	0.293663	-0.248105	-1.15949	3.42379	0.0124522	-1.3262	-6.03769	Q9UKV3	ACIN1	DPSSGQEVATPPVPQLQVCEPK	682	T
10.6379	11.4093	10.7742	10.4549	11.6413	10.3206	12.1126	11.817	11.5918	10.7792	12.2839	10.6919		+		PP2_CTRL	0.100393	0.918003	-0.134877	-0.231627	1.48166	0.0592124	0.900022	2.35918	0.212231	0.7265	0.311156	0.465249	Q9UKV3	ACIN1	ELLVSQHTVQLVGGLSPLSSPSDTK	478	S
13.6141	13.5231	13.6236	NaN	14.0345	13.6855	NaN	NaN	NaN	13.771	14.059	NaN					0.856547	0.426371	0.273108	1.15499	0	1	NaN	0	1.18735	0.163708	0.328104	1.52598	Q9UKV3	ACIN1	GVPAGNSDTEGGQPGR	838	S
10.5334	10.6223	10.0219	NaN	10.5134	10.6381	NaN	11.4114	11.2543	10.1736	NaN	10.2364		+		PP2_CTRL	0.292095	0.773143	0.183215	0.529572	1.48985	0.0572172	0.940292	2.69782	0.30461	0.67185	-0.187556	-0.547341	Q9UKV3	ACIN1	GVPAGNSDTEGGQPGRK	838	S
NaN	4.28746	NaN	NaN	4.0224	NaN	6.56983	8.57275	7.61764	NaN	7.0038	NaN					0	0.656442	-0.265067	0	0	1	3.29927	0	0	0.676296	2.71634	0	Q9UKV3	ACIN1	HSTPHAAFQPNSQIGEEMSQNSFIK	132	S
7.52912	7.69403	7.92917	7.9558	8.2784	8.62642	7.99829	7.47858	8.20196	7.61866	6.13339	7.68761					1.18576	0.213114	0.569438	1.74801	0.290046	0.719876	0.175506	0.509226	0.476267	0.377131	-0.570885	-0.920648	Q9UKV3	ACIN1	KASLVALPEQTASEEETPPPLLTK	400	S
NaN	3.08332	4.39037	NaN	NaN	NaN	NaN	NaN	NaN	NaN	NaN	NaN					0	0.656198	NaN	0	0	1	NaN	0	0	0.676251	NaN	0	Q9UKV3	ACIN1	KISVVSATK	825	S
9.78635	9.79533	9.91513	11.0855	NaN	11.5647	11.8221	10.5583	12.4593	11.25	10.1883	11.4224	+	+	+	IMA_CTRL;PP2_CTRL;SP600125_CTRL	2.39062	0.0561839	1.49282	5.21114	1.47428	0.0466246	1.78098	2.69784	1.35072	0.0580982	1.12127	2.29732	Q9UKV3	ACIN1	LSEGSQPAEEEEDQETPSR	243	S
9.40798	10.5326	NaN	9.43387	11.1192	10.0816	10.9655	NaN	NaN	10.6347	NaN	NaN					0.112589	0.898064	0.241268	0.28063	0	1	0.995178	0	0	0.676206	0.664392	0	Q9UKV3	ACIN1	PLAGQEAVVDLHADDSRISEDETER	895	S
5.87905	6.93362	6.69223	6.21437	6.03557	6.76681	6.47382	6.75284	NaN	6.73591	NaN	6.84019					0.157291	0.868093	-0.162717	-0.333743	0.0917319	0.931863	0.111698	0.212861	0.268846	0.663377	0.286417	0.55761	Q9UKV3	ACIN1	RLSQPESAEK	710	S
NaN	NaN	NaN	NaN	NaN	NaN	9.41805	NaN	8.71254	NaN	NaN	NaN					NaN	1	0	NaN	0	1	NaN	0	NaN	1	0	NaN	Q9UKV3	ACIN1	SGVSITIDDPVR	990	S
NaN	NaN	6.49716	NaN	NaN	NaN	7.60752	NaN	NaN	NaN	6.5778	NaN					0	0.656361	NaN	0	0	1	1.11036	0	0	0.676162	0.0806398	0	Q9UKV3	ACIN1	SKSPSPPRLTEDR	388	S
NaN	7.03976	NaN	NaN	NaN	NaN	NaN	11.2772	11.4862	5.85294	NaN	NaN					0	0.656321	NaN	0	0	1	4.34196	0	0	0.676118	-1.18682	0	Q9UKV3	ACIN1	SKSPSPPRLTEDR	386	S
12.8451	12.8824	13.0422	13.2044	13.2412	13.0976	12.7273	12.7676	12.9107	13.3594	13.4072	13.5515			+	SP600125_CTRL	1.59378	0.28587	0.257849	1.48007	0.670216	0.60154	-0.121355	-0.666223	2.45656	0.0364465	0.516127	2.81125	Q9UKV3	ACIN1	SLSPGVSR	655	S
NaN	3.36749	1.68871	NaN	NaN	NaN	NaN	1.83416	NaN	NaN	NaN	4.55843					0	0.65628	NaN	0	0	1	-0.693946	0	0	0.676073	2.03033	0	Q9UKV3	ACIN1	SSSISEEKGDSDDEK	216	S
NaN	7.99782	NaN	8.72373	6.51422	9.70133	7.67604	10.5672	7.3518	5.5591	NaN	7.78864					0	0.656239	0.315274	0	0	1	0.533865	0	0	0.676029	-1.32395	0	Q9UKV3	ACIN1	SSSISEEKGDSDDEKPR	216	S
16.0597	12.7183	16.6468	12.4466	17.2877	13.8653	13.4839	15.1146	12.0512	15.9994	15.352	14.3263					0.117308	0.881846	-0.608423	-0.30618	0.454348	0.379741	-1.59171	-0.98867	0.0213524	1	0.0843074	0.0595047	Q9UKV3	ACIN1	TAQVPSPPR	1004	S
NaN	NaN	NaN	9.56737	7.79754	9.89799	8.9015	13.9878	13.6881	8.61328	NaN	NaN					0	0.656401	NaN	0	0	1	NaN	0	0	0.675674	NaN	0	Q9UKV3	ACIN1	TAQVPSPPRGK	1004	S
11.6926	11.7744	11.9859	11.9596	12.5712	11.5646	12.5875	11.6126	11.5585	11.7579	11.6569	11.4066					0.282354	0.767244	0.214188	0.528114	0.106426	0.920301	0.101951	0.228804	0.705335	0.394922	-0.210448	-0.891134	Q9UKV3	ACIN1	TTSPLEEEER	365	S
NaN	NaN	5.59693	NaN	NaN	6.54425	7.25314	NaN	NaN	6.72425	6.79957	6.53917					0	0.656888	0.947317	0	0	1	1.65621	0	0	0.675984	1.09073	0	Q9UKV3	ACIN1	VTLGDTLTR	976	T
12.6917	12.6089	12.4374	12.3391	11.2775	12.8986	NaN	11.9111	NaN	NaN	NaN	12.1606					0.351885	0.660615	-0.407572	-0.701194	0	1	-0.668194	0	0	0.723409	-0.418737	0	P53396	ACLY	AKPAMPQDSVPSPR	481	S
NaN	NaN	NaN	NaN	NaN	NaN	8.37283	NaN	NaN	9.79776	9.78426	NaN					NaN	1	0	NaN	0	1	NaN	0	0	0.723766	NaN	0	P53396	ACLY	AKPAMPQDSVPSPR	481	S
6.50965	5.84706	6.61397	NaN	NaN	NaN	NaN	NaN	NaN	NaN	NaN	4.20542					0	0.820754	NaN	0	0	1	NaN	0	0	0.724072	-2.11814	0	P53396	ACLY	GQELIYAGMPITEVFK	854	Y
15.1979	15.1169	15.422	14.4806	14.933	14.9497	14.7573	14.9449	15.2983	15.0904	15.0762	14.6349					1.20402	0.23481	-0.457833	-1.64268	0.600575	0.45332	-0.245459	-0.867428	0.824847	0.262818	-0.311806	-1.13315	P53396	ACLY	PAMPQDSVPSPR	481	S
9.17396	9.41247	9.48045	8.05312	9.76334	7.82636	NaN	6.49811	7.23049	8.86402	NaN	8.40186		+	+	PP2_CTRL;SP600125_CTRL	0.582691	0.415969	-0.808018	-1.12474	2.4445	0.0228624	-2.49133	-6.25736	1.38567	0.0721462	-0.722687	-2.332	P53396	ACLY	TASFSESR	455	S
NaN	NaN	NaN	NaN	NaN	NaN	NaN	NaN	10.906	NaN	NaN	NaN					NaN	1	0	NaN	0	1	NaN	0	NaN	1	0	NaN	P53396	ACLY	TASFSESRADEVAPAK	455	S
7.0789	NaN	NaN	6.80587	6.21447	NaN	NaN	NaN	NaN	NaN	NaN	NaN					0	0.704738	-0.568729	0	0	1	NaN	0	0	1	NaN	0	Q99798	ACO2	DSSGQHVDVSPTSQR	559	S
9.22361	NaN	NaN	NaN	NaN	NaN	NaN	NaN	NaN	9.71075	NaN	NaN					0	0.704691	NaN	0	0	1	NaN	0	0	1	0.487142	0	Q99798	ACO2	IVYGHLDDPASQEIER	71	Y
NaN	6.69151	NaN	NaN	6.77273	NaN	NaN	NaN	NaN	NaN	NaN	6.00449					0	1	0.0812244	0	0	0.772874	NaN	0	0	0.74788	-0.687016	0	Q15067	ACOX1	DSASFNPELLTHILDGSPEK	26	S
5.69405	4.46197	NaN	NaN	NaN	5.3716	NaN	NaN	NaN	NaN	NaN	NaN					0	0.782028	0.293589	0	0	1	NaN	0	0	0.839011	NaN	0	P24666	ACP1	QLIIEDPYYGNDSDFETVYQQCVR	137	S
8.01783	8.12378	8.27671	8.16287	7.3675	7.53488	8.13988	8.16476	8.17802	7.14939	6.85869	7.65029			+	SP600125_CTRL	0.824438	0.349684	-0.45102	-1.2759	0.101445	0.986575	0.0214494	0.121892	1.7131	0.0412387	-0.919983	-2.68147	O95573	ACSL3	IRLSPEPWTPETGLVTDAFK	683	S
10.8139	10.6867	10.8797	10.7595	10.0682	11.0213	9.90455	10.3875	10.6127	NaN	10.4707	10.4564					0.240901	0.805895	-0.177097	-0.454243	1.06801	0.161156	-0.491827	-1.55425	1.688	0.107434	-0.329863	-1.90308	O95573	ACSL3	LSPEPWTPETGLVTDAFK	688	T
NaN	3.35736	NaN	NaN	NaN	2.48463	NaN	NaN	1.8578	NaN	NaN	NaN					0	0.839654	-0.872726	0	0	1	-1.49956	0	0	0.789438	NaN	0	O60488	ACSL4	SVTHFDSLAVIDIPGADTLDK	67	S
6.91808	6.42275	6.61568	6.27547	6.84892	7.13352	NaN	NaN	7.92238	6.01493	5.75008	6.7098					0.126697	0.905737	0.100468	0.257211	0	1	1.27021	0	0.70318	0.246922	-0.493903	-1.17478	O60488	ACSL4	VRLSPEPWTPETGLVTDAFK	674	S
10.1181	9.9843	10.4937	10.4775	10.4117	10.1628	10.6892	10.4144	10.8702	10.4438	10.3439	10.8504					0.350355	0.758026	0.151948	0.5425	1.06857	0.168977	0.459243	1.52069	0.732103	0.280402	0.347324	1.0944	Q9NR19	ACSS2	AELGMGDSTSQSPPIK	267	S
15.5307	15.5392	15.703	15.4603	15.6598	15.6571	15.7025	15.7279	15.8926	15.2647	15.1885	15.0969			+	SP600125_CTRL	0.00538257	1	0.0014232	0.00762482	1.05285	0.368052	0.183391	1.00852	2.27242	0.0558872	-0.4076	-2.34042	Q9NR19	ACSS2	SWSPPPEVSR	30	S
9.1784	8.92603	9.10164	8.42652	7.88299	8.10341	7.18522	NaN	6.89138	6.54893	5.71012	6.81132	+	+	+	IMA_CTRL;PP2_CTRL;SP600125_CTRL	2.22497	0.0710504	-0.931047	-3.39039	3.09504	0.025227	-2.03039	-8.25668	2.87136	0.0128785	-2.7119	-6.15804	P60709	ACTB	AVFPSIVGR	33	S
8.51537	7.80577	8.0816	8.02533	7.85833	7.33886	7.27498	7.06606	7.83212	6.31397	4.97167	7.37088			+	SP600125_CTRL	0.603091	0.477178	-0.393406	-1.0031	1.13442	0.112204	-0.743196	-1.82111	1.24178	0.056928	-1.91541	-2.3237	P60709	ACTB	AVFPSIVGRPR	33	S
13.1956	12.8044	13.5516	13.0184	13.1521	13.4623	12.8673	12.8686	13.1966	13.4793	13.4675	13.2372					0.0362544	0.987029	0.0270468	0.0766899	0.354815	0.649188	-0.20641	-0.603539	0.38644	0.582106	0.210805	0.639332	P60709	ACTB	DDDIAALVVDNGSGMCK	14	S
12.2585	13.0636	13.0641	13.1806	12.8429	12.2182	12.728	13.6326	13.9539	13.4488	13.8925	13.1135					0.0421148	0.980348	-0.0481208	-0.0983522	0.637664	0.294054	0.642827	1.15889	0.918431	0.143827	0.689557	1.53009	P60709	ACTB	DDDIAALVVDNGSGMCKAGFAGDDAPR	14	S
6.53417	NaN	6.3259	6.92623	6.30969	5.91322	7.31032	6.70884	NaN	7.45835	7.6185	7.6503			+	SP600125_CTRL	0.0403234	0.980543	-0.0469917	-0.0962306	0.677358	0.280871	0.579543	1.38561	2.73415	0.0195265	1.14568	5.47887	P60709	ACTB	DLYANTVLSGGTTMYPGIADR	294	Y
NaN	7.38348	NaN	NaN	NaN	NaN	NaN	NaN	6.99251	NaN	NaN	NaN					0	0.817368	NaN	0	0	1	-0.390979	0	0	0.694351	NaN	0	P60709	ACTB	DLYANTVLSGGTTMYPGIADR	300	S
NaN	NaN	NaN	NaN	NaN	NaN	14.2521	14.9975	14.643	NaN	NaN	NaN					NaN	1	0	NaN	0	1	NaN	0	NaN	1	0	NaN	P60709	ACTB	DSYVGDEAQSK	52	S
10.2752	9.68756	10.3096	NaN	9.61231	10.0947	NaN	9.63647	NaN	NaN	NaN	NaN					0.294171	0.750405	-0.237298	-0.569613	0	1	-0.454333	0	0	0.694961	NaN	0	P60709	ACTB	EITALAPSTMK	323	S
5.6828	NaN	NaN	NaN	NaN	4.30272	NaN	NaN	NaN	NaN	5.6706	NaN					0	0.817304	-1.38008	0	0	1	NaN	0	0	0.69581	-0.0122042	0	P60709	ACTB	LCYVALDFEQEMATAASSSSLEK	235	S
5.73852	5.32562	6.17311	4.27139	4.85374	4.29114	5.67368	NaN	NaN	NaN	NaN	NaN	+			IMA_CTRL	1.82962	0.0761447	-1.27366	-3.1039	0	1	-0.0720668	0	0	0.695763	NaN	0	P60709	ACTB	QEYDESGPSIVHR	368	S
9.26342	9.31389	9.57909	9.69813	9.50586	9.94334	10.0956	10.5345	10.3387	9.92882	9.78561	9.86377		+	+	PP2_CTRL;SP600125_CTRL	0.966719	0.35238	0.330312	1.27025	2.37015	0.030419	0.937452	3.60142	1.95188	0.0580664	0.473935	2.29736	P60709	ACTB	SYELPDGQVITIGNER	239	S
9.27237	8.88219	8.88836	8.17671	7.82871	8.44468	8.8659	9.18226	9.38738	8.05091	8.5724	8.4998	+		+	IMA_CTRL;SP600125_CTRL	1.76567	0.0924501	-0.864277	-2.69993	0.26205	0.771105	0.130875	0.437497	1.43141	0.0742064	-0.639935	-2.07797	O96019	ACTL6A	EGSPANWK	233	S
6.76852	NaN	NaN	6.97503	NaN	NaN	7.09286	NaN	NaN	NaN	NaN	NaN					0	1	0.206509	0	0	0.79245	0.324345	0	0	1	NaN	0	Q5BKX5	ACTMAP	ESNLQLTDFSPSR	316	S
12.2002	12.1605	12.3613	12.44	11.8875	12.6537	12.6726	12.7325	12.7644	12.3082	12.2509	12.3779		+		PP2_CTRL	0.134696	0.9059	0.0863673	0.256751	2.70419	0.0415955	0.48247	2.88826	0.427905	0.763528	0.0716391	0.417613	Q5BKX5	ACTMAP	TSPCSPPLKPPISPPK	14	S
9.9263	NaN	NaN	9.59202	NaN	NaN	NaN	6.22298	NaN	NaN	NaN	NaN					0	0.88591	-0.334285	0	0	0.960372	-3.70333	0	0	0.902232	NaN	0	P12814	ACTN1	MDHYDSQQTNDYMQPEEDWDR	12	Y
NaN	6.42629	NaN	NaN	6.97478	NaN	NaN	NaN	NaN	NaN	7.63444	NaN					0	0.885835	0.548486	0	0	0.960297	NaN	0	0	0.902153	1.20815	0	P12814	ACTN1	MDHYDSQQTNDYMQPEEDWDR	6	S
9.00065	8.80357	9.40924	9.66295	9.30631	9.72568	9.85696	NaN	NaN	NaN	NaN	9.23876					1.04952	0.269036	0.493828	1.53811	0	1	0.785809	0	0	0.695197	0.167611	0	P61160	ACTR2	ILLTEPPMNPTK	117	T
4.77821	5.14774	3.91642	NaN	4.16076	NaN	NaN	NaN	4.56985	NaN	NaN	NaN					0	0.818131	-0.45337	0	0	1	-0.0442762	0	0	0.695244	NaN	0	P61158	ACTR3	HNPVFGVMS	418	S
4.62362	NaN	NaN	5.20468	5.47047	NaN	NaN	6.143	NaN	NaN	NaN	NaN					0	0.741492	0.713952	0	0	1	1.51938	0	0	1	NaN	0	Q9GZN1	ACTR6	QLHVMDETHVINQVKEDVCYVSQDFYR	199	T
8.60214	8.77661	8.88516	9.29835	8.80383	9.48126	9.05557	8.52939	8.47281	8.27064	8.20958	9.30837					0.941632	0.313542	0.439842	1.38106	0.12375	0.92087	-0.0687126	-0.22675	0.162822	0.821558	-0.158442	-0.340056	Q9H981	ACTR8	IPVSPEQAR	132	S
8.40036	8.41748	8.4178	8.76149	8.47636	9.10636	9.48307	9.51193	9.57831	8.70974	8.34204	8.55181		+		PP2_CTRL	0.948875	0.339591	0.369527	1.30931	5.57269	0.0267907	1.11256	8.6392	0.50276	0.61984	0.122652	0.593512	Q9H981	ACTR8	RIPVSPEQAR	132	S
NaN	7.51102	NaN	NaN	2.56555	NaN	7.49588	8.02687	NaN	NaN	NaN	NaN					0	0.752978	-4.94547	0	0	1	0.250351	0	0	0.987384	NaN	0	Q9H981	ACTR8	SQGDPEDPHDEHYLLATQSK	412	S
5.53431	4.94867	6.04851	7.16479	NaN	NaN	NaN	NaN	NaN	NaN	5.38019	NaN					0	0.783953	1.65429	0	0	1	NaN	0	0	0.83764	-0.130304	0	P27037	ACVR2A	MAYPPVLVPTQDPGPPPPSPLLGLK	184	S
4.69784	NaN	NaN	5.21903	NaN	4.78434	NaN	NaN	NaN	NaN	NaN	NaN					0	0.795632	0.303841	0	0	0.819819	NaN	0	0	0.701308	NaN	0	Q03154	ACY1	LLPALASVPALPSDS	408	S
4.08807	2.83326	3.18558	4.08719	4.3132	4.36398	2.92169	3.52088	4.63993	4.27912	4.17082	3.96207					1.08674	0.191872	0.885819	1.83316	0.199706	0.764373	0.325197	0.4473	0.932822	0.133211	0.768365	1.58403	P00813	ADA	ELLDLLYK	348	Y
9.10818	9.1122	9.40468	8.54784	7.62572	8.20699	6.01124	7.59498	7.66614	7.65356	8.2312	8.53066	+	+	+	IMA_CTRL;PP2_CTRL;SP600125_CTRL	1.70931	0.0888276	-1.0815	-2.79795	1.74009	0.0339227	-2.11757	-3.26274	1.74988	0.0360472	-1.06988	-2.84928	P78536	ADAM17	PFPAPQTPGR	735	T
13.6168	13.4643	13.5521	13.711	13.5503	13.5217	13.2271	13.1594	13.0457	13.708	13.6948	13.5489		+		PP2_CTRL	0.271776	0.891365	0.0499452	0.287634	2.35879	0.0581069	-0.400301	-2.36945	0.719844	0.586734	0.106185	0.634075	P78536	ADAM17	SFEDLTDHPVTR	791	S
9.57864	9.50153	NaN	NaN	9.1514	NaN	NaN	9.2451	NaN	9.61059	NaN	9.78339					0	1	-0.38869	0	0	0.836211	-0.294988	0	0.621399	0.510076	0.1569	0.806213	Q13443	ADAM9	HVSPVTPPR	761	T
5.30488	6.11261	5.85939	4.3728	NaN	5.41465	NaN	NaN	NaN	NaN	NaN	NaN					0.746781	0.31669	-0.865235	-1.45281	0	1	NaN	0	0	0.692717	NaN	0	P55265	ADAR	EAGTPPLWK	191	T
5.40037	5.75377	5.74706	6.18984	6.53967	6.6182	6.58163	5.56547	5.95857	4.56862	4.49457	5.37045	+		+	IMA_CTRL;SP600125_CTRL	2.01013	0.0808412	0.815504	2.95538	0.560081	0.396289	0.401488	0.960449	1.2704	0.077639	-0.82252	-2.03721	P55265	ADAR	LGNSCEFR	629	S
NaN	8.17449	NaN	NaN	NaN	NaN	NaN	NaN	NaN	NaN	NaN	NaN					0	0.815152	NaN	0	0	1	NaN	0	0	0.69267	NaN	0	P55265	ADAR	MGFTEVTPVTGASLR	808	T
9.26293	9.07673	9.04891	8.84301	NaN	8.78077	8.43024	8.15156	8.26777	NaN	8.31184	NaN		+		PP2_CTRL	1.41538	0.258989	-0.317634	-1.67366	2.88906	0.0273284	-0.846332	-4.12653	0	0.694304	-0.81768	0	P55265	ADAR	SPVTTLLECMHK	614	S
10.1347	10.2512	10.3653	9.80066	9.54605	10.1433	9.92359	10.4179	10.1918	10.2121	10.3802	10.5474					1.0656	0.287565	-0.420386	-1.47292	0.174689	0.885918	-0.0726452	-0.281986	0.478598	0.618531	0.129483	0.595411	P55265	ADAR	TAESQTPTPSATSFFSGK	601	T
NaN	NaN	NaN	NaN	NaN	7.31567	6.24003	NaN	9.47701	NaN	NaN	NaN					0	0.815089	NaN	0	0	1	NaN	0	NaN	1	0	NaN	P55265	ADAR	TMLLLSRSPEAQPK	825	S
NaN	6.1797	5.10731	5.8551	NaN	NaN	6.12803	6.19081	5.82165	6.53798	7.96622	NaN					0	0.701275	0.211597	0	0.383511	0.543888	0.403328	0.766913	0.67071	0.184668	1.60859	1.61992	Q9BUB4	ADAT1	SGPISPGIHSCDLTVEGLATVTR	232	S
5.88996	NaN	NaN	NaN	NaN	NaN	NaN	NaN	NaN	NaN	NaN	NaN					0	0.701228	NaN	0	0	1	NaN	0	0	1	NaN	0	Q9BUB4	ADAT1	SGPISPGIHSCDLTVEGLATVTR	227	S
NaN	8.65845	8.78821	NaN	NaN	8.83485	9.34557	9.6979	9.50958	NaN	NaN	NaN		+		PP2_CTRL	0	1	0.11152	0	1.96452	0.0419179	0.794356	3.30947	0	1	NaN	0	Q3MIX3	ADCK5	FSSPTPLWR	42	S
8.83301	7.93524	8.67916	7.39243	6.6181	7.8945	6.99568	7.58792	7.18042	6.62318	7.50572	7.27712		+	+	PP2_CTRL;SP600125_CTRL	1.19789	0.150738	-1.18079	-2.09613	1.69849	0.0420482	-1.2278	-2.87009	1.61029	0.0371223	-1.34713	-2.78848	O43306	ADCY6	ANSMEGLMPR	576	S
10.6142	NaN	10.4009	10.7036	10.5135	10.837	10.5999	10.6995	NaN	NaN	NaN	NaN					0.510144	0.660502	0.177121	0.723151	0.45518	0.652305	0.142126	0.652895	0	0.86756	NaN	0	P35611	ADD1	AAVVTSPPPTTAPHK	12	S
7.66906	7.63451	7.26577	7.48395	NaN	8.07724	NaN	NaN	NaN	NaN	NaN	NaN					0.375764	0.683331	0.257482	0.683245	0	1	NaN	0	0	0.867487	NaN	0	P35611	ADD1	EKSPPDQPAVPHPPPSTPIK	600	S
10.8272	10.7256	10.6843	10.6052	10.7356	10.9072	10.7714	10.8511	10.8929	9.97747	10.1136	10.0195			+	SP600125_CTRL	0.0122282	1	0.0035998	0.0182531	0.770497	0.653956	0.0927369	0.596649	3.57507	0.0185789	-0.708871	-4.47248	P35611	ADD1	SPGSPVGEGTGSPPK	358	S
8.17802	8.31943	6.28147	7.48522	7.62222	7.22407	6.81405	NaN	NaN	NaN	6.8247	6.12436					0.0787801	0.938164	-0.14914	-0.194365	0	1	-0.778919	0	0.527709	0.285428	-1.11844	-1.13265	P35611	ADD1	SPPDQPAVPHPPPSTPIK	614	T
NaN	NaN	4.99971	4.76615	NaN	NaN	NaN	NaN	NaN	NaN	NaN	NaN					0	0.789417	-0.233566	0	0	1	NaN	0	0	0.867414	NaN	0	P35611	ADD1	SRSPGSPVGEGTGSPPK	358	S
NaN	6.3404	NaN	NaN	NaN	NaN	NaN	8.56179	NaN	NaN	NaN	NaN					0	0.789357	NaN	0	0	1	2.22139	0	0	0.864197	NaN	0	P35611	ADD1	TPSFLKK	726	S
7.5042	NaN	NaN	6.92433	NaN	NaN	8.33411	7.86765	7.83367	NaN	NaN	NaN					0	0.791321	-0.57987	0	0	1	0.507607	0	0	0.862164	NaN	0	P35611	ADD1	YSDVEVPASVTGYSFASDGDSGTCSPLR	419	Y
NaN	NaN	NaN	NaN	7.46724	6.66965	NaN	NaN	NaN	7.77365	7.55932	7.27104					0	0.791382	NaN	0	NaN	1	0	NaN	0	0.856614	NaN	0	P35611	ADD1	YSDVEVPASVTGYSFASDGDSGTCSPLR	431	S
7.95182	8.55166	NaN	7.62101	8.31592	8.1115	NaN	8.87135	8.80548	NaN	8.01456	7.43128					0.262397	0.774166	-0.235594	-0.52634	0.718329	0.257246	0.58668	1.46041	0.47681	0.384763	-0.528816	-1.02022	P35611	ADD1	YSDVEVPASVTGYSFASDGDSGTCSPLRHSFQK	436	S
10.9993	NaN	NaN	10.9009	NaN	10.8216	NaN	NaN	10.9541	11.1886	NaN	10.9628					0	0.677799	-0.138079	0	0	1	-0.0452642	0	0	0.6783	0.0763826	0	Q9UEY8	ADD3	IEEVLSPEGSPSK	673	S
NaN	8.83293	9.38482	NaN	8.86993	NaN	NaN	NaN	NaN	NaN	NaN	NaN					0	0.678106	-0.238942	0	0	1	NaN	0	0	0.678255	NaN	0	Q9UEY8	ADD3	IEEVLSPEGSPSK	677	S
NaN	8.80906	7.75587	NaN	NaN	NaN	NaN	NaN	NaN	NaN	NaN	NaN					0	0.678062	NaN	0	0	1	NaN	0	0	0.67821	NaN	0	Q9UEY8	ADD3	IEEVLSPEGSPSKSPSK	681	S
NaN	NaN	NaN	6.34737	5.84191	NaN	NaN	7.06993	NaN	NaN	NaN	6.31639					0	0.678018	NaN	0	0	1	NaN	0	0	0.678165	NaN	0	Q9UEY8	ADD3	IEEVLSPEGSPSKSPSK	673	S
3.18812	1.96225	NaN	NaN	NaN	NaN	2.18306	4.02229	3.6957	NaN	NaN	NaN					0	0.677974	NaN	0	0.335225	0.55433	0.725166	0.753525	0	0.678121	NaN	0	Q9UEY8	ADD3	NMSPDLRQDFNMMEQR	42	S
9.12336	9.37447	NaN	5.77067	NaN	NaN	NaN	8.90964	8.81569	9.91879	5.19044	5.64281					0	0.67793	-3.47825	0	0.990115	0.210505	-0.38625	-1.65026	0.49881	0.283368	-2.33157	-1.13902	Q9UEY8	ADD3	SDVEIPATVTAFSFEDDTVPLSPLK	423	S
NaN	NaN	6.07599	NaN	NaN	7.20243	9.38001	NaN	NaN	NaN	NaN	NaN					0	0.677887	1.12644	0	0	1	3.30402	0	0	0.678076	NaN	0	Q9UEY8	ADD3	SDVEIPATVTAFSFEDDTVPLSPLK	419	T
8.6216	11.3054	8.1485	11.3141	7.58374	11.4142	6.97445	11.2208	11.1784	NaN	6.39731	NaN					0.177047	0.811995	0.745513	0.438935	0.0896359	0.915226	0.432697	0.238066	0	0.678791	-2.9612	0	Q9UEY8	ADD3	SSDASQGVITTPPPPSMPHK	12	T
7.60366	7.1508	NaN	NaN	NaN	NaN	4.45038	NaN	NaN	NaN	NaN	NaN					0	0.759527	NaN	0	0	1	-2.92686	0	0	0.712187	NaN	0	P48960	ADGRE5	ALRASESGI	831	S
NaN	NaN	7.19267	NaN	NaN	NaN	5.29347	NaN	NaN	NaN	NaN	NaN					0	0.993676	NaN	0	0	0.846458	-1.8992	0	0	1	NaN	0	Q86V24	ADIPOR2	NEPTENRLGCSR	12	S
NaN	7.43762	NaN	NaN	NaN	NaN	NaN	NaN	5.98739	NaN	NaN	6.11462					0	0.741026	NaN	0	0	1	-1.45023	0	0	1	-1.323	0	Q9GZN8	ADISSP	CVGAELEYDSEHSDWHGFD	168	S
6.25701	5.84663	5.55069	NaN	2.20799	NaN	NaN	NaN	NaN	NaN	NaN	NaN					0	0.789182	-3.67679	0	0	1	NaN	0	0	0.866092	NaN	0	P35318	ADM	SLPEAGPGR	153	S
5.74257	8.22259	8.20358	6.96316	8.05695	NaN	8.09988	NaN	NaN	NaN	NaN	NaN					0.0350738	0.980202	0.120473	0.0972633	0	1	0.710299	0	0	1	NaN	0	Q9H2P0	ADNP	DGASPSESGPGSQQVSDFEDNTCEMK	982	S
9.07516	9.29591	8.58158	8.05306	9.34335	8.32416	9.20398	8.18379	8.83994	9.14978	9.22322	8.39547					0.388072	0.628663	-0.4107	-0.752264	0.26376	0.713537	-0.241651	-0.518962	0.0630454	0.954352	-0.0613982	-0.140027	Q9H2P0	ADNP	LMHNASDSEVDQDDVVEWK	953	S
10.8302	10.8135	10.8726	11.088	NaN	NaN	NaN	10.9382	10.8805	10.8955	10.7782	10.8886					0	0.754751	0.249186	0	0.961355	0.709912	0.0705862	0.537656	0.134874	0.974709	0.0153233	0.107995	Q9H2P0	ADNP	LNQSPSLAPVK	709	S
8.50415	8.60649	8.37205	8.9833	8.89779	8.73084	8.00659	7.58061	6.8616	NaN	NaN	6.52293		+		PP2_CTRL	1.69835	0.181589	0.37641	1.87734	1.38406	0.063722	-1.0113	-2.29351	0	1	-1.9713	0	Q9H2P0	ADNP	NVHSEDFENR	98	S
5.0435	NaN	NaN	NaN	6.46734	NaN	6.10098	NaN	NaN	NaN	6.26205	NaN					0	0.754698	1.42384	0	0	1	1.05748	0	0	1	1.21855	0	Q9H2P0	ADNP	PGTWSDESSQSEDAR	1003	S
NaN	5.4085	NaN	NaN	6.86239	NaN	NaN	NaN	NaN	NaN	NaN	NaN					0	0.754644	1.45389	0	0	1	NaN	0	0	1	NaN	0	Q9H2P0	ADNP	PNLNSTGVNMMSSVHLQQNNYGVK	332	Y
9.62161	9.36848	NaN	6.93418	9.23144	6.45608	5.25804	NaN	6.27793	9.25008	6.48283	8.97844		+		PP2_CTRL	0.753324	0.273913	-1.95448	-1.61538	1.71444	0.0314627	-3.72706	-5.95929	0.455076	0.343332	-1.25793	-1.0138	Q9H2P0	ADNP	SSPQAAVPYK	608	S
NaN	2.06363	3.22723	NaN	NaN	3.38596	NaN	NaN	NaN	NaN	NaN	NaN					0	0.75459	0.740536	0	0	1	NaN	0	0	1	NaN	0	Q9H2P0	ADNP	TYEQMEFPLLK	719	Y
12.6467	12.8509	13.0023	NaN	NaN	NaN	12.7974	NaN	13.0033	NaN	NaN	13.3269					0	0.754535	NaN	0	0.159919	0.901092	0.067035	0.264372	0	1	0.493555	0	Q9H2P0	ADNP	VIPEDASESEEK	921	S
NaN	6.04313	NaN	NaN	NaN	5.56704	NaN	4.31494	NaN	NaN	NaN	NaN					0	0.732436	-0.476086	0	0	1	-1.72818	0	0	1	NaN	0	Q9NX46	ADPRS	HVQSLEPDPGTPGSER	67	S
NaN	NaN	NaN	8.01695	NaN	NaN	NaN	NaN	NaN	NaN	NaN	NaN					0	1	NaN	0	NaN	1	0	NaN	NaN	1	0	NaN	Q16186	ADRM1	SQSAAVTPSSTTSSTR	217	T
7.57803	NaN	8.3377	NaN	8.27635	6.44486	7.49531	NaN	NaN	NaN	NaN	6.3134					0.216033	0.777553	-0.597255	-0.547241	0	0.798056	-0.462554	0	0	0.744738	-1.64446	0	Q16186	ADRM1	SQSAAVTPSSTTSSTR	213	S
11.6185	11.7869	11.9454	11.7029	12.1069	11.7187	NaN	12.3909	NaN	NaN	11.7194	NaN					0.13444	0.920651	0.05922	0.225719	0	1	0.607258	0	0	0.862887	-0.0641829	0	P30566	ADSL	AAGGDHGSPDSYR	9	S
6.85284	6.28795	NaN	6.27127	4.53542	5.53348	NaN	5.22248	NaN	5.19083	5.29222	5.24366			+	SP600125_CTRL	0.702708	0.322117	-1.12368	-1.43581	0	1	-1.34791	0	2.07483	0.0254013	-1.32816	-4.23126	P30566	ADSL	AAGGDHGSPDSYRSPLASR	13	Y
NaN	6.1477	5.6833	4.07187	5.55566	NaN	6.32832	5.92285	5.53003	6.14857	7.14991	5.7204					0.534409	0.430347	-1.10173	-1.2557	0.0108611	1	0.0115674	0.0260412	0.289685	0.603997	0.42413	0.629677	P30566	ADSL	YASPEMCFVFSDR	21	Y
9.9364	10.1849	9.96247	9.75689	10.9296	9.96632	9.94974	8.84929	9.60032	9.40737	11.1884	9.48331					0.197341	0.830414	0.189693	0.403944	0.774341	0.238595	-0.561465	-1.29345	0.000871414	1	-0.00156816	-0.00228348	Q6ZN18	AEBP2	AAAITDMADLEELSRLSPLPPGSPGSAAR	18	S
NaN	NaN	NaN	12.2126	NaN	NaN	9.80199	NaN	NaN	12.5532	11.1586	12.6666					0	0.984132	NaN	0	0	0.912005	NaN	0	0	1	NaN	0	Q6ZN18	AEBP2	LSPLPPGSPGSAAR	24	S
6.42747	7.90236	NaN	6.60947	7.778	7.48307	NaN	6.61086	6.93102	7.73801	NaN	8.14236					0.0596841	0.958312	0.12526	0.154217	0.184641	0.777386	-0.393983	-0.461004	0.379502	0.452525	0.775264	0.896614	Q6ZN18	AEBP2	RGSLEMSSDGEPLSR	206	S
6.70437	5.81984	6.89513	6.99981	6.18093	6.50339	4.00599	NaN	4.50417	4.90762	NaN	NaN		+		PP2_CTRL	0.0760843	0.947264	0.088268	0.173763	1.7538	0.032507	-2.21803	-3.91738	0	1	-1.5655	0	Q6ZN18	AEBP2	SLPRPHDFFDAQTLDAIR	390	S
8.26958	8.49243	8.65287	8.78259	8.99076	8.65462	7.9696	8.08223	8.80613	NaN	NaN	8.27279					1.07148	0.319951	0.337695	1.36092	0.259708	0.738244	-0.185643	-0.482584	0	1	-0.198842	0	Q6ZN18	AEBP2	SLSPGAASSSSGDGDGK	141	S
5.33815	5.9941	6.47783	5.22781	5.44132	5.82656	NaN	3.3267	NaN	4.85002	4.72319	4.90174			+	SP600125_CTRL	0.513925	0.522387	-0.438131	-0.924636	0	1	-2.61	0	1.53347	0.0448466	-1.11171	-2.55872	Q8TED9	AFAP1L1	PVGGAEGVEVPRSPVLLCK	329	S
10.0193	10.0291	9.94489	10.336	10.4042	10.3902	10.9832	10.7995	10.7468	7.39567	10.3593	9.89594	+	+		IMA_CTRL;PP2_CTRL	3.44596	0.0879734	0.379042	2.83389	3.4206	0.0228276	0.845374	4.79193	0.352401	0.483547	-0.780801	-0.764891	P55196	AFDN	DLQYITVSK	1501	S
7.1512	NaN	NaN	6.3963	6.38349	NaN	NaN	NaN	NaN	NaN	NaN	NaN					0	0.816035	-0.7613	0	0	1	NaN	0	0	0.693977	NaN	0	P55196	AFDN	DYEPPSPSPAPGAPPPPPQR	1698	S
9.70568	9.60181	NaN	9.03407	9.9142	9.63445	NaN	8.94913	10.0145	9.36184	NaN	NaN					0.134713	0.894467	-0.126173	-0.288456	0.108753	0.904801	-0.171939	-0.270683	0	0.69393	-0.291906	0	P55196	AFDN	EELSSGDSLSPDPWK	1512	S
10.7549	10.9757	10.429	10.4462	11.1685	10.9782	10.0213	11.6174	11.6777	9.5844	10.3649	10.172					0.208441	0.835739	0.144437	0.392246	0.273674	0.666083	0.385599	0.579728	1.12753	0.105792	-0.679432	-1.77219	P55196	AFDN	EELSSGDSLSPDPWKR	1512	S
10.7915	10.7777	10.5355	NaN	NaN	NaN	NaN	NaN	NaN	NaN	NaN	NaN					0	0.815971	NaN	0	0	1	NaN	0	0	0.693883	NaN	0	P55196	AFDN	EYFTFPASK	1230	Y
NaN	6.51756	NaN	NaN	5.27425	NaN	NaN	NaN	6.06961	NaN	NaN	NaN					0	0.815907	-1.24331	0	0	1	-0.447958	0	0	0.693837	NaN	0	P55196	AFDN	KSDSDMWINQSSSLDSSTSSQEHLNHSSK	1325	S
7.88938	8.04704	8.18659	7.86636	8.87386	6.39723	9.38185	9.83922	7.78638	8.66332	7.24567	8.95325					0.171595	0.832486	-0.328521	-0.398605	0.6977	0.228208	0.961477	1.3205	0.174743	0.78641	0.246409	0.388357	P55196	AFDN	QGAIYHGLATLLNQPSPMMQR	1107	S
7.04817	6.68942	NaN	NaN	NaN	NaN	NaN	NaN	NaN	NaN	7.02705	6.99466					0	0.815843	NaN	0	0	1	NaN	0	0.289977	0.722034	0.142064	0.507182	P55196	AFDN	SKSQDADSPGSSGAPENLTFK	1782	S
NaN	NaN	4.48955	NaN	NaN	4.67689	NaN	NaN	NaN	NaN	NaN	5.61871					0	0.81578	0.187337	0	0	1	NaN	0	0	0.693184	1.12916	0	P55196	AFDN	SPGTWTIYFEGADYESHLLR	980	Y
9.20084	9.58477	NaN	NaN	NaN	9.20164	8.07039	NaN	8.57588	NaN	8.89716	9.38134		+		PP2_CTRL	0	0.815716	-0.191163	0	1.10852	0.0968695	-1.06967	-2.56281	0.302696	0.638392	-0.253557	-0.620001	P55196	AFDN	SQDADSPGSSGAPENLTFK	1779	S
NaN	NaN	8.62436	9.48905	9.59096	NaN	NaN	9.46931	NaN	9.35425	NaN	NaN					0	0.816351	0.91565	0	0	1	0.844953	0	0	0.692579	0.72989	0	P55196	AFDN	SQDADSPGSSGAPENLTFK	1774	S
11.7828	11.4948	11.6754	11.7964	11.9731	12.0371	11.8229	11.4381	12.0402	12.0526	11.7788	11.968					1.20851	0.324175	0.284515	1.35074	0.233601	0.805158	0.11604	0.393242	1.13733	0.201025	0.2821	1.30211	P55196	AFDN	SSPNVANQPPSPGGK	1182	S
5.22484	9.49493	6.99249	8.54117	3.5836	9.24607	6.43085	6.64944	0.98772	NaN	5.9583	NaN					0.0174183	0.998256	-0.113811	-0.0501376	0.499551	0.326941	-2.54808	-1.09454	0	0.692533	-1.27912	0	P55196	AFDN	SVTPASTLTK	1330	T
7.0993	7.49452	7.32673	NaN	7.0874	3.63174	NaN	8.55699	8.29462	6.72729	7.09042	NaN		+		PP2_CTRL	0.638154	0.33611	-1.94728	-1.39459	2.09506	0.0320137	1.11896	4.0358	0.84993	0.21525	-0.397999	-1.32474	P55196	AFDN	TQSLNPAPFSPLTAQQMKPEK	1455	S
7.69418	7.58634	7.82831	7.9667	7.08475	NaN	NaN	NaN	8.10942	6.55934	6.22074	6.78232			+	SP600125_CTRL	0.194454	0.835498	-0.177217	-0.401968	0	1	0.406481	0	2.57719	0.0205724	-1.18214	-4.25802	P55196	AFDN	TQVLSPDSLFTAK	1721	S
10.3583	10.3542	10.4472	11.2319	NaN	10.6384	12.1821	12.2741	11.7836	11.8065	11.8219	11.9029		+	+	PP2_CTRL;SP600125_CTRL	1.03476	0.25421	0.548576	1.68994	3.41531	0.0269725	1.69335	6.67865	5.36171	0.0277241	1.45721	10.2205	P55196	AFDN	TSSVVTLEVAK	1083	S
9.71525	10.2722	9.82284	9.96429	9.94635	9.3103	9.944	9.80894	9.95914	9.72152	9.90675	9.81323					0.289254	0.76856	-0.196454	-0.524579	0.064315	0.989744	-0.032739	-0.118137	0.276182	0.744455	-0.122932	-0.441	P51825	AFF1	DNVEDRTPEHFALVPLTESQGPPHSGSGSR	697	T
9.20047	8.82747	8.7129	9.04601	NaN	9.35728	9.35001	9.49855	9.72743	8.99437	8.84821	8.64383		+		PP2_CTRL	0.5431	0.558803	0.288035	0.892759	1.53661	0.0731806	0.611714	2.15682	0.180365	0.847182	-0.0848118	-0.304111	P51825	AFF1	ELSPLISLPSPVPPLSPIHSNQQTLPR	206	S
5.69425	6.15642	6.52904	NaN	6.45065	5.31158	NaN	5.98765	7.04347	6.22593	6.16377	NaN					0.172035	0.842706	-0.245456	-0.391693	0.305513	0.629999	0.388991	0.646184	0.0751589	0.939902	0.0682828	0.165509	P51825	AFF1	EMTHSWPPPLTAIHTPSTAEPSK	372	T
NaN	NaN	NaN	NaN	NaN	NaN	NaN	3.41427	NaN	NaN	NaN	NaN					NaN	1	0	NaN	0	1	NaN	0	NaN	1	0	NaN	P51825	AFF1	LLSPLRDTPPPQSLMVK	750	S
NaN	NaN	NaN	NaN	NaN	NaN	14.6764	NaN	NaN	14.3452	NaN	NaN					NaN	1	0	NaN	0	1	NaN	0	0	0.720819	NaN	0	P51825	AFF1	PMDGQDQAPSESPELKPLPEDYR	305	S
6.49528	6.21614	6.81612	5.366	6.6933	5.00104	4.79505	NaN	NaN	7.03852	5.71576	6.25366					0.689968	0.349271	-0.822397	-1.27979	0	1	-1.71413	0	0.153597	0.827059	-0.1732	-0.332205	P51825	AFF1	SPAQQEPPQR	588	S
8.32551	NaN	NaN	NaN	7.99497	NaN	NaN	NaN	NaN	NaN	NaN	NaN					0	0.767746	-0.330533	0	0	1	NaN	0	0	0.720769	NaN	0	P51826	AFF3	AAQAPSPWGASGK	1105	S
8.10139	7.69342	7.88314	7.93755	8.0391	8.01615	8.40145	9.27659	9.0256	8.70277	8.93381	7.92714		+		PP2_CTRL	0.359021	0.794836	0.104951	0.473154	1.61605	0.0491052	1.00856	2.61539	0.897982	0.155622	0.628588	1.47394	P51826	AFF3	MLRSPISPLSDASK	878	S
8.78323	8.754	8.86135	9.63115	9.32901	9.96703	9.98705	10.3603	10.2089	10.0148	10.012	9.88386	+	+	+	IMA_CTRL;PP2_CTRL;SP600125_CTRL	1.96787	0.0810417	0.842871	2.93652	3.59507	0.027872	1.38588	6.50571	4.57933	0.0129804	1.1707	7.61296	P51826	AFF3	NELLSPLK	755	S
4.29095	4.86739	3.72358	NaN	4.54152	5.40828	5.92726	5.15913	NaN	NaN	4.7193	NaN					0.533623	0.464796	0.680925	1.07259	1.03109	0.105252	1.24922	2.0363	0	0.720718	0.425325	0	P51826	AFF3	PMDGQDQAPDESPK	248	S
5.96866	6.29967	NaN	6.76796	5.5228	4.79275	7.01602	8.4711	6.35499	6.48814	NaN	6.77395					0.221109	0.780887	-0.439659	-0.514482	0.593829	0.280092	1.14654	1.25128	0.821044	0.197516	0.496885	1.55928	P51826	AFF3	PTAYVRPMDGQDQAPDESPK	248	S
NaN	8.03351	7.58289	8.8455	NaN	8.71918	9.58494	10.3393	10.3327	9.56679	8.88598	9.27611		+	+	PP2_CTRL;SP600125_CTRL	1.27457	0.146903	0.974142	2.91665	2.08331	0.0271809	2.27746	4.90571	1.74039	0.0324984	1.43476	3.54245	P51826	AFF3	QKSPPAAVAVAVSAAAPPPAVPCAPAENAPAPAR	549	S
3.45613	9.18413	9.28334	10.4246	10.4808	10.3072	11.1288	11.0783	11.2768	10.0921	5.17843	4.66675					0.736776	0.270644	3.09635	1.52773	0.934961	0.101226	3.85344	1.90105	0.0911212	0.886746	-0.662117	-0.246268	P51826	AFF3	SPISPLSDASK	881	S
9.57282	9.78617	NaN	NaN	10.9867	NaN	11.4981	NaN	10.3344	10.4522	10.5447	10.5881			+	SP600125_CTRL	0	0.76769	1.30726	0	0.76528	0.181806	1.23676	1.7885	2.53091	0.0244589	0.848803	4.356	P51826	AFF3	SPPAAVAVAVSAAAPPPAVPCAPAENAPAPAR	549	S
11.1754	11.1848	11.301	11.3012	11.1091	NaN	11.4595	11.6022	11.2513	11.4402	11.4009	11.5399					0.0582989	0.986202	-0.0152373	-0.0807977	0.926292	0.354758	0.217257	1.03652	1.84608	0.146173	0.239949	1.52049	Q9UHB7	AFF4	DLLPSPAGPVPSK	814	S
6.94688	NaN	7.69422	7.52492	7.37623	7.66212	7.89891	5.47248	7.87589	7.75974	8.19931	8.18545					0.260076	0.785828	0.200538	0.503598	0.0762123	0.938197	-0.238127	-0.202502	0.927104	0.137881	0.727612	1.67246	Q9UHB7	AFF4	ELLSPLSEPDDRYPLIVK	703	S
8.50538	NaN	NaN	NaN	7.00927	8.67624	8.83507	NaN	8.09901	NaN	8.75268	8.7113					0	0.672408	-0.662627	0	0	1	-0.038341	0	0	0.681118	0.226609	0	Q9UHB7	AFF4	LSPGNSGNYSSGASSASASGSSVTIPQK	1062	S
7.92471	7.69737	7.84325	6.9722	7.28909	7.50039	7.42633	7.75334	8.48792	7.58229	7.12985	6.61197			+	SP600125_CTRL	1.56216	0.14733	-0.567885	-2.12472	0.0737378	0.96167	0.0674186	0.160192	1.16493	0.0986594	-0.713739	-1.83905	Q9UHB7	AFF4	MFSPMEEK	694	S
NaN	7.41971	7.46916	7.1629	6.38723	NaN	7.31618	8.0481	NaN	NaN	NaN	7.00882					0.643713	0.391836	-0.669369	-1.36991	0.23403	0.746838	0.237706	0.509234	0	0.681073	-0.435618	0	Q9UHB7	AFF4	NSYNNSQAPSPGLGSK	1048	S
8.0878	NaN	NaN	NaN	NaN	7.89338	NaN	NaN	8.23819	7.3642	7.83826	NaN					0	0.672365	-0.194416	0	0	1	0.150398	0	0	0.681028	-0.486565	0	Q9UHB7	AFF4	NSYNNSQAPSPGLGSK	1043	S
8.20481	11.5026	8.00171	9.04525	8.22014	9.14966	8.46455	12.1257	8.76668	8.71704	NaN	9.2729					0.135779	0.866036	-0.431346	-0.339084	0.122983	0.859296	0.549272	0.317103	0.0551458	0.94727	-0.241397	-0.152844	Q9UHB7	AFF4	SSSPGKPQAVSSLNSSHSR	180	S
7.25483	NaN	NaN	NaN	8.2027	8.45736	7.7537	8.56474	9.3566	8.535	8.48905	8.39126					0	0.671766	1.0752	0	0	1	1.30352	0	0	0.680984	1.21694	0	Q9UHB7	AFF4	VNPHKVSPASSVDSNIPSSQGYK	487	S
8.75172	NaN	8.6266	9.35852	9.20974	8.70312	NaN	NaN	NaN	9.06598	NaN	NaN					0.65595	0.443878	0.401301	1.11377	0	1	NaN	0	0	0.680938	0.376817	0	Q9UHB7	AFF4	VSPASSVDSNIPSSQGYK	487	S
5.66229	6.52403	6.03444	NaN	NaN	NaN	NaN	NaN	7.74295	6.81864	NaN	NaN					0	0.671254	NaN	0	0	1	1.66937	0	0	0.680893	0.745053	0	Q9UHB7	AFF4	YPESNRTPVKPSSVEEEDSFFR	674	T
NaN	NaN	NaN	4.14521	5.76995	5.66015	7.38622	5.2493	NaN	NaN	7.98918	8.33324					0	0.671211	NaN	0	0	1	NaN	0	0	0.680848	NaN	0	Q9UHB7	AFF4	YPESNRTPVKPSSVEEEDSFFR	668	Y
6.32656	6.14879	6.08802	NaN	4.54642	NaN	NaN	NaN	NaN	NaN	NaN	NaN					0	1	-1.64137	0	0	1	NaN	0	0	1	NaN	0	Q8NB90	AFG2A	LNQSAENGSSLPSAASSCAEAR	13	S
4.32391	4.60388	3.74501	3.40016	NaN	4.20116	NaN	NaN	4.60818	4.40297	3.34793	3.66712					0.388358	0.627451	-0.423611	-0.781019	0	1	0.383909	0	0.447578	0.434899	-0.418257	-0.833322	Q9BVQ7	AFG2B	APDSDPFPEGPLLK	5	S
NaN	4.15214	4.39745	NaN	3.28445	NaN	4.85531	NaN	NaN	NaN	NaN	4.1407					0	1	-0.990344	0	0	0.908366	0.58052	0	0	1	-0.134091	0	Q6ULP2	AFTPH	FTNFQSPNIDPTEENDLDDSLSVK	411	S
NaN	NaN	NaN	4.17187	3.65159	NaN	NaN	NaN	5.6691	NaN	NaN	NaN					0	1	NaN	0	0	0.908299	NaN	0	NaN	1	0	NaN	Q6ULP2	AFTPH	TSDDEVGSPKEESR	387	S
NaN	4.98583	4.21704	NaN	NaN	5.03233	NaN	5.68853	NaN	NaN	NaN	NaN					0	1	0.430891	0	0	0.908232	1.08709	0	0	1	NaN	0	Q6ULP2	AFTPH	TSDDEVGSPKEESR	382	S
8.52308	NaN	NaN	NaN	NaN	NaN	8.25365	NaN	NaN	7.77321	NaN	NaN					0	0.662062	NaN	0	0	1	-0.26943	0	0	0.643964	-0.749874	0	Q9UPQ3	AGAP1	ATSACAPISSPK	422	S
NaN	NaN	8.18393	6.88419	NaN	NaN	7.51523	7.84352	NaN	NaN	NaN	NaN					0	0.662021	-1.29974	0	0	1	-0.504553	0	0	0.643924	NaN	0	Q9UPQ3	AGAP1	FVLMATPNLSR	836	T
6.50245	7.4072	NaN	NaN	6.51012	6.3066	NaN	NaN	NaN	NaN	NaN	NaN					0.44393	0.555623	-0.546463	-0.969457	0	1	NaN	0	0	0.643883	NaN	0	Q9UPQ3	AGAP1	FVLMATPNLSR	836	T
10.7733	10.3869	10.8614	9.16813	10.1263	9.84367	9.722	9.53848	9.11776	7.97449	7.53967	7.07481		+	+	PP2_CTRL;SP600125_CTRL	1.40254	0.125178	-0.961185	-2.29177	2.20513	0.029768	-1.21446	-3.67252	3.34153	0.0118571	-3.14422	-7.90327	Q9UPQ3	AGAP1	LDPPPSPHANR	521	S
NaN	6.55163	7.49269	NaN	NaN	6.62366	NaN	NaN	NaN	NaN	6.77288	6.93906					0	0.693461	-0.398498	0	0	1	NaN	0	0.118516	0.870543	-0.16619	-0.28762	Q99490	AGAP2	AEAAAVAGLSTPGSLHR	638	S
12.0389	12.2564	12.4192	11.7182	11.9005	12.136	12.5029	13.2333	12.6494	11.5431	12.6269	11.2735					0.913121	0.375243	-0.319943	-1.21379	1.05192	0.151826	0.557053	1.59702	0.422219	0.455489	-0.423678	-0.80243	Q99490	AGAP2	ALSTDCTPSGDLSPLSR	808	S
7.44184	NaN	NaN	NaN	NaN	NaN	9.78367	4.88333	NaN	NaN	7.31862	NaN					0	0.693416	NaN	0	0	1	-0.108337	0	0	0.931093	-0.123213	0	Q99490	AGAP2	SLPSSPSHSAASTPVAGQASNGGHTSDYSSSLPSSPNVGHR	608	Y
6.69367	6.51178	NaN	6.009	NaN	NaN	NaN	NaN	NaN	5.12785	NaN	NaN					0	0.69337	-0.593723	0	0	1	NaN	0	0	0.986241	-1.47488	0	Q99490	AGAP2	TDSQSEAVAIQAIR	927	S
4.74033	5.59645	NaN	NaN	NaN	4.60642	4.58375	6.13382	NaN	NaN	NaN	NaN					0	0.82159	-0.561966	0	0.0707508	0.94765	0.190399	0.193222	0	0.71855	NaN	0	P52594	AGFG1	APVGSVVSVPSQSSASSDK	362	S
6.0566	5.77412	3.76081	NaN	NaN	NaN	NaN	NaN	6.56803	6.76029	NaN	NaN					0	0.821525	NaN	0	0	1	1.37085	0	0	0.7185	1.56311	0	P52594	AGFG1	GPTYVNMTVGSFVCTSCSGSLR	43	T
13.3238	13.3618	13.7239	12.8534	14.1314	12.4849	13.2446	12.6226	12.404	12.9689	12.9073	NaN			+	SP600125_CTRL	0.23971	0.776391	-0.313249	-0.509398	1.18714	0.106369	-0.712732	-1.86461	1.30668	0.0986526	-0.531719	-1.9975	P52594	AGFG1	GTPSQSPVVGR	181	S
6.09462	6.42866	NaN	6.82388	6.55824	NaN	7.02223	NaN	6.71197	5.48583	NaN	NaN					0.740311	0.391637	0.429415	1.3702	0.930635	0.17257	0.605458	1.8462	0	0.718451	-0.775816	0	P52594	AGFG1	SLLGDSAPTLHLNK	170	T
5.94171	5.96798	4.8536	5.0493	5.78446	4.6513	NaN	NaN	NaN	5.84048	6.00999	5.92028					0.358666	0.650947	-0.426078	-0.716163	0	1	NaN	0	0.381025	0.523819	0.335821	0.713887	P52594	AGFG1	YAALANLDNIFSAGQGGDQGSGFGTTGK	327	Y
7.62499	NaN	NaN	NaN	NaN	NaN	8.91175	8.6993	7.71515	NaN	8.57452	NaN					0	0.956502	NaN	0	0	0.866013	0.817077	0	0	1	0.949533	0	Q8N302	AGGF1	ASEAPSPPRSPPPPTSPEPELAQLR	11	S
NaN	NaN	NaN	7.95422	NaN	7.80347	NaN	NaN	NaN	NaN	NaN	NaN					0	0.956414	NaN	0	NaN	1	0	NaN	NaN	1	0	NaN	Q8N302	AGGF1	ASEAPSPPRSPPPPTSPEPELAQLR	7	S
7.95573	NaN	8.5609	NaN	NaN	NaN	NaN	NaN	NaN	NaN	7.53763	NaN					0	0.957555	NaN	0	0	0.865952	NaN	0	0	1	-0.720687	0	Q8N302	AGGF1	VTVPTSGNTIESPLHENISNSTSFK	344	S
NaN	NaN	NaN	NaN	NaN	NaN	NaN	NaN	NaN	NaN	NaN	8.76464					NaN	1	0	NaN	NaN	1	0	NaN	0	0.67594	NaN	0	Q9UKV8	AGO2	SASFNTDPYVR	385	S
9.47779	9.19966	9.1934	NaN	NaN	NaN	NaN	NaN	NaN	8.72588	NaN	NaN					0	0.656847	NaN	0	0	1	NaN	0	0	0.675896	-0.564405	0	Q9UKV8	AGO2	SASFNTDPYVR	387	S
NaN	NaN	10.0706	9.95411	9.79748	NaN	NaN	9.05069	8.55368	NaN	NaN	NaN					0	0.858188	-0.194829	0	0	1	-1.26844	0	0	0.808274	NaN	0	O00116	AGPS	AASAATAAPTATPAAQESGTIPK	65	S
9.57264	9.62698	NaN	NaN	NaN	NaN	NaN	NaN	NaN	NaN	6.85441	NaN					0	0.858117	NaN	0	0	1	NaN	0	0	0.807191	-2.7454	0	O00116	AGPS	AASAATAAPTATPAAQESGTIPK	74	T
7.64913	7.55385	7.00278	8.34155	7.68936	8.02134	9.01983	9.34388	9.12702	8.06793	8.1886	8.17642		+	+	PP2_CTRL;SP600125_CTRL	1.04866	0.236852	0.615495	1.63806	2.85832	0.0232178	1.76166	5.45628	1.65062	0.0509979	0.742397	2.43348	O00116	AGPS	EEILANGGSLSHHHGVGK	612	S
7.62901	6.94792	7.32455	5.04386	6.61439	5.93454	6.08378	6.64829	6.48207	6.19717	6.07572	6.38282		+	+	PP2_CTRL;SP600125_CTRL	1.35458	0.11346	-1.43623	-2.41154	1.58985	0.0532575	-0.895778	-2.49826	2.12627	0.0269014	-1.08192	-3.42082	O00116	AGPS	EYVDPNNIFGNR	645	Y
NaN	4.65179	5.601	NaN	NaN	5.32555	NaN	NaN	NaN	NaN	NaN	NaN					0	0.858046	0.199158	0	0	1	NaN	0	0	0.80821	NaN	0	O00116	AGPS	GISDPLTVFEQTEAAAR	589	S
6.94838	NaN	NaN	NaN	NaN	NaN	NaN	NaN	NaN	NaN	NaN	NaN					0	0.660905	NaN	0	0	1	NaN	0	0	0.644287	NaN	0	Q9UPW5	AGTPBP1	VTSPTTYVLDEDEPR	1168	S
5.77399	6.19251	6.39011	5.63417	6.08451	5.96803	NaN	5.81411	4.74295	NaN	NaN	NaN					0.420681	0.670233	-0.2233	-0.68438	0.776933	0.201884	-0.840342	-1.49269	0	0.945361	NaN	0	Q8WYP5	AHCTF1	AILLPDLSEPNNEPLFSPASEVPR	2120	S
10.3445	10.0794	10.2588	10.049	9.35774	10.0765	9.45872	9.35611	9.85331	9.87272	9.90134	9.73023		+	+	PP2_CTRL;SP600125_CTRL	0.740165	0.402828	-0.399814	-1.14965	1.77009	0.0538549	-0.671515	-2.48256	1.85074	0.0792435	-0.392797	-2.02123	Q8WYP5	AHCTF1	CLVAGLLSPR	528	S
7.3461	7.1685	NaN	NaN	NaN	6.93174	6.33701	NaN	NaN	NaN	NaN	NaN					0	1	-0.325564	0	0	1	-0.920287	0	0	0.945274	NaN	0	Q8WYP5	AHCTF1	DVFASEVTPSDLQK	1371	S
NaN	6.37801	NaN	NaN	6.01174	NaN	NaN	6.40814	NaN	NaN	NaN	NaN					0	1	-0.366269	0	0	1	0.0301361	0	0	0.945186	NaN	0	Q8WYP5	AHCTF1	EHQEMDEGSQSLEK	1297	S
3.85057	NaN	3.14963	4.22895	NaN	3.41831	NaN	NaN	NaN	3.24512	4.30236	4.5466					0.216564	0.795712	0.32353	0.50883	0	1	NaN	0	0.370779	0.488495	0.531262	0.783559	Q8WYP5	AHCTF1	EHQEMDEGSQSLEK	1297	S
6.97889	0	NaN	6.07461	NaN	NaN	NaN	NaN	NaN	NaN	NaN	NaN					0	1	2.58516	0	0	1	NaN	0	0	0.9451	NaN	0	Q8WYP5	AHCTF1	ELVSDLSSQFVISPPALR	2154	S
NaN	NaN	NaN	NaN	NaN	NaN	NaN	7.91243	NaN	NaN	NaN	NaN					NaN	1	0	NaN	0	1	NaN	0	NaN	1	0	NaN	Q8WYP5	AHCTF1	ESAWSPPPIEIR	2212	S
NaN	NaN	NaN	NaN	NaN	NaN	NaN	NaN	NaN	8.40529	NaN	9.48744					NaN	1	0	NaN	NaN	1	0	NaN	0	0.945013	NaN	0	Q8WYP5	AHCTF1	ETRISFVEEDVHPK	1232	S
10.1847	NaN	10.8532	NaN	10.6731	NaN	NaN	NaN	NaN	NaN	NaN	NaN					0	1	0.154134	0	0	1	NaN	0	0	0.944925	NaN	0	Q8WYP5	AHCTF1	EVSPSDVR	1944	S
8.14181	NaN	8.29915	7.60566	7.88278	8.11606	7.27385	NaN	NaN	NaN	NaN	6.51573					0.756424	0.416507	-0.352315	-1.17724	0	1	-0.946632	0	0	0.944838	-1.70475	0	Q8WYP5	AHCTF1	GLSQNQQIPQNSVTPR	1808	T
NaN	1.22896	NaN	NaN	NaN	NaN	NaN	NaN	NaN	NaN	NaN	NaN					0	1	NaN	0	0	1	NaN	0	0	0.944751	NaN	0	Q8WYP5	AHCTF1	IEEPSPIVYSLPAPELPEAFFGTPISK	1105	T
8.31789	8.33173	8.43065	7.85416	7.39496	8.11826	6.76981	5.7976	7.05064	7.89741	8.08289	9.0924		+		PP2_CTRL	1.25087	0.195801	-0.570961	-1.81674	2.0552	0.0288251	-1.82074	-3.78304	0.00221129	1	-0.00252581	-0.00534005	Q8WYP5	AHCTF1	ISFVEEDVHPK	1232	S
10.4878	10.3785	10.6826	NaN	NaN	9.74699	NaN	NaN	NaN	NaN	9.83081	9.71251			+	SP600125_CTRL	0	1	-0.769314	0	0	1	NaN	0	2.04402	0.0351324	-0.744644	-3.33961	Q8WYP5	AHCTF1	LEVFTTPK	1257	T
9.95945	9.86886	10.1075	NaN	NaN	NaN	NaN	NaN	NaN	NaN	NaN	NaN					0	1	NaN	0	0	1	NaN	0	0	0.946061	NaN	0	Q8WYP5	AHCTF1	LEVFTTPKK	1257	T
7.76133	7.25073	7.74211	7.37806	6.64206	7.65414	8.3937	7.41412	6.48096	NaN	NaN	NaN					0.448672	0.593661	-0.359972	-0.808591	0.0961944	0.920156	-0.155129	-0.229162	0	0.946237	NaN	0	Q8WYP5	AHCTF1	LISPLASPADGVK	2222	S
NaN	8.65563	NaN	8.29391	NaN	NaN	NaN	NaN	NaN	NaN	NaN	NaN					0	1	-0.36172	0	0	1	NaN	0	0	0.947464	NaN	0	Q8WYP5	AHCTF1	LPISDSPPDTQEIHVIEQEK	1513	S
10.2886	10.0398	10.1726	10.1113	9.54686	10.3429	9.55727	9.61934	9.65711	10.1923	10.1762	10.3192		+		PP2_CTRL	0.269942	0.790615	-0.166603	-0.480001	2.69757	0.0377355	-0.555724	-3.13015	0.29763	0.823441	0.0622787	0.336811	Q8WYP5	AHCTF1	NLSFNELYPSGTLK	1541	S
8.28933	8.70265	NaN	NaN	7.67754	9.56116	NaN	7.16024	NaN	NaN	8.19727	NaN					0.041005	0.977102	0.123359	0.115915	0	1	-1.33575	0	0	0.947378	-0.29872	0	Q8WYP5	AHCTF1	SGPSLNELIPDGYNR	509	S
NaN	2.14498	NaN	NaN	2.34499	6.03467	NaN	NaN	NaN	NaN	NaN	NaN					0	1	2.04485	0	0	1	NaN	0	0	0.94729	NaN	0	Q8WYP5	AHCTF1	SLHSVSEERTDEMTHK	2065	S
11.5658	11.5475	11.7009	11.1882	10.8956	11.3877	11.4747	11.6441	11.348	10.2512	10.2934	10.143			+	SP600125_CTRL	1.38425	0.204171	-0.447583	-1.78412	0.515812	0.663484	-0.11579	-0.583362	4.50572	0.0146471	-1.37552	-8.2892	Q8WYP5	AHCTF1	SPLYLVSR	1142	S
9.53695	NaN	NaN	NaN	9.25911	NaN	NaN	9.10506	NaN	8.94532	NaN	NaN					0	1	-0.277838	0	0	1	-0.43189	0	0	0.947202	-0.591624	0	Q8WYP5	AHCTF1	STPLASPSPSPGR	1218	S
NaN	NaN	9.96079	9.35287	NaN	NaN	NaN	NaN	NaN	NaN	NaN	9.53853					0	1	-0.607926	0	0	1	NaN	0	0	0.947114	-0.422264	0	Q8WYP5	AHCTF1	STPLASPSPSPGR	1214	S
NaN	9.89114	9.67597	NaN	NaN	10.5745	9.36149	NaN	10.3972	NaN	NaN	10.4912					0	1	0.790905	0	0.0590107	0.971661	0.0958138	0.152342	0	0.947026	0.707635	0	Q8WYP5	AHCTF1	STPLASPSPSPGRSPQR	1222	S
6.0512	NaN	NaN	6.79549	7.45741	NaN	NaN	NaN	NaN	NaN	NaN	NaN					0	1	1.07525	0	0	1	NaN	0	0	0.946938	NaN	0	Q8WYP5	AHCTF1	STPLASPSPSPGRSPQR	1214	S
NaN	NaN	6.92008	NaN	8.27435	NaN	NaN	NaN	NaN	NaN	8.41619	NaN					0	1	1.35427	0	0	1	NaN	0	0	0.94685	1.49611	0	Q8WYP5	AHCTF1	SVENQESVEIINDLK	1884	S
10.545	10.4393	10.5655	10.3432	9.51459	10.1951	9.54645	9.94152	9.73853	9.94271	9.63932	9.9223		+	+	PP2_CTRL;SP600125_CTRL	0.901858	0.30939	-0.498959	-1.39334	2.51985	0.030479	-0.774416	-3.51091	2.53102	0.0285861	-0.68181	-3.31909	Q8WYP5	AHCTF1	TTSFFLNSPEK	1283	S
6.20295	NaN	NaN	5.74875	NaN	5.63954	NaN	5.92995	NaN	NaN	NaN	6.61332					0	0.899814	-0.508805	0	0	1	-0.273004	0	0	0.850151	0.41037	0	P23526	AHCY	QAQYLGMSCDGPFKPDHYRY	430	Y
11.5147	10.9233	11.5469	12.673	11.7881	13.8569	13.1356	11.2425	13.7408	12.3048	9.71529	11.8808					1.07315	0.166016	1.44437	1.97146	0.818887	0.15818	1.37803	1.56718	0.0111671	1	-0.0280024	-0.0302037	O43865	AHCYL1	SMPDAMPLPGVGEELK	2	S
8.31493	8.04536	7.60277	NaN	NaN	NaN	NaN	NaN	NaN	NaN	NaN	NaN					0	0.837713	NaN	0	0	1	NaN	0	0	0.787196	NaN	0	O43865	AHCYL1	YSFMATVTK	28	Y
7.58557	6.64131	7.2441	7.69725	7.50867	8.01759	7.7251	7.92947	7.94833	6.7619	NaN	6.862					0.866981	0.303878	0.584176	1.41286	1.17183	0.108586	0.710639	1.84514	0.390829	0.51277	-0.34504	-0.75285	Q5TGY3	AHDC1	ASPVAVGSSGAGADPSFQPVLSAR	896	S
7.15258	7.21096	7.54556	NaN	7.66095	9.13222	6.95229	NaN	9.15763	NaN	NaN	NaN					0.820518	0.270792	1.09355	1.63062	0.361342	0.516968	0.751928	0.802536	0	1	NaN	0	Q5TGY3	AHDC1	ASTVSPGGYMVPK	1064	S
NaN	9.4265	9.45006	NaN	10.0062	10.5676	NaN	NaN	10.7347	NaN	8.61161	8.77343			+	SP600125_CTRL	1.02526	0.213164	0.848586	2.22761	0	0.900714	1.29637	0	1.92784	0.0407827	-0.745762	-4.10295	Q5TGY3	AHDC1	AYSPTCSPTLGFK	1399	S
7.11471	6.88117	7.22087	7.8189	NaN	8.27366	7.92151	8.24555	7.82421	6.4532	6.63508	6.96627	+	+		IMA_CTRL;PP2_CTRL	1.70552	0.0912719	0.974028	3.10881	2.33069	0.030725	0.924836	3.52804	1.00635	0.17873	-0.3874	-1.38053	Q5TGY3	AHDC1	GPAAAAAGYGCPLLSDLTLSPVPR	1549	S
8.34022	8.11965	8.19368	8.97544	8.73886	9.16278	9.13779	9.48291	9.59462	7.98546	NaN	8.23969	+	+		IMA_CTRL;PP2_CTRL	2.22816	0.0762702	0.741179	3.1048	2.83865	0.0220541	1.18725	4.71128	0.331588	0.735071	-0.105276	-0.464993	Q5TGY3	AHDC1	LASPQPSYAADANDSK	596	S
NaN	8.51485	NaN	8.97374	8.34337	10.9085	8.70739	NaN	NaN	NaN	NaN	NaN					0	1	0.893688	0	0	0.900648	0.192545	0	0	1	NaN	0	Q5TGY3	AHDC1	PLLPTRPPASPPDK	46	S
NaN	NaN	7.73915	7.86212	NaN	NaN	NaN	9.22948	8.93425	NaN	7.67718	NaN					0	1	0.122974	0	0	0.901771	1.34271	0	0	1	-0.0619745	0	Q5TGY3	AHDC1	SPTTHPPANTYLPQYGGYGAGQSVFAPTK	967	Y
NaN	4.1953	NaN	6.721	NaN	6.85799	NaN	NaN	8.75427	NaN	5.52083	NaN					0	1	2.59419	0	0	0.900582	4.55897	0	0	1	1.32553	0	Q5TGY3	AHDC1	TEAACLSAPHLASPPATPK	1507	S
4.44927	NaN	NaN	NaN	NaN	NaN	7.24104	NaN	NaN	5.28092	NaN	NaN					0	1	NaN	0	0	0.901837	2.79177	0	0	1	0.831646	0	Q5TGY3	AHDC1	TEAACLSAPHLASPPATPK	1511	T
5.86284	5.1506	5.16714	NaN	4.54799	6.1767	NaN	5.82002	NaN	5.18447	5.39382	5.06403					0.014921	1	-0.0311833	-0.0400602	0	0.804373	0.426493	0	0.285268	0.691825	-0.179417	-0.507244	Q09666	AHNAK	APDVEGQGLDWSLKIPK	1123	S
8.28924	7.75593	NaN	7.02573	NaN	NaN	NaN	NaN	NaN	NaN	6.70981	NaN					0	0.813449	-0.996851	0	0	0.804426	NaN	0	0	0.766006	-1.31277	0	Q09666	AHNAK	ISMPDLDLHLKSPK	2397	S
6.51388	7.02742	6.17253	NaN	6.65494	4.26171	NaN	NaN	NaN	5.58573	NaN	NaN					0.488066	0.470509	-1.11295	-1.06215	0	0.804478	NaN	0	0	0.765949	-0.985549	0	Q09666	AHNAK	LKSEDGVEGDLGETQSR	135	S
NaN	13.9336	NaN	14.1156	14.5433	NaN	NaN	13.4492	13.8479	11.9985	13.6135	13.4476					0	0.813386	0.395789	0	0	0.805374	-0.285112	0	0	0.765891	-0.913791	0	Q09666	AHNAK	SEDGVEGDLGETQSR	148	S
7.36694	7.13178	6.84049	5.28606	5.50659	6.45227	6.63589	5.06518	5.98013	6.1021	6.31577	5.06447	+	+	+	IMA_CTRL;PP2_CTRL;SP600125_CTRL	1.60804	0.0888416	-1.36476	-2.79233	1.19346	0.0792631	-1.21934	-2.10138	1.43903	0.0477921	-1.28563	-2.49463	O95433	AHSA1	TEFTQGMILPTMNGESVDPVGQPALK	172	S
2.51432	2.94861	NaN	NaN	2.64312	NaN	5.40655	NaN	NaN	NaN	NaN	NaN					0	0.933687	-0.0883465	0	0	0.936883	2.67508	0	0	0.883033	NaN	0	O95433	AHSA1	VFTTQELVQAFTHAPATLEADR	241	T
NaN	NaN	3.27215	NaN	NaN	4.63466	NaN	NaN	NaN	3.71131	NaN	NaN					0	0.933603	1.36251	0	0	0.935386	NaN	0	0	0.882956	0.439163	0	O95433	AHSA1	VFTTQELVQAFTHAPATLEADR	236	T
10.6142	10.6398	10.9331	10.735	11.4325	10.7205	12.556	11.4045	11.464	11.6576	11.085	11.028		+		PP2_CTRL	0.383578	0.687995	0.233643	0.655858	1.30308	0.0691826	1.07915	2.21121	1.10015	0.127468	0.527818	1.6211	P02765	AHSG	CDSSPDSAEDVR	138	S
12.1518	12.3728	12.2817	12.0914	12.8737	12.5429	13.6509	13.2266	13.5036	13.0008	12.4764	12.424		+		PP2_CTRL	0.423681	0.662814	0.233909	0.697002	2.98147	0.0237124	1.19158	4.96613	0.871089	0.223496	0.364968	1.23723	P02765	AHSG	CDSSPDSAEDVRK	138	S
NaN	NaN	5.90948	NaN	5.54062	6.67434	NaN	NaN	NaN	4.65262	NaN	NaN					0	0.755824	0.197997	0	0	1	NaN	0	0	0.972198	-1.25687	0	Q96BJ3	AIDA	LPSEPGMTLLTIR	162	S
NaN	NaN	NaN	NaN	NaN	NaN	NaN	NaN	NaN	NaN	NaN	NaN					NaN	1	0	NaN	NaN	1	0	NaN	NaN	1	0	NaN	O95831	AIFM1	AALSASEGEEVPQDK	116	S
NaN	9.81357	NaN	9.89618	10.1189	10.1159	10.4949	10.4714	10.686	10.325	10.418	10.3386					0	0.935528	0.230099	0	0	0.967323	0.737172	0	0	0.886615	0.546966	0	O95831	AIFM1	SLSAIDR	268	S
2.80621	NaN	NaN	2.12537	NaN	NaN	3.90533	NaN	6.62455	NaN	NaN	NaN					0	0.939064	-0.680837	0	0	0.967247	2.45873	0	0	0.886538	NaN	0	O95831	AIFM1	TGGLEIDSDFGGFR	409	T
NaN	3.9536	NaN	3.6753	NaN	NaN	NaN	NaN	NaN	NaN	NaN	NaN					0	0.809628	-0.278303	0	0	0.80935	NaN	0	0	0.754524	NaN	0	Q12904	AIMP1	KQQSIAGSADSKPIDVSR	140	S
8.2901	8.00669	8.43633	8.98023	NaN	8.054	8.22455	NaN	NaN	NaN	8.63046	NaN					0.27866	0.751543	0.272743	0.566258	0	0.997376	-0.0198177	0	0	0.806622	0.386085	0	O00170	AIP	TLHSDDEGTVLDDSR	40	T
5.86075	NaN	NaN	NaN	NaN	NaN	NaN	NaN	NaN	5.30448	NaN	NaN					0	0.859172	NaN	0	0	0.997295	NaN	0	0	0.806559	-0.556275	0	O00170	AIP	VESPGTYQQDPWAMTDEEK	159	S
NaN	NaN	NaN	4.16509	4.63153	NaN	NaN	4.96907	NaN	NaN	NaN	NaN					0	0.859101	NaN	0	0	0.997214	NaN	0	NaN	1	0	NaN	O00170	AIP	VESPGTYQQDPWAMTDEEK	163	Y
5.78298	6.13796	6.15413	6.19888	5.57376	6.61412	3.83562	6.50971	5.54317	3.56388	NaN	NaN					0.115947	0.911145	0.103902	0.244067	0.388263	0.486226	-0.728859	-0.817944	0	0.819165	-2.46114	0	C9J069	AJM1	SWDNILAPGPR	448	S
NaN	NaN	6.75146	5.72438	NaN	NaN	NaN	NaN	NaN	NaN	NaN	NaN					0	0.707844	-1.02708	0	0	1	NaN	0	0	0.909606	NaN	0	Q96IF1	AJUBA	HSYPPALGSPGALAGAGVGAAGPLER	237	S
NaN	9.17218	NaN	8.79617	NaN	NaN	NaN	NaN	NaN	8.82478	NaN	8.8897					0	0.707796	-0.376018	0	0	1	NaN	0	0	0.909525	-0.314941	0	Q96IF1	AJUBA	LEPTAPALSPR	119	S
NaN	NaN	NaN	NaN	NaN	NaN	NaN	6.45908	NaN	NaN	NaN	6.29339					NaN	1	0	NaN	0	1	NaN	0	0	0.693372	NaN	0	P54819	AK2	LQAYHTQTTPLIEYYR	190	Y
7.30033	7.35608	NaN	7.23498	NaN	NaN	8.15424	NaN	NaN	NaN	7.38727	NaN					0	0.823328	-0.093219	0	0	1	0.826036	0	0	0.693325	0.0590723	0	P54819	AK2	LQAYHTQTTPLIEYYR	195	T
3.35204	3.22836	5.35389	4.09026	3.92094	4.96328	4.40501	6.11193	6.16144	3.98499	4.46199	3.12807					0.172498	0.831131	0.346732	0.402815	0.814383	0.154914	1.58136	1.58324	0.052028	0.958978	-0.119744	-0.134289	Q5TCS8	AK9	NFLLSKPVCFVVFGK	28	S
10.8173	10.8147	10.8853	10.8504	10.2549	11.5441	9.75478	9.91846	8.49285	10.1654	8.08735	10.4626		+		PP2_CTRL	0.0401001	0.981498	0.044021	0.0930184	1.48938	0.0482446	-1.45039	-2.63228	0.781858	0.15172	-1.26731	-1.49533	Q92667	AKAP1	AITPPLPESTVPFSNGVLK	533	T
NaN	NaN	6.28037	NaN	NaN	NaN	NaN	NaN	NaN	5.61685	NaN	4.28568					0	1	NaN	0	0	1	NaN	0	0	0.977669	-1.32911	0	Q92667	AKAP1	RSESSGILPNTTDMR	107	S
NaN	NaN	NaN	NaN	NaN	NaN	NaN	6.89769	NaN	NaN	NaN	NaN					NaN	1	0	NaN	0	1	NaN	0	NaN	1	0	NaN	Q92667	AKAP1	SESSGILPNTTDMR	108	S
NaN	NaN	9.11729	7.47712	NaN	8.39647	NaN	NaN	7.78358	7.70968	NaN	NaN					0	1	-1.1805	0	0	1	-1.33371	0	0	0.977575	-1.40761	0	Q92667	AKAP1	SESSGILPNTTDMR	107	S
NaN	NaN	NaN	NaN	8.75569	NaN	NaN	NaN	NaN	NaN	NaN	NaN					0	1	NaN	0	NaN	1	0	NaN	NaN	1	0	NaN	Q92667	AKAP1	SESSGILPNTTDMR	105	S
11.6593	11.5657	11.6752	10.5994	NaN	11.1918	NaN	10.2863	NaN	11.4225	11.4052	11.4006					1.3323	0.152776	-0.737783	-2.26918	0	1	-1.34711	0	2.52238	0.120953	-0.223961	-1.66125	Q92667	AKAP1	SIPLECPLSSPK	151	S
11.7589	11.4313	11.7941	11.2735	11.3289	10.934	10.1042	11.087	11.233	11.5004	12.0011	11.7545					1.33562	0.201987	-0.482631	-1.79376	1.07601	0.114454	-0.853383	-1.80492	0.18693	0.838675	0.0905412	0.31765	Q92667	AKAP1	TVLGPDTAEPATAEAAVAPPDAGLPLPGLPAEGSPPPK	429	S
NaN	NaN	NaN	NaN	NaN	9.66173	10.1758	NaN	NaN	NaN	NaN	NaN					0	1	NaN	0	0	1	NaN	0	NaN	1	0	NaN	Q92667	AKAP1	VVSTPPSVTEPPEK	70	T
7.77713	8.24792	6.88336	8.10982	7.32395	7.35389	7.75075	8.14561	8.15019	8.25037	7.9794	8.1562					0.0284347	0.99004	-0.0402533	-0.0699263	0.377812	0.556653	0.379381	0.727474	0.531871	0.346066	0.492519	0.969565	O43572	AKAP10	KQPSHMEAAHFGDLGR	96	S
7.6363	7.39272	NaN	NaN	NaN	5.78283	NaN	NaN	NaN	NaN	NaN	NaN					0	0.846009	-1.73168	0	0	1	NaN	0	0	0.824501	NaN	0	O43572	AKAP10	QSSLAEPVSPSK	189	S
9.11	8.96667	8.99431	8.61544	8.06853	8.85908	8.51871	8.63983	8.98636	8.80704	8.97923	9.13879					1.0047	0.276211	-0.50931	-1.50759	0.985468	0.254527	-0.30869	-1.25054	0.174968	0.891459	-0.0486342	-0.236809	Q9UKA4	AKAP11	EDSGLFSPIR	448	S
5.15653	3.54254	5.31454	NaN	NaN	NaN	6.40902	NaN	6.25761	4.84635	NaN	NaN					0	0.655017	NaN	0	0.965771	0.109584	1.66211	1.99509	0	0.671887	0.175146	0	Q9UKA4	AKAP11	KPESPYGNLCDAPDSPR	424	Y
NaN	NaN	NaN	5.68374	NaN	NaN	NaN	NaN	NaN	NaN	NaN	NaN					0	0.654976	NaN	0	NaN	1	0	NaN	NaN	1	0	NaN	Q9UKA4	AKAP11	KPESPYGNLCDAPDSPR	422	S
NaN	NaN	NaN	3.52281	NaN	NaN	NaN	NaN	NaN	5.38124	5.45105	NaN					0	0.654935	NaN	0	NaN	1	0	NaN	0	0.671843	NaN	0	Q9UKA4	AKAP11	KPESPYGNLCDAPDSPRPVK	433	S
NaN	9.99902	10.4434	9.51533	9.85121	NaN	NaN	10.094	NaN	NaN	NaN	NaN					0.714082	0.374554	-0.537941	-1.42118	0	1	-0.127236	0	0	0.671799	NaN	0	Q9UKA4	AKAP11	LSPLTGQACR	1580	S
6.00643	5.20055	5.40797	4.24169	5.09634	NaN	NaN	6.67842	5.84159	NaN	5.65756	6.27861					0.834851	0.280924	-0.869309	-1.59275	0.698288	0.249916	0.721685	1.33381	0.45685	0.422717	0.429763	0.87995	Q9UKA4	AKAP11	SFSEDVFQSVK	18	S
NaN	8.8082	NaN	NaN	NaN	8.67659	NaN	NaN	NaN	NaN	9.40769	9.52499					0	0.654895	-0.131611	0	0	1	NaN	0	0	0.671757	0.658138	0	Q9UKA4	AKAP11	SLSEEVESSESGELPEVDVK	1171	S
5.7308	5.35704	6.47381	NaN	NaN	NaN	NaN	NaN	NaN	NaN	NaN	NaN					0	0.654652	NaN	0	0	1	NaN	0	0	0.671713	NaN	0	Q9UKA4	AKAP11	SLTDSCLFEK	1485	T
7.97422	8.1697	7.93774	5.04319	4.59347	7.42273	NaN	7.90034	NaN	7.24364	6.15564	NaN			+	SP600125_CTRL	1.24776	0.114361	-2.34075	-2.38673	0	1	-0.126882	0	1.30399	0.0578944	-1.32758	-2.57285	Q9UKA4	AKAP11	SSAFSPLGGCTPAECFCQTDIGGDR	456	S
12.3898	12.3063	12.4592	12.3882	12.0451	12.6384	12.0223	12.1374	12.2801	12.8226	12.682	12.924			+	SP600125_CTRL	0.0541557	0.979919	-0.0278982	-0.100512	1.28978	0.245359	-0.2385	-1.27752	2.16136	0.0573105	0.42443	2.32015	Q9UKA4	AKAP11	SVSPTFLNPSDENLK	1242	S
NaN	7.60682	NaN	NaN	NaN	7.21642	NaN	6.31614	6.60584	7.29958	NaN	NaN					0	0.654814	-0.390399	0	0	1	-1.14583	0	0	0.67167	-0.307236	0	Q9UKA4	AKAP11	VSMVHGSSLETLPSCPAVTGQK	1022	T
NaN	3.49728	NaN	NaN	NaN	3.6829	NaN	NaN	NaN	NaN	4.57346	4.59343					0	0.654773	0.185629	0	0	1	NaN	0	0	0.671626	1.08617	0	Q9UKA4	AKAP11	YPSCESVTDEYAGHLIQILK	1335	Y
8.53596	8.14125	8.25379	8.40108	8.91939	8.69739	7.99194	8.11046	8.23634	NaN	6.76177	NaN					0.885734	0.362653	0.362291	1.24677	0.651805	0.474802	-0.19742	-0.83309	0	0.697602	-1.54856	0	Q02952	AKAP12	AITPQAQEELQK	1760	T
9.32386	8.94804	NaN	NaN	NaN	NaN	NaN	NaN	NaN	NaN	NaN	NaN					0	0.802071	NaN	0	0	0.814227	NaN	0	0	0.697555	NaN	0	Q02952	AKAP12	EESESTAVGQAHSDISK	1631	S
NaN	NaN	9.58261	NaN	8.66103	NaN	10.0491	9.71264	NaN	NaN	NaN	NaN					0	0.802011	-0.921586	0	0	0.814173	0.298247	0	0	0.697507	NaN	0	Q02952	AKAP12	EESESTAVGQAHSDISK	1628	S
9.64438	10.2736	10.1751	9.86926	11.0975	10.8245	9.65179	10.5909	10.6171	8.86576	9.07514	NaN			+	SP600125_CTRL	0.60295	0.433543	0.56605	1.08751	0.275159	0.698243	0.25556	0.540518	1.55738	0.0441873	-1.06058	-2.91322	Q02952	AKAP12	EGVTPWASFK	612	S
10.6991	11.4011	11.1652	10.7015	12.0779	11.4179	11.2836	12.5186	12.0528	9.79839	10.2241	9.89454			+	SP600125_CTRL	0.27898	0.742008	0.310633	0.567072	0.974729	0.135797	0.863235	1.6763	1.99497	0.0293935	-1.11611	-3.2518	Q02952	AKAP12	EGVTPWASFKK	612	S
8.49006	11.1057	11.3942	9.04012	12.5792	11.8002	11.0706	NaN	8.73284	NaN	NaN	9.77941					0.223257	0.763339	0.80986	0.534089	0.101973	0.895605	-0.428244	-0.271578	0	0.697459	-0.55056	0	Q02952	AKAP12	EQSHAEISPPAESGQAVEECK	248	S
8.35364	8.28656	8.50534	8.74094	9.13943	8.41526	7.89158	7.54752	7.23878	6.75455	7.23046	6.76363		+	+	PP2_CTRL;SP600125_CTRL	0.809177	0.381357	0.383359	1.2011	1.83757	0.0448792	-0.822557	-2.74794	3.00264	0.014349	-1.46564	-5.42932	Q02952	AKAP12	ETCVSGEDPTQGADLSPDEK	483	S
9.89295	9.75765	9.51779	10.503	11.0572	10.0996	8.75364	8.988	9.48141	8.01637	6.6646	7.93504			+	SP600125_CTRL	1.30377	0.151232	0.830481	2.08426	1.26313	0.101119	-0.648445	-1.90215	2.07593	0.0221849	-2.18412	-3.96246	Q02952	AKAP12	EVSSLEGSPPPCLGQEEAVCTK	1395	S
NaN	NaN	NaN	11.1929	11.8231	11.2562	12.0073	10.0398	7.62286	NaN	NaN	9.69481					0	0.801949	NaN	0	0	0.81412	NaN	0	0	0.697412	NaN	0	Q02952	AKAP12	GALNGQGALNSQEEEEVIVTEVGQR	96	S
4.27865	2.61086	1.96448	NaN	NaN	NaN	NaN	NaN	NaN	NaN	NaN	NaN					0	0.801887	NaN	0	0	0.814066	NaN	0	0	0.697365	NaN	0	Q02952	AKAP12	GDDVDDPENQNSALADTDASGGLTK	1712	S
10.459	10.3502	10.5524	11.2485	NaN	11.2943	10.6195	10.563	11.1018	9.28749	9.23951	9.25019	+		+	IMA_CTRL;SP600125_CTRL	2.7426	0.0599547	0.817548	4.60995	0.785456	0.326223	0.307553	1.09584	4.41959	0.0132	-1.19481	-7.45761	Q02952	AKAP12	GESSASSPEEPEEITCLEK	568	S
7.58239	1.43146	NaN	3.857	9.53158	8.28244	8.63252	NaN	8.66143	7.01661	6.30524	2.7962					0.339747	0.599093	2.71675	0.82505	0.507881	0.309344	4.14005	1.30375	0.107494	0.857801	0.86576	0.29403	Q02952	AKAP12	GGGDEESGEHTQVPADSPDSQEEQK	557	S
13.0947	13.0631	NaN	13.7173	NaN	NaN	13.7597	NaN	NaN	NaN	NaN	12.4558					0	0.79841	0.638447	0	0	0.814012	0.680829	0	0	0.697317	-0.62307	0	Q02952	AKAP12	GLAEVQQDGEAEEGATSDGEK	597	T
NaN	NaN	NaN	NaN	NaN	NaN	NaN	13.5302	13.5283	12.3186	12.4871	NaN					NaN	1	0	NaN	0	0.813958	NaN	0	0	0.69727	NaN	0	Q02952	AKAP12	GLAEVQQDGEAEEGATSDGEK	598	S
5.92665	4.99843	5.08547	6.34372	8.24785	6.42286	6.90082	5.79257	6.99655	NaN	4.67184	NaN		+		PP2_CTRL	1.13886	0.149709	1.66796	2.11463	1.1847	0.0806615	1.22646	2.09046	0	0.697222	-0.665009	0	Q02952	AKAP12	GSVEEPKPEEPK	660	S
4.65486	5.4615	5.75016	NaN	4.97246	5.80751	7.01188	NaN	NaN	NaN	6.2829	NaN					0.065703	0.953993	0.101143	0.161764	0	0.813904	1.72304	0	0	0.697175	0.994057	0	Q02952	AKAP12	LTASEQAHPQEPAESAHEPR	364	S
12.9065	13.0499	12.368	13.5053	13.8261	13.2256	11.8437	12.1305	12.7222	11.9359	11.9545	11.7751			+	SP600125_CTRL	1.28977	0.15954	0.744204	2.00861	0.751786	0.252613	-0.542683	-1.25728	1.8345	0.0364711	-0.886259	-2.8115	Q02952	AKAP12	LTASEQAHPQEPAESAHEPRLSAEYEK	371	S
NaN	NaN	4.39188	4.81683	3.6925	NaN	4.39982	4.32181	NaN	NaN	NaN	NaN					0	0.795454	-0.13722	0	0	0.81385	-0.0310714	0	0	0.697128	NaN	0	Q02952	AKAP12	MEDTLEHTDKEVSVETVSILSK	1259	S
10.7757	11.2817	11.2782	11.2272	13.1088	12.0932	11.5228	10.549	11.4669	NaN	9.81627	9.86945			+	SP600125_CTRL	0.840949	0.267687	1.0312	1.54111	0.0659964	0.968199	0.0677306	0.147995	1.99632	0.0276023	-1.269	-3.9916	Q02952	AKAP12	REQSHAEISPPAESGQAVEECK	248	S
NaN	NaN	NaN	NaN	NaN	NaN	NaN	9.82859	9.77037	NaN	NaN	NaN					NaN	1	0	NaN	0	0.813796	NaN	0	NaN	1	0	NaN	Q02952	AKAP12	REQSHAEISPPAESGQAVEECKEEGEEK	248	S
NaN	5.15085	NaN	NaN	7.99225	6.65233	6.34282	5.67438	6.28015	NaN	NaN	NaN					0	0.795395	2.17144	0	0	0.813742	0.948265	0	0	0.69708	NaN	0	Q02952	AKAP12	RGGGDEESGEHTQVPADSPDSQEEQK	557	S
NaN	NaN	NaN	6.29707	NaN	NaN	NaN	NaN	NaN	4.256	NaN	NaN					0	0.795216	NaN	0	NaN	1	0	NaN	0	0.697033	NaN	0	Q02952	AKAP12	RGGGDEESGEHTQVPADSPDSQEEQK	554	S
10.6567	10.3746	10.4917	11.2262	11.6042	11.2492	10.737	10.637	10.9614	9.45257	9.55688	9.28127	+		+	IMA_CTRL;SP600125_CTRL	2.35445	0.0666725	0.852206	3.44777	1.00786	0.277452	0.27079	1.19782	3.14564	0.0165969	-1.07741	-5.01885	Q02952	AKAP12	RPSESDKEDELDK	627	S
12.8654	NaN	12.5366	13.0846	13.521	13.0879	12.3858	12.7527	13.1932	11.1467	11.0328	NaN			+	SP600125_CTRL	1.00677	0.270665	0.530163	1.6381	0.0810322	0.951903	0.0762293	0.179251	1.94085	0.0274957	-1.61119	-5.88085	Q02952	AKAP12	SAESPTSPVTSETGSTFK	286	S
3.56341	NaN	NaN	5.13668	NaN	NaN	NaN	6.95693	NaN	NaN	NaN	NaN					0	0.795334	1.57327	0	0	0.813689	3.39352	0	0	0.696986	NaN	0	Q02952	AKAP12	SAESPTSPVTSETGSTFKK	295	T
NaN	NaN	NaN	7.95873	8.77343	7.89866	NaN	6.50417	NaN	NaN	NaN	NaN					0	0.795274	NaN	0	0	0.813635	NaN	0	NaN	1	0	NaN	Q02952	AKAP12	SATLSSTESTASEMQEEMK	644	S
NaN	NaN	NaN	2.85395	5.02432	NaN	NaN	4.19981	3.81937	1.42838	NaN	NaN					0	0.795512	NaN	0	0	0.813581	NaN	0	0	0.697744	NaN	0	Q02952	AKAP12	SATLSSTESTASEMQEEMKGSVEEPKPEEPK	660	S
NaN	NaN	NaN	NaN	NaN	NaN	NaN	5.07612	NaN	NaN	5.93407	NaN					NaN	1	0	NaN	0	0.816769	NaN	0	0	0.698264	NaN	0	Q02952	AKAP12	SEDSIAGSGVEHSTPDTEPGK	787	S
6.69875	NaN	NaN	7.04542	6.92644	NaN	7.52681	NaN	NaN	NaN	NaN	NaN					0	0.795993	0.287177	0	0	0.816824	0.828056	0	0	0.698217	NaN	0	Q02952	AKAP12	SEDSIAGSGVEHSTPDTEPGK	783	S
NaN	NaN	9.15464	NaN	NaN	9.99212	NaN	NaN	NaN	4.48079	NaN	9.27739					0	0.795932	0.837483	0	0	0.816878	NaN	0	0	0.698169	-2.27554	0	Q02952	AKAP12	SEDSIAGSGVEHSTPDTEPGK	796	T
NaN	NaN	NaN	NaN	9.0562	NaN	9.50762	NaN	NaN	NaN	NaN	NaN					0	0.795871	NaN	0	0	0.819164	NaN	0	NaN	1	0	NaN	Q02952	AKAP12	SPEQPPEGSSTPAEPEPSGGGPSAEAAPDTTADPAIAASDPATK	21	T
11.565	NaN	12.5011	11.2591	13.492	NaN	NaN	NaN	9.37677	NaN	NaN	NaN					0.0948384	0.910659	0.342501	0.261342	0	0.820147	-2.65629	0	0	0.698122	NaN	0	Q02952	AKAP12	SPPSPVER	1331	S
NaN	NaN	NaN	NaN	NaN	NaN	NaN	9.40956	NaN	5.58431	NaN	NaN					NaN	1	0	NaN	0	0.820093	NaN	0	0	0.698074	NaN	0	Q02952	AKAP12	STPVIVSATTK	1484	T
8.08085	8.06264	8.21563	7.00412	8.96877	7.78632	8.17856	7.50525	8.06413	6.86273	NaN	NaN					0.128	0.885532	-0.199972	-0.297095	0.404437	0.614855	-0.203727	-0.649791	0	0.698027	-1.25698	0	Q02952	AKAP12	SVPEDDGHALLAER	1674	S
NaN	NaN	5.9774	7.04257	7.8812	8.07678	8.66874	NaN	9.19396	NaN	NaN	NaN					0	0.795813	1.68945	0	0	0.820038	2.95395	0	0	0.69798	NaN	0	Q02952	AKAP12	TEGTQEADQYADEK	1264	T
5.62149	6.23771	NaN	7.3158	8.43068	6.84916	7.04525	NaN	6.77719	NaN	NaN	NaN					1.04683	0.167942	1.60228	2.14279	1.00039	0.121162	0.98162	2.25143	0	0.697932	NaN	0	Q02952	AKAP12	TEVEETAGSVPAEELVEMDAEPQEAEPAK	441	S
5.33265	5.47005	4.88677	6.91942	6.88288	7.05865	6.27657	NaN	4.13626	NaN	NaN	NaN	+			IMA_CTRL	3.14069	0.0633016	1.72383	6.06946	0.00910336	1	-0.0234079	-0.0251862	0	0.697887	NaN	0	Q02952	AKAP12	TQEVLQAVAEK	1039	T
5.3276	4.22994	5.14941	5.53123	6.1343	5.35246	6.76772	5.82271	5.31267	6.35761	5.50581	NaN					0.86498	0.280522	0.770348	1.49798	0.912118	0.140819	1.06538	1.65099	0.813492	0.14985	1.02939	1.6039	Q02952	AKAP12	VDTEEDGKAEVASEK	347	S
NaN	NaN	NaN	NaN	NaN	NaN	11.3837	NaN	NaN	9.53179	NaN	NaN					NaN	1	0	NaN	0	0.819983	NaN	0	0	0.697839	NaN	0	Q02952	AKAP12	VELPSEEQVSGSQGPSEEK	388	S
11.2662	11.1831	11.1685	12.6647	13.0266	12.5725	NaN	11.5183	11.8172	NaN	10.3266	10.2276	+	+	+	IMA_CTRL;PP2_CTRL;SP600125_CTRL	3.39769	0.0746939	1.54866	6.40212	1.52693	0.0968754	0.46181	2.11734	3.37134	0.0175546	-0.928838	-6.03618	Q02952	AKAP12	VELPSEEQVSGSQGPSEEK	381	S
6.61039	6.72364	6.47831	9.07421	9.18025	8.51822	9.07966	8.85741	8.95434	6.68544	NaN	6.32914	+	+		IMA_CTRL;PP2_CTRL	3.36146	0.101846	2.32011	7.31453	4.79385	0.0585	2.35969	12.0559	0.228727	0.805749	-0.0968241	-0.370593	Q02952	AKAP12	VLSKPPEGVVSEVEMLSSQER	505	S
10.6758	10.5999	NaN	11.2227	NaN	11.2122	10.5417	NaN	11.0474	8.82507	NaN	8.88411	+		+	IMA_CTRL;SP600125_CTRL	2.36194	0.0912623	0.579589	4.18981	0.220088	0.792133	0.156669	0.440471	3.13872	0.0162599	-1.78326	-12.0414	Q02952	AKAP12	VVGQTTPESFEK	1116	T
4.95901	5.54463	4.9307	5.84736	6.31374	4.88168	5.28833	5.88749	5.86148	4.87785	5.92466	NaN					0.502086	0.509694	0.536144	0.945991	0.890209	0.201882	0.534318	1.40697	0.206387	0.744597	0.256472	0.451621	Q02952	AKAP12	WKSDEVDEQVACQEVK	1512	S
NaN	5.33523	NaN	NaN	NaN	NaN	NaN	NaN	NaN	NaN	NaN	NaN					0	0.805144	NaN	0	0	0.810738	NaN	0	0	0.762931	NaN	0	Q12802	AKAP13	AAGALLTEGEACHMSLSSPELGPLTK	1282	S
5.38185	NaN	4.8783	NaN	4.96599	4.65269	6.8784	5.41122	NaN	3.93851	5.53732	NaN					0.406173	0.639853	-0.320734	-0.808855	0.493624	0.363593	1.01473	1.15892	0.163749	0.784909	-0.392163	-0.418033	Q12802	AKAP13	AETFGGFDSHQMNASK	2467	T
9.47111	9.22	9.1903	9.31003	8.8542	NaN	NaN	NaN	8.89502	8.25096	NaN	NaN					0.422504	0.678516	-0.211685	-0.693747	0	0.810684	-0.39878	0	0	0.762875	-1.04284	0	Q12802	AKAP13	ALQLSNSPGASSAFLK	983	S
4.99274	5.44988	NaN	5.32067	5.29516	4.74353	NaN	NaN	NaN	NaN	5.3743	NaN					0.122124	0.908223	-0.101526	-0.255849	0	0.810631	NaN	0	0	0.762818	0.152983	0	Q12802	AKAP13	DEDEGIPSENEEEK	2345	S
NaN	0.122184	NaN	NaN	6.19935	NaN	NaN	5.19149	NaN	5.84043	NaN	5.29337					0	0.805889	6.07716	0	0	0.810577	5.06931	0	0	0.763555	5.44471	0	Q12802	AKAP13	DMAECSTPLPEDCSPTHSPR	2402	S
3.47758	NaN	NaN	2.79387	NaN	NaN	NaN	NaN	3.79517	NaN	NaN	NaN					0	0.806446	-0.683716	0	0	0.810524	0.317586	0	0	0.764294	NaN	0	Q12802	AKAP13	DMAECSTPLPEDCSPTHSPR	2398	S
NaN	NaN	NaN	6.15176	NaN	NaN	NaN	NaN	NaN	NaN	NaN	NaN					0	0.806384	NaN	0	NaN	1	0	NaN	NaN	1	0	NaN	Q12802	AKAP13	ENALSSGTLQEEQRTPPPGQDTQQFHEK	953	T
8.80266	8.44647	NaN	NaN	8.59911	8.53935	NaN	8.87035	NaN	8.39528	NaN	NaN					0.103344	0.941308	-0.055337	-0.197219	0	0.810471	0.245787	0	0	0.764237	-0.229291	0	Q12802	AKAP13	FLSHSTDSLNK	1932	S
NaN	NaN	NaN	NaN	NaN	NaN	9.12558	NaN	NaN	NaN	NaN	8.18005					NaN	1	0	NaN	0	0.810417	NaN	0	0	0.76418	NaN	0	Q12802	AKAP13	FLSHSTDSLNK	1930	T
NaN	7.15365	NaN	NaN	6.48677	NaN	7.05289	NaN	NaN	NaN	NaN	NaN					0	0.806321	-0.666872	0	0	0.810364	-0.100753	0	0	0.764123	NaN	0	Q12802	AKAP13	GTATPELHTATDYR	815	T
7.00617	NaN	6.52265	7.15592	NaN	7.29844	NaN	6.7088	6.23714	6.81735	6.95685	6.28473					0.682444	0.408475	0.462777	1.31455	0.319543	0.643701	-0.291435	-0.665781	0.0846523	0.9284	-0.0780965	-0.185967	Q12802	AKAP13	GTATPELHTATDYR	813	T
6.15783	7.80089	8.54602	7.43419	6.66142	6.38912	7.46354	NaN	9.02306	4.30486	NaN	8.26073					0.364307	0.615787	-0.673337	-0.772366	0.266251	0.643968	0.741717	0.628362	0.27366	0.577263	-1.21878	-0.664949	Q12802	AKAP13	IPSFFPSPEEPPSPSAPSIAK	2709	S
NaN	5.78302	5.7035	5.7084	NaN	NaN	8.52912	7.13843	NaN	NaN	NaN	5.96605		+		PP2_CTRL	0	0.806261	-0.034858	0	1.02053	0.092846	2.09051	2.62468	0	0.764066	0.222788	0	Q12802	AKAP13	SAVLLVDETATTPIFANR	1876	S
NaN	10.3592	10.7352	10.743	11.2419	10.8938	NaN	10.9177	11.7263	11.4618	11.3113	11.0121			+	SP600125_CTRL	0.745175	0.396005	0.412371	1.22482	0.649056	0.271478	0.774823	1.41951	1.31884	0.0784777	0.71454	2.22737	Q12802	AKAP13	SFSLEGLTGGAGVGNK	1602	S
NaN	5.33352	4.67598	NaN	NaN	NaN	NaN	NaN	NaN	NaN	NaN	6.19408					0	0.805952	NaN	0	0	0.81031	NaN	0	0	0.76401	1.18933	0	Q12802	AKAP13	SFSLEGLTGGAGVGNKPSSSLEVSSANAEELR	1602	S
8.24704	8.56674	8.45644	7.78616	7.86402	7.52486	8.19734	8.41706	7.87675	8.37693	8.63407	8.80647	+			IMA_CTRL	2.13338	0.0818944	-0.698393	-2.92259	0.641347	0.421792	-0.25969	-0.918412	0.512235	0.524769	0.182417	0.712309	Q12802	AKAP13	SGSLDSELSVSPK	2728	S
6.87131	6.34457	6.6903	6.75296	6.47332	6.67087	7.38541	8.25793	8.03908	7.67897	8.06981	7.17894		+	+	PP2_CTRL;SP600125_CTRL	0.00563027	1	-0.00301234	-0.0109384	1.84137	0.0376248	1.25875	3.11379	1.54446	0.0473581	1.00718	2.51435	Q12802	AKAP13	SGSLDSELSVSPKR	2728	S
NaN	NaN	NaN	7.09448	NaN	NaN	7.97523	8.54568	NaN	NaN	7.62679	7.30264					0	0.8062	NaN	0	0	0.810257	NaN	0	0	0.763954	NaN	0	Q12802	AKAP13	SLSPFRR	1559	S
7.04301	NaN	6.8312	NaN	NaN	NaN	NaN	NaN	NaN	NaN	NaN	NaN					0	0.806137	NaN	0	0	0.810203	NaN	0	0	0.763896	NaN	0	Q12802	AKAP13	SSPICSTTGDDK	650	S
NaN	NaN	6.24804	5.72777	NaN	5.81715	NaN	NaN	NaN	6.13538	NaN	NaN					0	0.806075	-0.475584	0	0	0.81015	NaN	0	0	0.763839	-0.112668	0	Q12802	AKAP13	SVSIQNITGVGNDENMSNTWK	1906	S
7.26549	6.71122	6.946	5.12282	7.08062	6.08685	7.18625	NaN	NaN	NaN	NaN	7.36078					0.678544	0.349735	-0.877474	-1.27619	0	0.811059	0.212016	0	0	0.763782	0.386545	0	Q12802	AKAP13	VDSLVSLSEEDLESDQR	1642	S
6.71915	7.36881	7.14498	5.64505	6.87714	7.09225	7.56828	7.16254	NaN	6.59166	7.90699	8.0142					0.478579	0.527438	-0.5395	-0.91525	0.40626	0.563823	0.287762	0.740236	0.35878	0.521944	0.426638	0.716484	Q02040	AKAP17A	VVPEDGSPEK	537	S
9.34463	9.08851	9.16439	9.16533	8.49266	9.56387	9.09055	9.07136	9.18301	9.32208	9.39061	9.89479					0.144536	0.885567	-0.125223	-0.29696	0.432008	0.756198	-0.084204	-0.459109	0.793653	0.260957	0.336652	1.13775	Q02040	AKAP17A	VVPEDGSPEKR	537	S
4.25747	4.96633	NaN	5.74079	5.60798	6.04045	NaN	4.36048	5.24023	NaN	NaN	3.61411	+			IMA_CTRL	1.49542	0.100036	1.18451	2.87824	0.113282	0.89562	0.188457	0.283436	0	0.787498	-0.997784	0	O43823	AKAP8	FRSFDDEEIQK	399	S
9.15173	9.26517	8.93946	9.06375	9.91266	8.47586	8.74256	7.28996	5.56306	8.55622	8.85273	9.34202					0.0250198	0.992809	0.0319716	0.0605718	0.973799	0.104988	-1.92026	-1.87539	0.335536	0.631712	-0.201795	-0.579546	O43823	AKAP8	SGDEEFKGEDELCDSGR	339	S
9.23889	9.67074	9.47313	9.20063	10.3314	8.52949	10.078	8.94589	8.22389	8.81551	9.43123	9.2086					0.0692642	0.949181	-0.107085	-0.167219	0.274054	0.666929	-0.378333	-0.578645	0.636419	0.346468	-0.309141	-0.96897	O43823	AKAP8	VDSEGDFSENDDAAGDFR	323	S
9.86741	9.74122	9.91315	10.3627	NaN	10.7892	NaN	10.1815	10.8423	10.9238	10.8382	NaN			+	SP600125_CTRL	1.62719	0.114029	0.735334	2.70083	1.1069	0.12257	0.671293	1.89077	3.1147	0.0178747	1.0404	5.99198	Q9ULX6	AKAP8L	GENPFTDSPEEEK	552	S
6.07622	4.7266	4.70574	NaN	NaN	3.70842	NaN	NaN	NaN	NaN	NaN	NaN					0	0.65159	-1.46111	0	0	1	NaN	0	0	0.647344	NaN	0	Q9ULX6	AKAP8L	LDMVPHLETDMMQGGVYGSGGER	117	S
NaN	3.53828	NaN	NaN	6.17155	NaN	NaN	NaN	NaN	NaN	NaN	NaN					0	0.705494	2.63326	0	0	1	NaN	0	0	1	NaN	0	Q99996	AKAP9	ENSGDYISENEDPELQDYR	1233	Y
5.42299	NaN	NaN	NaN	NaN	NaN	NaN	NaN	NaN	6.35497	6.50415	6.09802					0	0.705683	NaN	0	0	1	NaN	0	0	1	0.896053	0	Q99996	AKAP9	ENSGDYISENEDPELQDYR	1235	S
7.22296	NaN	NaN	7.35816	NaN	7.17809	7.13735	7.10367	7.70576	6.88154	7.10095	NaN					0	0.705635	0.0451632	0	0	1	0.0926342	0	0	1	-0.231718	0	Q99996	AKAP9	GEESESATDSFPK	2938	S
NaN	NaN	NaN	NaN	NaN	5.35139	NaN	NaN	NaN	NaN	NaN	6.44393					0	0.705587	NaN	0	NaN	1	0	NaN	0	1	NaN	0	Q99996	AKAP9	NDSLLQTLSPDSEHVTLK	3697	T
NaN	NaN	NaN	NaN	NaN	NaN	NaN	NaN	NaN	5.68129	NaN	NaN					NaN	1	0	NaN	NaN	1	0	NaN	0	1	NaN	0	Q99996	AKAP9	NDSLLQTLSPDSEHVTLK	3690	S
7.09777	7.5262	7.78132	7.0269	7.85731	7.92357	8.92916	8.99575	9.12855	7.92334	8.39689	8.32256		+	+	PP2_CTRL;SP600125_CTRL	0.141757	0.885309	0.134162	0.297672	2.76181	0.024346	1.54939	5.03279	1.40293	0.0697018	0.745834	2.14462	Q99996	AKAP9	SDLDYIRSPLPFQNR	3842	S
6.06312	5.99956	5.54044	5.85418	4.73253	5.02336	NaN	NaN	5.10346	7.09748	7.07611	6.85704			+	SP600125_CTRL	0.8224	0.306832	-0.664353	-1.40088	0	0.786418	-0.76425	0	2.48574	0.0217235	1.1425	4.0557	Q53H80	AKIRIN2	CAPLSAPTSAAASPLSAAAATAASFSAAAASPQK	57	S
3.44707	5.58091	3.43734	NaN	2.38999	NaN	NaN	3.93705	2.57179	6.75428	6.67606	2.12034					0	1	-1.76512	0	0.34227	0.533006	-0.900685	-0.78209	0.239888	0.636142	1.02845	0.574699	Q53H80	AKIRIN2	RTLDFDPLLSPASPK	21	S
9.17757	9.29284	9.35745	9.3413	9.07397	9.81444	8.48346	8.41651	8.70884	10.6278	9.98715	9.8795		+	+	PP2_CTRL;SP600125_CTRL	0.236495	0.824086	0.133946	0.414964	2.70258	0.029829	-0.739685	-3.64574	1.68601	0.0422504	0.888857	2.61881	Q53H80	AKIRIN2	TLDFDPLLSPASPK	21	S
5.63447	NaN	6.03947	6.29516	4.0082	3.21336	NaN	NaN	NaN	6.00648	6.62836	4.10079					0.457349	0.489426	-1.3314	-1.02253	0	0.790107	NaN	0	0.0906883	0.896019	-0.258427	-0.236401	Q53H80	AKIRIN2	TLDFDPLLSPASPKR	21	S
NaN	NaN	NaN	NaN	6.13472	6.72112	NaN	7.26636	6.94135	7.96808	6.98284	7.98424					0	1	NaN	0	0	0.857019	NaN	0	0	1	NaN	0	Q7Z591	AKNA	APNFSLER	1010	S
8.44924	NaN	NaN	NaN	NaN	NaN	NaN	NaN	NaN	NaN	NaN	NaN					0	1	NaN	0	0	0.856959	NaN	0	0	1	NaN	0	Q7Z591	AKNA	FIGSISPLNPQPR	316	S
3.06314	6.27955	4.99255	NaN	4.84475	NaN	NaN	7.69218	7.79522	8.73179	8.67826	8.75039		+	+	PP2_CTRL;SP600125_CTRL	0	1	0.0663375	0	1.04014	0.0829799	2.96529	2.26836	1.86906	0.0227924	3.94174	3.8088	Q7Z591	AKNA	GQYTGHEYHVLSPK	1228	S
NaN	NaN	9.9892	NaN	NaN	NaN	NaN	10.5373	NaN	NaN	NaN	11.0907					0	1	NaN	0	0	0.856899	0.548054	0	0	1	1.10146	0	Q7Z591	AKNA	LFPNATSPELLEDFR	52	S
2.50206	NaN	NaN	NaN	NaN	2.93064	NaN	5.46946	4.76633	5.71562	NaN	NaN					0	1	0.428581	0	0	0.85684	2.61584	0	0	1	3.21356	0	Q7Z591	AKNA	SAEWWPGPAEDPQASAASGWPSAR	507	S
NaN	7.60188	NaN	NaN	NaN	NaN	8.49365	8.54121	8.15061	8.51312	7.48409	9.10094					0	1	NaN	0	0	0.85678	0.793278	0	0	1	0.764173	0	Q7Z591	AKNA	SLPEAMR	770	S
8.62379	NaN	8.57343	NaN	NaN	NaN	NaN	NaN	NaN	10.364	10.1203	NaN			+	SP600125_CTRL	0	1	NaN	0	0	0.851028	NaN	0	2.24526	0.0223144	1.64354	7.32239	Q7Z591	AKNA	TISPPPAPAPAAAPLPCGPTETIPSFLLTR	1043	S
3.51958	4.09932	NaN	NaN	NaN	NaN	NaN	NaN	NaN	NaN	NaN	3.4242					0	0.889522	NaN	0	0	0.959473	NaN	0	0	0.891087	-0.385253	0	P15121	AKR1B1	GIVVTAYSPLGSPDRPWAK	210	Y
NaN	NaN	NaN	NaN	NaN	NaN	5.36426	NaN	NaN	4.6266	5.34392	NaN					NaN	1	0	NaN	0	0.959398	NaN	0	0	0.891009	NaN	0	P15121	AKR1B1	GIVVTAYSPLGSPDRPWAK	215	S
3.52201	3.36482	3.02665	3.60726	NaN	5.06405	3.39237	NaN	4.2093	2.42894	2.88674	4.40051					0.767787	0.297621	1.03116	1.52818	0.585245	0.353724	0.496339	1.0833	0.0363144	0.984151	-0.0657633	-0.0921832	P15121	AKR1B1	GIVVTAYSPLGSPDRPWAKPEDPSLLEDPR	210	Y
1.90456	0.753273	NaN	NaN	NaN	2.5142	NaN	NaN	NaN	NaN	NaN	NaN					0	0.889374	1.18528	0	0	0.959323	NaN	0	0	0.890933	NaN	0	P15121	AKR1B1	MPILGLGTWK	20	T
NaN	NaN	NaN	NaN	NaN	5.18928	NaN	NaN	NaN	NaN	NaN	NaN					0	0.842082	NaN	0	NaN	1	0	NaN	NaN	1	0	NaN	O43488	AKR7A2	ALQAAYGASAPSVTSAALR	284	Y
7.55979	7.58287	NaN	NaN	7.20325	NaN	NaN	7.18655	NaN	NaN	6.90421	7.25206					0	0.842353	-0.368086	0	0	1	-0.384783	0	0.976723	0.155674	-0.493199	-1.79798	O43488	AKR7A2	FFGNSWAETYR	255	S
6.61791	5.83791	NaN	6.68203	5.49916	7.73539	NaN	NaN	NaN	NaN	NaN	NaN					0.171743	0.827808	0.410947	0.418022	0	1	NaN	0	0	0.827226	NaN	0	O43488	AKR7A2	VASVLGTMEMGR	40	S
11.106	11.2289	NaN	NaN	8.56014	NaN	9.68236	10.9642	11.1249	NaN	8.45783	NaN					0	0.777509	-2.60736	0	0.396925	0.493664	-0.576996	-0.834982	0	0.863618	-2.70967	0	P31749	AKT1	SGSPSDNSGAEEMEVSLAK	124	S
NaN	NaN	NaN	NaN	NaN	7.00362	NaN	NaN	NaN	NaN	NaN	7.74066					0	0.777913	NaN	0	NaN	1	0	NaN	0	0.863544	NaN	0	P31749	AKT1	SGSPSDNSGAEEMEVSLAK	129	S
NaN	9.66518	NaN	NaN	10.1109	NaN	NaN	10.8701	NaN	NaN	5.46131	12.2721					0	1	0.445701	0	0	1	1.20488	0	0	0.971555	-0.798477	0	Q96B36	AKT1S1	AATAARPPAPPPAPQPPSPTPSPPRPTLAR	88	S
7.83377	8.2439	NaN	NaN	NaN	7.15255	7.1348	8.8321	NaN	NaN	7.34859	NaN					0	1	-0.886282	0	0.0199107	1	-0.0553846	-0.0569171	0	0.971463	-0.690244	0	Q96B36	AKT1S1	SLPVSVPVWGFK	183	S
6.54685	5.95501	6.02342	NaN	5.92626	6.19908	NaN	6.26448	NaN	5.83221	5.56315	5.69765					0.156979	0.882597	-0.112421	-0.310673	0	1	0.0893888	0	1.10911	0.134441	-0.477419	-1.57867	Q96B36	AKT1S1	SSDEENGPPSSPDLDR	212	S
NaN	4.36397	3.65327	6.05517	3.85333	5.78502	5.83341	5.52085	4.56569	4.07052	5.1464	5.28591					0.550435	0.413364	1.22255	1.183	0.987623	0.112803	1.29803	1.96969	0.623134	0.242128	0.825657	1.24711	P31751	AKT2	FFLSINWQDVVQK	411	S
8.72399	8.77043	8.51574	7.9521	9.82548	7.35686	NaN	NaN	NaN	8.63031	9.99839	8.71861					0.144961	0.863553	-0.291905	-0.344269	0	1	NaN	0	0.423676	0.449879	0.445716	0.811974	P31751	AKT2	YFDDEFTAQSITITPPDR	451	T
4.64683	NaN	4.52549	4.50145	NaN	4.47864	4.02716	NaN	5.61742	4.40688	NaN	NaN					0.585345	0.754252	-0.0961123	-0.59425	0.0995971	0.909986	0.236127	0.263111	0	0.656755	-0.179277	0	Q9Y243	AKT3	YFDEEFTAQTITITPPEK	447	T
NaN	4.50219	NaN	NaN	5.73913	5.29695	6.0128	NaN	6.65981	5.97325	5.86211	6.10914					0	0.758163	1.01585	0	0	1	1.83411	0	0	0.711694	1.47931	0	P49189	ALDH9A1	VLCGGDIYVPEDPK	360	Y
6.68833	6.45077	6.5658	6.36317	6.7154	6.23137	NaN	NaN	6.53716	6.25555	6.73916	6.67812					0.340411	0.777356	-0.131651	-0.506483	0	0.966335	-0.0311408	0	0.0213741	1	-0.0106904	-0.0400673	P04075	ALDOA	ALSDHHIYLEGTLLK	223	Y
9.68662	9.87149	10.1304	9.53504	9.93025	9.47221	10.4019	10.1286	10.2491	10.2898	9.97769	10.3115					0.578992	0.562252	-0.250334	-0.855394	1.13237	0.187591	0.363708	1.44874	0.818682	0.274176	0.296836	1.10799	P04075	ALDOA	GILAADESTGSIAK	39	S
6.97334	6.98192	6.85078	NaN	6.21391	NaN	NaN	NaN	NaN	6.14721	NaN	6.04599			+	SP600125_CTRL	0	0.925419	-0.721433	0	0	0.966259	NaN	0	2.97002	0.021441	-0.838746	-5.03958	P04075	ALDOA	GILAADESTGSIAKR	39	S
4.7481	NaN	NaN	NaN	NaN	NaN	NaN	NaN	NaN	NaN	NaN	NaN					0	0.925254	NaN	0	0	0.966183	NaN	0	0	0.871097	NaN	0	P04075	ALDOA	IGEHTPSALAIMENANVLAR	158	T
8.85852	9.01399	9.26698	7.789	8.42165	8.01707	8.52167	8.67043	NaN	8.09433	NaN	8.57774	+		+	IMA_CTRL;SP600125_CTRL	1.93631	0.0772231	-0.970592	-3.03337	1.15302	0.152	-0.450445	-1.71039	1.2392	0.0880368	-0.710466	-2.10952	P04075	ALDOA	LQSIGTENTEENR	46	S
8.41376	7.08334	7.50769	NaN	6.24776	NaN	NaN	NaN	NaN	NaN	NaN	NaN					0	0.925171	-1.4205	0	0	0.966107	NaN	0	0	0.871022	NaN	0	P04075	ALDOA	LQSIGTENTEENRR	46	S
10.4291	10.2799	10.1115	9.39314	9.9572	10.0132	NaN	NaN	NaN	9.96346	9.74934	9.96831					1.0455	0.270565	-0.485678	-1.52621	0	0.966031	NaN	0	1.50497	0.10888	-0.379814	-1.75249	P04075	ALDOA	PYQYPALTPEQK	3	Y
NaN	6.6192	7.33221	NaN	NaN	NaN	NaN	NaN	NaN	NaN	6.8253	6.17335					0	0.925089	NaN	0	0	0.965956	NaN	0	0.368541	0.502917	-0.476383	-0.817025	P04075	ALDOA	RLQSIGTENTEENR	46	S
NaN	NaN	NaN	NaN	NaN	NaN	NaN	NaN	7.79925	NaN	8.54989	NaN					NaN	1	0	NaN	0	0.96588	NaN	0	0	0.870948	NaN	0	P04075	ALDOA	TVPPAVTGITFLSGGQSEEEASINLNAINK	276	S
8.33173	NaN	NaN	6.83722	NaN	NaN	NaN	7.62267	NaN	NaN	NaN	NaN					0	0.925008	-1.49451	0	0	0.965804	-0.709061	0	0	0.870874	NaN	0	P04075	ALDOA	TVPPAVTGITFLSGGQSEEEASINLNAINK	272	S
NaN	NaN	6.02675	NaN	NaN	NaN	6.10756	6.10332	8.87038	NaN	NaN	NaN					0	0.892403	NaN	0	0	0.956711	1.00034	0	0	0.899847	NaN	0	P09972	ALDOC	GVVPLAGTDGETTTQGLDGLSER	119	T
9.78953	9.6757	4.48313	8.3903	NaN	NaN	NaN	NaN	NaN	9.45016	9.0797	8.91345					0	1	0.407514	0	0	1	NaN	0	0.264702	0.592674	1.16498	0.627242	Q92685	ALG3	SGSAAQAEGLCK	13	S
7.60588	7.40116	NaN	NaN	6.00875	7.18874	NaN	7.48541	7.48014	7.0259	7.18814	7.13131					0.56879	0.417344	-0.904774	-1.29474	0.0664264	1	-0.0207472	-0.10251	1.54332	0.101543	-0.388402	-1.96255	Q9Y673	ALG5	ETLPSIWDSPTK	64	T
9.88053	NaN	9.8842	9.25246	9.59752	9.25812	9.21831	8.47161	NaN	8.96982	8.82488	9.61977					1.39825	0.176048	-0.512998	-2.07447	0.963404	0.127713	-1.0374	-2.1916	1.00203	0.120608	-0.744208	-1.79094	Q6P6C2	ALKBH5	GSFSSENYWR	361	S
NaN	NaN	4.53052	NaN	NaN	5.28567	5.44017	NaN	NaN	NaN	NaN	NaN					0	1	0.755146	0	0	0.924485	0.909645	0	0	1	NaN	0	Q6P6C2	ALKBH5	KYQEDSDPERSDYEEQQLQK	64	S
NaN	NaN	NaN	3.7862	4.199	NaN	NaN	NaN	NaN	NaN	NaN	NaN					0	1	NaN	0	NaN	1	0	NaN	NaN	1	0	NaN	Q6P6C2	ALKBH5	KYQEDSDPERSDYEEQQLQK	71	Y
NaN	6.29737	NaN	6.23943	6.62407	NaN	NaN	5.58396	NaN	6.87614	NaN	7.23021					0	1	0.134379	0	0	0.924415	-0.713405	0	0	1	0.755807	0	Q6P6C2	ALKBH5	RGSFSSENYWR	361	S
10.8461	NaN	8.75621	NaN	NaN	11.8266	11.879	9.11162	12.1071	11.1708	10.943	NaN					0	1	2.02544	0	0.334617	0.529758	1.23142	0.785972	0.450164	0.349037	1.25575	1.09089	Q6P6C2	ALKBH5	SYESSEDCSEAAGSPAR	371	S
NaN	NaN	NaN	7.95281	NaN	NaN	NaN	NaN	NaN	NaN	NaN	8.43648					0	1	NaN	0	NaN	1	0	NaN	0	1	NaN	0	Q6P6C2	ALKBH5	SYESSEDCSEAAGSPAR	384	S
3.66979	4.44976	5.50741	3.5648	3.50053	5.34413	4.93535	6.32109	5.40593	4.88114	5.39897	3.78346					0.19329	0.808626	-0.405833	-0.448291	0.687013	0.230805	1.01181	1.31383	0.0713389	0.930155	0.145538	0.178704	Q6P6C2	ALKBH5	SYESSEDCSEAAGSPARK	384	S
7.98525	7.91545	NaN	8.14357	NaN	NaN	NaN	7.92429	NaN	7.88416	8.18692	NaN					0	1	0.193216	0	0	0.924346	-0.026062	0	0.194857	0.842095	0.0851893	0.333616	Q6P6C2	ALKBH5	YQEDSDPERSDYEEQQLQK	64	S
NaN	NaN	7.76228	NaN	7.35664	7.53299	7.64659	NaN	8.15144	NaN	NaN	NaN					0	1	-0.317472	0	0	0.924276	0.136729	0	0	1	NaN	0	Q6P6C2	ALKBH5	YQEDSDPERSDYEEQQLQK	71	Y
9.32027	9.50942	10.1759	7.98777	8.46691	9.07348	8.00507	8.88132	9.09583	7.26736	6.40559	7.57237		+	+	PP2_CTRL;SP600125_CTRL	1.33125	0.126183	-1.15914	-2.28422	1.12131	0.0982068	-1.00779	-1.92817	2.39594	0.01808	-2.58675	-4.83328	Q8TCU4	ALMS1	ILPPLSPPQHR	92	S
NaN	5.86273	NaN	5.95026	NaN	5.90394	NaN	5.67668	NaN	NaN	NaN	NaN					0	1	0.0643699	0	0	1	-0.18605	0	0	1	NaN	0	Q8TCU4	ALMS1	KNSHEGVSWFVPVENVESR	3960	S
9.64231	8.85956	9.49225	NaN	NaN	NaN	NaN	NaN	10.0984	NaN	NaN	NaN					0	1	NaN	0	0	1	0.766994	0	0	1	NaN	0	Q8TCU4	ALMS1	MSPDTVPK	464	S
NaN	5.58559	NaN	NaN	NaN	NaN	NaN	NaN	NaN	NaN	NaN	NaN					0	1	NaN	0	0	1	NaN	0	0	1	NaN	0	Q8TCU4	ALMS1	TGIPIGLSSSYSHSHK	1985	S
9.72954	9.8144	9.93618	10.5805	9.42736	10.8286	9.69002	9.76121	10.043	9.42914	9.24054	9.71699					0.445887	0.570609	0.452103	0.843709	0.0126072	1	0.0047067	0.0210743	1.13552	0.160037	-0.364483	-1.45239	Q96Q42	ALS2	LSLPGLLSQVSPR	492	S
3.29634	NaN	NaN	NaN	NaN	NaN	NaN	7.20246	6.96073	NaN	5.54938	NaN					0	0.717274	NaN	0	0	1	3.78525	0	0	0.936627	2.25304	0	Q96Q42	ALS2	RLSLPGLLSQVSPR	492	S
NaN	NaN	NaN	NaN	NaN	NaN	NaN	NaN	8.22479	3.04756	NaN	NaN					NaN	1	0	NaN	0	1	NaN	0	0	0.936541	NaN	0	Q96Q42	ALS2	SDSRSESPEPGYVVTSSGLLLPVLLPR	1469	Y
7.89364	NaN	7.52667	8.22139	4.49196	NaN	NaN	8.7901	NaN	8.12175	NaN	8.8426					0.263504	0.704539	-1.35348	-0.68575	0	1	1.07995	0	0.706658	0.203555	0.772021	1.53045	Q96Q42	ALS2	SESPEPGYVVTSSGLLLPVLLPR	1464	S
5.37676	6.07284	5.51391	NaN	6.80537	5.7565	NaN	6.55675	NaN	6.95854	7.08108	6.5043			+	SP600125_CTRL	0.551	0.459599	0.626429	1.08409	0	1	0.90224	0	1.9071	0.0310894	1.19347	3.17531	Q96Q42	ALS2	SSSLVDIREEETEGGSR	466	S
6.76237	5.71794	6.03292	8.07819	7.81063	7.69124	7.74393	6.52878	7.38536	5.41759	5.59317	6.54793	+			IMA_CTRL	2.1624	0.0602353	1.68894	3.92968	1.03651	0.111847	1.04828	1.82313	0.272553	0.647833	-0.318181	-0.560192	Q86V81	ALYREF	MDMSLDDIIK	8	S
7.48914	7.33929	7.78391	8.28517	8.58355	8.1695	8.62889	8.09164	8.98297	7.82706	7.16782	6.97033	+	+		IMA_CTRL;PP2_CTRL	1.96613	0.0815635	0.808626	2.89168	1.62387	0.0475643	1.03039	2.64092	0.302416	0.654203	-0.21571	-0.552993	Q86V81	ALYREF	QQLSAEELDAQLDAYNAR	239	S
2.98887	NaN	NaN	NaN	NaN	NaN	NaN	NaN	NaN	NaN	NaN	NaN					0	0.741801	NaN	0	0	1	NaN	0	0	1	NaN	0	Q9C0C7	AMBRA1	SSQTGTEPGAAHTSSPQPSTSR	1205	S
8.58825	8.75461	8.49303	8.72385	8.59384	9.00438	8.04041	9.19006	9.20451	9.55812	9.14997	8.55435					0.493335	0.682199	0.162062	0.666266	0.195032	0.795741	0.1997	0.40495	0.722031	0.242595	0.475514	1.18494	Q5JTC6	AMER1	FYQGLPWGVSSLPR	868	S
9.19798	NaN	8.42042	8.47609	8.98496	8.48952	NaN	NaN	NaN	9.26257	9.51629	7.29185					0.161268	0.866732	-0.159008	-0.344534	0	0.790768	NaN	0	0.0416638	0.973801	-0.118968	-0.113009	Q5JTC6	AMER1	PAPEASSLEEPHSPETGEK	286	S
NaN	6.5399	NaN	NaN	6.53167	NaN	NaN	NaN	NaN	NaN	NaN	7.22426					0	1	-0.00823641	0	0	0.790666	NaN	0	0	1	0.684361	0	Q5JTC6	AMER1	VSPTPEPSPPATEK	250	T
NaN	NaN	NaN	NaN	NaN	NaN	NaN	NaN	NaN	NaN	5.68254	1.81183					NaN	1	0	NaN	NaN	1	0	NaN	0	1	NaN	0	Q5JTC6	AMER1	VVAGEVNPPNGPVGDPLSLLFGDVTSLK	318	S
9.86862	9.66078	9.49039	9.05771	5.77848	9.09136	8.27607	7.34516	8.03373	7.61615	7.91574	7.92477		+	+	PP2_CTRL;SP600125_CTRL	0.701066	0.304251	-1.69741	-1.40963	2.40309	0.0257661	-1.78828	-4.47617	3.61876	0.0149189	-1.85437	-7.44309	Q9UKV5	AMFR	VPLDLSPR	542	S
8.35014	NaN	NaN	8.18823	NaN	8.34208	NaN	7.55421	7.26551	7.90184	8.29305	NaN					0	1	-0.0849872	0	0	0.889378	-0.940283	0	0	1	-0.252697	0	Q6DCA0	AMMECR1L	ENVSDLTLGPGNSPITR	74	S
NaN	9.30681	9.77996	NaN	NaN	NaN	9.44369	NaN	NaN	NaN	NaN	8.40978					0	1	NaN	0	0	0.887965	-0.0996985	0	0	1	-1.13361	0	Q6DCA0	AMMECR1L	ENVSDLTLGPGNSPITR	77	T
6.30407	6.13809	NaN	2.49685	NaN	NaN	NaN	NaN	NaN	NaN	NaN	NaN					0	1	-3.72423	0	0	0.887901	NaN	0	0	1	NaN	0	Q6DCA0	AMMECR1L	MNPASGALSPLPRPNGTANTTK	87	S
NaN	9.1657	NaN	7.4576	8.38629	NaN	NaN	10.6328	NaN	NaN	NaN	NaN					0	1	-1.24375	0	0	0.785966	1.46708	0	0	1	NaN	0	Q4VCS5	AMOT	AEYVPSTPSPVPPSTPLLSAHSK	842	S
5.76229	5.69094	5.04325	6.0606	NaN	NaN	6.21408	NaN	6.61575	5.28868	NaN	NaN		+		PP2_CTRL	0	1	0.56177	0	1.15658	0.0961407	0.916086	2.12525	0	1	-0.210143	0	Q4VCS5	AMOT	AQGPLPNQHSLK	229	S
7.70499	5.03733	7.62431	7.18647	NaN	NaN	NaN	NaN	NaN	NaN	5.93138	NaN					0	1	0.397594	0	0	0.786871	NaN	0	0	1	-0.857495	0	Q4VCS5	AMOT	DTTVISHSPNTSYDTALEAR	714	S
NaN	NaN	NaN	NaN	7.28511	NaN	7.79949	NaN	7.44762	NaN	NaN	NaN					0	1	NaN	0	0	0.786921	NaN	0	NaN	1	0	NaN	Q4VCS5	AMOT	DTTVISHSPNTSYDTALEAR	717	T
9.13163	9.58324	9.68266	8.81886	9.60288	8.11492	10.5587	10.4744	10.26	9.55106	10.0655	9.4284		+		PP2_CTRL	0.601173	0.426224	-0.620289	-1.10375	2.13829	0.0324719	0.965204	3.31183	0.346017	0.612984	0.215815	0.601944	Q4VCS5	AMOT	GSLGILLGGDYR	823	S
9.22236	9.25236	NaN	9.08589	9.02868	9.09097	9.585	10.2399	10.044	9.25685	8.94852	NaN					2.0345	0.361374	-0.16885	-1.31809	1.19225	0.103912	0.718933	2.0494	0.322155	0.70675	-0.134675	-0.528356	Q4VCS5	AMOT	NSQPHSPTSSLTSGGSLPLLQSPPSTR	325	S
NaN	NaN	8.97457	NaN	NaN	NaN	NaN	NaN	NaN	NaN	NaN	NaN					0	1	NaN	0	0	0.786972	NaN	0	0	1	NaN	0	Q4VCS5	AMOT	NSQPHSPTSSLTSGGSLPLLQSPPSTR	313	S
NaN	6.17988	5.28442	NaN	NaN	NaN	NaN	NaN	NaN	NaN	NaN	NaN					0	1	NaN	0	0	0.787022	NaN	0	0	1	NaN	0	Q4VCS5	AMOT	SLMSISNAGSGLLSHSSTLTGSPIMEEK	800	S
NaN	NaN	6.99239	NaN	NaN	NaN	7.64565	7.98676	7.75711	NaN	NaN	NaN					0	0.964976	NaN	0	0	0.86449	0.804113	0	0	1	NaN	0	Q8IY63	AMOTL1	DTTIINHSR	720	S
9.27717	9.28464	9.32589	9.5862	9.56301	9.88986	10.7212	11.2695	11.0938	9.66642	9.82311	9.70066		+	+	PP2_CTRL;SP600125_CTRL	1.64583	0.185498	0.383793	1.85962	3.35932	0.0265965	1.73226	6.6024	3.01677	0.0351576	0.434163	2.89601	Q8IY63	AMOTL1	GSIGLLLGK	828	S
4.90834	6.18715	6.05124	NaN	4.24876	5.44289	5.76864	5.53952	5.6498	3.08384	4.21359	NaN			+	SP600125_CTRL	0.53025	0.448108	-0.86975	-1.10498	0.0527105	0.986154	-0.0629209	-0.123161	1.26532	0.053334	-2.06686	-2.67788	Q8IY63	AMOTL1	IMQLSLER	269	S
6.14523	6.22844	NaN	NaN	6.34097	NaN	NaN	NaN	8.33739	NaN	7.11465	7.39663			+	SP600125_CTRL	0	0.964887	0.154132	0	0	0.86443	2.15056	0	1.7353	0.0372332	1.06881	4.3272	Q8IY63	AMOTL1	QTSLTSSQLAEEK	809	S
4.97911	5.84292	6.41992	NaN	4.99007	5.03515	8.55661	7.92002	7.16611	6.29944	6.9423	6.29776		+		PP2_CTRL	0.572865	0.429563	-0.734709	-1.14663	1.67225	0.0377143	2.1336	3.13611	0.747461	0.188541	0.765851	1.34255	Q8IY63	AMOTL1	SVPSIAAATGTHSR	793	S
NaN	1.61795	1.07611	2.48179	2.0929	2.93962	3.26858	6.82397	4.4695	2.55695	3.25719	2.57278		+	+	PP2_CTRL;SP600125_CTRL	1.2692	0.136003	1.15774	2.43772	1.08464	0.0725576	3.50699	2.39696	1.55961	0.0391798	1.44862	3.14941	Q01433	AMPD2	QISQDVKLEPDILLR	114	S
12.3292	12.1308	12.2106	12.1713	12.2893	12.2223	13.0363	13.1091	12.6718	12.7703	12.7093	12.3456		+		PP2_CTRL	0.0202384	1	0.00407155	0.0243783	2.08384	0.0416561	0.715497	2.89622	1.2499	0.135381	0.384869	1.57375	Q01433	AMPD2	SLPGPAPCLK	46	S
9.0361	8.90162	9.39533	8.84594	9.38512	9.3168	NaN	9.31023	9.29744	8.47875	NaN	9.41971					0.115878	0.924433	0.0716073	0.220605	0.413896	0.618068	0.192818	0.664198	0.147348	0.839005	-0.161784	-0.324247	Q01433	AMPD2	TDSDSDLQLYK	136	S
6.55482	7.16178	6.02903	7.1032	7.08544	6.90118	6.84999	7.73542	7.64806	NaN	5.39117	NaN					0.601424	0.462791	0.448062	1.03338	0.89547	0.159886	0.829281	1.55931	0	1	-1.19071	0	Q9H1A4	ANAPC1	AHSPALGVHSFSGVQR	355	S
NaN	5.68942	3.96383	NaN	NaN	NaN	NaN	5.62322	6.52928	NaN	NaN	NaN					0	0.743108	NaN	0	0.483754	0.362555	1.24962	1.16298	0	1	NaN	0	Q9H1A4	ANAPC1	ARPSETGSDDDWEYLLNSDYHQNVESHLLNR	709	Y
10.1477	9.86143	10.436	9.6978	NaN	9.4302	9.85456	NaN	NaN	10.0766	9.93935	9.82074					1.04694	0.242676	-0.584374	-1.73809	0	1	-0.293809	0	0.485929	0.519919	-0.202803	-0.720191	Q9H1A4	ANAPC1	FNISSHNQSPK	377	S
NaN	NaN	NaN	NaN	7.67567	NaN	NaN	NaN	NaN	NaN	NaN	NaN					0	0.743318	NaN	0	NaN	1	0	NaN	NaN	1	0	NaN	Q9H1A4	ANAPC1	FNISSHNQSPKR	377	S
NaN	NaN	NaN	NaN	NaN	5.29617	NaN	NaN	NaN	6.73175	7.53274	6.48258					0	0.743265	NaN	0	NaN	1	0	NaN	0	1	NaN	0	Q9H1A4	ANAPC1	LHDSLYNEDCTFQQLGTYIHSIR	569	S
5.20012	2.43226	0.357117	5.83446	NaN	NaN	2.43717	5.64444	NaN	8.56772	NaN	5.39073					0	0.743212	3.1713	0	0.243656	0.658252	1.37764	0.606913	0.853755	0.107106	4.31606	1.90663	Q9H1A4	ANAPC1	LLGSLDEVVLLSPVPELR	547	S
NaN	NaN	NaN	NaN	5.89186	2.95023	NaN	NaN	NaN	NaN	5.47643	NaN					0	0.74316	NaN	0	NaN	1	0	NaN	0	1	NaN	0	Q9H1A4	ANAPC1	LLGSLDEVVLLSPVPELR	555	S
NaN	NaN	2.00314	NaN	NaN	NaN	NaN	NaN	NaN	4.50554	5.79611	4.88988					0	0.751578	NaN	0	0	1	NaN	0	0	1	3.0607	0	Q9H1A4	ANAPC1	LLGSLDEVVLLSPVPELRDSSK	563	S
10.8082	10.9346	11.037	10.8216	10.5233	10.9206	10.6885	11.2625	11.0753	11.2435	11.0634	11.1447					0.556685	0.644691	-0.171442	-0.724857	0.171214	0.877981	0.0821635	0.291903	1.24872	0.23167	0.223949	1.21582	Q9H1A4	ANAPC1	NFDFEGSLSPVIAPK	688	S
10.6128	10.4945	10.4188	10.199	10.2818	10.3398	NaN	NaN	NaN	NaN	9.65146	NaN					1.55388	0.311981	-0.235168	-1.38583	0	1	NaN	0	0	1	-0.857241	0	Q9H1A4	ANAPC1	PSTPLDGVSTPK	530	T
NaN	NaN	1.27521	NaN	NaN	NaN	NaN	NaN	NaN	NaN	4.75539	4.87552					0	0.755124	NaN	0	0	1	NaN	0	0	1	3.54025	0	Q9H1A4	ANAPC1	QLQPASELWSSDGAAGLVGSLQEVTIHEK	51	S
NaN	NaN	7.88807	NaN	NaN	NaN	7.92134	NaN	NaN	NaN	7.43693	NaN					0	0.75507	NaN	0	0	1	0.0332747	0	0	1	-0.451131	0	Q9H1A4	ANAPC1	SLCLSPSEASQMK	731	S
10.1648	NaN	10.4558	9.55802	NaN	10.0798	NaN	NaN	NaN	NaN	NaN	9.29162					0.616624	0.439049	-0.491341	-1.23225	0	1	NaN	0	0	1	-1.01865	0	Q9H1A4	ANAPC1	SPSISNMAALSR	343	S
NaN	7.87341	7.79453	7.31012	6.66871	8.61986	7.21022	6.69041	6.98513	9.2256	8.7929	8.38684		+	+	PP2_CTRL;SP600125_CTRL	0.147484	0.860773	-0.301073	-0.357646	1.67217	0.0497984	-0.872049	-2.94101	1.26721	0.0717689	0.967811	2.33761	Q9H1A4	ANAPC1	VFIPGLPAPSLTMSNTMPR	518	S
NaN	NaN	9.51232	NaN	9.17704	NaN	NaN	10.2442	NaN	NaN	9.58229	NaN					0	0.673481	-0.335287	0	0	1	0.731843	0	0	0.671056	0.0699644	0	Q9UJX6	ANAPC2	LLHQFSFSPER	534	S
8.91806	9.077	8.81616	7.55661	7.73011	8.10635	7.69492	7.7397	7.85658	6.21292	6.52867	6.29396	+	+	+	IMA_CTRL;PP2_CTRL;SP600125_CTRL	2.50426	0.0573841	-1.13938	-4.08196	3.70126	0.0267013	-1.17334	-6.17865	4.54653	0.0547692	-2.59189	-11.7097	Q9UJX6	ANAPC2	LLQSPLCAGCSSDK	218	S
10.4314	10.6099	10.6787	NaN	10.7721	10.0105	11.5865	11.0941	11.5868	9.77784	9.39773	NaN		+	+	PP2_CTRL;SP600125_CTRL	0.232063	0.81002	-0.182024	-0.455835	2.03704	0.039193	0.849164	3.03307	1.98631	0.0320913	-0.985539	-3.64154	Q9UJX6	ANAPC2	VFLQDGPARPASPEAGNTLR	314	S
NaN	NaN	5.90422	6.7021	NaN	NaN	6.98516	NaN	NaN	6.04663	NaN	NaN					0	0.673568	0.797875	0	0	1	1.08094	0	0	0.671931	0.142409	0	Q9UJX5	ANAPC4	DEDDDLVSPPNTEGNQWYDFLQNSSHLK	498	Y
7.42345	8.17542	NaN	NaN	7.94399	7.31054	NaN	NaN	NaN	NaN	NaN	NaN					0.119404	0.899176	-0.17217	-0.29102	0	1	NaN	0	0	0.671144	NaN	0	Q9UJX5	ANAPC4	EEVLSESEAENQQAGAAALAPEIVIK	777	S
NaN	NaN	5.22535	6.28971	NaN	6.84369	NaN	NaN	NaN	NaN	NaN	NaN					0	0.673524	1.34136	0	0	1	NaN	0	0	0.6711	NaN	0	Q9UJX5	ANAPC4	ESPLLFPYYPR	510	S
7.82106	7.7931	7.15653	7.93778	7.71787	6.02474	7.2679	6.87429	7.6817	8.25889	8.33558	8.3436			+	SP600125_CTRL	0.220648	0.785908	-0.363432	-0.489702	0.422741	0.534685	-0.315598	-0.754161	1.5254	0.0596282	0.722461	2.26708	Q9UJX5	ANAPC4	IKEEVLSESEAENQQAGAAALAPEIVIK	777	S
NaN	NaN	NaN	6.02472	NaN	NaN	6.01748	NaN	NaN	NaN	NaN	NaN					0	0.673611	NaN	0	0	1	NaN	0	NaN	1	0	NaN	Q9UJX4	ANAPC5	ALTPASLQK	232	T
4.82001	3.8449	4.42087	NaN	3.1998	2.91585	0.254912	NaN	NaN	NaN	NaN	NaN					1.38099	0.111927	-1.3041	-2.71461	0	0.814875	-4.10701	0	0	0.705694	NaN	0	Q01484	ANK2	GGSPIIQEPEEPSEHREESSPR	3823	S
11.0341	NaN	11.2241	NaN	NaN	NaN	NaN	NaN	NaN	11.2103	NaN	NaN					0	0.945263	NaN	0	0	0.878261	NaN	0	0	1	0.0812101	0	Q8IWZ3	ANKHD1	LNLTSPK	1679	S
8.67316	8.53498	10.7159	10.6128	NaN	NaN	NaN	NaN	NaN	NaN	9.25856	NaN					0	0.945176	1.30475	0	0	0.878198	NaN	0	0	1	-0.0494556	0	Q8IWZ3	ANKHD1	MLTDSGGGGTSFEEDLDSVAPR	11	S
8.31291	8.13216	7.58484	8.73713	7.92637	8.68182	8.12009	9.00912	8.93526	7.49365	6.72324	7.20418			+	SP600125_CTRL	0.571989	0.482921	0.438469	0.994197	0.879228	0.180193	0.678185	1.47684	1.29925	0.0728157	-0.869616	-2.10222	Q8IWZ3	ANKHD1	SLELIQGEPLNK	803	S
8.51386	8.72254	8.94264	7.99005	7.68039	8.26729	7.02246	NaN	NaN	NaN	7.40914	6.82124			+	SP600125_CTRL	1.62708	0.113356	-0.747104	-2.41079	0	0.878135	-1.70389	0	2.02073	0.0245408	-1.61116	-4.34051	Q8IWZ3	ANKHD1	TVSLPLSSPNIK	1670	S
NaN	NaN	NaN	NaN	NaN	NaN	NaN	NaN	NaN	NaN	NaN	NaN					NaN	1	0	NaN	NaN	1	0	NaN	NaN	1	0	NaN	H7C0V5	ANKHD1-EIF4EBP3	GEIPSPQLTRPK	558	S
NaN	NaN	4.9078	5.06761	NaN	NaN	NaN	NaN	NaN	5.83929	NaN	NaN					0	0.666594	0.159809	0	0	1	NaN	0	0	0.660788	0.931488	0	Q9P2G1	ANKIB1	DFLSNEASLGAIGTSLPSR	890	T
9.86133	10.1255	10.8039	9.24618	9.85574	9.66825	9.86477	8.95187	9.8388	9.97201	9.83365	9.90811					0.944429	0.263393	-0.673525	-1.55325	0.800571	0.206553	-0.711771	-1.39313	0.561884	0.367614	-0.358991	-0.935927	Q9P2G1	ANKIB1	GVAPADSPEAPR	737	S
6.54878	6.652	6.41534	7.4109	7.0809	7.24933	6.87717	7.09148	7.67424	7.25303	6.83772	7.22635	+	+	+	IMA_CTRL;PP2_CTRL;SP600125_CTRL	2.42058	0.0734323	0.708342	3.25913	1.27867	0.0961666	0.675594	1.94246	1.70497	0.0599007	0.566994	2.26182	Q9P2G1	ANKIB1	GVAPADSPEAPRR	737	S
9.36154	9.21462	9.10017	9.07172	8.43267	9.07687	8.45127	8.57582	8.39885	8.13341	7.90095	8.00348		+	+	PP2_CTRL;SP600125_CTRL	0.73779	0.419758	-0.365023	-1.11675	2.90835	0.0267697	-0.750128	-3.90552	3.55583	0.0121872	-1.21283	-6.02728	Q86XL3	ANKLE2	AFAGPLSPAK	528	S
2.53183	3.45719	8.73496	NaN	NaN	NaN	NaN	NaN	NaN	NaN	NaN	NaN					0	0.949556	NaN	0	0	0.875696	NaN	0	0	1	NaN	0	Q86XL3	ANKLE2	EPPLYYGVCPVYEDVPAR	206	Y
NaN	NaN	8.19164	7.87541	NaN	8.05306	NaN	NaN	NaN	6.51855	NaN	NaN					0	0.950162	-0.227413	0	0	0.875634	NaN	0	0	1	-1.67309	0	Q86XL3	ANKLE2	GICDYFPSPSK	261	S
11.4451	11.4394	9.95126	11.7914	11.4387	11.7901	11.4235	11.6864	11.6106	10.7368	10.497	10.9213					0.643852	0.385052	0.728129	1.19233	0.55305	0.35208	0.628233	1.04166	0.167136	0.80069	-0.226885	-0.370752	Q86XL3	ANKLE2	NNSPPTVGAFGHTR	662	S
5.37775	NaN	5.46195	NaN	4.42231	NaN	NaN	5.53452	6.11821	5.2714	NaN	NaN					0	0.950075	-0.997534	0	0.520054	0.423268	0.406514	1.0295	0	1	-0.148452	0	Q86XL3	ANKLE2	PGLGSPGRYSPVHGSQLR	918	Y
NaN	NaN	NaN	NaN	NaN	NaN	NaN	NaN	NaN	NaN	NaN	NaN					NaN	1	0	NaN	NaN	1	0	NaN	NaN	1	0	NaN	Q86XL3	ANKLE2	SGTPVPPPSAAAAPASGEMTMDALLAR	47	T
NaN	NaN	NaN	7.74285	NaN	6.5733	NaN	NaN	NaN	NaN	NaN	NaN					0	0.94999	NaN	0	NaN	1	0	NaN	NaN	1	0	NaN	Q86XL3	ANKLE2	SQLPDLSGPHSYSPGR	894	S
NaN	NaN	NaN	NaN	7.06253	NaN	NaN	NaN	6.99702	NaN	NaN	NaN					0	0.949903	NaN	0	0	0.875571	NaN	0	NaN	1	0	NaN	Q86XL3	ANKLE2	SQLPDLSGPHSYSPGR	890	S
NaN	6.62239	NaN	NaN	NaN	NaN	4.82603	5.76023	NaN	NaN	NaN	6.28138					0	0.949816	NaN	0	0	0.875509	-1.32926	0	0	1	-0.341012	0	Q86XL3	ANKLE2	SQLPDLSGPHSYSPGR	895	Y
11.3135	11.1966	11.174	11.4044	10.8456	11.25	10.6491	10.8822	10.846	11.3597	11.3488	11.3189		+		PP2_CTRL	0.131138	0.9207	-0.0613852	-0.225586	2.17552	0.0587315	-0.435587	-2.363	1.19787	0.465855	0.114436	0.78974	Q86XL3	ANKLE2	TSLPLSPVK	268	S
NaN	NaN	4.66104	NaN	NaN	NaN	NaN	5.20342	NaN	NaN	NaN	NaN					0	0.943469	NaN	0	0	0.879643	0.542375	0	0	1	NaN	0	Q8IV38	ANKMY2	ESLESEAELEGLQDAPAGPQVSEE	422	S
8.71907	NaN	NaN	9.71268	10.4874	9.70733	9.79101	9.50332	8.05481	NaN	9.03407	9.40552					0	0.735552	1.25006	0	0	1	0.397303	0	0	0.666934	0.500723	0	Q9NXR5	ANKRD10	ANPELCGSLHLNGSPSSCIASR	353	S
NaN	8.62426	8.60496	NaN	NaN	NaN	NaN	NaN	NaN	8.71138	NaN	NaN					0	0.7355	NaN	0	0	1	NaN	0	0	0.666891	0.0967655	0	Q9NXR5	ANKRD10	ANPELCGSLHLNGSPSSCIASR	347	S
NaN	NaN	NaN	NaN	NaN	NaN	NaN	NaN	7.65693	NaN	NaN	NaN					NaN	1	0	NaN	0	0.908635	NaN	0	NaN	1	0	NaN	Q6UB99	ANKRD11	FACLSPGYYSPDYGLPSPK	1847	S
7.72087	NaN	NaN	NaN	NaN	NaN	7.3723	NaN	NaN	NaN	NaN	8.01601					0	1	NaN	0	0	0.908568	-0.348564	0	0	1	0.295147	0	Q6UB99	ANKRD11	FACLSPGYYSPDYGLPSPK	1859	S
NaN	7.53645	NaN	8.85875	8.48794	NaN	NaN	8.24167	NaN	8.39764	NaN	NaN					0	1	1.1369	0	0	0.908501	0.705221	0	0	1	0.86119	0	Q6UB99	ANKRD11	FACLSPGYYSPDYGLPSPK	1855	Y
10.3384	9.96455	10.3507	9.90839	NaN	10.6524	6.36124	6.92294	10.0072	9.48631	9.13494	7.28443		+	+	PP2_CTRL;SP600125_CTRL	0.0662664	0.960168	0.0624971	0.148112	1.00979	0.092556	-2.45411	-1.97843	1.07094	0.0816217	-1.58269	-1.99173	Q6UB99	ANKRD11	VANSPTMVNLLLGK	276	S
8.02306	7.6426	NaN	NaN	7.61315	NaN	NaN	NaN	7.74984	NaN	NaN	NaN					0	1	-0.219685	0	0	0.908434	-0.0829976	0	0	1	NaN	0	Q6UB99	ANKRD11	VDALHCPPAAVVTVTPSPEGVFSSLQAK	1878	S
6.03875	4.58232	5.76147	5.58948	NaN	NaN	NaN	NaN	5.4536	NaN	NaN	NaN					0	1	0.128628	0	0	0.906224	-0.00724999	0	0	1	NaN	0	Q6UB98	ANKRD12	DLSNVSNIHSSFATSPTGASNSK	1367	S
NaN	NaN	NaN	NaN	6.67723	NaN	NaN	NaN	NaN	4.76561	NaN	NaN					0	1	NaN	0	NaN	1	0	NaN	0	1	NaN	0	Q6UB98	ANKRD12	DLSNVSNIHSSFATSPTGASNSK	1371	T
5.05147	4.4682	5.18983	6.03798	NaN	NaN	5.95802	6.05221	NaN	4.81006	4.89424	NaN		+		PP2_CTRL	0	1	1.13482	0	1.50401	0.0525615	1.10195	2.84289	0.0603202	0.962876	-0.0510161	-0.131762	Q6UB98	ANKRD12	DNSPDSTPNHPSQTTPAQK	149	S
2.27229	NaN	NaN	NaN	4.25889	NaN	4.70051	5.55043	NaN	NaN	NaN	NaN					0	1	1.9866	0	0	0.907495	2.85318	0	0	1	NaN	0	Q6UB98	ANKRD12	IKDEDHSPTFENSDCTLK	630	S
5.71393	5.86379	NaN	5.77117	NaN	NaN	NaN	NaN	NaN	NaN	NaN	NaN					0	1	-0.0176969	0	0	0.907629	NaN	0	0	1	NaN	0	Q6UB98	ANKRD12	NTAPVNTVMDSPVHLEPSSQVGVIQNK	1401	S
6.35852	5.99948	8.40422	6.43726	6.05919	6.86973	6.45251	7.25359	7.0407	8.33549	7.69424	5.65106					0.232794	0.767353	-0.465345	-0.525994	0.0021335	1	-0.00513792	-0.00579687	0.0996158	0.881386	0.306189	0.254577	Q6UB98	ANKRD12	SSFVSDNSLNRSPR	1189	S
7.33135	NaN	NaN	8.60254	7.98956	8.69666	NaN	8.66859	7.72694	7.5201	NaN	8.2037					0	1	1.09824	0	0	0.908769	0.866415	0	0	1	0.530556	0	Q6UB98	ANKRD12	TCLSPGSSEMSLQPDLVR	568	S
NaN	5.33454	NaN	NaN	NaN	NaN	5.60645	5.4518	NaN	NaN	NaN	5.69974					0	1	NaN	0	0	0.908702	0.194588	0	0	1	0.365199	0	Q6UB98	ANKRD12	TDAFVPVYSDSTIQEASPNFEK	1573	S
NaN	NaN	NaN	NaN	NaN	7.43552	NaN	NaN	NaN	NaN	NaN	NaN					0	1	NaN	0	NaN	1	0	NaN	NaN	1	0	NaN	Q6UB98	ANKRD12	VPQPVQVSPSLLQAK	1799	S
5.84894	NaN	NaN	NaN	6.31895	NaN	NaN	NaN	NaN	NaN	NaN	5.82346					0	0.971697	0.470006	0	0	0.862247	NaN	0	0	1	-0.0254755	0	Q8IZ07	ANKRD13A	AIQESLLTSTEGLCPSALSETSR	536	T
NaN	NaN	4.94966	NaN	NaN	6.39442	NaN	NaN	NaN	6.25163	NaN	NaN					0	0.971606	1.44476	0	0	0.862187	NaN	0	0	1	1.30197	0	Q8IZ07	ANKRD13A	AIQESLLTSTEGLCPSALSETSR	531	S
10.909	10.7319	10.685	10.9191	10.8636	11.1046	10.3403	10.7816	10.6525	10.9112	10.7291	10.9422					0.872839	0.514611	0.187166	0.936722	0.550938	0.5441	-0.18383	-0.742131	0.377001	0.746606	0.0855656	0.438256	Q6ZTN6	ANKRD13D	GPGSPPRTPPAPGPPSFEEQLR	552	S
12.2841	12.5389	12.3908	NaN	12.0183	11.8764	11.1976	11.3741	11.2109	9.94704	10.1736	NaN		+	+	PP2_CTRL;SP600125_CTRL	1.60641	0.160949	-0.457259	-2.18711	3.59731	0.025093	-1.14372	-5.92133	3.45573	0.0144463	-2.34428	-10.3094	O75179	ANKRD17	APSPAPSSVPLGSEK	2401	S
11.9988	11.9561	12.0499	11.8113	11.6252	11.2295	10.6884	10.9211	NaN	11.3396	8.48493	11.4076		+		PP2_CTRL	1.20743	0.239467	-0.446278	-1.63056	2.98749	0.0234336	-1.19689	-6.18495	0.759326	0.151535	-1.59087	-1.4959	O75179	ANKRD17	ATVPVAAATAAEGEGSPPAVAAVAGPPAAAEVGGGVGGSSR	19	S
11.2902	11.2887	11.0444	11.0253	9.70585	11.0509	NaN	NaN	9.51183	NaN	NaN	NaN					0.609504	0.421735	-0.613697	-1.11255	0	0.944294	-1.69591	0	0	0.782807	NaN	0	O75179	ANKRD17	EHYPVSSPSSPSPPAQPGGVSR	2045	S
NaN	NaN	NaN	NaN	NaN	NaN	NaN	9.67225	NaN	10.0059	9.96168	9.66707					NaN	1	0	NaN	0	0.944221	NaN	0	0	0.782747	NaN	0	O75179	ANKRD17	EHYPVSSPSSPSPPAQPGGVSR	2047	S
3.90762	NaN	2.84007	6.44981	NaN	5.22948	8.16462	6.11647	6.17965	NaN	NaN	4.79915		+		PP2_CTRL	1.03048	0.159044	2.4658	2.70762	1.43737	0.0421875	3.4464	3.26693	0	0.782688	1.4253	0	O75179	ANKRD17	ITPENVQIIFDDPLPISYSQPEK	1593	Y
NaN	NaN	4.71462	NaN	NaN	NaN	NaN	NaN	NaN	NaN	NaN	NaN					0	0.848124	NaN	0	0	0.944149	NaN	0	0	0.782629	NaN	0	O75179	ANKRD17	KSDNHSPAVVTTTVSSK	1639	S
5.49351	4.93533	5.56572	6.13839	5.39749	5.45523	5.15456	4.6621	4.9742	5.1763	4.64952	5.56641					0.462585	0.592905	0.332186	0.809614	0.750069	0.293212	-0.401234	-1.16065	0.238052	0.726772	-0.200773	-0.464707	O75179	ANKRD17	NASILLEELDLEK	1457	S
10.9804	10.8102	10.9924	10.632	10.9656	10.5303	9.63615	NaN	9.40539	11.0844	11.0577	10.9242		+		PP2_CTRL	0.690315	0.53814	-0.218404	-0.894971	2.93232	0.0243944	-1.4069	-6.55122	0.542182	0.671448	0.0944427	0.533745	O75179	ANKRD17	NSPLDCGSASPNK	2067	S
5.8678	5.0971	5.64037	5.19385	5.40183	5.47495	5.47434	NaN	NaN	5.5897	5.2564	5.98404					0.296674	0.772536	-0.178213	-0.518606	0	1	-0.0607487	0	0.0855618	0.928282	0.0749598	0.182545	Q9UPS8	ANKRD26	AAEHDLEVASEEEQER	530	S
7.82121	NaN	NaN	NaN	7.88734	NaN	NaN	2.34111	NaN	NaN	NaN	NaN					0	0.660657	0.0661359	0	0	1	-5.4801	0	0	0.643521	NaN	0	Q9UPS8	ANKRD26	ESVNSPVFGK	631	S
NaN	5.22401	NaN	NaN	NaN	5.27046	NaN	NaN	NaN	NaN	NaN	5.61496					0	0.660616	0.0464497	0	0	1	NaN	0	0	0.643481	0.390954	0	Q9UPS8	ANKRD26	SSAGGGGEPGEGAYSQPGYHVR	35	Y
6.75362	6.76555	3.03931	NaN	NaN	NaN	NaN	NaN	NaN	NaN	5.01615	5.95793					0	0.722619	NaN	0	0	1	NaN	0	0.0063672	1	-0.0324524	-0.0186617	Q96NW4	ANKRD27	DRSVPNLTEGSLHEPGR	962	S
10.8045	11.0518	10.3819	10.8823	11.4596	9.23253	11.2237	9.70474	10.4624	11.0372	11.1294	11.1524					0.115614	0.896383	-0.221237	-0.278164	0.230619	0.735451	-0.282415	-0.48681	0.841545	0.235481	0.360277	1.20611	Q96NW4	ANKRD27	RHTVEDAVVSQGPEAAGPLSTPQEVSASR	1023	T
8.10107	7.53151	7.93401	6.61669	7.57022	NaN	6.74523	NaN	NaN	NaN	NaN	NaN					0.782281	0.310495	-0.762074	-1.47399	0	1	-1.1103	0	0	0.939295	NaN	0	Q96NW4	ANKRD27	SSEAPVQSPQR	634	S
NaN	7.13182	NaN	NaN	NaN	6.55959	NaN	NaN	NaN	6.1377	NaN	NaN					0	0.722571	-0.572237	0	0	1	NaN	0	0	0.939209	-0.994123	0	Q96NW4	ANKRD27	SVPNLTEGSLHEPGR	962	S
NaN	NaN	NaN	NaN	NaN	6.98601	NaN	NaN	NaN	NaN	8.23844	NaN					0	0.722521	NaN	0	NaN	1	0	NaN	0	0.939122	NaN	0	Q96NW4	ANKRD27	SVPNLTEGSLHEPGRQSVTLR	980	T
8.58462	NaN	8.00519	NaN	NaN	NaN	NaN	NaN	NaN	7.50862	NaN	NaN					0	0.722472	NaN	0	0	1	NaN	0	0	0.939036	-0.786287	0	Q96NW4	ANKRD27	SVPNLTEGSLHEPGRQSVTLR	978	S
12.7545	12.4948	12.464	13.0284	12.6104	12.0539	12.6431	12.5174	12.8751	13.2233	12.7922	13.0061					0.00762993	1	-0.00689538	-0.0173721	0.314952	0.763612	0.107438	0.448555	1.31881	0.113926	0.436114	1.71134	O15084	ANKRD28	TVSFEALPIMR	1011	S
9.39084	NaN	NaN	8.46345	8.38803	8.77677	8.15752	8.44259	8.81813	NaN	9.12278	8.71596					0	1	-0.848088	0	0	0.891377	-0.918091	0	0	1	-0.471468	0	Q69YU3	ANKRD34A	APSLPAPPYAGAPGSPR	455	Y
NaN	9.19942	9.81765	NaN	NaN	NaN	NaN	NaN	NaN	9.03694	NaN	NaN					0	1	NaN	0	0	0.891312	NaN	0	0	1	-0.471594	0	Q69YU3	ANKRD34A	APSLPAPPYAGAPGSPR	461	S
NaN	NaN	NaN	NaN	NaN	NaN	NaN	NaN	5.61015	6.20068	5.51629	NaN					NaN	1	0	NaN	0	0.891247	NaN	0	0	1	NaN	0	Q69YU3	ANKRD34A	RLNSEPWGLVAPPQPVPPTEGR	247	S
4.18294	4.0003	5.34312	4.19698	NaN	NaN	NaN	NaN	NaN	NaN	NaN	NaN					0	1	-0.311804	0	0	1	NaN	0	0	1	NaN	0	Q8NB46	ANKRD52	DAVSPFSFSLLK	1028	S
7.38354	7.47946	6.29468	NaN	NaN	NaN	NaN	NaN	NaN	6.38002	NaN	NaN					0	1	NaN	0	0	0.920195	NaN	0	0	1	-0.672536	0	Q6NXT1	ANKRD54	YLHVLWQQDAEPR	67	Y
4.55711	4.3588	5.35243	5.72455	5.39854	5.09209	NaN	3.25695	3.77254	3.34141	3.40678	NaN		+	+	PP2_CTRL;SP600125_CTRL	0.850939	0.299717	0.648947	1.4285	1.18415	0.0794469	-1.24137	-2.31376	1.40961	0.0479695	-1.38202	-2.80495	C9JTQ0	ANKRD63	GSNSDSPPGRPAPAASPEHR	203	S
NaN	NaN	3.4649	5.9658	NaN	6.02555	NaN	5.82779	6.21625	NaN	NaN	NaN					0	0.869502	2.53078	0	0	0.992065	2.55712	0	0	0.817989	NaN	0	C9JTQ0	ANKRD63	WRSQEVLEGAPPTLAQAPIGLSPHPEGGPGSGR	294	S
7.01361	7.10616	NaN	NaN	4.99432	NaN	NaN	NaN	NaN	NaN	NaN	NaN					0	1	-2.06556	0	0	1	NaN	0	0	0.976362	NaN	0	Q92625	ANKS1A	EEDEHPYELLLTAETK	455	Y
10.9749	11.1101	11.0434	10.6985	10.8343	NaN	9.39715	NaN	NaN	NaN	NaN	8.70274					1.51536	0.274864	-0.276435	-1.61255	0	1	-1.64565	0	0	0.976269	-2.34007	0	Q92625	ANKS1A	EVDKTPPPQPPLISSMDSISQK	318	T
8.32904	NaN	7.51188	NaN	NaN	NaN	NaN	NaN	NaN	NaN	NaN	NaN					0	1	NaN	0	0	1	NaN	0	0	0.976176	NaN	0	Q92625	ANKS1A	IIASLADRPYEEPPQKPPR	834	Y
7.6646	7.99966	8.06486	7.50551	7.5718	NaN	NaN	NaN	8.1859	NaN	7.35351	7.39206			+	SP600125_CTRL	0.975239	0.328664	-0.371049	-1.4164	0	1	0.276196	0	1.35301	0.0921195	-0.536917	-2.05942	Q92625	ANKS1A	IMSSIGEGIDFSQER	677	S
9.34828	NaN	10.2	9.88946	10.0778	9.73176	9.97557	9.18243	NaN	10.1604	NaN	NaN					0.131702	0.896745	0.125538	0.283596	0.113912	0.893728	-0.195128	-0.286151	0	0.976083	0.386276	0	Q92625	ANKS1A	SDSDLLTCSPTEDATMGSR	626	S
NaN	8.54094	NaN	NaN	NaN	NaN	NaN	NaN	7.46447	NaN	7.84974	7.85717					0	1	NaN	0	0	1	-1.07647	0	0	0.975991	-0.687479	0	Q92625	ANKS1A	SDSDLLTCSPTEDATMGSR	628	S
10.2622	10.1789	10.3883	10.2426	10.287	10.494	10.4414	10.5081	10.2158	10.6626	10.4891	10.3706					0.261856	0.871103	0.0647058	0.325938	0.44868	0.698606	0.111967	0.53995	1.03939	0.264383	0.23097	1.13014	Q92625	ANKS1A	SESLSNCSIGK	647	S
NaN	7.96905	NaN	NaN	7.35615	NaN	8.09491	9.46249	NaN	8.82472	4.45354	NaN					0	1	-0.6129	0	0	1	0.809649	0	0	0.975899	-1.32991	0	Q92625	ANKS1A	SLSKSDSDLLTCSPTEDATMGSR	628	S
NaN	10.0769	9.84973	9.92475	9.97987	9.90154	10.0115	10.2138	10.4356	10.1061	10.1479	10.2045					0.110021	0.960832	-0.027926	-0.147121	0.60676	0.44044	0.256997	0.919989	0.878102	0.360152	0.189524	0.985446	Q92625	ANKS1A	SPSFASEWDEIEK	663	S
5.87011	5.01816	4.70019	NaN	NaN	NaN	NaN	NaN	NaN	NaN	NaN	NaN					0	1	NaN	0	0	1	NaN	0	0	0.975806	NaN	0	Q92625	ANKS1A	YFPLTASEVLSMR	427	Y
8.76666	NaN	7.59297	NaN	NaN	NaN	NaN	NaN	NaN	NaN	NaN	NaN					0	1	NaN	0	0	1	NaN	0	0	0.975712	NaN	0	Q92625	ANKS1A	YFPLTASEVLSMRPR	427	Y
12.1239	12.0251	12.2177	11.4755	11.5741	12.0125	11.1465	11.2749	11.3505	11.1571	10.847	10.8207		+	+	PP2_CTRL;SP600125_CTRL	1.17394	0.251291	-0.434822	-1.58605	3.35142	0.0223775	-0.864932	-4.76673	3.20243	0.0149022	-1.18061	-5.33077	Q9H8Y5	ANKZF1	AQVPGPLTPEMEAR	607	T
7.89427	7.91784	8.07101	6.42774	7.84831	7.27256	6.72291	5.8115	4.13322	7.06412	6.90704	7.32697		+	+	PP2_CTRL;SP600125_CTRL	0.869993	0.276033	-0.778171	-1.50741	1.46736	0.0433534	-2.40517	-2.79525	2.51641	0.0239766	-0.861668	-3.67534	Q9H8Y5	ANKZF1	EALGQNEESPK	398	S
10.2478	10.2727	9.82462	NaN	NaN	9.66372	9.04526	9.45883	NaN	NaN	NaN	NaN		+		PP2_CTRL	0	0.751901	-0.451317	0	1.42022	0.0655416	-0.86299	-2.51699	0	0.989292	NaN	0	Q9H8Y5	ANKZF1	LAAQLGAPTSPIPDSAIVNTR	675	S
NaN	NaN	NaN	NaN	10.082	NaN	NaN	NaN	9.69929	NaN	8.89088	9.26333					0	0.751847	NaN	0	0	1	NaN	0	0	0.9913	NaN	0	Q9H8Y5	ANKZF1	LAAQLGAPTSPIPDSAIVNTR	674	T
8.11138	7.34794	NaN	NaN	NaN	9.69718	9.85508	NaN	10.6326	NaN	NaN	9.92084		+		PP2_CTRL	0	0.751793	1.96752	0	1.35763	0.0494423	2.51415	3.89902	0	0.991204	2.19118	0	Q9H8Y5	ANKZF1	TLLQQTQEEEPSTQSSQAVAAPLGPLLDEAK	462	T
6.16063	5.89653	6.41272	3.61173	NaN	4.10035	NaN	NaN	6.60634	4.46186	NaN	NaN	+			IMA_CTRL	2.49312	0.0633469	-2.30059	-6.30461	0	1	0.449707	0	0	0.991107	-1.69477	0	Q9H8Y5	ANKZF1	VLSLLSAPLGSGGFTLLHAAAAAGR	533	S
5.99786	5.57608	5.63633	6.65251	6.21177	6.47578	6.52518	4.72144	6.19518	7.69643	6.58394	7.64858			+	SP600125_CTRL	1.7429	0.103895	0.709928	2.5024	0.0463244	0.991798	0.0771745	0.1152	1.81823	0.0295092	1.57289	3.23464	Q9NQW6	ANLN	AESGDSLGSEDRDLLYSIDAYR	658	S
2.8645	2.01559	NaN	NaN	NaN	NaN	NaN	NaN	NaN	NaN	NaN	NaN					0	0.726946	NaN	0	0	1	NaN	0	0	1	NaN	0	Q9NQW6	ANLN	ARQPLSEASNQQPLSGGEEK	54	S
7.35987	NaN	NaN	7.54246	NaN	NaN	NaN	NaN	8.12305	8.74562	NaN	8.4329					0	0.726895	0.18259	0	0	1	0.76318	0	0	1	1.22939	0	Q9NQW6	ANLN	QNSVQEQPGTACLSK	225	S
7.27459	NaN	7.4031	NaN	7.42384	NaN	NaN	NaN	NaN	8.76399	9.45684	8.76			+	SP600125_CTRL	0	0.726845	0.0849979	0	0	1	NaN	0	1.91919	0.0263755	1.65477	4.10788	Q9NQW6	ANLN	QPLSEASNQQPLSGGEEK	54	S
NaN	5.59633	4.20484	NaN	NaN	NaN	3.06938	NaN	NaN	NaN	NaN	NaN					0	0.726794	NaN	0	0	1	-1.8312	0	0	1	NaN	0	Q9NQW6	ANLN	RCSDNTEVEVSNLENK	72	S
NaN	7.0906	NaN	NaN	8.39621	7.00392	7.11549	NaN	NaN	NaN	NaN	8.8412					0	0.726743	0.60946	0	0	1	0.0248828	0	0	1	1.7506	0	Q9NQW6	ANLN	SCSPSPVSPQVQPQAADTISDSVAVPASLLGMR	102	S
11.3596	11.2796	11.4285	11.5209	10.9941	11.4239	11.198	11.3359	11.0022	12.6813	12.7848	12.6535			+	SP600125_CTRL	0.0913456	0.953083	-0.0429427	-0.160529	0.770334	0.456956	-0.17719	-0.860448	4.67429	0.0166	1.35063	8.50949	Q9NQW6	ANLN	TPISPLK	323	S
6.97076	6.65856	8.57471	4.36189	NaN	NaN	7.88678	5.39175	NaN	6.91931	7.99843	7.41869					0	0.726693	-3.03946	0	0.24261	0.676389	-0.762076	-0.584007	0.0219648	1	0.0441287	0.0572745	Q9NQW6	ANLN	TQSLPVTEK	485	S
8.9363	8.78891	9.28951	8.19493	9.34844	9.03098	9.25098	8.64294	7.88519	9.07895	9.31803	9.23294					0.145554	0.880334	-0.146789	-0.309213	0.415231	0.506692	-0.411871	-0.788939	0.553219	0.476125	0.205068	0.776239	P39687	ANP32A	ELVLDNSR	27	S
7.09438	7.16483	7.57412	7.58569	8.39361	7.48954	6.75389	3.9985	6.92332	7.05867	5.19912	7.15842					0.777106	0.346276	0.54517	1.28777	0.653234	0.233196	-1.38587	-1.30781	0.544073	0.292638	-0.805706	-1.06795	P39687	ANP32A	SLDLFNCEVTNLNDYR	117	S
5.59957	5.38545	5.26404	5.39516	6.8376	6.00919	6.35035	NaN	NaN	5.25857	NaN	6.13267					0.706284	0.359742	0.664302	1.2551	0	1	0.933995	0	0.316346	0.611301	0.279271	0.621286	Q9BTT0	ANP32E	SLDLFNCEITNLEDYR	117	S
2.87513	2.98456	3.87464	NaN	4.29493	NaN	NaN	NaN	4.02897	NaN	1.35234	NaN					0	0.765396	1.05015	0	0	1	0.784192	0	0	0.729312	-1.89244	0	P50995	ANXA11	EMSGDLEEGMLAVVK	415	S
NaN	6.4927	6.1162	5.91926	NaN	NaN	5.86894	5.70104	NaN	NaN	NaN	5.58391					0	0.930195	-0.385184	0	0.893047	0.201091	-0.519462	-1.69692	0	0.876684	-0.720537	0	P07355	ANXA2	GLGTDEDSLIEIICSR	127	S
9.58943	8.9057	8.9115	7.56892	7.82706	8.15734	6.74534	6.90126	6.79208	8.1215	9.19906	8.45282	+	+		IMA_CTRL;PP2_CTRL	1.97461	0.0730747	-1.28443	-3.34722	3.25507	0.029913	-2.32265	-7.00433	0.626286	0.273981	-0.544416	-1.1083	P07355	ANXA2	LSLEGDHSTPPSAYGSVK	24	Y
5.10911	NaN	NaN	NaN	NaN	NaN	NaN	NaN	NaN	NaN	5.28223	NaN					0	0.930112	NaN	0	0	0.97076	NaN	0	0	0.875333	0.173118	0	P07355	ANXA2	STVHEILCKLSLEGDHSTPPSAYGSVK	12	S
5.02643	3.25654	3.95415	4.37141	NaN	NaN	NaN	3.03447	6.71156	NaN	4.57367	NaN					0	0.893079	0.292367	0	0.195059	0.743128	0.793976	0.489208	0	0.900641	0.494635	0	P09525	ANXA4	STIGRDLIDDLK	59	T
NaN	NaN	NaN	4.63711	NaN	NaN	NaN	1.97071	NaN	NaN	NaN	5.68783					0	0.928623	NaN	0	0	0.972142	NaN	0	0	0.875858	NaN	0	P08133	ANXA6	EEDDVVSEDLVQQDVQDLYEAGELK	185	Y
4.41837	NaN	4.44314	3.68472	NaN	NaN	NaN	4.33848	NaN	4.74782	NaN	4.21217					0	0.92854	-0.746033	0	0	0.972065	-0.0922747	0	0.0598775	0.965372	0.0492427	0.133772	P08133	ANXA6	GSIHDFPGFDPNQDAEALYTAMK	30	Y
3.62617	3.26239	2.53015	2.03763	NaN	NaN	NaN	4.46348	5.6103	NaN	2.06747	3.61775		+		PP2_CTRL	0	0.928457	-1.10194	0	1.3005	0.0563905	1.89732	2.72414	0.152019	0.809763	-0.296961	-0.365722	P08133	ANXA6	SELDMLDIR	282	S
NaN	NaN	5.74091	NaN	NaN	NaN	NaN	NaN	NaN	NaN	NaN	NaN					0	1	NaN	0	0	0.881535	NaN	0	0	1	NaN	0	Q63HQ0	AP1AR	LSSDATVLTPNTESSCDLMTK	181	T
NaN	NaN	NaN	NaN	7.48576	8.1425	7.90668	NaN	8.47459	6.07965	NaN	NaN					0	1	NaN	0	0	0.881472	NaN	0	0	1	NaN	0	Q63HQ0	AP1AR	SKTEEDILR	228	T
NaN	3.76095	NaN	NaN	NaN	NaN	5.14762	4.79193	NaN	NaN	NaN	NaN					0	1	NaN	0	0	0.882611	1.20883	0	0	1	NaN	0	Q63HQ0	AP1AR	STSGNDDSTSLDLEWEDEEGMNR	205	S
NaN	4.41626	NaN	NaN	NaN	NaN	NaN	NaN	NaN	NaN	NaN	NaN					0	0.843903	NaN	0	0	1	NaN	0	0	0.825228	NaN	0	O43747	AP1G1	TFQLQLLSPSSSIVPAFNTGTITQVIK	766	S
6.67628	NaN	7.26391	5.81919	NaN	5.89067	NaN	8.12505	NaN	NaN	NaN	NaN					1.19533	0.151585	-1.11516	-2.81622	0	1	1.15496	0	0	1	NaN	0	Q9BXS5	AP1M1	LETGAPRPPATVTNAVSWR	154	T
6.53224	7.10807	6.96726	7.65441	6.98204	8.13776	NaN	NaN	NaN	NaN	NaN	NaN					0.892419	0.274113	0.722214	1.51321	0	1	NaN	0	0	1	NaN	0	Q9BXS5	AP1M1	VLFDNTGR	223	T
6.82263	7.01816	7.02935	6.86435	7.49408	6.77126	7.35537	6.96401	6.33255	7.25463	7.67108	7.48164			+	SP600125_CTRL	0.134734	0.905935	0.0865169	0.25693	0.0843473	0.949315	-0.0727323	-0.179397	1.68791	0.0692097	0.512401	2.1545	P61966	AP1S1	AIEQADLLQEEDESPR	147	S
2.17498	NaN	NaN	3.8185	NaN	NaN	NaN	1.86557	NaN	NaN	NaN	NaN					0	0.930939	1.64352	0	0	0.934533	-0.309418	0	0	0.886233	NaN	0	O95782	AP2A1	DFLTPPLLSVR	836	T
10.8696	10.6951	10.8288	10.4983	10.9058	NaN	10.7284	NaN	5.33798	10.6666	10.4849	6.00804					0.218187	0.859839	-0.0958282	-0.359696	0.580531	0.257109	-2.76467	-1.31025	0.499975	0.289399	-1.74467	-1.07405	O00203	AP3B1	NFYESDDDQK	276	S
10.8574	10.5471	11.014	10.258	9.78301	10.2893	9.33649	9.62136	9.26034	8.61906	8.74578	8.82158		+	+	PP2_CTRL;SP600125_CTRL	1.5066	0.134773	-0.696065	-2.21916	2.87111	0.0249209	-1.40011	-5.07726	3.80971	0.0153231	-2.07737	-8.33059	O00203	AP3B1	PAPLLESPFK	609	S
NaN	NaN	NaN	NaN	NaN	6.14925	NaN	6.69606	NaN	NaN	NaN	NaN					0	0.683756	NaN	0	0	1	NaN	0	NaN	1	0	NaN	Q9Y2T2	AP3M1	SVVNSITGSSNVGDTLPTGQLSNIPWR	156	T
NaN	NaN	NaN	2.42111	NaN	NaN	NaN	NaN	NaN	NaN	5.96673	5.90673					0	0.690654	NaN	0	NaN	1	0	NaN	0	0.688159	NaN	0	Q9Y6B7	AP4B1	VQELPDSGALMLVPNRQLTADYFEK	615	S
5.40086	5.16161	NaN	NaN	NaN	3.9714	NaN	NaN	NaN	5.0692	NaN	NaN					0	0.652311	-1.30984	0	0	1	NaN	0	0	0.648474	-0.21203	0	Q9UPM8	AP4E1	QSPAGISLGSDVSGNSAETGLK	676	S
4.51426	NaN	5.33967	NaN	NaN	NaN	8.63152	NaN	8.05145	5.6082	NaN	6.29282		+		PP2_CTRL	0	1	NaN	0	1.675	0.0327011	3.41452	5.64917	0.706672	0.186986	1.02354	1.60886	Q7Z5R6	APBB1IP	AEFNYSVGFK	46	S
7.62121	7.67843	NaN	NaN	NaN	NaN	NaN	7.81833	NaN	NaN	7.80519	NaN					0	1	NaN	0	0	0.843149	0.168505	0	0	1	0.155364	0	Q7Z5R6	APBB1IP	RSSDTSGSPATPLK	526	S
NaN	4.92453	NaN	NaN	4.57362	NaN	NaN	NaN	5.49141	NaN	NaN	NaN					0	0.781797	-0.350906	0	0	1	0.566884	0	0	0.838669	NaN	0	P25054	APC	ALEAELDAQHLSETFDNIDNLSPK	780	S
4.74729	NaN	NaN	NaN	3.51369	5.303	NaN	4.80542	3.95875	4.39588	NaN	NaN					0	0.781739	-0.338943	0	0	1	-0.365203	0	0	0.839492	-0.351408	0	P25054	APC	DANIMSPGSSLPSLHVR	751	S
NaN	5.86134	NaN	NaN	NaN	NaN	5.52224	NaN	NaN	NaN	NaN	6.21222					0	0.78168	NaN	0	0	1	-0.3391	0	0	0.840525	0.350879	0	P25054	APC	KLEESASFESLSPSSR	2461	S
NaN	NaN	NaN	NaN	NaN	NaN	NaN	NaN	NaN	NaN	NaN	NaN					NaN	1	0	NaN	NaN	1	0	NaN	NaN	1	0	NaN	P25054	APC	KPTSPVKPIPQNTEYR	1774	S
NaN	4.29324	NaN	NaN	4.39873	NaN	NaN	NaN	NaN	3.69013	NaN	NaN					0	0.781562	0.105493	0	0	1	NaN	0	0	0.840456	-0.603108	0	P25054	APC	NDSLSSLDFDDDDVDLSR	1861	S
NaN	NaN	5.84053	5.40996	NaN	5.92739	5.21246	NaN	NaN	NaN	NaN	NaN					0	0.779933	-0.171847	0	0	1	-0.628065	0	0	0.840388	NaN	0	P25054	APC	PSIESYSEDDESK	987	S
NaN	NaN	7.5413	6.72902	NaN	NaN	NaN	NaN	NaN	6.62181	NaN	NaN					0	0.779875	-0.812284	0	0	1	NaN	0	0	0.840319	-0.91949	0	P25054	APC	SELSPVAR	2283	S
4.29256	4.0851	4.64178	4.16682	2.52223	NaN	NaN	NaN	NaN	NaN	NaN	NaN					0.653623	0.355749	-0.995287	-1.33099	0	1	NaN	0	0	0.84025	NaN	0	P25054	APC	SGISLGSPFHLTPDQEEK	2146	S
NaN	NaN	NaN	NaN	NaN	NaN	NaN	NaN	NaN	NaN	NaN	NaN					NaN	1	0	NaN	NaN	1	0	NaN	NaN	1	0	NaN	P25054	APC	SGRSPTGNTPPVIDSVSEK	2679	T
4.36158	6.65163	6.1108	6.38405	6.9588	6.61822	6.29927	6.5251	NaN	6.57817	6.48891	5.22761					0.594773	0.396276	0.945682	1.16616	0.310389	0.587029	0.704175	0.706904	0.181837	0.757104	0.39022	0.425466	P25054	APC	SGRSPTGNTPPVIDSVSEK	2676	T
8.80403	8.60489	8.37653	8.32917	8.32449	8.58102	8.07686	8.28434	8.33162	8.45121	8.22425	8.55974					0.541304	0.639469	-0.183588	-0.734995	1.17132	0.179428	-0.364209	-1.47931	0.50759	0.525815	-0.183415	-0.710405	P25054	APC	SKTPPPPPQTAQTK	1438	T
5.71152	5.8934	4.88898	NaN	NaN	NaN	NaN	NaN	5.60437	NaN	NaN	NaN					0	0.779819	NaN	0	0	1	0.106402	0	0	0.840181	NaN	0	P25054	APC	SPPEHYVQETPLMFSR	1371	S
NaN	NaN	NaN	NaN	NaN	NaN	4.68665	NaN	NaN	NaN	NaN	3.51724					NaN	1	0	NaN	0	1	NaN	0	0	0.840111	NaN	0	P25054	APC	SPPEHYVQETPLMFSR	1376	Y
NaN	NaN	6.50816	6.2051	NaN	NaN	NaN	NaN	NaN	NaN	NaN	NaN					0	0.779761	-0.303062	0	0	1	NaN	0	0	0.840042	NaN	0	P25054	APC	SPTGNTPPVIDSVSEK	2676	T
10.6978	10.7567	10.9071	10.4584	10.9206	NaN	NaN	10.0257	NaN	10.5879	10.5734	10.496					0.191912	0.869429	-0.097693	-0.336728	0	0.961875	-0.761477	0	1.57465	0.175794	-0.23477	-1.39311	P13798	APEH	ALDVSASDDEIAR	187	S
3.29975	4.092	3.04616	3.59581	3.38843	3.28657	3.36521	NaN	NaN	NaN	NaN	NaN					0.0588137	0.969158	-0.0556977	-0.130179	0	1	-0.114094	0	0	0.842666	NaN	0	P27695	APEX1	ICSWNVDGLR	66	S
7.98522	8.585	9.10191	7.87767	8.28221	6.90442	6.50686	6.29844	NaN	8.94883	9.17196	8.28929		+		PP2_CTRL	0.768403	0.307082	-0.869275	-1.40014	1.83282	0.0306823	-2.15472	-4.1142	0.231049	0.718442	0.245984	0.475313	Q9BZZ5	API5	ASEDTTSGSPPK	464	S
7.61659	7.73676	5.74092	5.96176	6.79275	5.70236	4.4292	4.29891	5.3874	9.03687	9.27082	7.83714		+	+	PP2_CTRL;SP600125_CTRL	0.534566	0.443939	-0.879131	-1.06554	1.47426	0.043253	-2.32625	-2.79712	1.00749	0.090612	1.68352	1.90431	Q9BZZ5	API5	ASEDTTSGSPPKK	464	S
8.55942	9.08273	9.41505	8.39484	7.9362	8.13664	7.34324	NaN	NaN	9.5074	9.42592	NaN					1.42354	0.129795	-0.86317	-2.25835	0	1	-1.67582	0	0.585349	0.320301	0.447595	1.05828	Q96GX9	APIP	DISGPSPSK	87	S
5.96475	6.21039	5.76914	4.3861	5.37986	5.35742	NaN	4.58761	NaN	NaN	5.22589	5.50375			+	SP600125_CTRL	1.25539	0.15136	-0.9403	-2.08229	0	1	-1.39382	0	1.29625	0.0895108	-0.616608	-2.09283	Q96GX9	APIP	YLIPELCK	26	Y
7.18834	7.70193	6.75656	6.76306	7.82211	6.88906	7.65708	7.04182	NaN	8.13895	8.43049	7.95842			+	SP600125_CTRL	0.0455733	0.977289	-0.0575301	-0.108234	0.112801	0.906133	0.13384	0.257024	1.45757	0.0545856	0.960344	2.36595	Q8IW19	APLF	SPVINLPHETTGASQLEGSTEIAK	131	S
3.75279	3.55942	3.86883	3.77166	4.01876	3.07639	3.77271	3.74054	4.74722	4.49344	4.07309	3.84366					0.129911	0.903262	-0.104744	-0.264379	0.452635	0.489142	0.35981	0.813248	0.90812	0.196011	0.409718	1.31924	Q9HDC9	APMAP	RPLRPQVVTDDDGQAPEAK	19	T
NaN	NaN	NaN	NaN	7.74658	7.56383	7.89608	NaN	NaN	NaN	8.87772	NaN					0	0.925336	NaN	0	0	0.965652	NaN	0	0	0.870725	NaN	0	P04114	APOB	LAAYLMLMRSPSQADINK	562	Y
9.22065	9.21839	10.462	9.35933	9.27537	9.4694	9.91982	10.07	9.94811	9.98228	10.1675	8.46282					0.252129	0.774267	-0.265649	-0.512874	0.34343	0.599553	0.345641	0.668909	0.0484297	0.966567	-0.0961469	-0.123179	Q9UKG1	APPL1	VNQSALEAVTPSPSFQQR	401	S
NaN	NaN	4.81921	5.07433	NaN	NaN	NaN	7.31221	NaN	NaN	NaN	NaN					0	0.927551	0.255125	0	0	0.970147	2.493	0	0	0.874809	NaN	0	P07741	APRT	DISPVLK	30	S
6.16153	6.65758	NaN	7.32911	NaN	NaN	NaN	NaN	7.26645	7.20931	NaN	6.78705					0	0.92747	0.919555	0	0	0.970071	0.856892	0	0.67268	0.242201	0.588624	1.38265	P07741	APRT	IDYIAGLDSR	66	S
10.6931	NaN	11.223	7.60581	10.9	NaN	NaN	NaN	NaN	9.15164	NaN	NaN					0.38274	0.558264	-1.70511	-0.964271	0	0.955744	NaN	0	0	0.896853	-1.8064	0	P10398	ARAF	GSPSPASVSSGR	257	S
4.91441	5.50312	NaN	NaN	NaN	NaN	NaN	NaN	NaN	NaN	NaN	NaN					0	0.892174	NaN	0	0	0.95567	NaN	0	0	0.896774	NaN	0	P10398	ARAF	NLGYRDSGYYWEVPPSEVQLLK	299	S
6.19981	6.43148	5.24619	4.42202	4.9218	4.53562	NaN	NaN	NaN	NaN	6.38891	NaN	+			IMA_CTRL	1.56068	0.0922837	-1.33268	-2.70331	0	0.955596	NaN	0	0	0.896696	0.429748	0	P10398	ARAF	QHEAPSNRPLNELLTPQGPSPR	186	S
NaN	NaN	7.21903	NaN	NaN	NaN	NaN	NaN	8.03541	NaN	8.67947	NaN					0	0.892098	NaN	0	0	0.955521	0.816379	0	0	0.896617	1.46044	0	P10398	ARAF	QQFYHSVQDLSGGSR	155	Y
7.23677	7.97777	NaN	7.63453	5.5492	7.32828	7.2026	8.64426	NaN	8.2672	NaN	NaN					0.349052	0.626961	-0.769933	-0.782809	0.134249	0.85429	0.31616	0.347247	0	0.896538	0.659935	0	P10398	ARAF	QQFYHSVQDLSGGSR	157	S
NaN	NaN	NaN	5.88887	NaN	NaN	NaN	NaN	5.79491	5.06483	NaN	NaN					0	0.722175	NaN	0	0	1	NaN	0	0	0.938863	NaN	0	Q96P48	ARAP1	FWAANVPPSEALQPSSSPSTR	630	S
7.02266	7.48908	NaN	5.79115	NaN	4.8045	5.74769	6.0201	5.96378	6.97597	7.91332	6.99558		+		PP2_CTRL	1.15709	0.137622	-1.95804	-3.03256	2.14767	0.0295638	-1.34534	-4.42235	0.0295968	0.996833	0.0390915	0.0730108	Q96P48	ARAP1	HYSVVLPTVSHSGFLYK	737	Y
7.64287	10.6552	NaN	10.8326	7.57024	NaN	NaN	10.4025	NaN	NaN	NaN	NaN					0.00730044	1	0.0523465	0.0225612	0	1	1.25344	0	0	0.938777	NaN	0	Q96P48	ARAP1	LFPEFDDSDYDEVPEEGPGAPAR	229	S
NaN	NaN	NaN	NaN	NaN	3.86646	NaN	NaN	NaN	NaN	NaN	NaN					0	0.722423	NaN	0	NaN	1	0	NaN	NaN	1	0	NaN	Q96P48	ARAP1	LGSVSLIPLR	1419	S
2.48252	4.45447	4.07415	3.91656	3.45825	4.64722	7.09355	6.04249	4.56712	5.96321	8.12065	8.00021		+	+	PP2_CTRL;SP600125_CTRL	0.184636	0.820676	0.336966	0.423227	1.10462	0.0769484	2.23067	2.12529	1.7896	0.0243234	3.69098	3.60268	Q8WZ64	ARAP2	MQDIPIYANVHK	77	Y
8.19051	8.12276	8.28046	7.41167	7.57094	7.6275	7.31354	NaN	NaN	7.6344	7.46285	7.83033	+		+	IMA_CTRL;SP600125_CTRL	2.9503	0.0589657	-0.661204	-3.6913	0	1	-0.884366	0	2.06486	0.0441673	-0.555382	-2.57635	P61204	ARF3	LGLHSLR	147	S
10.0703	10.1973	10.2335	9.86343	10.0977	9.84415	9.79645	9.844	10.2886	NaN	NaN	9.24863					1.14412	0.387215	-0.231926	-1.18735	0.507923	0.560409	-0.190668	-0.721281	0	1	-0.918381	0	Q8N6T3	ARFGAP1	EWSLESSPAQNWTPPQPR	135	T
NaN	6.87429	NaN	NaN	6.47197	NaN	NaN	NaN	6.49499	NaN	NaN	NaN					0	0.961959	-0.402313	0	0	1	-0.379303	0	0	1	NaN	0	Q8N6T3	ARFGAP1	SPSSDSWTCADTSTER	343	S
10.9448	NaN	10.8648	10.7053	11.0058	10.8402	11.2927	10.9844	11.0687	NaN	NaN	10.0637					0.173126	0.910338	-0.0544079	-0.251795	0.734834	0.426082	0.210449	0.946089	0	1	-0.841116	0	Q8N6T3	ARFGAP1	YVGFGNTPPPQK	189	T
12.1487	12.155	12.2847	12.7702	12.3623	12.4336	12.3624	12.8744	12.0806	13.0711	13.0916	12.9889			+	SP600125_CTRL	1.14926	0.308762	0.325927	1.39662	0.441013	0.559942	0.243039	0.72221	4.02043	0.0128683	0.854441	5.53691	Q8N6H7	ARFGAP2	AISSDMFFGR	432	S
12.7852	NaN	12.7203	12.9751	12.9823	13.216	12.9661	13.0767	13.1835	13.3489	13.0308	13.1597					1.20621	0.306249	0.305082	1.48831	1.49932	0.144853	0.322708	1.74833	1.40673	0.105072	0.427066	1.92657	Q8N6H7	ARFGAP2	DNPFSLGESFGSR	368	S
11.7554	12.109	10.9767	11.5937	11.5642	10.8702	11.2568	10.7202	11.8723	12.4842	12.9223	12.2857			+	SP600125_CTRL	0.264105	0.764972	-0.270991	-0.5318	0.282223	0.667118	-0.330601	-0.578136	1.16467	0.0837933	0.950352	1.96477	Q8N6H7	ARFGAP2	HGTDLWIDNMSSAVPNHSPEK	146	S
9.67643	10.61	NaN	10.1084	9.40298	9.61964	8.64711	10.2044	NaN	10.3955	10.7935	10.8266					0.400414	0.614576	-0.43287	-0.801657	0.290578	0.613869	-0.717451	-0.711878	0.5696	0.310966	0.528678	1.07637	Q8N6H7	ARFGAP2	HGTDLWIDNMSSAVPNHSPEKK	146	S
9.05388	9.0667	9.17465	4.43021	8.54183	9.1873	9.34822	6.9446	7.50265	8.89611	8.55194	9.61067					0.502118	0.437775	-1.71196	-1.07649	0.735227	0.200698	-1.16658	-1.41011	0.0892577	0.923439	-0.0788329	-0.190351	Q8N6H7	ARFGAP2	SQLDLFDDVGTFASGPPK	340	S
NaN	4.66376	NaN	NaN	NaN	NaN	NaN	NaN	NaN	NaN	NaN	NaN					0	0.962225	NaN	0	0	1	NaN	0	0	1	NaN	0	Q8N6H7	ARFGAP2	SSVSHSVLSEMQVIEQETPVSAK	322	S
NaN	NaN	NaN	NaN	9.6019	10.1173	NaN	NaN	9.71644	NaN	8.76066	NaN					0	0.962136	NaN	0	0	1	NaN	0	0	1	NaN	0	Q8N6H7	ARFGAP2	VSSQSFSEIER	242	S
10.0289	NaN	NaN	NaN	NaN	NaN	10.3393	9.05834	NaN	10.0251	NaN	NaN					0	0.961605	NaN	0	0	1	-0.330102	0	0	1	-0.00386047	0	Q8N6H7	ARFGAP2	VSSQSFSEIER	240	S
12.0843	12.2376	12.3772	12.6772	12.7091	12.3122	12.5933	12.7989	12.385	12.9747	13.1247	12.8995			+	SP600125_CTRL	1.02332	0.336768	0.333154	1.31764	1.15442	0.185098	0.359369	1.45853	2.69078	0.024133	0.766635	3.69618	Q9NP61	ARFGAP3	AISSDMYFGR	428	S
10.4891	10.5435	9.98459	9.70925	10.1173	9.47625	9.35275	8.93605	9.49093	10.7193	10.9499	10.826		+		PP2_CTRL	1.03881	0.248937	-0.57147	-1.59458	1.94061	0.0376676	-1.07917	-3.13827	1.21823	0.115417	0.492652	1.69878	Q9NP61	ARFGAP3	HGTDLWLDSCVVPPLSPPPK	143	S
4.93522	4.85969	NaN	NaN	NaN	NaN	NaN	NaN	5.44757	NaN	NaN	NaN					0	0.730408	NaN	0	0	1	0.550113	0	0	1	NaN	0	Q9NP61	ARFGAP3	SVISHSVTSDMQTIEQESPIMAK	331	S
11.2409	NaN	10.9967	11.4416	NaN	11.4058	NaN	NaN	NaN	11.435	11.2551	11.2888					0.879206	0.393561	0.304924	1.36501	0	1	NaN	0	0.768211	0.373812	0.207472	0.962385	Q9Y6D6	ARFGEF1	LSVSSNDTQESGNSSGPSPGAK	397	S
7.95252	NaN	NaN	7.46739	9.04416	8.07627	8.10329	7.7629	7.83143	8.39318	8.64959	8.74639					0	0.690789	0.243421	0	0	1	-0.0533129	0	0	0.688066	0.643866	0	Q9Y6D6	ARFGEF1	PLDTISQK	1566	S
NaN	NaN	NaN	NaN	NaN	NaN	NaN	9.32944	8.93699	NaN	NaN	7.08037					NaN	1	0	NaN	0	1	NaN	0	0	0.68802	NaN	0	Q9Y6D6	ARFGEF1	PLDTISQKSVDIHDSIQPR	1566	S
NaN	NaN	NaN	5.98835	NaN	NaN	NaN	NaN	NaN	6.31381	6.73709	NaN					0	0.690835	NaN	0	NaN	1	0	NaN	0	0.687974	NaN	0	Q9Y6D6	ARFGEF1	PNSGETAPPPPSPVSEK	1555	S
13.5976	13.5306	13.5941	13.8848	14.1535	13.8576	14.1449	13.9125	13.8899	13.8226	13.82	13.7723		+		PP2_CTRL	1.80567	0.163725	0.391153	1.98662	2.07569	0.0684804	0.408276	2.21461	2.97334	0.101396	0.230803	1.81393	Q9Y6D6	ARFGEF1	SVDIHDSIQPR	1569	S
6.01982	5.7657	NaN	5.93058	5.74315	5.16202	NaN	NaN	NaN	NaN	NaN	NaN					0.360362	0.684518	-0.28084	-0.679438	0	1	NaN	0	0	0.687927	NaN	0	Q9Y6D6	ARFGEF1	SVDNRPQAPLVSASAVNEEVSK	1580	S
NaN	5.35114	NaN	NaN	5.58359	4.80127	6.54477	7.0092	6.66574	5.92839	NaN	NaN					0	0.691287	-0.158706	0	0	1	1.38877	0	0	0.687883	0.57725	0	Q9Y6D6	ARFGEF1	TTIPHALLTWRPNSGETAPPPPSPVSEK	1555	S
4.40096	NaN	NaN	5.73633	NaN	NaN	NaN	NaN	NaN	NaN	6.16532	NaN					0	0.691241	1.33537	0	0	1	NaN	0	0	0.687836	1.76436	0	Q9Y6D6	ARFGEF1	TTIPHALLTWRPNSGETAPPPPSPVSEK	1558	S
7.25103	NaN	6.98316	NaN	7.07752	7.19806	NaN	NaN	NaN	7.91126	NaN	7.27762					0.045347	0.986146	0.0206959	0.0838329	0	1	NaN	0	0.523465	0.356988	0.477346	1.07519	Q9Y6D5	ARFGEF2	GQSQLSNPTDDSWK	1528	S
NaN	NaN	NaN	7.34619	NaN	NaN	7.83645	NaN	NaN	NaN	NaN	NaN					0	0.69061	NaN	0	0	1	NaN	0	NaN	1	0	NaN	Q9Y6D5	ARFGEF2	GQSQLSNPTDDSWK	1525	S
9.31403	8.9905	8.86551	9.89572	8.65221	9.83467	8.9392	10.3274	9.7099	9.31145	9.43035	10.1251					0.401584	0.617701	0.404188	0.768116	0.642327	0.298494	0.602143	1.15089	0.921372	0.158634	0.565617	1.4624	Q9Y6D5	ARFGEF2	PIQSKPQSPVIQAAAVSPK	218	S
7.24942	6.80304	7.24982	5.15699	7.37237	9.04481	7.36457	5.2938	NaN	5.73261	6.33903	6.83879					0.0267654	0.988912	0.0906305	0.0733401	0.39413	0.475834	-0.771571	-0.861802	1.06212	0.107334	-0.797279	-1.76091	Q9Y6D5	ARFGEF2	PQSPVIQAAAVSPK	227	S
5.01452	NaN	NaN	NaN	NaN	NaN	NaN	NaN	NaN	4.6815	3.60523	NaN					0	0.690567	NaN	0	0	1	NaN	0	0	0.688112	-0.871159	0	Q9Y6D5	ARFGEF2	QSLSSADNLESDAQGHQVAAR	355	S
2.86556	NaN	3.84216	NaN	NaN	NaN	NaN	NaN	4.2988	5.72748	NaN	5.38279			+	SP600125_CTRL	0	0.820304	NaN	0	0	1	0.944944	0	1.29133	0.050146	2.20128	3.56297	P53367	ARFIP1	HSLPSGLGLSETQITSHGFDNTK	36	S
10.5184	11.0185	10.5941	9.2887	9.67021	9.3311	9.71198	9.88609	9.79354	10.4218	11.2354	10.4261	+	+		IMA_CTRL;PP2_CTRL	2.53909	0.0570622	-1.28032	-4.31123	2.29683	0.0305623	-0.913125	-3.46452	0.0169083	1	-0.0158971	-0.0385784	P53367	ARFIP1	KWSLNTYK	132	S
NaN	7.94709	NaN	NaN	NaN	NaN	NaN	7.43779	NaN	NaN	NaN	NaN					0	0.820368	NaN	0	0	1	-0.509293	0	0	0.723358	NaN	0	P53367	ARFIP1	NSAAEIPVTSNGEVDDSREHSFNR	28	S
5.35571	4.71	4.57939	4.86739	NaN	NaN	NaN	NaN	5.75897	5.43508	6.07278	4.81351					0	0.820819	-0.0143051	0	0	1	0.877267	0	0.570459	0.305208	0.55876	1.04324	P53367	ARFIP1	SGPVILADEIK	108	S
2.05901	3.86746	3.36431	NaN	1.92594	NaN	NaN	NaN	NaN	1.66472	NaN	2.7872					0	0.820881	-1.17099	0	0	1	NaN	0	0.441353	0.377968	-0.87097	-0.955218	P53367	ARFIP1	WSLNTYK	132	S
12.0713	NaN	11.776	12.9708	NaN	13.2507	NaN	15.5131	NaN	12.7686	NaN	NaN	+			IMA_CTRL	1.5508	0.0964544	1.18708	3.91233	0	1	3.58943	0	0	1	0.844957	0	Q9NWB6	ARGLU1	ASSPPDRIDIFGR	77	S
NaN	3.88144	NaN	NaN	NaN	3.057	NaN	5.95468	NaN	6.20372	NaN	5.42593					0	0.810375	-0.824431	0	0	0.807543	2.07324	0	0	0.75943	1.93339	0	Q07960	ARHGAP1	MDPLSELQDDLTLDDTSEALNQLK	16	T
13.6649	13.4988	13.5825	13.0844	13.212	13.2039	12.9857	12.8435	13.0618	12.9483	12.7634	13.0222		+	+	PP2_CTRL;SP600125_CTRL	2.5555	0.100028	-0.415342	-2.54417	2.82273	0.0306558	-0.618428	-3.43676	2.74935	0.0254189	-0.670806	-3.51799	Q07960	ARHGAP1	SSSPELVTHLK	51	S
8.2736	8.12921	NaN	NaN	NaN	8.24983	NaN	NaN	NaN	NaN	NaN	NaN					0	1	0.04843	0	0	0.916765	NaN	0	0	1	NaN	0	Q6P4F7	ARHGAP11A	DFSPLQTQTFNR	675	S
NaN	5.99786	NaN	4.14731	NaN	3.90519	NaN	NaN	NaN	NaN	NaN	NaN					0	1	-1.97161	0	0	0.916696	NaN	0	0	1	NaN	0	Q6P4F7	ARHGAP11A	HNSNITSSPLSGDENNMTK	582	S
8.3095	8.49294	8.49319	NaN	NaN	8.49907	8.07712	NaN	7.91656	8.43712	9.09515	7.95903		+		PP2_CTRL	0	1	0.0671968	0	1.65961	0.0903829	-0.435034	-2.18502	0.0679789	0.947154	0.0652232	0.149948	Q6P4F7	ARHGAP11A	IAQLSESPVILTPNAK	323	T
NaN	NaN	NaN	8.23031	7.16492	NaN	NaN	NaN	NaN	NaN	NaN	NaN					0	1	NaN	0	NaN	1	0	NaN	NaN	1	0	NaN	Q6P4F7	ARHGAP11A	IAQLSESPVILTPNAK	318	S
8.93061	8.49034	8.71741	8.87781	8.34161	9.16587	8.38118	6.83115	NaN	9.12784	8.23699	9.08293					0.109024	0.924618	0.0823107	0.220719	0.788905	0.178792	-1.10662	-1.57971	0.118729	0.886274	0.103135	0.247675	Q6P4F7	ARHGAP11A	INSLLEYSR	847	S
NaN	NaN	NaN	NaN	NaN	NaN	NaN	NaN	NaN	NaN	NaN	NaN					NaN	1	0	NaN	NaN	1	0	NaN	NaN	1	0	NaN	Q6P4F7	ARHGAP11A	LASLGDTASPLVK	868	S
9.67366	9.78139	9.60548	8.77246	NaN	NaN	NaN	NaN	7.57188	9.0503	NaN	8.84526			+	SP600125_CTRL	0	1	-0.914378	0	0	0.916628	-2.11496	0	2.27755	0.0317199	-0.739063	-3.67617	Q6P4F7	ARHGAP11A	RQSVGDFVSGALNK	285	S
7.52518	7.78848	7.46357	NaN	NaN	7.61353	NaN	NaN	NaN	NaN	NaN	NaN					0	1	0.0211207	0	0	0.91656	NaN	0	0	1	NaN	0	Q6P4F7	ARHGAP11A	SEETLLTPER	508	T
NaN	NaN	6.99187	NaN	NaN	NaN	NaN	NaN	NaN	NaN	NaN	NaN					0	1	NaN	0	0	0.916491	NaN	0	0	1	NaN	0	Q6P4F7	ARHGAP11A	SPATSCELTPSNLNNK	567	T
4.96677	NaN	NaN	NaN	NaN	NaN	3.95476	NaN	NaN	NaN	NaN	NaN					0	1	NaN	0	0	0.916423	-1.01201	0	0	1	NaN	0	Q6P4F7	ARHGAP11A	SSFSQQSTCVVTNLSKPR	775	S
NaN	NaN	NaN	NaN	NaN	NaN	NaN	NaN	NaN	8.16244	NaN	NaN					NaN	1	0	NaN	NaN	1	0	NaN	0	1	NaN	0	Q6P4F7	ARHGAP11A	SVSCDGALSSCIESASK	875	S
NaN	NaN	NaN	NaN	NaN	7.10992	NaN	6.84113	NaN	NaN	NaN	NaN					0	1	NaN	0	0	0.916355	NaN	0	NaN	1	0	NaN	Q6P4F7	ARHGAP11A	TGLLFSPDVDEK	484	S
8.2141	8.13191	3.1737	3.62397	2.78515	3.36999	NaN	6.6753	NaN	2.07376	0.729087	2.64646			+	SP600125_CTRL	0.898725	0.195449	-3.24687	-1.81897	0	0.877321	0.168728	0	1.25043	0.0471173	-4.69014	-2.52047	Q8IWW6	ARHGAP12	ATTPPNQGRPDSPVYANLQELK	243	Y
3.52292	NaN	NaN	NaN	NaN	NaN	6.82426	5.78727	6.38939	4.96502	5.96061	6.81756					0	0.947832	NaN	0	0	0.877446	2.81071	0	0	1	2.39148	0	Q8IWW6	ARHGAP12	IHQDSESGDELSSSSTEQIR	215	S
NaN	NaN	6.67149	NaN	6.98	6.24645	NaN	NaN	NaN	NaN	NaN	NaN					0	0.947745	-0.058264	0	0	0.878512	NaN	0	0	1	NaN	0	Q8IWW6	ARHGAP12	IHQDSESGDELSSSSTEQIR	213	S
NaN	NaN	NaN	NaN	NaN	6.4838	NaN	NaN	NaN	NaN	NaN	7.62121					0	0.947659	NaN	0	NaN	1	0	NaN	0	1	NaN	0	Q8IWW6	ARHGAP12	PCFPENESSPSSPK	451	S
4.31	4.00879	4.40487	4.39665	4.28119	4.17685	5.40077	1.4441	3.71814	5.41491	4.87021	4.30379					0.117537	0.941209	0.0436746	0.185671	0.247222	0.669918	-0.720217	-0.574959	0.843288	0.172258	0.621751	1.40581	Q8IWW6	ARHGAP12	SFGHFPGPEFLDVEK	176	S
6.91771	NaN	6.53382	6.63318	7.05675	NaN	6.69302	7.46944	6.4343	7.14354	7.04802	6.90154					0.144388	0.890431	0.119198	0.308946	0.116648	0.900027	0.139823	0.26569	0.770918	0.285464	0.305269	1.13283	Q8IWW6	ARHGAP12	TSFSQEQSCDSAGEGSER	201	S
11.6204	NaN	11.681	13.4671	11.9899	13.6183	12.3685	13.647	12.4904	13.9037	14.0399	14.0569			+	SP600125_CTRL	0.876287	0.230444	1.37444	1.78278	0.959018	0.122524	1.18461	1.89115	4.30123	0.0204545	2.34947	14.1066	Q53QZ3	ARHGAP15	SSSTELLSHYDSDIK	212	S
7.95171	8.05402	7.13314	7.49468	7.21417	7.06864	5.88548	6.66686	5.54224	5.26244	5.02084	NaN		+	+	PP2_CTRL;SP600125_CTRL	0.646553	0.433539	-0.453791	-1.08797	1.7194	0.0381667	-1.68143	-3.10043	2.15873	0.0203791	-2.57132	-5.28173	Q68EM7	ARHGAP17	AESSSGGGTVPSSAGILEQGPSPGDGSPPKPK	575	S
2.35114	3.17212	1.49391	NaN	1.77943	2.14218	3.56343	3.64581	2.44019	NaN	NaN	NaN					0.224723	0.782056	-0.378248	-0.5112	0.636933	0.270157	0.877421	1.21652	0	1	NaN	0	Q68EM7	ARHGAP17	LVLDWDSVR	150	S
NaN	NaN	NaN	NaN	9.24297	NaN	NaN	9.69848	NaN	NaN	NaN	NaN					0	1	NaN	0	0	0.8897	NaN	0	NaN	1	0	NaN	Q68EM7	ARHGAP17	NNSQIASGQNQPQAAAGSHQLSMGQPHNAAGPSPHTLR	625	S
10.6604	10.8979	11.196	NaN	10.1007	11.0244	NaN	11.138	NaN	NaN	NaN	NaN					0.358839	0.6656	-0.355528	-0.713684	0	0.889635	0.219935	0	0	1	NaN	0	Q68EM7	ARHGAP17	PGNPPPGHPGGQSSSGTSQHPPSLSPKPPTR	667	S
NaN	NaN	NaN	NaN	NaN	NaN	8.61837	NaN	NaN	NaN	NaN	8.67565					NaN	1	0	NaN	0	0.890731	NaN	0	0	1	NaN	0	Q68EM7	ARHGAP17	PNSQGPPNPMALPSEHGLEQPSHTPPQTPTPPSTPPLGK	757	T
5.8456	6.23266	6.60959	4.50314	4.65066	8.35916	5.33678	6.55347	4.79529	4.50571	4.64793	NaN			+	SP600125_CTRL	0.1107	0.893973	-0.391634	-0.283668	0.518977	0.371216	-0.66744	-1.0041	1.97149	0.0250405	-1.65246	-4.2412	Q68EM7	ARHGAP17	RPASMAVMEGDLVK	484	S
10.351	10.6486	10.0016	7.59698	8.86676	8.67737	8.43886	9.33426	6.31798	9.68009	9.62529	9.46627	+	+	+	IMA_CTRL;PP2_CTRL;SP600125_CTRL	1.95406	0.0612091	-1.95335	-3.63439	1.18514	0.0648432	-2.30335	-2.27224	1.70378	0.0477785	-0.74317	-2.49666	Q68EM7	ARHGAP17	RYSSSLSPIQAPNHPPPQPPTQATPLMHTK	701	Y
11.9368	NaN	NaN	11.0013	11.7674	10.157	11.0651	NaN	NaN	9.72819	10.2895	NaN					0	1	-0.961527	0	0	0.889571	-0.871662	0	0	1	-1.92794	0	Q68EM7	ARHGAP17	SPSPPTQHTGQPPGQPSAPSQLSAPR	674	S
NaN	14.9678	15.2043	NaN	NaN	NaN	NaN	14.2749	15.0289	NaN	NaN	15.4209					0	1	NaN	0	0.41285	0.504791	-0.43413	-0.876785	0	1	0.334833	0	Q68EM7	ARHGAP17	SPSPPTQHTGQPPGQPSAPSQLSAPR	676	S
NaN	NaN	11.6273	9.96967	10.4565	11.4506	NaN	9.57802	NaN	NaN	NaN	11.1695					0	1	-1.00171	0	0	0.890795	-2.04928	0	0	1	-0.457767	0	Q68EM7	ARHGAP17	SSGTNFQGLPSK	162	S
6.48504	6.75529	6.05421	4.69629	6.80009	7.08342	7.1747	NaN	NaN	NaN	NaN	NaN					0.110534	0.900498	-0.238252	-0.270701	0	0.782763	0.743182	0	0	0.73421	NaN	0	Q14CB8	ARHGAP19	ELFQHVHDMPESAK	386	S
NaN	NaN	7.13601	NaN	NaN	NaN	NaN	NaN	NaN	NaN	NaN	NaN					0	1	NaN	0	0	0.783611	NaN	0	0	0.734157	NaN	0	Q14CB8	ARHGAP19	NLLFSGSPAVTMTPTR	476	T
7.73115	5.15711	NaN	7.1947	NaN	5.03847	NaN	4.80249	NaN	NaN	5.65627	NaN					0.0638167	0.947311	-0.327544	-0.184126	0	0.783562	-1.64164	0	0	0.734104	-0.787865	0	Q14CB8	ARHGAP19	NLLFSGSPAVTMTPTR	468	S
3.23248	1.6321	4.32773	5.81019	6.41669	4.29704	6.48782	5.07562	4.19226	5.0439	6.45392	4.81509		+	+	PP2_CTRL;SP600125_CTRL	1.14367	0.135146	2.44387	2.2118	0.996875	0.0970329	2.18779	1.93725	1.19262	0.0584448	2.37353	2.29212	Q5T5U3	ARHGAP21	AQPSSSEDELDNVFFK	1431	S
6.49297	6.97475	NaN	6.00411	5.43225	6.84427	5.66668	NaN	6.50662	5.79592	NaN	5.41852			+	SP600125_CTRL	0.47481	0.516071	-0.640318	-0.971645	0.504364	0.385577	-0.647207	-1.10795	1.1772	0.0762615	-1.12664	-2.77495	Q5T5U3	ARHGAP21	ESTPSEEPSPPHNSK	1509	S
NaN	NaN	NaN	NaN	7.08586	6.61263	NaN	NaN	NaN	NaN	NaN	NaN					0	1	NaN	0	NaN	1	0	NaN	NaN	1	0	NaN	Q5T5U3	ARHGAP21	LSPEVQSVAESK	1605	S
NaN	4.82157	4.31336	4.97493	NaN	4.03516	NaN	NaN	NaN	4.15414	NaN	NaN					0.0373176	0.981786	-0.0624158	-0.0984177	0	0.89475	NaN	0	0	1	-0.41332	0	Q5T5U3	ARHGAP21	QLSHDHESVGPPSLDAQPNSK	862	S
NaN	5.4697	7.58809	NaN	8.13516	8.22872	NaN	8.20524	8.20648	7.74691	NaN	NaN					0.586184	0.373459	1.65304	1.42475	0.594816	0.262426	1.67696	1.44666	0	1	1.21802	0	Q5T5U3	ARHGAP21	SASQGALTSPSVSFSNHR	477	S
NaN	NaN	NaN	8.0031	NaN	NaN	7.44839	NaN	NaN	NaN	NaN	NaN					0	1	NaN	0	0	0.894684	NaN	0	NaN	1	0	NaN	Q5T5U3	ARHGAP21	SASQGALTSPSVSFSNHR	482	T
NaN	3.50329	5.5276	NaN	5.19515	NaN	NaN	NaN	NaN	NaN	NaN	NaN					0	1	0.67971	0	0	0.894619	NaN	0	0	1	NaN	0	Q5T5U3	ARHGAP21	STSHDRVPQSVQIR	443	S
NaN	6.89418	6.7911	7.25469	7.82311	7.37835	7.20309	6.56801	NaN	NaN	7.27306	NaN					1.18373	0.195581	0.642744	1.97095	0.0428233	1	0.0429084	0.101752	0	1	0.430424	0	Q5T5U3	ARHGAP21	SYDEGLDDYREDAK	881	S
NaN	NaN	NaN	10.5817	NaN	NaN	NaN	10.3646	10.6069	9.09642	NaN	9.05903					0	1	NaN	0	0	0.894554	NaN	0	0	1	NaN	0	Q5T5U3	ARHGAP21	TTSPPLSIPTTHLIHQPAGSR	319	S
3.94788	NaN	NaN	NaN	NaN	NaN	NaN	3.93309	NaN	NaN	NaN	5.78463					0	0.66947	NaN	0	0	1	-0.0147903	0	0	0.668095	1.83674	0	Q9P227	ARHGAP23	RHSTSDLSDATFSDIR	677	S
6.9618	6.31965	7.0924	6.42658	NaN	7.26383	6.5114	6.74896	7.17533	5.55857	NaN	5.53264			+	SP600125_CTRL	0.0409877	0.98009	0.0539212	0.100104	0.0223609	1	0.0206167	0.0505529	1.56359	0.0412187	-1.24568	-3.04971	Q9P227	ARHGAP23	SAEALGPGALVSPR	372	S
NaN	NaN	5.98199	NaN	NaN	NaN	NaN	NaN	NaN	NaN	NaN	NaN					0	0.666762	NaN	0	0	1	NaN	0	0	0.661848	NaN	0	Q9P227	ARHGAP23	SCDDGLNTFR	623	S
NaN	NaN	NaN	NaN	5.23498	NaN	NaN	NaN	NaN	NaN	5.98727	NaN					0	0.66672	NaN	0	NaN	1	0	NaN	0	0.661805	NaN	0	Q9P227	ARHGAP23	VAPLATTEDSLASIPFIDEPTSPSIDLQAK	554	S
13.2783	13.1158	13.3265	13.118	13.1007	13.4111	13.5923	13.3825	13.3734	13.764	13.8987	13.8869			+	SP600125_CTRL	0.0904791	0.964968	-0.0302855	-0.138177	1.02505	0.338723	0.209167	1.06825	2.86248	0.0265824	0.609643	3.44563	P42331	ARHGAP25	DIPLSPPAQK	362	S
NaN	NaN	NaN	NaN	NaN	NaN	NaN	NaN	NaN	NaN	11.8143	NaN					NaN	1	0	NaN	NaN	1	0	NaN	0	0.859345	NaN	0	P42331	ARHGAP25	SSVGWDATEDLR	378	S
10.8809	NaN	NaN	10.6523	NaN	NaN	11.6137	NaN	11.5763	NaN	NaN	12.0331					0	0.787529	-0.228614	0	0	1	0.714155	0	0	0.859272	1.15219	0	P42331	ARHGAP25	SSVGWDATEDLR	379	S
NaN	NaN	NaN	NaN	NaN	NaN	NaN	NaN	7.09491	NaN	NaN	NaN					NaN	1	0	NaN	0	1	NaN	0	NaN	1	0	NaN	P42331	ARHGAP25	TSTYDNVPSLPGSPGEEASALSSQACDSK	517	S
7.06342	NaN	6.71292	7.07636	6.25553	6.73242	NaN	7.10194	NaN	7.46734	7.52739	7.57714			+	SP600125_CTRL	0.228247	0.808111	-0.200072	-0.461149	0	1	0.213765	0	1.72535	0.0529964	0.635783	2.68373	P42331	ARHGAP25	TSTYDNVPSLPGSPGEEASALSSQACDSK	511	S
NaN	7.74465	8.01831	NaN	NaN	NaN	NaN	NaN	NaN	NaN	NaN	NaN					0	0.987849	NaN	0	0	0.911531	NaN	0	0	1	NaN	0	Q6ZUM4	ARHGAP27	ATSPGAAAAPLPSPVWETHTDAGTGR	238	T
NaN	NaN	NaN	8.2412	NaN	NaN	NaN	NaN	NaN	4.74588	NaN	NaN					0	0.987755	NaN	0	NaN	1	0	NaN	0	1	NaN	0	Q6ZUM4	ARHGAP27	ATSPGAAAAPLPSPVWETHTDAGTGR	239	S
8.96428	8.99838	9.05176	8.90962	9.18229	8.6045	8.61019	8.34506	8.56885	8.95295	8.68756	8.75499		+		PP2_CTRL	0.248644	0.834445	-0.106006	-0.394352	2.34695	0.0476298	-0.496775	-2.66795	1.16031	0.267344	-0.206305	-1.12361	Q6ZUM4	ARHGAP27	SSQDGDTPAQASPPEEK	466	S
8.39832	8.56702	8.14215	7.56988	8.7658	8.30935	7.33414	7.36722	7.19053	8.21555	8.03067	8.55408		+		PP2_CTRL	0.156089	0.869947	-0.154157	-0.328213	2.86697	0.0230932	-1.07187	-4.5632	0.200408	0.818538	-0.102398	-0.344972	Q7Z6I6	ARHGAP30	GSGSLEGEAAGCGR	630	S
NaN	6.95179	5.82722	5.9339	NaN	4.78664	NaN	5.19224	NaN	NaN	NaN	NaN					0.48338	0.476971	-1.02924	-1.13948	0	0.844713	-1.19726	0	0	1	NaN	0	Q7Z6I6	ARHGAP30	NGGSLSFDAAVALAR	996	S
NaN	7.75789	NaN	7.20103	NaN	5.10286	9.33836	NaN	NaN	6.11037	NaN	5.88972					0	1	-1.60594	0	0	0.844655	1.58047	0	0	1	-1.75784	0	Q7Z6I6	ARHGAP30	PSPLLPESLENDSIEAAEGEQEPEAEALGGTNSEPGTPR	384	S
NaN	NaN	7.19625	NaN	8.13098	NaN	NaN	NaN	6.03277	NaN	NaN	NaN					0	1	0.934726	0	0	0.844597	-1.16348	0	0	1	NaN	0	Q7Z6I6	ARHGAP30	PSPLLPESLENDSIEAAEGEQEPEAEALGGTNSEPGTPR	388	T
4.4417	4.22158	4.7268	5.73335	5.10493	6.06543	3.83412	NaN	NaN	5.0656	3.86237	5.41582	+			IMA_CTRL	1.67765	0.0889369	1.17121	2.80634	0	0.844539	-0.629238	0	0.25658	0.669187	0.317902	0.53641	Q7Z6I6	ARHGAP30	SIFNLGR	291	S
NaN	9.78651	9.66305	NaN	NaN	8.60508	NaN	NaN	NaN	9.9542	9.54311	9.01421					0	1	-1.1197	0	0	0.844481	NaN	0	0.238808	0.719181	-0.220938	-0.486403	Q7Z6I6	ARHGAP30	SMDSLSAAAGASDEPEGLVGPSSPR	327	S
7.53632	NaN	NaN	6.76707	NaN	NaN	NaN	6.21699	NaN	NaN	NaN	NaN					0	1	-0.769251	0	0	0.844423	-1.31933	0	0	1	NaN	0	Q7Z6I6	ARHGAP30	SMDSLSAAAGASDEPEGLVGPSSPR	338	S
NaN	NaN	NaN	NaN	6.84652	NaN	8.87588	NaN	8.88596	NaN	NaN	NaN					0	1	NaN	0	0	0.844365	NaN	0	NaN	1	0	NaN	Q7Z6I6	ARHGAP30	SMDSLSAAAGASDEPEGLVGPSSPR	330	S
9.8389	9.60576	NaN	9.32149	9.20189	9.51579	NaN	9.19849	9.75418	NaN	9.15902	9.39884					1.08143	0.297889	-0.375941	-1.52446	0.300996	0.679208	-0.245994	-0.612975	0.929351	0.1783	-0.443403	-1.65923	Q9NRY4	ARHGAP35	AGSPLCNSNLQDSEEDIEPSYSLFR	975	S
NaN	NaN	8.63243	NaN	NaN	NaN	9.17478	NaN	NaN	9.52894	NaN	NaN					0	0.738541	NaN	0	0	1	0.542342	0	0	1	0.896506	0	Q9NRY4	ARHGAP35	AGSPLCNSNLQDSEEDIEPSYSLFR	985	S
NaN	NaN	NaN	NaN	NaN	8.59533	NaN	NaN	NaN	NaN	NaN	NaN					0	0.73849	NaN	0	NaN	1	0	NaN	NaN	1	0	NaN	Q9NRY4	ARHGAP35	KVSIVSKPVLYR	1150	S
11.5399	11.5815	11.5235	11.1368	10.9246	11.1972	10.3999	10.9808	10.9185	11.8685	11.9922	11.9934		+	+	PP2_CTRL;SP600125_CTRL	2.26523	0.103851	-0.46212	-2.50522	1.87297	0.0452542	-0.781895	-2.7439	3.0692	0.0376737	0.403061	2.78152	Q9NRY4	ARHGAP35	NEEENIYSVPHDSTQGK	1105	Y
7.61931	7.94583	7.24686	7.07334	7.98972	6.37941	7.55735	6.81429	7.21071	7.82447	8.56389	7.7431					0.376966	0.629368	-0.45651	-0.750627	0.625887	0.353412	-0.409883	-1.03845	0.595981	0.31565	0.439822	1.02269	Q9NRY4	ARHGAP35	NIIEATHMYDNAAEACSTTEEVFNSPR	970	S
8.52511	8.94307	8.89528	7.93947	8.58031	6.55012	7.16313	6.41648	8.22371	9.53261	9.27037	8.57645		+		PP2_CTRL	0.82951	0.269226	-1.09785	-1.53852	1.31646	0.0579822	-1.52005	-2.37248	0.466034	0.445572	0.338658	0.817351	Q9NRY4	ARHGAP35	SVSSSPWLPQDGFDPSDYAEPMDAVVK	1087	Y
11.2867	11.1696	11.485	11.575	11.538	11.213	11.1976	11.2082	11.3385	11.9178	11.8688	11.905			+	SP600125_CTRL	0.363303	0.772487	0.128213	0.518438	0.254208	0.854648	-0.065678	-0.324172	2.47836	0.0333466	0.583431	3.01958	Q9NRY4	ARHGAP35	TSFSVGSDDELGPIR	1179	S
10.5874	10.4679	10.9191	10.6707	9.78944	10.6426	10.5499	10.5015	10.5563	10.615	10.5001	10.2529					0.382922	0.664401	-0.290558	-0.693246	0.37679	0.714303	-0.122206	-0.517625	0.515014	0.501671	-0.202119	-0.742685	P98171	ARHGAP4	CLVPASPEQHVEVDK	860	S
NaN	9.35658	9.47666	NaN	8.95858	NaN	8.88829	8.02058	7.03986	9.45172	NaN	9.04638					0	0.82767	-0.458041	0	0.887569	0.134473	-1.43371	-1.8131	0.291556	0.699498	-0.167566	-0.538151	P98171	ARHGAP4	GPGAPASPSASHPQGLDTTPK	930	S
10.1683	10.0127	10.1946	9.91546	9.70704	5.46779	9.10238	9.62126	7.85231	NaN	8.90675	9.58358		+	+	PP2_CTRL;SP600125_CTRL	0.535768	0.408497	-1.76177	-1.13649	1.12798	0.0876159	-1.26655	-2.01662	1.35607	0.066312	-0.880031	-2.42653	P98171	ARHGAP4	GPGAPASPSASHPQGLDTTPKPH	930	S
NaN	NaN	9.52578	NaN	9.85146	8.96067	8.68182	9.74869	10.8229	10.1683	NaN	8.81582					0	0.827605	-0.119715	0	0	1	0.22537	0	0	0.702459	-0.0337224	0	P98171	ARHGAP4	QGLGPASTTSPSPGPRSPK	906	S
8.14541	8.43754	NaN	NaN	NaN	NaN	NaN	NaN	NaN	NaN	9.58134	NaN					0	0.827539	NaN	0	0	1	NaN	0	0	0.702411	1.28986	0	P98171	ARHGAP4	QGLGPASTTSPSPGPRSPK	901	S
NaN	7.7957	NaN	7.1642	7.35979	6.16258	6.70568	NaN	6.78586	NaN	8.44467	NaN					0	0.827474	-0.900174	0	0	1	-1.04993	0	0	0.702362	0.648974	0	P98171	ARHGAP4	QVVGAGLQTAGESGSSPEGLLASELVHRPEPCTSPEAMGPSGHR	817	T
8.32813	8.25556	8.44197	7.10762	7.52747	7.66076	7.03851	6.6453	7.69678	8.19669	8.46645	7.59639	+	+		IMA_CTRL;PP2_CTRL	2.18349	0.073501	-0.909935	-3.30558	1.75616	0.0413682	-1.21502	-2.9527	0.413186	0.530147	-0.255373	-0.7039	A6NI28	ARHGAP42	EPIYTLPAIISK	376	Y
2.89627	4.64788	NaN	NaN	NaN	NaN	NaN	NaN	NaN	NaN	NaN	NaN					0	0.8652	NaN	0	0	0.990865	NaN	0	0	0.816692	NaN	0	A6NI28	ARHGAP42	LWLEAMDGKEPIYTLPAIISK	376	Y
14.9485	14.9908	14.9627	15.4135	15.43	15.5024	15.3593	15.4952	15.3632	15.1552	15.33	15.3033	+	+	+	IMA_CTRL;PP2_CTRL;SP600125_CTRL	4.0545	0.0591658	0.481298	3.70245	3.15743	0.0402414	0.438601	2.99684	2.21567	0.0913358	0.295526	1.89736	Q92619	ARHGAP45	AGSPSPQPSGELPR	23	S
9.75301	9.71412	9.3598	9.69101	9.78654	9.29357	9.65804	8.76781	9.9918	9.64453	10.4596	9.29737					0.0320078	0.99268	-0.0186065	-0.0628511	0.12978	0.886331	-0.136426	-0.280636	0.201461	0.769261	0.191529	0.410595	Q92619	ARHGAP45	DQEPDVHYDFEPHVSANAWSPVMR	569	S
7.07884	3.69222	7.20449	4.18553	7.95209	NaN	4.92389	5.93059	6.69928	5.40405	5.22609	6.31403					0.0121894	1	0.0769641	0.0359052	0.037853	0.998976	-0.140593	-0.103376	0.103195	0.874889	-0.343792	-0.264718	Q92619	ARHGAP45	HASAAGFPLSGAASWTLGR	73	S
NaN	NaN	NaN	NaN	NaN	4.97597	NaN	5.97392	NaN	6.04549	NaN	NaN					0	1	NaN	0	0	1	NaN	0	0	0.979916	NaN	0	Q92619	ARHGAP45	PEAAGSPPEEGGCTEGTPAK	603	T
8.81813	9.23068	7.8364	9.61998	NaN	NaN	NaN	NaN	8.73172	NaN	10.2936	NaN					0	1	0.991574	0	0	1	0.103317	0	0	0.979823	1.66522	0	Q92619	ARHGAP45	PRPTEATVSLSSLVDYPHQAR	951	S
10.059	10.25	9.9017	10.2943	10.3497	NaN	9.61427	9.22146	8.436	9.03325	NaN	10.8563		+		PP2_CTRL	0.8189	0.45798	0.251785	1.08694	1.27397	0.0769623	-0.979664	-2.12638	0.0616596	0.943955	-0.125459	-0.158459	Q92619	ARHGAP45	PTEATVSLSSLVDYPHQAR	951	S
12.7974	13.2816	13.6894	NaN	NaN	13.679	NaN	NaN	14.0428	13.5315	13.8758	14.4206					0	1	0.422864	0	0	1	0.786644	0	0.874812	0.155601	0.686503	1.47532	Q92619	ARHGAP45	SWPLSISDSDSGLDPGPGAGDFK	619	S
6.98107	6.63116	6.28533	6.95446	6.32865	5.0478	5.14561	6.88948	7.18513	6.75799	6.30981	7.19347					0.366149	0.629342	-0.522215	-0.750323	0.123727	0.876173	-0.225784	-0.294273	0.137996	0.859762	0.121239	0.285487	Q13017	ARHGAP5	ESTHQSEDVFLPSPR	968	S
10.3143	10.181	NaN	8.83257	10.4929	NaN	NaN	9.06232	NaN	10.4431	10.4826	9.07984					0.255523	0.736228	-0.58489	-0.626994	0	0.835245	-1.18532	0	0.149719	0.818778	-0.245776	-0.352411	Q13017	ARHGAP5	GGIDNPAITSDQELDDKK	1218	S
NaN	NaN	6.26248	6.06135	NaN	NaN	NaN	NaN	6.64891	6.34651	NaN	5.94627					0	1	-0.201127	0	0	0.835189	0.386437	0	0	0.758701	-0.116087	0	Q13017	ARHGAP5	GSEEDPLLSPVETWK	1206	T
6.5765	NaN	NaN	NaN	5.8573	7.2794	6.25145	NaN	NaN	NaN	6.33195	NaN					0	1	-0.00814676	0	0	0.835132	-0.325046	0	0	0.758646	-0.244544	0	Q13017	ARHGAP5	GSEEDPLLSPVETWK	1202	S
5.89873	5.91689	6.28781	6.80508	4.5634	6.75311	6.46978	NaN	NaN	NaN	NaN	NaN					0.00263711	1	0.00604995	0.00712165	0	0.835075	0.435307	0	0	0.758589	NaN	0	Q13017	ARHGAP5	HNLDVVSPIPANK	765	S
NaN	6.1087	NaN	NaN	NaN	NaN	NaN	NaN	NaN	5.99483	7.44216	6.38467					0	1	NaN	0	0	0.835019	NaN	0	0	0.757637	0.498517	0	Q13017	ARHGAP5	HRGSEEDPLLSPVETWK	1195	S
NaN	NaN	NaN	NaN	NaN	NaN	NaN	6.24685	6.7232	NaN	NaN	NaN					NaN	1	0	NaN	0	0.834962	NaN	0	NaN	1	0	NaN	Q13017	ARHGAP5	RTHSDASDDEAFTTSK	1176	S
NaN	5.35478	4.55228	6.24051	NaN	NaN	NaN	NaN	NaN	5.89473	NaN	NaN					0	1	1.28698	0	0	0.834905	NaN	0	0	0.757138	0.941203	0	Q13017	ARHGAP5	RTHSDASDDEAFTTSK	1173	S
NaN	5.48227	5.48287	5.83909	5.25453	3.35234	5.09358	4.4977	4.41789	6.63723	6.45437	6.2052		+	+	PP2_CTRL;SP600125_CTRL	0.267117	0.717352	-0.667251	-0.624093	1.22292	0.0925803	-0.812846	-2.16638	2.00715	0.032143	0.949697	3.62975	Q9BRR9	ARHGAP9	LSGSGPAELSAGEDEEEESELVSK	475	S
6.78136	6.49737	7.11661	6.74724	6.5934	7.57254	6.49335	NaN	NaN	7.42473	7.63143	7.64397			+	SP600125_CTRL	0.186928	0.843441	0.172614	0.381244	0	1	-0.305093	0	1.78863	0.0421528	0.768261	2.62598	Q9BRR9	ARHGAP9	SPPPGPACPLLQR	203	S
7.17351	NaN	NaN	8.61279	NaN	NaN	NaN	8.24396	NaN	NaN	5.99517	6.61043					0	0.768476	1.43928	0	0	1	1.07046	0	0	0.720159	-0.870706	0	P52565	ARHGDIA	AEQEPTAEQLAQIAAENEEDEHSVNYK	7	T
NaN	NaN	NaN	NaN	NaN	NaN	8.17702	NaN	NaN	6.34745	NaN	NaN					NaN	1	0	NaN	0	1	NaN	0	0	0.720109	NaN	0	P52565	ARHGDIA	AEQEPTAEQLAQIAAENEEDEHSVNYK	24	S
NaN	8.95858	9.07878	NaN	NaN	NaN	NaN	NaN	NaN	NaN	NaN	NaN					0	0.76842	NaN	0	0	1	NaN	0	0	0.720058	NaN	0	P52565	ARHGDIA	AEQEPTAEQLAQIAAENEEDEHSVNYKPPAQK	24	S
NaN	NaN	NaN	8.35835	4.41347	5.63162	6.63208	9.5895	6.68216	NaN	NaN	8.67395					0	0.768365	NaN	0	0	1	NaN	0	0	0.719956	NaN	0	P52565	ARHGDIA	AEQEPTAEQLAQIAAENEEDEHSVNYKPPAQK	27	Y
8.1802	7.41327	7.81335	7.91994	7.95183	8.38341	8.16547	NaN	7.30318	7.3856	NaN	7.1037					0.456504	0.617003	0.282789	0.770173	0.0532969	0.984407	-0.0679502	-0.128176	0.783684	0.199968	-0.557626	-1.37822	P52565	ARHGDIA	SIQEIQELDK	34	S
5.03221	4.50405	5.1581	6.23709	NaN	4.39064	4.83863	NaN	4.62651	4.69812	NaN	5.1811					0.213785	0.787658	0.41575	0.49782	0.23376	0.772197	-0.165543	-0.446845	0.044034	0.980924	0.0414933	0.0999532	P52565	ARHGDIA	SIQEIQELDKDDESLR	34	S
NaN	5.9535	NaN	NaN	NaN	NaN	5.5344	NaN	NaN	5.84542	5.27107	5.87806					0	0.79365	NaN	0	0	1	-0.419101	0	0	0.719303	-0.288646	0	P52565	ARHGDIA	SIQEIQELDKDDESLRK	47	S
8.46168	NaN	7.46104	8.89047	8.49009	8.97077	NaN	8.91791	10.6485	NaN	NaN	NaN					0.839458	0.284193	0.822416	1.58338	0.677938	0.209563	1.82184	1.65694	0	0.718752	NaN	0	P52565	ARHGDIA	SIQEIQELDKDDESLRK	34	S
5.41228	5.28682	5.39493	5.58396	5.05253	5.54961	6.63586	6.69032	6.07875	4.942	3.03629	5.71988		+		PP2_CTRL	0.0604022	0.976189	0.0306854	0.111125	2.28397	0.0287712	1.10363	3.68719	0.427549	0.39585	-0.79862	-0.889203	P52566	ARHGDIB	APEPHVEEDDDDELDSK	20	S
7.49437	NaN	6.75837	7.3839	7.69451	7.60131	7.03147	NaN	7.51067	NaN	NaN	NaN					0.614672	0.458023	0.433535	1.08678	0.111778	0.9061	0.1447	0.268396	0	0.718702	NaN	0	P52566	ARHGDIB	ATFMVGSYGPRPEEYEFLTPVEEAPK	145	S
NaN	6.41608	NaN	NaN	NaN	NaN	NaN	7.03724	NaN	7.32886	NaN	NaN					0	0.793711	NaN	0	0	1	0.621154	0	0	0.718651	0.912774	0	P52566	ARHGDIB	ATFMVGSYGPRPEEYEFLTPVEEAPK	146	Y
3.6245	4.04488	5.23536	5.37617	5.28309	4.1256	6.51747	6.06435	6.18763	4.72096	5.5991	4.27481		+		PP2_CTRL	0.426138	0.558892	0.626709	0.860743	1.75665	0.0344922	1.9549	3.25271	0.382244	0.471276	0.563378	0.782784	P52566	ARHGDIB	ELQEMDKDDESLIK	44	S
10.9661	10.9216	10.4068	3.21856	5.24342	NaN	NaN	NaN	NaN	NaN	6.95023	NaN	+			IMA_CTRL	2.43252	0.0631765	-6.53386	-7.34643	0	1	NaN	0	0	0.7186	-3.81462	0	P52566	ARHGDIB	LNYKPPPQK	24	Y
6.45856	NaN	6.53665	7.22359	4.48539	6.85418	4.77737	NaN	NaN	5.41536	NaN	3.979					0.0980703	0.907651	-0.309886	-0.256566	0	1	-1.72023	0	0.888271	0.111611	-1.80043	-2.19768	P52566	ARHGDIB	SFFTDDDK	176	S
8.99378	NaN	9.34948	9.14403	8.80897	10.3088	9.94904	11.6026	12.0945	NaN	8.87625	8.17634		+		PP2_CTRL	0.150715	0.86213	0.248958	0.354873	1.02207	0.0930092	2.04376	2.15553	0.616339	0.262846	-0.64533	-1.31017	P52566	ARHGDIB	TLLGDGPVVTDPK	51	T
9.70558	9.62547	9.65689	8.98911	9.03146	9.16964	9.26004	9.4169	9.21463	9.81864	9.30005	9.85667	+	+		IMA_CTRL;PP2_CTRL	3.26849	0.0587248	-0.599248	-3.76225	2.29463	0.0695032	-0.365461	-2.20748	0.00761028	1	-0.00419362	-0.0149216	Q92888	ARHGEF1	DGDGVPGGGPLSPAR	863	S
NaN	NaN	NaN	NaN	NaN	5.37724	NaN	NaN	NaN	NaN	NaN	4.28915					0	1	NaN	0	NaN	1	0	NaN	0	0.982455	NaN	0	Q92888	ARHGEF1	PRPSPSSTREPLLSSSENGNGGR	776	S
NaN	NaN	NaN	NaN	NaN	NaN	NaN	NaN	NaN	NaN	NaN	7.70682					NaN	1	0	NaN	NaN	1	0	NaN	0	0.832807	NaN	0	O15085	ARHGEF11	LSSLSSLGDSAPER	14	S
6.76526	6.79385	6.86135	NaN	NaN	NaN	NaN	NaN	NaN	NaN	7.04371	NaN					0	0.872541	NaN	0	0	0.983259	NaN	0	0	0.832739	0.236894	0	O15085	ARHGEF11	NSGIWESPELDR	1295	S
6.96263	7.00383	7.32521	7.0924	6.8748	6.79705	7.2702	6.97834	NaN	6.49895	6.57098	7.27874					0.535683	0.649	-0.175807	-0.71836	0.0495101	1	0.0270456	0.0953512	0.501501	0.429764	-0.314334	-0.84063	O15085	ARHGEF11	NSVLSDPGLDSPR	251	S
8.47724	8.31754	8.70802	8.54769	8.38898	8.54986	8.973	8.64298	NaN	8.82327	8.72736	8.83756					0.0143319	1	-0.00542259	-0.0240753	0.684981	0.366833	0.307056	1.05463	1.171	0.186093	0.29513	1.35068	O15085	ARHGEF11	QGSDAAVPSTGDQGVDQSPK	271	S
9.13429	7.50913	7.3251	6.9838	6.76921	7.32862	9.27735	8.34832	8.55872	7.9909	7.67671	NaN					0.738575	0.313373	-0.962295	-1.37964	0.504878	0.374559	0.738623	0.998189	0.0710456	0.929794	-0.155703	-0.182898	O15085	ARHGEF11	RQGSDAAVPSTGDQGVDQSPK	271	S
NaN	NaN	NaN	NaN	NaN	NaN	NaN	NaN	NaN	NaN	NaN	9.09299					NaN	1	0	NaN	NaN	1	0	NaN	0	0.832671	NaN	0	O15085	ARHGEF11	SLENPTPPFTPK	668	T
9.54707	9.10909	9.54224	NaN	9.30814	10.0389	NaN	7.2939	NaN	8.99166	NaN	NaN					0.329807	0.71058	0.274048	0.636419	0	0.98318	-2.10557	0	0	0.832603	-0.407814	0	O15085	ARHGEF11	SLENPTPPFTPK	663	S
7.68627	NaN	NaN	NaN	NaN	NaN	NaN	NaN	NaN	NaN	NaN	NaN					0	0.872469	NaN	0	0	0.983101	NaN	0	0	0.832535	NaN	0	O15085	ARHGEF11	SLGGESSGGTTPVGSFHTEAAR	1458	S
NaN	5.6331	NaN	5.04175	5.34108	NaN	NaN	NaN	6.48374	NaN	NaN	NaN					0	0.872397	-0.441683	0	0	0.983023	0.850642	0	0	0.832467	NaN	0	O15085	ARHGEF11	SLGGESSGGTTPVGSFHTEAAR	1462	T
NaN	NaN	7.28963	NaN	NaN	NaN	7.69448	5.13967	NaN	NaN	NaN	NaN					0	0.872324	NaN	0	0	0.984439	-0.872557	0	0	0.832399	NaN	0	O15085	ARHGEF11	SLGGESSGGTTPVGSFHTEAAR	1461	T
3.95601	1.933	NaN	1.68505	NaN	NaN	NaN	4.83879	NaN	5.49612	5.61459	5.14767			+	SP600125_CTRL	0	0.871821	-1.25946	0	0	0.984518	1.89428	0	1.30425	0.0473795	2.47496	2.82744	O15085	ARHGEF11	SSSQSTFHIPLSPVEVK	556	S
3.58096	NaN	NaN	6.91155	3.99731	5.33608	4.64893	6.58525	5.55852	NaN	6.11044	NaN					0	0.870952	1.83402	0	0	0.984597	2.0166	0	0	0.832331	2.52948	0	O15085	ARHGEF11	SSSQSTFHIPLSPVEVKPGNVR	556	S
NaN	6.12116	NaN	NaN	6.865	10.2174	NaN	NaN	NaN	NaN	10.5736	NaN					0	0.870879	2.42004	0	0	0.984676	NaN	0	0	0.832263	4.45248	0	O15085	ARHGEF11	TRNSGIWESPELDR	1295	S
9.93495	NaN	NaN	NaN	NaN	NaN	5.52858	10.6717	7.30035	NaN	NaN	NaN					0	0.870807	NaN	0	0	0.986018	-2.1014	0	0	0.832195	NaN	0	O15085	ARHGEF11	TRNSGIWESPELDR	1292	T
8.41639	7.83968	NaN	8.26726	8.17823	8.87133	7.97826	9.36691	9.28595	NaN	NaN	NaN					0.352365	0.682607	0.310907	0.685078	0.504189	0.374205	0.749007	1.04112	0	0.832128	NaN	0	O15085	ARHGEF11	WTDGSLSPPAK	1480	S
10.1507	NaN	NaN	NaN	10.4931	NaN	NaN	NaN	NaN	NaN	NaN	NaN					0	0.668118	0.342376	0	0	1	NaN	0	0	0.670052	NaN	0	Q9NZN5	ARHGEF12	PLGDTLTVSEAETDPGDVLGRTDCSSGDASR	277	T
3.72847	1.76178	0.58011	3.25979	NaN	NaN	4.29606	2.65052	NaN	NaN	3.97019	NaN					0	0.668076	1.23634	0	0.447534	0.390682	1.44984	1.01058	0	0.669964	1.94673	0	Q9NZN5	ARHGEF12	TDCSSGDASRPSSDNADSPK	309	S
NaN	4.79273	4.96409	3.57678	5.72464	5.13762	NaN	4.42572	5.00446	NaN	NaN	NaN					0.0258786	0.99049	-0.0653961	-0.0703266	0.192057	0.814089	-0.16332	-0.406486	0	0.935945	NaN	0	Q96PE2	ARHGEF17	LADILSPR	914	S
NaN	4.61671	4.07652	4.49402	NaN	NaN	NaN	5.90897	NaN	NaN	NaN	NaN					0	0.86613	0.1474	0	0	0.994311	1.56235	0	0	0.815593	NaN	0	Q6ZSZ5	ARHGEF18	ACMSASPGGAHSNLTWFEFLSESEDGAGK	240	S
7.55316	7.70488	7.53049	8.86043	9.07375	8.31752	8.99583	8.26906	NaN	6.71295	NaN	6.6255	+	+	+	IMA_CTRL;PP2_CTRL;SP600125_CTRL	2.12021	0.0641425	1.15439	3.4805	1.46559	0.0561607	1.03627	2.72759	2.8952	0.0209068	-0.926952	-5.21262	Q6ZSZ5	ARHGEF18	DSLFSSLAGSQDLSR	71	S
10.1633	10.3564	10.1511	11.01	11.6737	10.6653	11.7096	11.4825	11.6323	9.60121	9.30664	9.27588		+	+	PP2_CTRL;SP600125_CTRL	1.37426	0.134919	0.892701	2.21361	3.90484	0.0294884	1.38449	7.13071	2.59532	0.0241783	-0.829053	-3.71466	Q6ZSZ5	ARHGEF18	RLSLDASAVDEEPCLPR	94	S
NaN	NaN	NaN	NaN	NaN	9.96216	9.57287	9.89575	10.1121	NaN	NaN	NaN					0	0.866058	NaN	0	0	0.99423	NaN	0	NaN	1	0	NaN	Q6ZSZ5	ARHGEF18	SPEISPGLEVPTPPVQGLEPPVLECMEK	176	T
8.92431	9.26618	8.6226	10.3408	10.4757	10.2063	11.1244	11.6567	12.0219	6.96898	NaN	6.6941	+	+	+	IMA_CTRL;PP2_CTRL;SP600125_CTRL	2.6506	0.0634945	1.40324	4.65393	2.94299	0.0271549	2.66331	6.3394	2.40081	0.0176163	-2.10616	-5.83501	Q6ZSZ5	ARHGEF18	SRSVPVSFYEIR	155	S
12.1847	12.3049	12.4554	13.2509	13.2544	13.5281	13.6692	13.1086	12.0733	10.5582	10.5373	11.2741	+		+	IMA_CTRL;SP600125_CTRL	2.9847	0.0645587	1.02946	4.66523	0.600057	0.320173	0.635318	1.10693	2.40884	0.0199592	-1.52515	-4.30204	Q6ZSZ5	ARHGEF18	SVPVSFYEIR	155	S
NaN	NaN	NaN	NaN	NaN	NaN	NaN	8.70855	NaN	NaN	4.9136	NaN					NaN	1	0	NaN	0	0.99415	NaN	0	0	0.815528	NaN	0	Q6ZSZ5	ARHGEF18	TWTQGCLSGGGTPAESPGK	135	T
6.98253	6.99151	NaN	7.34548	NaN	NaN	NaN	NaN	NaN	NaN	NaN	NaN					0	0.865985	0.35846	0	0	0.99407	NaN	0	0	0.815464	NaN	0	Q6ZSZ5	ARHGEF18	TWTQGCLSGGGTPAESPGK	131	S
2.00795	5.75974	NaN	NaN	NaN	NaN	NaN	NaN	NaN	NaN	NaN	NaN					0	0.987291	NaN	0	0	0.909913	NaN	0	0	1	NaN	0	Q6ZSZ5	ARHGEF18	AGGTALLPGPPAPSPLPATPLSAK	1348	S
NaN	NaN	NaN	5.2769	5.77586	4.12086	NaN	5.58672	NaN	NaN	NaN	NaN					0	0.987197	NaN	0	0	0.909845	NaN	0	NaN	1	0	NaN	Q6ZSZ5	ARHGEF18	AGGTALLPGPPAPSPLPATPLSAK	1340	S
NaN	3.56937	3.04717	NaN	NaN	NaN	NaN	3.99408	4.89868	3.61084	3.26159	5.28257					0	1	NaN	0	0.792756	0.174956	1.13811	1.82901	0.360908	0.477105	0.743396	0.800795	Q92974	ARHGEF2	DLLVGPGVELLLTPR	679	T
11.2981	11.4365	11.4226	11.0142	10.9487	11.0584	9.53941	10.6021	10.1872	11.9158	11.6568	12.0183		+	+	PP2_CTRL;SP600125_CTRL	2.65213	0.10741	-0.378645	-2.45355	1.8232	0.0379908	-1.27617	-3.09503	1.83229	0.0644959	0.477865	2.21004	Q92974	ARHGEF2	EPALPLEPDSGGNTSPGVTANGEAR	696	S
5.89106	NaN	NaN	NaN	NaN	6.8596	NaN	NaN	NaN	NaN	NaN	NaN					0	1	0.968539	0	0	1	NaN	0	0	0.970634	NaN	0	Q92974	ARHGEF2	ERPSSAIYPSDSFR	121	S
NaN	7.61146	7.30494	NaN	NaN	NaN	NaN	NaN	7.43735	NaN	3.80364	NaN					0	1	NaN	0	0	1	-0.0208552	0	0	0.970542	-3.65456	0	Q92974	ARHGEF2	ERPSSAIYPSDSFR	122	S
12.3538	12.4058	12.4688	12.6116	12.4299	12.367	11.8577	11.9035	11.7394	12.7659	12.7728	12.7912		+	+	PP2_CTRL;SP600125_CTRL	0.303368	0.868393	0.0600268	0.332552	3.20573	0.0300511	-0.575928	-3.61901	3.37532	0.039335	0.367154	2.73813	Q92974	ARHGEF2	ILSQSTDSLNMR	174	S
5.55595	5.62622	6.91779	NaN	NaN	6.07242	6.49263	NaN	4.47306	6.01148	5.74017	6.7957					0	1	0.0391006	0	0.221033	0.716551	-0.550479	-0.526749	0.0982051	0.896033	0.149132	0.231506	Q92974	ARHGEF2	LQDSSDPDTGSEEEGSSR	941	S
10.2431	10.3996	6.97013	7.12007	7.3445	7.7591	9.96947	10.5818	8.20735	10.0667	7.38855	10.5751					0.725377	0.291849	-1.79638	-1.45628	0.103738	0.893934	0.381938	0.267967	0.0314298	0.986539	0.139157	0.0873962	Q92974	ARHGEF2	LQDSSDPDTGSEEEGSSRLSPPHSPR	956	S
7.7522	7.71749	7.60146	NaN	NaN	NaN	NaN	7.64785	7.86704	8.35324	NaN	NaN					0	1	NaN	0	0.257289	0.85316	0.0670607	0.334177	0	0.970452	0.662854	0	Q92974	ARHGEF2	MQDIPEETESRDGEAVASES	976	S
NaN	NaN	NaN	NaN	NaN	7.81734	7.31835	NaN	NaN	NaN	7.74728	NaN					0	1	NaN	0	0	1	NaN	0	0	0.970359	NaN	0	Q92974	ARHGEF2	MQDIPEETESRDGEAVASES	974	T
8.80829	8.62572	9.16045	8.31185	8.72193	8.23767	8.07162	8.03219	8.0543	8.51738	8.03666	7.89663		+	+	PP2_CTRL;SP600125_CTRL	0.948807	0.310653	-0.441004	-1.38902	2.17448	0.0372463	-0.812117	-3.15577	1.36331	0.0749711	-0.714596	-2.07206	Q92974	ARHGEF2	QELGSPEER	932	S
NaN	10.7271	NaN	9.84838	7.30537	NaN	NaN	NaN	NaN	NaN	9.50914	NaN					0	1	-2.15026	0	0	1	NaN	0	0	0.970267	-1.21799	0	Q92974	ARHGEF2	SLPAGDALYLSFNPPQPSR	886	S
10.7919	NaN	10.3771	NaN	NaN	9.8378	8.69279	9.18585	9.09848	10.1126	NaN	10.0532		+		PP2_CTRL	0	1	-0.746728	0	2.10742	0.028654	-1.59215	-4.55294	0.857028	0.184464	-0.501583	-1.62064	Q92974	ARHGEF2	SLPAGDALYLSFNPPQPSR	894	Y
11.0564	11.238	NaN	11.2188	11.0658	11.1008	11.0182	NaN	NaN	11.363	10.9484	NaN					0.0713358	0.980091	-0.0187853	-0.0987149	0	1	-0.12908	0	0.0116342	1	0.00846195	0.0259343	Q92974	ARHGEF2	SVSTTNIAGHFNDESPLGLR	151	S
NaN	NaN	9.15275	NaN	NaN	NaN	NaN	7.79313	7.92849	NaN	NaN	8.31896					0	1	NaN	0	0	1	-1.29194	0	0	0.970175	-0.833792	0	Q92974	ARHGEF2	SVSTTNIAGHFNDESPLGLR	163	S
NaN	NaN	NaN	NaN	NaN	NaN	NaN	6.25926	NaN	NaN	5.0967	NaN					NaN	1	0	NaN	0	1	NaN	0	0	0.970082	NaN	0	Q92974	ARHGEF2	SVSTTNIAGHFNDESPLGLRR	163	S
1.55981	3.24058	2.04702	2.58722	2.67007	3.37535	2.41881	1.91258	NaN	NaN	NaN	NaN					0.460156	0.533366	0.595075	0.903835	0.0589695	0.968244	-0.116777	-0.151343	0	0.959893	NaN	0	Q8TER5	ARHGEF40	ALALDLGSPAALR	931	S
7.02908	6.83057	NaN	6.53683	NaN	8.44333	8.42279	8.7549	9.03533	7.49907	7.82159	8.21346		+	+	PP2_CTRL;SP600125_CTRL	0.209015	0.785676	0.560254	0.529338	2.31308	0.0262577	1.80785	5.31363	1.34174	0.0660949	0.914879	2.42849	Q8TER5	ARHGEF40	ALSDPTTPL	1513	S
NaN	NaN	NaN	NaN	6.89146	6.84794	6.45089	7.35041	NaN	NaN	NaN	NaN					0	1	NaN	0	0	1	NaN	0	NaN	1	0	NaN	Q8TER5	ARHGEF40	ASVAVSSFEHAGPSLPGLSPGACSLPAR	1433	S
NaN	NaN	NaN	4.14108	5.85625	NaN	7.03743	5.20403	NaN	NaN	NaN	NaN					0	1	NaN	0	0	1	NaN	0	NaN	1	0	NaN	Q8TER5	ARHGEF40	EDASHQEALGNLPSPSEHK	421	S
NaN	NaN	NaN	NaN	NaN	NaN	NaN	NaN	4.71368	NaN	NaN	5.28409					NaN	1	0	NaN	0	1	NaN	0	0	0.959802	NaN	0	Q8TER5	ARHGEF40	EDASHQEALGNLPSPSEHK	419	S
NaN	NaN	NaN	8.39174	NaN	8.84742	NaN	NaN	NaN	NaN	NaN	NaN					0	1	NaN	0	NaN	1	0	NaN	NaN	1	0	NaN	Q8TER5	ARHGEF40	GSPTDAEGSPGLSR	262	S
5.43298	6.61333	NaN	8.22484	NaN	8.71347	9.83858	NaN	NaN	NaN	NaN	NaN					1.20812	0.120993	2.446	3.31101	0	1	3.81542	0	0	0.959712	NaN	0	Q8TER5	ARHGEF40	NSPSLQPPHPGSSTPTLASR	1494	T
8.212	NaN	NaN	NaN	NaN	NaN	NaN	NaN	NaN	NaN	NaN	NaN					0	1	NaN	0	0	1	NaN	0	0	0.959622	NaN	0	Q8TER5	ARHGEF40	SPSPSLSSLLLPSSPGPR	984	S
NaN	NaN	NaN	NaN	7.23686	NaN	8.30051	NaN	NaN	6.97532	NaN	NaN					0	1	NaN	0	0	1	NaN	0	0	0.959533	NaN	0	Q8TER5	ARHGEF40	SPSPSLSSLLLPSSPGPR	986	S
NaN	NaN	NaN	NaN	NaN	3.22919	NaN	5.82544	4.41618	NaN	NaN	NaN					0	1	NaN	0	0	1	NaN	0	NaN	1	0	NaN	Q8TER5	ARHGEF40	SPSPSLSSLLLPSSPGPR	997	S
9.69391	9.53894	9.52187	9.50226	8.88275	9.26425	9.18344	8.50944	9.28204	10.1536	10.1972	10.4448			+	SP600125_CTRL	0.912419	0.349697	-0.368487	-1.27705	1.12108	0.131518	-0.593267	-1.70056	2.52016	0.0285005	0.680289	3.30401	Q15052	ARHGEF6	KDSIPQVLLPEEEK	684	S
10.8544	10.4709	10.245	NaN	10.8718	10.869	10.3359	NaN	10.5448	10.9729	10.4501	10.5425					0.642169	0.475251	0.347002	1.05267	0.122353	0.915093	-0.0830762	-0.242582	0.213055	0.786997	0.131726	0.387451	Q15052	ARHGEF6	KPSEEEYVIR	640	S
13.1903	13.1205	13.3732	13.1693	13.3263	13.5554	13.7231	13.8396	13.9242	13.4421	13.3299	13.1119		+		PP2_CTRL	0.380605	0.771152	0.122348	0.520458	2.49097	0.0380579	0.600977	3.07771	0.210172	0.849921	0.0665983	0.298935	Q15052	ARHGEF6	MSGFIYQGK	488	S
5.26206	4.99725	4.73461	NaN	2.9415	NaN	NaN	4.76128	NaN	4.71964	4.64898	NaN					0	1	-2.05647	0	0	0.771467	-0.236695	0	0.673887	0.324321	-0.313668	-1.05142	Q15052	ARHGEF6	SLVDTVYALK	719	Y
5.63594	NaN	NaN	4.30953	5.45981	NaN	6.09926	NaN	4.38662	NaN	4.01796	NaN					0	1	-0.75127	0	0	0.771419	-0.392999	0	0	0.750009	-1.61798	0	Q15052	ARHGEF6	STAALEEDAQILK	650	T
8.51243	8.00622	NaN	8.65804	8.95947	8.66465	8.1933	NaN	NaN	8.55129	NaN	NaN					0.93768	0.297505	0.501396	1.52792	0	0.826987	-0.0660267	0	0	0.738109	0.291967	0	Q14155	ARHGEF7	KPSDEEFASR	694	S
7.69132	8.20053	NaN	8.29478	NaN	NaN	NaN	NaN	8.31231	NaN	NaN	NaN					0	1	0.348853	0	0	0.826932	0.36639	0	0	0.738005	NaN	0	Q14155	ARHGEF7	PHSVPSHTLPSHPVTPSSK	603	T
NaN	NaN	NaN	9.55373	10.0116	9.34769	8.76724	NaN	NaN	NaN	NaN	8.75865					0	1	NaN	0	0	0.826876	NaN	0	0	0.736418	NaN	0	Q14155	ARHGEF7	SLDMTDNSNNQLVVR	176	S
6.18371	5.95643	6.43607	6.40193	6.20431	7.06956	5.88302	5.97713	5.36026	5.31408	6.29021	5.93426					0.547373	0.522222	0.366529	0.925198	0.890128	0.221738	-0.451934	-1.34245	0.472851	0.437628	-0.345886	-0.829331	O14497	ARID1A	AAAGQESEGPAVGPPQPLGK	58	S
9.0571	9.24957	9.28879	9.06787	NaN	NaN	NaN	NaN	NaN	8.19536	NaN	NaN					0	0.878918	-0.130617	0	0	0.982473	NaN	0	0	0.810123	-1.00313	0	O14497	ARID1A	FPFGISPAQSHR	1944	S
12.0083	12.0765	11.9555	NaN	11.9887	12.1177	NaN	12.1923	NaN	NaN	NaN	10.3984					0.229442	0.917081	0.0397321	0.239358	0	0.982394	0.178834	0	0	0.810058	-1.61502	0	O14497	ARID1A	FPPPQELSQDSFGSQASSAPSMTSSK	604	S
13.538	13.7148	13.7071	13.4871	13.6003	13.6838	8.39579	NaN	8.86613	12.6312	12.9834	12.8028		+	+	PP2_CTRL;SP600125_CTRL	0.317778	0.861817	-0.0629206	-0.347464	3.92219	0.0421176	-5.02234	-17.2919	2.71615	0.0220488	-0.847475	-3.90706	O14497	ARID1A	GPSPSPVGSPASVAQSR	696	S
NaN	6.00873	4.52041	NaN	NaN	4.62334	NaN	NaN	NaN	NaN	NaN	NaN					0	0.878847	-0.641236	0	0	0.982316	NaN	0	0	0.809994	NaN	0	O14497	ARID1A	GYMQRNPQMPQYSSPQPGSALSPR	772	S
7.68878	7.3119	7.73399	6.29468	7.54053	6.0468	7.9167	NaN	6.60173	NaN	NaN	NaN					0.923332	0.237475	-0.950888	-1.63622	0.234574	0.726211	-0.319008	-0.514852	0	0.80993	NaN	0	O14497	ARID1A	HVTTAEGTPGTTDQEGPPPDGPPEK	1888	T
NaN	10.0883	10.0291	11.0051	NaN	NaN	10.0838	NaN	10.0028	10.3249	10.4986	10.574			+	SP600125_CTRL	0	0.879137	0.946473	0	0.103309	1	-0.0153604	-0.102305	1.59913	0.0920507	0.407203	2.05922	O14497	ARID1A	NPQMPQYSSPQPGSALSPR	772	S
11.2315	NaN	NaN	NaN	10.7331	8.74292	NaN	10.2807	NaN	NaN	NaN	NaN					0	0.8798	-1.49348	0	0	0.982237	-0.950797	0	0	0.810827	NaN	0	O14497	ARID1A	NPQMPQYSSPQPGSALSPR	772	S
6.28465	5.38466	5.0015	2.05134	NaN	NaN	NaN	NaN	NaN	NaN	NaN	NaN					0	0.879726	-3.5056	0	0	0.982159	NaN	0	0	0.811596	NaN	0	O14497	ARID1A	NSMTPNPGYQPSMNTSDMMGR	1206	T
7.94804	7.74366	NaN	NaN	NaN	7.46667	NaN	NaN	NaN	NaN	5.82933	NaN					0	0.879652	-0.379179	0	0	0.982081	NaN	0	0	0.811532	-2.01653	0	O14497	ARID1A	SAYPPPAPAYALSSPR	233	S
10.8632	9.24371	9.14283	NaN	10.6956	9.20021	9.25983	8.25902	8.19758	8.54633	10.6045	7.16625					0.0748186	0.938338	0.197999	0.196001	0.833752	0.159971	-1.17778	-1.55961	0.355595	0.468613	-0.977554	-0.785844	O14497	ARID1A	SHHAPMSPGSSGGGGQPLAR	363	S
NaN	NaN	NaN	10.4982	NaN	NaN	NaN	NaN	NaN	NaN	NaN	NaN					0	0.879578	NaN	0	NaN	1	0	NaN	NaN	1	0	NaN	O14497	ARID1A	SHHAPMSPGSSGGGGQPLAR	363	S
10.6689	10.6576	10.4086	10.7961	NaN	10.5175	NaN	10.8376	10.8391	10.909	10.5756	10.7061					0.194141	0.882055	0.0784187	0.312359	1.00643	0.285082	0.259933	1.2396	0.516869	0.564723	0.151867	0.663331	O14497	ARID1A	SNSVGIQDAFNDGSDSTFQK	1184	S
9.54138	9.84221	9.85429	9.03503	9.56723	6.81332	9.72246	9.88459	6.53121	4.72108	9.21277	NaN					0.681782	0.32779	-1.2741	-1.34176	0.398561	0.455542	-1.0332	-0.863477	0.706646	0.157195	-2.77903	-1.56199	O14497	ARID1A	SPFLHSGMK	1604	S
10.3908	10.5143	10.8598	10.4765	10.6259	10.9766	11.7115	11.843	11.4545	10.8225	10.7732	10.9633		+		PP2_CTRL	0.197243	0.863646	0.104711	0.344319	2.40516	0.0273913	1.08136	3.84996	0.808287	0.300652	0.264665	1.05249	O14497	ARID1A	TLLDPGRFSK	1751	S
8.1963	NaN	8.09064	7.60869	NaN	8.25481	NaN	NaN	NaN	NaN	NaN	NaN					0.233514	0.802539	-0.211718	-0.495421	0	0.982002	NaN	0	0	0.811468	NaN	0	O14497	ARID1A	TPQPSSPMDQMGK	382	S
13.2804	13.1113	12.6547	12.6278	12.7368	13.0963	12.9417	12.5477	12.5602	12.7469	12.8843	12.4341					0.344836	0.733244	-0.195115	-0.583445	0.662513	0.365462	-0.332243	-1.01533	0.643385	0.332229	-0.326999	-0.992445	O14497	ARID1A	VSSPAPMEGGEEEEELLGPK	1755	S
7.07851	NaN	NaN	7.70385	NaN	7.17676	6.87896	NaN	7.22974	6.8346	NaN	6.6599					0	1	0.361793	0	0	1	-0.0241635	0	0	1	-0.331265	0	Q8NFD5	ARID1B	SHPAMSPGTPGPTMGR	585	S
7.35439	7.74827	7.69386	6.79274	9.05366	8.21104	9.13238	8.32285	7.4984	NaN	8.48254	NaN					0.247887	0.757135	0.420308	0.545079	0.66904	0.266992	0.719041	1.22384	0	1	0.883706	0	Q8NFD5	ARID1B	SPFLPSMK	1642	S
NaN	7.66029	NaN	6.75175	7.27284	7.29108	6.05387	NaN	NaN	NaN	NaN	NaN					0	1	-0.555069	0	0	0.89015	-1.60643	0	0	1	NaN	0	Q68CP9	ARID2	IPQNPSPHTHQQQNAPVTVIQSK	689	S
7.53834	NaN	7.28633	NaN	NaN	NaN	NaN	6.52229	7.0268	NaN	4.8407	5.82931			+	SP600125_CTRL	0	1	NaN	0	0.817891	0.207467	-0.637792	-1.66972	1.25695	0.0538739	-2.07733	-3.40485	Q68CP9	ARID2	IPQNPSPHTHQQQNAPVTVIQSK	692	T
4.98331	NaN	NaN	5.50662	NaN	7.23549	NaN	NaN	NaN	NaN	4.99883	NaN					0	1	1.38775	0	0	0.890086	NaN	0	0	1	0.0155234	0	Q68CP9	ARID2	PSVVVSPHSTTSVIQGHQIIAVPDSGSK	1470	S
7.81618	8.24226	NaN	NaN	NaN	NaN	NaN	NaN	NaN	NaN	NaN	NaN					0	1	NaN	0	0	0.890022	NaN	0	0	1	NaN	0	Q68CP9	ARID2	TSNHVGNGEISPMEPQGTLDITQQDTAK	1391	S
9.05439	8.83293	9.17497	NaN	NaN	NaN	8.27236	NaN	NaN	NaN	NaN	NaN					0	1	NaN	0	0	0.889957	-0.748404	0	0	1	NaN	0	Q68CP9	ARID2	VSHSPALSSDVR	1496	S
10.9106	10.9948	11.2399	10.6996	10.9584	10.2561	10.7438	6.9044	8.86247	10.5753	10.6769	10.6613			+	SP600125_CTRL	0.836463	0.360593	-0.410408	-1.25268	0.928832	0.111812	-2.21155	-1.82349	1.77784	0.0796414	-0.410617	-2.01586	Q99856	ARID3A	AAAAGLGHPASPGGSEDGPPGSEEEDAAR	77	S
3.38559	4.1479	3.99555	1.1055	2.98882	2.25981	3.71035	3.67986	5.4025	2.61421	4.62656	2.08271					1.35354	0.105103	-1.72497	-2.47952	0.274883	0.658847	0.421225	0.58912	0.382096	0.452136	-0.735185	-0.808815	Q99856	ARID3A	EGPGEEHFEDMASDEDMK	119	S
9.79356	10.0107	9.46175	8.42107	9.41714	8.85804	9.06826	9.22646	9.17703	9.03786	8.91571	7.27047		+	+	PP2_CTRL;SP600125_CTRL	1.22133	0.161041	-0.856599	-1.99437	1.64129	0.0664477	-0.598098	-2.24573	1.07008	0.0856902	-1.34733	-1.94758	Q99856	ARID3A	EGPGEEHFEDMASDEDMKPK	119	S
NaN	6.39345	6.07453	NaN	5.56963	5.16691	4.82001	NaN	5.59154	NaN	NaN	NaN					1.10856	0.185505	-0.865717	-2.42598	0.876914	0.151382	-1.02822	-1.98719	0	1	NaN	0	Q99856	ARID3A	QSFGGSLFAYSPGGAHGMLSSPK	362	S
8.00668	8.7974	5.8598	NaN	NaN	NaN	NaN	NaN	NaN	NaN	8.14357	NaN					0	0.704597	NaN	0	0	1	NaN	0	0	1	0.588937	0	Q99856	ARID3A	RQSFGGSLFAYSPGGAHGMLSSPK	353	S
NaN	NaN	NaN	NaN	NaN	6.68314	NaN	4.80447	6.89333	5.52977	NaN	5.47786					0	0.704549	NaN	0	0	1	NaN	0	0	1	NaN	0	Q99856	ARID3A	RQSFGGSLFAYSPGGAHGMLSSPK	361	Y
5.6734	NaN	6.0062	NaN	NaN	NaN	NaN	NaN	NaN	NaN	NaN	NaN					0	0.942196	NaN	0	0	0.88103	NaN	0	0	1	NaN	0	Q8IVW6	ARID3B	GTPSAEPSTSWSL	550	T
9.50037	10.018	NaN	NaN	7.72563	NaN	NaN	7.81018	NaN	NaN	NaN	10.1266					0	0.942111	-2.03355	0	0	0.880966	-1.94899	0	0	1	0.367402	0	Q8IVW6	ARID3B	PVVHLITGSAPQSLGSSASSSSSSHCSPSPTSSR	543	S
5.65056	6.5697	NaN	NaN	NaN	NaN	NaN	5.4381	NaN	NaN	NaN	7.30655					0	0.942026	NaN	0	0	0.880903	-0.67203	0	0	1	1.19642	0	Q8IVW6	ARID3B	RPSYSSSLFGYSPAAATAAAAAGAPALLSPPK	356	S
NaN	NaN	9.64333	NaN	NaN	NaN	NaN	NaN	NaN	NaN	NaN	NaN					0	0.94194	NaN	0	0	0.88084	NaN	0	0	1	NaN	0	Q8IVW6	ARID3B	RPSYSSSLFGYSPAAATAAAAAGAPALLSPPK	331	Y
NaN	NaN	NaN	7.52417	7.4156	6.33438	6.56616	NaN	NaN	9.35096	9.75256	NaN					0	0.941856	NaN	0	0	0.880777	NaN	0	0	1	NaN	0	Q8IVW6	ARID3B	RPSYSSSLFGYSPAAATAAAAAGAPALLSPPK	338	Y
6.20747	6.42282	6.27857	4.52549	5.62397	5.57499	6.42373	6.51095	4.93043	4.83635	4.58096	4.94832			+	SP600125_CTRL	1.36298	0.125546	-1.06147	-2.28847	0.269442	0.680128	-0.347915	-0.564046	3.56354	0.0132405	-1.51441	-6.70625	P29374	ARID4A	DLEESMEEALK	427	S
NaN	NaN	0.0191214	2.02167	1.80757	2.65268	NaN	NaN	NaN	NaN	NaN	0.328192					0	0.774987	2.14152	0	0	1	NaN	0	0	0.842112	0.30907	0	P29374	ARID4A	DLSLEIIK	803	S
2.11108	2.19343	NaN	NaN	NaN	1.61276	NaN	NaN	NaN	NaN	NaN	NaN					0	0.77493	-0.539496	0	0	1	NaN	0	0	0.842043	NaN	0	P29374	ARID4A	HFAESETLDQLPLTNPEHFGTPVIAK	133	T
NaN	NaN	9.76868	9.76413	9.45455	NaN	NaN	9.98062	NaN	NaN	NaN	9.2513					0	0.774872	-0.159342	0	0	1	0.211936	0	0	0.841974	-0.517385	0	P29374	ARID4A	NGTGQSSDSEDLPVLDNSSK	1109	S
4.07368	3.83161	4.93391	3.99919	2.81055	4.79314	4.75505	5.79368	5.45129	5.45778	4.42301	4.69505					0.244399	0.761444	-0.412107	-0.537897	1.09347	0.100574	1.05361	1.90513	0.563905	0.306195	0.578882	1.04146	P29374	ARID4A	NLINEELSLKDELEK	716	S
8.13295	8.7117	8.33442	8.75705	9.35632	8.87263	9.87229	9.48699	9.17583	8.54446	9.2713	8.67068		+		PP2_CTRL	1.13337	0.218389	0.602308	1.72125	1.88015	0.0381268	1.11868	3.07891	0.707573	0.258567	0.435785	1.14333	P29374	ARID4A	SSLPVTEDEKEEESSEEEDEDK	159	S
NaN	NaN	8.20306	NaN	NaN	8.47597	NaN	8.91134	NaN	NaN	NaN	NaN					0	0.774815	0.27291	0	0	1	0.708285	0	0	0.841904	NaN	0	P29374	ARID4A	STLSSNMPYGLSK	676	S
5.64499	6.05896	6.2706	5.97178	7.14299	5.86112	7.21462	6.53869	6.44066	7.27002	7.39948	6.60278			+	SP600125_CTRL	0.302016	0.716341	0.333781	0.607576	1.14118	0.111324	0.739806	1.82725	1.63219	0.0404674	1.09924	2.6962	Q4LE39	ARID4B	EDNSSEEEEEIEPFPEER	295	S
NaN	NaN	9.69101	10.266	10.2912	9.50075	10.5299	NaN	NaN	9.99287	NaN	10.7058					0	1	0.328315	0	0	0.786267	0.838915	0	0	1	0.658347	0	Q4LE39	ARID4B	EKEDNSSEEEEEIEPFPEER	296	S
9.12748	9.3776	NaN	NaN	NaN	NaN	NaN	8.93054	8.65269	NaN	9.70958	NaN					0	1	NaN	0	0.877657	0.220109	-0.460926	-1.60644	0	1	0.457039	0	Q4LE39	ARID4B	EKEDNSSEEEEEIEPFPEER	295	S
NaN	7.54386	NaN	NaN	NaN	NaN	7.07639	NaN	NaN	NaN	NaN	NaN					0	1	NaN	0	0	0.786217	-0.467477	0	0	1	NaN	0	Q4LE39	ARID4B	GTNSSDSEELSAGESITK	1153	S
NaN	NaN	3.99795	NaN	2.57023	NaN	NaN	NaN	NaN	NaN	NaN	NaN					0	1	-1.42772	0	0	0.786167	NaN	0	0	1	NaN	0	Q4LE39	ARID4B	HFAESETLDQLPLTNPEHFGTPVIGK	126	T
NaN	4.10523	NaN	4.04916	NaN	NaN	NaN	2.95646	4.32438	NaN	NaN	3.13039					0	1	-0.0560656	0	0	0.786116	-0.464809	0	0	1	-0.974838	0	Q4LE39	ARID4B	HFAESETLDQLPLTNPEHFGTPVIGK	133	T
10.597	10.5472	10.561	10.2916	10.4074	10.6569	9.87472	10.2385	10.0233	9.87905	10.0061	9.36737		+	+	PP2_CTRL;SP600125_CTRL	0.462566	0.748681	-0.116455	-0.557771	2.09562	0.0521004	-0.522902	-2.53052	1.85512	0.0384142	-0.81759	-2.76429	Q4LE39	ARID4B	LSKPPFQTNPSPEMVSK	675	S
NaN	5.98288	NaN	6.14237	NaN	NaN	NaN	NaN	6.71236	NaN	NaN	NaN					0	1	0.159497	0	0	0.786066	0.729488	0	0	1	NaN	0	Q4LE39	ARID4B	PPFQTNPSPEMVSK	675	S
9.39783	9.18492	9.52571	10.5011	10.3014	10.598	10.7257	10.9711	10.7456	8.5755	8.93357	8.62585	+	+	+	IMA_CTRL;PP2_CTRL;SP600125_CTRL	2.93783	0.0636	1.09736	4.72367	3.47073	0.0257714	1.44466	6.37042	1.93047	0.041683	-0.657845	-2.63477	Q03989	ARID5A	AVSPFLK	463	S
8.84159	NaN	NaN	NaN	NaN	10.8334	NaN	NaN	10.8859	NaN	NaN	NaN					0	0.796115	1.99184	0	0	0.820859	2.04427	0	0	0.699971	NaN	0	Q03989	ARID5A	HGAEPQASPAVHLPESPQSPK	300	S
NaN	NaN	NaN	NaN	NaN	NaN	10.3248	9.43741	NaN	NaN	NaN	NaN					NaN	1	0	NaN	0	0.820804	NaN	0	NaN	1	0	NaN	Q03989	ARID5A	HGAEPQASPAVHLPESPQSPK	297	S
7.87558	9.4254	7.28991	9.39191	8.05963	9.63217	10.7499	9.0944	8.8213	8.5734	9.58365	9.58556					0.444542	0.525013	0.830939	0.920048	0.707054	0.207334	1.35824	1.39041	0.660193	0.208036	1.05057	1.28004	Q03989	ARID5A	HRLTPQEGLQAPGGSLR	313	T
3.24872	NaN	NaN	NaN	NaN	4.79272	NaN	4.96966	NaN	NaN	NaN	NaN					0	0.797743	1.54399	0	0	0.820749	1.72094	0	0	0.699923	NaN	0	Q03989	ARID5A	NVYDELGGSPGSTSAATCTR	121	S
8.84546	8.75674	9.09585	10.3117	10.3834	10.3787	11.2078	10.455	11.3973	10.1298	10.2622	8.7937	+	+		IMA_CTRL;PP2_CTRL	3.82174	0.0882667	1.45859	7.14506	2.64733	0.0235194	2.12066	5.23415	0.798478	0.165083	0.829208	1.43003	Q03989	ARID5A	QSTEGDALDPPASPK	23	S
8.7076	5.54597	7.1179	9.40382	7.84751	8.90497	9.22067	10.1434	9.72456	9.40015	9.77096	9.82316		+	+	PP2_CTRL;SP600125_CTRL	0.713389	0.301357	1.59495	1.42212	1.26923	0.0552413	2.57239	2.44786	1.29141	0.0482062	2.54093	2.48538	Q03989	ARID5A	QSTEGDALDPPASPKPAGK	23	S
11.5769	11.5186	11.5999	11.3453	10.6628	11.5017	10.9231	11.3448	11.5304	10.53	10.6797	10.9963			+	SP600125_CTRL	0.696177	0.427049	-0.395185	-1.10181	0.758364	0.340959	-0.299009	-1.06297	2.39633	0.0261331	-0.829762	-3.46362	Q14865	ARID5B	AVSPLDPSK	1032	S
4.24931	4.26602	2.82372	NaN	NaN	NaN	NaN	5.26722	NaN	NaN	NaN	NaN					0	1	NaN	0	0	0.783861	1.48754	0	0	0.734891	NaN	0	Q14865	ARID5B	DTFDHPTLIENESICDEFAPNLK	239	S
9.33211	9.22659	9.4358	8.14586	7.61474	8.77609	8.24454	8.55601	8.60052	7.86888	6.65229	7.0714	+	+	+	IMA_CTRL;PP2_CTRL;SP600125_CTRL	1.556	0.0963305	-1.1526	-2.6133	2.61079	0.0286727	-0.864474	-3.80445	2.38329	0.0174636	-2.13397	-4.62007	Q14865	ARID5B	GNPGIMSPLAK	688	S
10.7769	10.6574	10.9557	10.7066	10.3337	11.5206	10.691	10.8759	10.766	NaN	NaN	NaN					0.054356	0.970494	0.0569166	0.123467	0.0650234	1	-0.0190404	-0.0942792	0	0.734839	NaN	0	Q14865	ARID5B	GPTPPLPSAPLAPEK	539	T
9.07567	9.22038	9.25699	7.313	7.02174	8.03328	8.07083	8.20398	8.43765	6.65493	6.78201	6.7501	+	+	+	IMA_CTRL;PP2_CTRL;SP600125_CTRL	2.3168	0.0586129	-1.72834	-4.26027	2.84637	0.0255565	-0.946859	-4.29106	5.47399	0.048	-2.45533	-14.6816	Q14865	ARID5B	KMSPQNIGAAR	1002	S
6.55435	7.34988	7.3488	4.72168	3.76753	5.71162	4.88699	6.16646	6.02901	NaN	NaN	3.39681	+	+		IMA_CTRL;PP2_CTRL	1.7142	0.0737058	-2.35073	-3.26192	1.34216	0.057822	-1.39019	-2.37869	0	0.734786	-3.68754	0	Q14865	ARID5B	KMSPQNIGAARPIK	1002	S
NaN	NaN	6.50744	6.72279	NaN	5.67977	NaN	5.40804	NaN	3.50726	5.14759	3.40073					0	1	-0.306158	0	0	0.784712	-1.0994	0	0	0.734734	-2.48891	0	Q14865	ARID5B	LLSQVSGASLSSSYPYGSPPPLISK	710	Y
NaN	NaN	NaN	NaN	3.62708	NaN	4.015	NaN	NaN	NaN	NaN	NaN					0	1	NaN	0	0	0.783811	NaN	0	NaN	1	0	NaN	Q14865	ARID5B	LLSQVSGASLSSSYPYGSPPPLISK	708	Y
5.44813	5.34996	5.46353	NaN	NaN	5.07819	NaN	6.66522	6.73357	6.38113	7.3617	7.39564		+	+	PP2_CTRL;SP600125_CTRL	0	0.913547	-0.342349	0	3.81893	0.0257	1.27886	8.38546	2.08172	0.0235512	1.62562	3.7409	O95376	ARIH2	ENPDIVNQSQQAQAR	353	S
NaN	NaN	NaN	6.18772	NaN	6.96072	7.43464	6.77241	8.65378	7.38613	5.88753	6.47257					0	1	NaN	0	0	1	NaN	0	0	0.971647	NaN	0	Q96B23	ARK2N	DSSESQLASTESDKPTTGR	69	S
5.59565	5.44957	5.69512	NaN	5.38978	5.25696	1.74099	NaN	3.55301	3.9887	4.05176	5.09549		+	+	PP2_CTRL;SP600125_CTRL	1.04019	0.383498	-0.25674	-1.25533	1.6366	0.0357312	-2.93311	-3.75296	1.51716	0.0439219	-1.20146	-2.57881	Q96B23	ARK2N	RDSSESQLASTESDKPTTGR	66	S
NaN	NaN	NaN	NaN	8.24927	8.07713	NaN	7.75621	8.08705	NaN	NaN	NaN					0	0.793471	NaN	0	0	1	NaN	0	NaN	1	0	NaN	P36404	ARL2	FNGEDIDTISPTLGFNIK	47	T
NaN	2.33052	1.74344	1.78952	NaN	NaN	NaN	2.89345	NaN	1.60662	NaN	NaN					0	0.79341	-0.24746	0	0	1	0.856468	0	0	0.857188	-0.430361	0	P36405	ARL3	GLLSILR	5	S
6.28779	5.56448	6.32298	7.13364	6.98167	8.65177	8.23214	5.92168	8.85911	7.98275	5.3182	8.15993					1.22354	0.133921	1.53061	2.22573	0.80456	0.157271	1.61256	1.57055	0.503108	0.306226	1.09521	1.04128	Q66PJ3	ARL6IP4	AEAQQVEALPGPSLDQWHR	141	S
11.0581	10.8601	10.8659	11.2488	NaN	11.2277	NaN	10.9638	11.2514	11.1569	11.128	NaN					1.45797	0.25643	0.310215	1.68255	0.55461	0.548537	0.17958	0.760396	1.06903	0.273845	0.214422	1.16093	Q66PJ3	ARL6IP4	ASTAPGAEASPSPCITER	55	S
13.1493	13.0933	13.0999	13.1105	13.2105	13.2029	12.9366	12.9457	12.5761	13.1264	13.0346	12.9785					0.758499	0.809806	0.0604932	0.442613	1.12697	0.228157	-0.294685	-1.32162	0.656993	0.72913	-0.0676266	-0.46132	Q66PJ3	ARL6IP4	SAGEEEDGPVLTDEQK	148	S
8.07426	8.48884	7.84176	7.94361	7.10094	7.81617	8.1701	8.41296	8.40423	6.9755	7.07878	6.82792			+	SP600125_CTRL	0.728875	0.37434	-0.514712	-1.21567	0.400313	0.624644	0.194147	0.635964	2.35465	0.021766	-1.17422	-3.87836	Q8N6S5	ARL6IP6	RGPGTPGPVAR	19	T
NaN	NaN	NaN	NaN	NaN	NaN	6.99119	NaN	7.67442	NaN	NaN	5.06994					NaN	1	0	NaN	0	1	NaN	0	0	1	NaN	0	Q8N6S5	ARL6IP6	SFAESGWR	2	S
10.1932	NaN	9.87893	NaN	10.5148	NaN	9.44108	9.54443	NaN	NaN	10.2257	NaN					0	0.733148	0.478781	0	1.08873	0.14369	-0.543303	-2.04701	0	1	0.189669	0	Q9NVT9	ARMC1	SESGEEMLVPFQDTPVEVEQNTELPDYLPEDESPTK	246	S
7.81644	7.77114	8.07231	NaN	NaN	8.33371	7.9299	NaN	7.83645	NaN	6.71674	NaN					0	0.733097	0.447084	0	0.00884371	1	-0.00345429	-0.0152878	0	1	-1.16989	0	Q9NVT9	ARMC1	VGSHPEGGASWLSTAANFLSR	260	S
8.79973	9.43142	9.93676	8.48193	9.19295	9.6171	8.35184	9.13012	9.7774	7.60582	8.64191	10.1888					0.247548	0.773424	-0.291975	-0.51518	0.224411	0.738157	-0.302849	-0.482807	0.283928	0.592493	-0.577116	-0.627706	Q8N2F6	ARMC10	SAGALEEGTSEGQLCGR	45	S
NaN	NaN	NaN	2.86358	NaN	NaN	NaN	NaN	NaN	NaN	NaN	NaN					0	0.671809	NaN	0	NaN	1	0	NaN	NaN	1	0	NaN	Q9UH62	ARMCX3	SIVWYPPWAR	72	S
4.23088	NaN	NaN	2.83882	NaN	5.07607	NaN	NaN	NaN	NaN	NaN	NaN					0	0.67198	-0.273439	0	0	1	NaN	0	0	0.677719	NaN	0	Q9UH62	ARMCX3	YNDWSDDDDDSNESK	61	S
3.95604	NaN	4.38189	NaN	NaN	NaN	NaN	NaN	NaN	2.57684	NaN	NaN					0	0.782728	NaN	0	0	1	NaN	0	0	0.842804	-1.59212	0	P27540	ARNT	FARSDDEQSSADK	77	S
12.7481	12.2886	7.67698	12.2319	11.9675	11.8044	11.727	NaN	7.10967	12.1697	11.5961	6.62771					0.270441	0.699516	1.09676	0.636168	0.206714	0.715237	-1.48621	-0.529363	0.117721	0.842661	-0.773395	-0.310451	O15143	ARPC1B	KASSEGGTAAGAGLDSLHK	310	S
NaN	6.78667	NaN	6.19725	5.59389	6.36661	5.8545	NaN	6.70934	5.81886	NaN	5.72626					0	0.7054	-0.734087	0	0	1	-0.504753	0	0	1	-1.01411	0	Q9BPX5	ARPC5L	AFHAALRNSPVNTK	64	S
NaN	7.94549	NaN	NaN	NaN	9.4647	9.22559	NaN	NaN	8.80622	7.73279	NaN					0	0.814708	1.51921	0	0	1	1.2801	0	0	0.696141	0.324015	0	P56211	ARPP19	SAEVPEAASAEEQK	2	S
5.18535	5.01188	NaN	4.76357	NaN	NaN	NaN	5.51811	3.23423	2.84175	NaN	4.62659					0	0.814644	-0.335038	0	0.227218	0.70206	-0.722442	-0.580168	0.572704	0.245888	-1.36444	-1.36907	P56211	ARPP19	TEVTGDHIPTPQDLPQRKPSLVASK	108	S
NaN	7.88408	NaN	8.87755	9.4471	NaN	9.08609	8.78326	8.84169	NaN	NaN	NaN					0	0.677111	1.27825	0	0	1	1.0196	0	0	0.662952	NaN	0	Q9UBL0	ARPP21	AGSESSSSAGSSGSLSR	410	S
NaN	NaN	6.29319	5.80143	NaN	NaN	NaN	NaN	NaN	NaN	6.04492	NaN					0	0.677068	-0.491757	0	0	1	NaN	0	0	0.66291	-0.248266	0	Q9UBL0	ARPP21	AWSSTDSDSSNR	363	S
8.60613	9.03964	8.43849	9.36985	10.5325	9.22404	10.8437	9.67006	10.1213	9.35546	9.91807	9.10241		+	+	PP2_CTRL;SP600125_CTRL	1.05632	0.189838	1.01405	1.8401	1.76726	0.0377559	1.51694	3.12192	1.19568	0.0900218	0.763898	1.9083	Q9UBL0	ARPP21	DCSQEYTDSTGIDLHEFLINTLK	138	S
5.64739	5.69072	5.83411	4.36712	6.29176	5.05674	7.00957	6.63406	6.1136	6.06756	6.60769	6.03329		+		PP2_CTRL	0.35734	0.64258	-0.485533	-0.729244	1.49989	0.0593414	0.861669	2.35539	1.23722	0.111151	0.512105	1.73957	Q9UBL0	ARPP21	DDVATQFGQMTLSR	562	S
4.76292	4.50271	5.7885	6.13502	6.92281	5.7984	5.9278	6.15673	6.19623	5.59023	5.91235	6.11501		+		PP2_CTRL	1.15761	0.152814	1.26737	2.06131	1.2579	0.0744462	1.07554	2.1455	0.949373	0.12441	0.854488	1.63954	Q9UBL0	ARPP21	SESLDEEEK	33	S
12.4244	12.6593	12.4687	13.2893	13.883	13.1457	14.1873	14.1896	14.1227	13.2545	13.3746	13.3112	+	+	+	IMA_CTRL;PP2_CTRL;SP600125_CTRL	1.75278	0.0906876	0.92188	2.73635	4.58925	0.0278788	1.64906	9.40618	3.24262	0.0190201	0.795975	4.42306	Q9UBL0	ARPP21	TASFGGITVLTR	383	S
11.8337	11.6575	11.7381	12.1479	11.6465	12.1279	11.7868	11.8131	12.1451	11.6781	11.7581	11.6339					0.602855	0.565659	0.231002	0.850436	0.611997	0.529875	0.171899	0.760454	0.352747	0.831442	-0.0530958	-0.326616	P49407	ARRB1	DDKEEEEDGTGSPQLNNR	412	S
8.59155	8.51678	8.77827	8.86244	9.00047	NaN	8.52728	NaN	NaN	7.83582	NaN	NaN					1.12563	0.326563	0.302592	1.42198	0	1	-0.10158	0	0	0.710858	-0.793045	0	P49407	ARRB1	EEEEDGTGSPQLNNR	412	S
6.04105	6.41104	6.8715	7.32953	NaN	NaN	7.59478	NaN	7.7343	7.5736	7.95751	NaN		+	+	PP2_CTRL;SP600125_CTRL	0	0.777567	0.888331	0	1.52132	0.0494625	1.22334	2.95187	1.51761	0.0417334	1.32436	2.99958	P32121	ARRB2	QYADICLFSTAQYK	250	Y
NaN	NaN	NaN	NaN	NaN	NaN	NaN	NaN	NaN	NaN	NaN	7.7118					NaN	1	0	NaN	NaN	1	0	NaN	0	0.869031	NaN	0	P32121	ARRB2	QYADICLFSTAQYK	247	T
4.21714	4.5858	4.19132	4.47243	4.68521	NaN	6.0926	4.40599	6.0856	5.32494	5.01538	5.66956			+	SP600125_CTRL	0.571124	0.569945	0.247402	0.875443	0.974568	0.119132	1.19664	1.77195	1.9359	0.0329116	1.0052	3.06577	P32121	ARRB2	VDPVDGVVLVDPDYLK	48	Y
4.98842	4.43065	3.78946	5.39613	5.10232	6.26147	4.3057	5.32967	4.51727	5.09741	4.42744	5.43355					1.13398	0.16003	1.1838	2.00322	0.270269	0.686161	0.314706	0.555771	0.569411	0.301739	0.583294	1.05012	O00192	ARVCF	NFDTLDLPK	642	T
NaN	4.9396	NaN	NaN	NaN	NaN	NaN	NaN	NaN	NaN	NaN	NaN					0	0.650866	NaN	0	0	1	NaN	0	0	0.674481	NaN	0	Q9ULH1	ASAP1	GPTGPPSTLPLSTQTSSGSSTLSK	816	S
5.98562	6.75941	6.48148	6.55241	4.40874	6.74937	7.43962	8.2164	8.02629	7.34211	6.72935	8.22374		+		PP2_CTRL	0.256632	0.73897	-0.505331	-0.572313	1.98713	0.0305822	1.48527	3.49171	0.979974	0.111212	1.0229	1.73607	Q9ULH1	ASAP1	GVFPVSFVHILSD	1128	S
NaN	7.31295	NaN	NaN	7.45457	7.63323	NaN	NaN	NaN	NaN	NaN	NaN					0	0.650825	0.230949	0	0	1	NaN	0	0	0.674437	NaN	0	Q9ULH1	ASAP1	LALPGFSTPR	758	T
NaN	NaN	7.75327	NaN	NaN	NaN	NaN	7.68977	NaN	NaN	NaN	NaN					0	0.650785	NaN	0	0	1	-0.0635009	0	0	0.674393	NaN	0	Q9ULH1	ASAP1	LALPGFSTPR	757	S
NaN	NaN	NaN	NaN	NaN	NaN	NaN	NaN	NaN	NaN	NaN	NaN					NaN	1	0	NaN	NaN	1	0	NaN	NaN	1	0	NaN	Q9ULH1	ASAP1	LSYGAFTNQIFVSTSTDSPTSPTTEAPPLPPR	767	Y
4.6462	NaN	NaN	4.30009	5.21518	4.75612	NaN	NaN	NaN	NaN	NaN	NaN					0	0.650747	0.11093	0	0	1	NaN	0	0	0.674348	NaN	0	Q9ULH1	ASAP1	PQSFCHSSSISPQDK	744	S
10.6475	10.4215	10.7919	10.3716	10.3963	10.9869	9.69803	11.1558	11.7459	11.3835	11.3182	11.1955			+	SP600125_CTRL	0.0533841	0.977531	-0.0353645	-0.107763	0.148327	0.841845	0.246241	0.342927	2.30367	0.0327284	0.678765	3.07054	Q9ULH1	ASAP1	QASEDSNDLTPTLPETPVPLPR	1041	S
7.1411	6.97637	6.98828	7.14503	7.04808	7.05919	7.41222	NaN	NaN	7.58387	NaN	7.31518					0.32808	0.883174	0.0488477	0.302934	0	1	0.376974	0	1.37683	0.111345	0.414274	1.87196	Q9ULH1	ASAP1	QEEIDESDDDLDDKPSPIK	717	S
NaN	NaN	NaN	NaN	NaN	NaN	NaN	5.42629	5.42139	NaN	7.71382	NaN					NaN	1	0	NaN	0	1	NaN	0	0	0.674304	NaN	0	Q9ULH1	ASAP1	QEEIDESDDDLDDKPSPIK	726	S
NaN	NaN	NaN	4.28507	NaN	NaN	NaN	NaN	NaN	NaN	NaN	NaN					0	0.651308	NaN	0	NaN	1	0	NaN	NaN	1	0	NaN	Q9ULH1	ASAP1	QEEIDESDDDLDDKPSPIKK	717	S
4.28336	NaN	NaN	NaN	NaN	3.06982	NaN	NaN	NaN	NaN	NaN	NaN					0	0.65155	-1.21355	0	0	1	NaN	0	0	0.67426	NaN	0	Q9ULH1	ASAP1	QEEIDESDDDLDDKPSPIKK	726	S
8.27691	NaN	NaN	NaN	7.23376	9.04492	NaN	NaN	10.643	10.3333	9.93644	NaN					0	0.651509	-0.137569	0	0	1	2.36611	0	0	0.659516	1.85796	0	Q9ULH1	ASAP1	RTLSDPPSPLPHGPPNK	839	S
NaN	10.4886	10.3704	NaN	9.17175	10.1339	8.96176	10.0851	10.1226	NaN	NaN	9.13085					0.60165	0.404416	-0.776674	-1.32835	0.60583	0.306122	-0.706355	-1.18987	0	0.648074	-1.29865	0	Q9ULH1	ASAP1	SHPLDLSPNVQSR	1027	S
NaN	NaN	NaN	2.27998	NaN	5.34392	NaN	6.63637	NaN	NaN	NaN	NaN					0	0.651469	NaN	0	0	1	NaN	0	NaN	1	0	NaN	Q9ULH1	ASAP1	SPRPQSFCHSSSISPQDK	738	S
7.56783	7.58551	6.96055	7.48999	6.46536	7.92606	7.05583	7.14852	8.3873	7.72299	6.95537	7.46058					0.0558286	0.967502	-0.0774938	-0.133795	0.122236	0.88895	0.159254	0.276558	0.00901524	1	0.00835244	0.02063	Q9ULH1	ASAP1	TDHLSLDK	910	S
12.5179	12.5625	12.7084	11.8622	10.8046	12.7542	NaN	12.5082	12.781	13.3636	13.2947	13.281			+	SP600125_CTRL	0.627229	0.388776	-0.789286	-1.18435	0.138761	0.931197	0.048367	0.214089	3.46907	0.019582	0.71684	4.39865	Q9ULH1	ASAP1	TLSDPPSPLPHGPPNK	839	S
7.51796	7.86873	7.93193	9.00922	8.50591	8.20122	8.6016	8.60355	8.19348	8.84422	8.79756	9.06625		+	+	PP2_CTRL;SP600125_CTRL	1.38869	0.141061	0.799245	2.16906	1.68001	0.057112	0.693339	2.41122	2.74503	0.0184748	1.1298	4.46335	O43150	ASAP2	LLHEDLDESDDDMDEK	701	S
7.22955	6.57619	8.00679	NaN	7.95243	NaN	7.62965	NaN	9.29355	4.30769	NaN	5.60484			+	SP600125_CTRL	0	0.873415	0.681588	0	0.616917	0.262808	1.19076	1.29681	1.31148	0.0477317	-2.31457	-2.82204	O43150	ASAP2	SSSDPPAVHPPLPPLR	822	S
9.58811	9.82433	10.1185	NaN	NaN	8.99089	NaN	NaN	9.61995	NaN	NaN	NaN					0	0.7555	-0.85277	0	0	1	-0.223716	0	0	1	NaN	0	Q9H1I8	ASCC2	GRLTPSDMPLLELK	233	T
4.16369	4.40411	4.73786	5.34508	NaN	NaN	2.87621	NaN	NaN	NaN	NaN	NaN					0	0.958788	0.909855	0	0	0.865891	-1.55901	0	0	1	NaN	0	Q8N3C0	ASCC3	FLNEHLQEACTPELKPVEK	209	T
8.97292	9.04956	9.27793	8.53328	NaN	NaN	NaN	NaN	8.90605	8.74919	7.90523	8.64275					0	0.9587	-0.566858	0	0	0.86583	-0.194086	0	1.11859	0.108456	-0.66775	-1.75386	Q8N3C0	ASCC3	VSDSLTDLALK	2195	S
6.94046	4.07721	5.55182	NaN	3.37651	6.61122	8.57024	NaN	NaN	7.28322	9.34461	6.61352					0.116932	0.883142	-0.5293	-0.309525	0	1	3.04707	0	0.889212	0.107908	2.22395	1.75715	Q9Y294	ASF1A	GWSTSENSLNVMLESHMDCM	192	S
10.0646	NaN	12.0866	12.5755	12.4573	NaN	NaN	10.5338	12.2908	10.6319	NaN	NaN					0.536441	0.41748	1.44086	1.29486	0.0835672	0.925594	0.336756	0.233958	0	0.657338	-0.443726	0	Q9Y294	ASF1A	LEDAESSNPNLQSLLSTDALPSASK	166	S
NaN	9.55481	NaN	NaN	NaN	9.1821	NaN	NaN	NaN	NaN	10.5617	10.6152					0	0.659338	-0.372707	0	0	1	NaN	0	0	0.657296	1.03362	0	Q9Y294	ASF1A	LEDAESSNPNLQSLLSTDALPSASK	175	S
12.6033	12.6676	13.0609	12.6957	13.2348	13.7388	13.408	13.2062	13.5987	12.3952	13.8043	12.9883		+		PP2_CTRL	0.598348	0.464825	0.445819	1.02864	1.57869	0.0681396	0.627017	2.21979	0.263052	0.669884	0.285357	0.535601	Q9NVP2	ASF1B	GLGLPGCIPGLLPENSMDCI	198	S
8.83837	9.66585	9.79929	9.73043	9.46899	8.61931	9.32553	8.18923	8.10152	9.71776	9.97943	9.93266					0.132015	0.887906	-0.16159	-0.29361	0.838481	0.173256	-0.895741	-1.50367	0.64131	0.289015	0.442113	1.07529	Q9NVP2	ASF1B	LEAIETQDPSLGCGLPLNCTPIK	179	T
NaN	NaN	NaN	NaN	NaN	NaN	NaN	NaN	NaN	NaN	NaN	NaN					NaN	1	0	NaN	NaN	1	0	NaN	NaN	1	0	NaN	Q9NR48	ASH1L	KLSPVHSEMADYINATPSTLLGSR	179	S
NaN	NaN	5.81399	NaN	3.89411	5.96716	NaN	NaN	NaN	NaN	5.73795	NaN					0	0.725944	-0.883356	0	0	1	NaN	0	0	1	-0.0760455	0	Q9NR48	ASH1L	SIDAVIATASAPPSSSPGR	1746	S
NaN	NaN	4.34556	5.88632	NaN	NaN	NaN	NaN	NaN	NaN	NaN	NaN					0	0.725894	1.54075	0	0	1	NaN	0	0	1	NaN	0	Q9NR48	ASH1L	SPFSAVGESNLPSPSPTVSVNPLTR	557	S
NaN	4.97479	NaN	NaN	2.72602	6.33158	NaN	NaN	4.79878	4.31965	NaN	NaN					0	0.725843	-0.445998	0	0	1	-0.176017	0	0	1	-0.655145	0	Q9NR48	ASH1L	SPFSAVGESNLPSPSPTVSVNPLTR	559	S
6.70572	6.69721	6.64449	5.5785	6.9785	6.27406	6.72509	4.48836	5.56987	4.88961	7.71348	NaN					0.428298	0.597463	-0.405454	-0.803518	0.776085	0.185275	-1.08803	-1.45831	0.129924	0.834261	-0.380929	-0.330471	Q9UBL3	ASH2L	DTLEGAGDTSEVMDTQAGSVDEENGR	101	S
9.96674	11.2594	11.3213	11.2688	10.8058	11.2698	10.8113	10.8876	10.4754	11.3936	11.7057	11.4271					0.22152	0.798486	0.265676	0.467895	0.0969492	0.924661	-0.124405	-0.222406	0.660251	0.239847	0.659642	1.19391	Q9UBL3	ASH2L	RSPPWEP	623	S
13.6725	13.7363	13.481	13.2981	13.5235	12.7541	13.5404	13.5221	13.2558	13.8034	13.9686	13.8329					0.844216	0.34731	-0.438029	-1.28495	0.728525	0.453758	-0.190509	-0.866939	1.21707	0.221886	0.238415	1.24148	O95671	ASMTL	HDSIPAADTFEDLSDVEGGGSEPTQR	239	S
9.40991	9.86254	9.84991	NaN	9.53218	NaN	NaN	NaN	NaN	NaN	NaN	NaN					0	0.933102	-0.175279	0	0	0.933823	NaN	0	0	0.88121	NaN	0	O95671	ASMTL	VVLASASPR	21	S
6.40049	6.58144	6.36246	7.35498	6.87791	6.74471	6.8943	6.84576	6.10947	6.28808	6.78217	6.28421					1.29409	0.192282	0.544406	1.83186	0.254549	0.753753	0.168379	0.464192	0.00616486	1	0.00335693	0.0120488	Q8IZT6	ASPM	DNYGLNQDLESESVNPILSPNQFLK	392	S
NaN	NaN	NaN	NaN	5.58793	NaN	NaN	NaN	NaN	5.73914	5.60276	NaN					0	0.969896	NaN	0	NaN	1	0	NaN	0	1	NaN	0	Q8IZT6	ASPM	GCWEVSPTER	16	T
6.25948	6.35929	6.86162	7.56795	6.29158	7.38709	NaN	6.91577	6.49617	5.82553	NaN	5.88126					0.598607	0.431618	0.588744	1.09001	0.290242	0.702811	0.21251	0.549263	1.11397	0.111288	-0.640072	-1.87467	Q8IZT6	ASPM	ILSPDSFIK	367	S
4.59239	4.50549	NaN	4.54432	NaN	4.37305	5.75794	NaN	1.97193	NaN	NaN	5.10692					0.350161	0.818979	-0.0902519	-0.460397	0.123485	0.857039	-0.684002	-0.343115	0	1	0.557987	0	Q8IZT6	ASPM	VPLSNENSQVPQSPEDWR	425	S
8.08976	8.0416	7.93477	8.52808	8.57821	8.07396	NaN	8.709	4.79789	8.85602	8.84367	8.54522			+	SP600125_CTRL	1.04597	0.310272	0.371373	1.39198	0.348244	0.508018	-1.2686	-0.813838	2.54319	0.0266432	0.726264	3.43468	Q8IZT6	ASPM	VPLSNENSQVPQSPEDWRK	425	S
5.01027	5.0684	4.65553	3.4982	4.44443	4.90718	6.04536	5.64781	5.80777	5.86187	5.93314	6.44981		+	+	PP2_CTRL;SP600125_CTRL	0.654457	0.392692	-0.628137	-1.17572	2.22312	0.0322475	0.922244	3.37611	2.18108	0.0242992	1.1702	3.59227	P00966	ASS1	APNTPDILEIEFK	219	T
7.48991	7.33364	7.31998	6.65702	6.8919	6.93839	7.59059	7.73614	7.66373	8.164	7.95118	8.09245	+		+	IMA_CTRL;SP600125_CTRL	2.23712	0.0912723	-0.552078	-2.72315	1.82883	0.136531	0.282305	1.67218	2.93796	0.0229951	0.688031	3.76075	P00966	ASS1	QHGIPIPVTPK	174	T
NaN	NaN	NaN	9.64758	9.58642	NaN	NaN	NaN	10.266	9.49042	NaN	NaN					0	0.946034	NaN	0	0	0.863701	NaN	0	0	1	NaN	0	Q8IXJ9	ASXL1	ASASPDRIPSLPQETVDQEPK	509	S
NaN	NaN	5.87084	6.0249	6.71833	NaN	6.32564	NaN	NaN	NaN	NaN	6.0229					0	0.945948	0.500782	0	0	0.86364	0.454803	0	0	1	0.152067	0	Q8IXJ9	ASXL1	AVPSFDSLHPVTNPITSSR	1217	T
NaN	NaN	4.68757	2.77019	4.77758	NaN	4.47768	5.67809	3.61558	NaN	5.65445	6.00344					0	0.985614	-0.913691	0	0	0.853746	-0.097122	0	0	1	1.14137	0	Q76L83	ASXL2	APSPTGPALISGASPVHCAADGTVELK	845	S
NaN	NaN	NaN	8.13137	NaN	7.72641	NaN	NaN	NaN	NaN	NaN	NaN					0	0.98552	NaN	0	NaN	1	0	NaN	NaN	1	0	NaN	Q76L83	ASXL2	EPLATLVDQSPESLK	565	S
NaN	7.34191	NaN	NaN	7.72556	7.85033	7.46269	7.85124	7.81077	7.45851	NaN	NaN					0	0.985427	0.446035	0	0	0.853687	0.366319	0	0	1	0.116601	0	Q76L83	ASXL2	LYGSPTQIGPSYR	1319	S
5.66353	NaN	5.41969	5.23337	NaN	NaN	NaN	NaN	NaN	NaN	NaN	4.50297					0	0.985334	-0.30824	0	0	0.853627	NaN	0	0	1	-1.03864	0	Q76L83	ASXL2	QSDGQTGSPQNSNSSFSSSVK	228	S
NaN	8.59393	NaN	6.90173	8.55307	8.65616	NaN	8.5038	8.63383	9.22397	9.17084	NaN					0	0.98524	-0.556945	0	0	0.853568	-0.0251141	0	0	1	0.603473	0	Q76L83	ASXL2	SESQESLVTSPSK	526	S
NaN	NaN	NaN	NaN	NaN	NaN	8.80222	NaN	NaN	NaN	NaN	9.06127					NaN	1	0	NaN	0	0.853509	NaN	0	0	1	NaN	0	Q76L83	ASXL2	SESQESLVTSPSK	523	T
5.43889	6.32055	4.15697	NaN	4.34073	4.36847	NaN	NaN	NaN	NaN	NaN	5.17521					0.487283	0.47759	-0.950874	-1.0438	0	0.85345	NaN	0	0	1	-0.130261	0	Q76L83	ASXL2	SESQESLVTSPSKPK	524	S
6.57038	NaN	6.00733	NaN	NaN	5.90877	NaN	NaN	NaN	NaN	NaN	NaN					0	0.980536	-0.38009	0	0	0.85339	NaN	0	0	1	NaN	0	Q76L83	ASXL2	SSLTQEEAPVSWEK	571	S
4.64671	NaN	4.19837	NaN	NaN	NaN	NaN	NaN	NaN	4.72191	NaN	NaN					0	0.974495	NaN	0	0	0.853331	NaN	0	0	1	0.299373	0	Q76L83	ASXL2	SSPELFSSTVLPLPADSPTHQPLLLPPLQTPK	1300	S
10.5055	NaN	10.512	10.7233	NaN	10.8459	10.1714	NaN	NaN	10.7871	NaN	NaN					1.3358	0.30328	0.275836	1.70897	0	0.853272	-0.337351	0	0	1	0.278352	0	Q76L83	ASXL2	VSSSSPQSGCPSPTIPAGK	139	S
NaN	9.82105	NaN	NaN	9.92831	NaN	NaN	10.0071	10.0745	NaN	NaN	9.745					0	0.974404	0.107265	0	0	0.853213	0.219759	0	0	1	-0.0760517	0	Q76L83	ASXL2	VSSSSPQSGCPSPTIPAGK	146	S
NaN	NaN	9.98424	11.0824	10.8982	10.6347	11.2466	11.1582	11.2526	12.1741	12.365	12.2921					0	1	0.88752	0	0	1	1.23493	0	0	1	2.29284	0	Q8NBU5	ATAD1	EYVNSTSEESHDEDEIRPVQQQDLHR	322	S
5.23179	5.06145	NaN	NaN	NaN	NaN	NaN	NaN	NaN	NaN	NaN	NaN					0	1	NaN	0	0	0.922266	NaN	0	0	1	NaN	0	Q6PL18	ATAD2	IACNGDASSSQIIHISDENEGK	1283	S
10.1398	10.6401	9.21304	11.0641	9.3801	10.5579	10.1472	11.3571	11.4095	10.699	10.7883	10.8234					0.198944	0.808405	0.336425	0.448056	0.762933	0.198877	0.973628	1.41691	0.8556	0.15316	0.772589	1.4867	Q6PL18	ATAD2	KPNIFYSGPASPARPR	327	S
9.85124	9.61979	9.75027	10.0405	9.60702	10.1768	9.99164	10.6167	11.1129	9.72136	9.78678	9.44927		+		PP2_CTRL	0.472497	0.658705	0.201008	0.706834	1.18277	0.0975479	0.833304	1.9324	0.28857	0.781747	-0.0879618	-0.39417	Q6PL18	ATAD2	LSSAGPRSPYCK	342	S
6.18349	NaN	NaN	7.13742	6.2636	6.34591	NaN	NaN	NaN	6.23182	NaN	NaN					0	1	0.398823	0	0	0.922197	NaN	0	0	1	0.048336	0	Q6PL18	ATAD2	NNSNTCNIENELEDSR	1243	S
6.35401	5.88336	NaN	6.79432	NaN	6.61678	5.37618	5.65343	4.53489	5.74079	5.59759	5.60221					0.8392	0.310452	0.586867	1.66956	0.850578	0.166031	-0.930518	-1.6375	1.07308	0.14108	-0.471822	-1.65209	Q6PL18	ATAD2	NNSNTCNIENELEDSRK	1243	S
NaN	5.88863	6.39046	NaN	NaN	NaN	NaN	NaN	NaN	NaN	6.00427	NaN					0	1	NaN	0	0	0.922127	NaN	0	0	1	-0.135276	0	Q6PL18	ATAD2	PNIFYSGPASPARPR	327	S
5.69213	6.2755	NaN	5.88711	NaN	NaN	5.77679	NaN	NaN	4.09589	NaN	NaN					0	1	-0.0967083	0	0	0.915468	-0.207023	0	0	1	-1.88793	0	Q6PL18	ATAD2	SQVEQQQLITVEK	1302	S
NaN	NaN	8.58545	NaN	NaN	NaN	NaN	9.62987	NaN	NaN	NaN	NaN					0	1	NaN	0	0	0.914719	1.04442	0	0	1	NaN	0	Q6PL18	ATAD2	TLDSDISCPLLESDLAYSDDDVPSVYENGLSQK	751	S
9.86306	0.730849	NaN	NaN	3.08074	8.64316	NaN	NaN	7.2716	8.90818	3.48799	4.19528					0.0336315	0.980108	0.564994	0.103736	0	0.914651	1.97464	0	0.0187936	1	0.233527	0.0562656	Q6PL18	ATAD2	TLDSDISCPLLESDLAYSDDDVPSVYENGLSQK	750	Y
NaN	NaN	9.42929	NaN	NaN	NaN	NaN	NaN	9.57942	NaN	NaN	NaN					0	1	NaN	0	0	0.914583	0.15013	0	0	1	NaN	0	Q6PL18	ATAD2	TPSTPVACSTPAQLK	1158	T
9.96585	9.88099	NaN	10.1014	9.43829	NaN	10.1646	10.3358	NaN	8.93032	NaN	NaN					0.16049	0.868943	-0.153563	-0.353609	1.11986	0.207241	0.326768	1.67111	0	1	-0.993103	0	Q6PL18	ATAD2	TPSTPVACSTPAQLK	1152	T
8.58497	8.96516	8.63206	9.51535	9.26415	9.19974	9.64446	9.54292	10.0167	8.7294	9.22772	9.26243		+		PP2_CTRL	1.75605	0.117123	0.599014	2.36222	2.23884	0.0305571	1.00729	3.5068	0.758277	0.270235	0.345784	1.11659	Q9ULI0	ATAD2B	HAALCAMEVLPLALPSPPR	939	S
6.28974	6.45715	6.7736	6.90895	7.16479	6.27478	6.17408	6.88575	6.14819	6.48889	6.63164	6.62705					0.38734	0.666355	0.276013	0.689707	0.137287	0.889883	-0.104156	-0.273934	0.194464	0.847482	0.0756949	0.303505	Q9ULI0	ATAD2B	LEALECSNNEK	1338	S
11.8781	11.8487	11.9752	12.4036	12.3524	12.5362	12.455	12.2176	12.3705	12.184	12.0491	11.6176	+	+		IMA_CTRL;PP2_CTRL	2.86549	0.0746947	0.530062	3.17845	2.31269	0.0534122	0.447031	2.49359	0.101801	0.929222	0.0495768	0.18026	Q9ULI0	ATAD2B	LEPGSDVEVK	1347	S
7.37265	6.50988	6.14466	6.68606	8.14566	8.679	7.31998	8.74712	8.10535	6.78146	NaN	NaN		+		PP2_CTRL	0.765526	0.292265	1.16118	1.45491	1.18048	0.0769132	1.38176	2.12477	0	0.647993	0.105733	0	Q9ULI0	ATAD2B	SPGPGPGPGAGAEPGATGGSSHFISSR	16	S
7.29928	7.36436	NaN	7.74818	NaN	NaN	NaN	NaN	8.76734	7.6439	NaN	NaN					0	0.739581	0.416361	0	0	1	1.43552	0	0	1	0.312079	0	Q9NVI7	ATAD3A	LLSRPQDALEGVVLSPSLEAR	321	S
NaN	NaN	6.28065	NaN	NaN	6.186	NaN	7.33239	NaN	NaN	NaN	6.44573					0	0.739529	-0.0946531	0	0	1	1.05174	0	0	1	0.165081	0	Q9NVI7	ATAD3A	LLSRPQDALEGVVLSPSLEAR	323	S
NaN	NaN	11.1183	NaN	NaN	NaN	NaN	NaN	10.3991	NaN	NaN	NaN					0	0.715864	NaN	0	0	1	-0.719209	0	0	0.943187	NaN	0	Q96QE3	ATAD5	AADPVPSFDESSQDTSEK	820	T
10.9807	10.9772	NaN	NaN	NaN	NaN	NaN	NaN	NaN	NaN	NaN	NaN					0	0.715815	NaN	0	0	1	NaN	0	0	0.9431	NaN	0	Q96QE3	ATAD5	AADPVPSFDESSQDTSEK	817	S
NaN	NaN	NaN	6.25934	5.5004	6.94202	NaN	NaN	7.01129	5.68477	NaN	NaN					0	0.715768	NaN	0	0	1	NaN	0	0	0.943012	NaN	0	Q96QE3	ATAD5	AESEASLLNVSTPK	590	T
NaN	NaN	NaN	NaN	NaN	NaN	5.44161	5.06397	NaN	NaN	NaN	6.02889					NaN	1	0	NaN	0	1	NaN	0	0	0.942925	NaN	0	Q96QE3	ATAD5	AESEASLLNVSTPK	589	S
5.19862	NaN	NaN	6.25696	NaN	4.29447	NaN	NaN	4.1307	6.81252	7.71895	NaN					0	0.715719	0.0770929	0	0	1	-1.06792	0	0	0.942838	2.06712	0	Q96QE3	ATAD5	HSLYTAELITVPFDSESPIR	651	S
NaN	5.69858	NaN	NaN	6.19234	NaN	NaN	NaN	NaN	NaN	NaN	NaN					0	0.716156	0.493756	0	0	1	NaN	0	0	0.942751	NaN	0	Q96QE3	ATAD5	HSLYTAELITVPFDSESPIR	653	S
NaN	NaN	NaN	NaN	NaN	7.08661	NaN	NaN	NaN	7.14332	NaN	6.61892					0	0.716395	NaN	0	NaN	1	0	NaN	0	0.942664	NaN	0	Q96QE3	ATAD5	IKSPESVPVDSNK	86	S
9.32156	9.40508	9.29796	8.25562	8.49685	NaN	NaN	8.45424	8.37245	9.33079	9.49776	9.28963	+	+		IMA_CTRL;PP2_CTRL	2.63716	0.0599497	-0.965296	-4.8457	3.41992	0.0226971	-0.928186	-6.11233	0.164334	0.928231	0.0311934	0.181936	Q96QE3	ATAD5	SGYISESENSEISQQVR	306	S
NaN	NaN	NaN	NaN	NaN	7.13253	NaN	7.99814	NaN	NaN	NaN	NaN					0	0.716348	NaN	0	0	1	NaN	0	NaN	1	0	NaN	Q96QE3	ATAD5	SPESVPVDSNKDCTTPLEMFSNVEFK	106	S
NaN	6.47679	NaN	NaN	NaN	NaN	NaN	5.53546	NaN	NaN	NaN	NaN					0	0.716204	NaN	0	0	1	-0.941326	0	0	0.942577	NaN	0	Q96QE3	ATAD5	TENEAPIEISSDDSK	141	S
NaN	NaN	NaN	6.73948	NaN	NaN	NaN	NaN	6.76768	NaN	NaN	NaN					0	0.7163	NaN	0	0	1	NaN	0	NaN	1	0	NaN	Q96QE3	ATAD5	TENEAPIEISSDDSK	138	S
9.77406	NaN	9.64904	9.82841	9.29861	NaN	NaN	NaN	NaN	9.86488	NaN	NaN					0.193113	0.848587	-0.148036	-0.397753	0	1	NaN	0	0	0.94249	0.153329	0	Q96QE3	ATAD5	YLSPLGK	44	S
10.8832	11.0392	11.1844	11.1532	11.0511	11.109	11.3044	11.9809	11.8213	10.1057	10.6576	9.81785		+	+	PP2_CTRL;SP600125_CTRL	0.305278	0.855931	0.0688674	0.358941	1.40017	0.0821578	0.666613	2.07069	1.49203	0.0564661	-0.841875	-2.33038	Q5SQI0	ATAT1	LLLAADPGGSPAQR	315	S
NaN	NaN	NaN	7.61153	5.8546	7.15382	8.33363	6.50541	8.30139	7.87958	NaN	8.71555					0	0.91203	NaN	0	0	0.93674	NaN	0	0	0.882424	NaN	0	O95260	ATE1	EEPQELLQSQDFVGEK	169	S
6.49341	6.47369	6.54049	8.62516	8.6914	9.14779	10.3429	8.44495	10.3972	9.69459	8.13401	9.86273	+	+	+	IMA_CTRL;PP2_CTRL;SP600125_CTRL	3.82263	0.112308	2.31892	8.73489	2.13259	0.0259253	3.22581	4.34633	2.11112	0.0208732	2.72791	4.19218	O95260	ATE1	KEEPQELLQSQDFVGEK	169	S
6.99979	NaN	5.95573	NaN	NaN	5.84509	NaN	4.4335	NaN	NaN	4.77021	NaN					0	0.905172	-0.632667	0	0	1	-2.04426	0	0	0.847548	-1.70755	0	P18846	ATF1	TTPSATSLPQTVVMTSPVTLTSQTTK	198	S
8.37641	NaN	8.60527	NaN	8.98026	NaN	8.66205	NaN	NaN	NaN	NaN	NaN					0	0.889298	0.489424	0	0	0.959174	0.171211	0	0	0.88954	NaN	0	P15336	ATF2	IEEPSVVETTHQDSPLPHPESTTSDEK	131	T
5.74478	NaN	NaN	NaN	3.76909	5.06671	NaN	NaN	6.42944	NaN	NaN	NaN					0	0.889222	-1.32688	0	0	0.959099	0.684656	0	0	0.888539	NaN	0	P15336	ATF2	KMPLDLSPLATPIIR	112	S
NaN	4.48511	4.8569	3.1606	NaN	NaN	4.79182	6.31496	NaN	3.64369	3.07792	4.61842					0	0.889447	-1.51041	0	0.42336	0.438141	0.882379	0.998244	0.633635	0.232125	-0.890999	-1.27813	P15336	ATF2	KMPLDLSPLATPIIR	112	S
10.5122	10.5989	10.7079	9.72579	9.98673	11.3569	10.2916	9.59232	9.62941	9.01243	8.55112	8.39105		+	+	PP2_CTRL;SP600125_CTRL	0.187602	0.826602	-0.249852	-0.410269	1.51671	0.0635397	-0.768521	-2.30009	3.25709	0.0128344	-1.95478	-6.63344	P15336	ATF2	MPLDLSPLATPIIR	112	S
0	3.19604	NaN	NaN	1.26843	NaN	NaN	2.52088	NaN	1.69149	NaN	NaN					0	0.890202	-0.329592	0	0	0.959024	0.922858	0	0	0.888462	0.0934699	0	P15336	ATF2	NCEEVGLFNELASPFENEFKK	90	S
9.73275	NaN	10.2289	7.9755	NaN	NaN	NaN	NaN	NaN	NaN	NaN	NaN					0	0.890428	-2.00533	0	0	0.958949	NaN	0	0	0.888384	NaN	0	P15336	ATF2	NDSVIVADQTPTPTR	71	T
NaN	10.0422	NaN	NaN	NaN	8.36492	NaN	NaN	NaN	NaN	NaN	NaN					0	0.890352	-1.67723	0	0	0.958875	NaN	0	0	0.888307	NaN	0	P15336	ATF2	NDSVIVADQTPTPTR	69	T
NaN	NaN	NaN	NaN	NaN	NaN	NaN	NaN	9.36274	NaN	NaN	NaN					NaN	1	0	NaN	0	0.9588	NaN	0	NaN	1	0	NaN	P15336	ATF2	NDSVIVADQTPTPTR	71	T
NaN	NaN	NaN	NaN	7.59368	NaN	10.0428	9.36107	NaN	7.70419	6.61039	7.79668					0	0.890277	NaN	0	0	0.958725	NaN	0	0	0.88823	NaN	0	P15336	ATF2	NDSVIVADQTPTPTR	62	S
NaN	NaN	NaN	NaN	NaN	9.22585	NaN	NaN	NaN	7.13504	7.77529	NaN					0	0.890127	NaN	0	NaN	1	0	NaN	0	0.888153	NaN	0	P15336	ATF2	PVTMVPSVPGIPGPSSPQPVQSEAK	265	S
9.56257	9.69091	9.57091	NaN	NaN	NaN	NaN	7.53109	NaN	NaN	NaN	NaN					0	0.890051	NaN	0	0	1	-2.07704	0	0	0.888077	NaN	0	P15336	ATF2	PVTMVPSVPGIPGPSSPQPVQSEAK	266	S
NaN	NaN	NaN	NaN	NaN	NaN	NaN	NaN	NaN	NaN	NaN	NaN					NaN	1	0	NaN	NaN	1	0	NaN	NaN	1	0	NaN	P15336	ATF2	SKIEEPSVVETTHQDSPLPHPESTTSDEK	136	S
NaN	3.66265	NaN	NaN	2.21516	4.09027	NaN	NaN	NaN	NaN	NaN	NaN					0	0.889975	-0.509937	0	0	0.976232	NaN	0	0	0.888	NaN	0	P15336	ATF2	SKIEEPSVVETTHQDSPLPHPESTTSDEK	121	S
4.74022	3.70109	4.34317	4.56632	4.98726	6.44923	NaN	NaN	NaN	NaN	NaN	NaN					0.76428	0.297567	1.07278	1.43821	0	1	NaN	0	0	0.887923	NaN	0	P15336	ATF2	VWVQSLEK	379	S
9.18231	9.31072	9.73035	NaN	NaN	8.77223	NaN	NaN	NaN	10.9007	10.8287	10.8379			+	SP600125_CTRL	0	0.905485	-0.63556	0	0	1	NaN	0	3.01133	0.0142533	1.44796	5.42257	P18848	ATF4	SLPSPGVLCGSAR	248	S
8.51079	8.45994	8.59538	NaN	8.21977	NaN	NaN	NaN	NaN	6.99006	7.58471	NaN			+	SP600125_CTRL	0	0.903382	-0.302267	0	0	1	NaN	0	1.91141	0.0301718	-1.23465	-3.77102	P17544	ATF7	ESSEPTGSPAPVIQHSSATAPSNGLSVR	423	S
8.98166	8.99364	9.17697	8.75326	8.82303	9.42939	8.90762	NaN	8.59459	7.81235	7.76828	8.38959			+	SP600125_CTRL	0.0768291	0.958216	-0.0488634	-0.150903	0.89971	0.285886	-0.299655	-1.2364	2.14177	0.0268228	-1.06068	-3.42262	P17544	ATF7	TQGYLESPK	413	S
9.59238	9.78205	9.87593	10.274	10.0735	9.99691	8.75294	8.92683	8.88287	9.00211	9.13074	NaN		+	+	PP2_CTRL;SP600125_CTRL	1.44395	0.225744	0.364677	1.67763	3.09328	0.0240289	-0.895904	-4.51594	1.9917	0.0392619	-0.68369	-3.13832	K7ELQ4	ATF7-NPFF	AAAGPLDMSLPSTPDIK	101	T
NaN	9.05997	NaN	2.79016	8.74333	NaN	7.86668	7.01797	NaN	NaN	NaN	7.10784					0	0.86001	-3.29323	0	0	1	-1.61765	0	0	0.808972	-1.95213	0	K7ELQ4	ATF7-NPFF	PGSLPLHLGYDPLHPTLPSPTSVITQAPPSNR	162	Y
7.79993	6.19853	7.10737	7.32155	NaN	8.42614	5.43972	8.42432	8.91026	5.65405	5.00918	6.10139			+	SP600125_CTRL	0.478864	0.493887	0.838569	1.0146	0.17918	0.773452	0.556157	0.434534	1.21063	0.0665845	-1.44707	-2.18691	K7ELQ4	ATF7-NPFF	PVLISTPTPTIVRPGSLPLHLGYDPLHPTLPSPTSVITQAPPSNR	162	Y
NaN	6.94239	NaN	NaN	5.62962	NaN	NaN	NaN	NaN	NaN	NaN	NaN					0	0.859939	-1.31276	0	0	1	NaN	0	0	0.809802	NaN	0	K7ELQ4	ATF7-NPFF	PVSMVPNIPGIPGPPVNSSGSISPSGHPIPSEAK	246	S
NaN	NaN	NaN	NaN	NaN	NaN	NaN	7.26359	NaN	NaN	NaN	7.30535					NaN	1	0	NaN	0	1	NaN	0	0	0.809739	NaN	0	K7ELQ4	ATF7-NPFF	PVSMVPNIPGIPGPPVNSSGSISPSGHPIPSEAK	246	S
NaN	7.13776	NaN	NaN	8.14458	7.58085	9.7517	NaN	9.18436	NaN	8.79147	8.74066					0	0.859868	0.724956	0	0	1	2.33027	0	0	0.809674	1.62831	0	K7ELQ4	ATF7-NPFF	TDSVIIADQTPTPTR	44	S
NaN	NaN	10.0038	9.03115	NaN	NaN	NaN	8.80714	NaN	8.2386	NaN	NaN					0	0.859798	-0.972613	0	0	1	-1.19662	0	0	0.80961	-1.76517	0	K7ELQ4	ATF7-NPFF	TDSVIIADQTPTPTR	53	T
NaN	8.104	7.69507	7.57073	8.42621	NaN	8.15025	NaN	6.98491	6.81015	5.90145	NaN			+	SP600125_CTRL	0.0685316	0.952176	0.0989342	0.172332	0.190655	0.776034	-0.331955	-0.462654	1.0444	0.0854321	-1.54373	-2.58049	Q6VMQ6	ATF7IP	DESEVISQNETCSPAEVESNEK	518	S
9.11327	9.55538	NaN	9.20189	10.2804	7.90665	10.1802	NaN	NaN	9.73733	10.5996	9.28963					0.0783692	0.935159	-0.204691	-0.204476	0	0.903959	0.84584	0	0.423891	0.430897	0.541184	0.868807	Q6VMQ6	ATF7IP	EAFLVLSDEEDISGEK	496	S
8.16257	8.49807	8.12256	8.90875	8.58158	9.05731	7.93394	7.24513	7.54009	8.29953	8.12351	8.43507		+		PP2_CTRL	1.48005	0.152062	0.588146	2.06964	1.38187	0.0821514	-0.688013	-2.07016	0.0578134	0.979566	0.0249672	0.100122	Q6VMQ6	ATF7IP	HEHPPNPPVSPGK	673	S
NaN	9.19094	NaN	NaN	10.0893	10.9201	9.98859	10.319	10.2988	10.4006	NaN	10.3521					0	1	1.31375	0	0	0.903361	1.01117	0	0	1	1.18542	0	Q6VMQ6	ATF7IP	LAPSEDELTCFSK	445	S
7.42309	NaN	7.43952	NaN	NaN	NaN	6.47388	NaN	NaN	NaN	NaN	NaN					0	1	NaN	0	0	0.903892	-0.957429	0	0	1	NaN	0	Q6VMQ6	ATF7IP	LLNGNHENGDLDPTSPLENMDYIK	57	S
8.10964	NaN	NaN	NaN	8.52642	7.1135	7.7731	7.31598	7.52378	NaN	7.2266	6.24474					0	1	-0.289685	0	0	0.903826	-0.572025	0	0	1	-1.37397	0	Q6VMQ6	ATF7IP	MESSFGSPSK	479	S
NaN	4.99691	NaN	5.98758	NaN	NaN	NaN	NaN	NaN	4.37998	NaN	NaN					0	1	0.990674	0	0	0.90376	NaN	0	0	1	-0.616929	0	Q6VMQ6	ATF7IP	MESSFGSPSK	477	S
7.96904	7.90208	7.2747	NaN	8.04456	8.20757	NaN	8.52358	NaN	NaN	NaN	8.20279					0.595138	0.47646	0.410795	1.04828	0	0.903693	0.808307	0	0	1	0.487518	0	Q6VMQ6	ATF7IP	NKQDDDLNCEPLSPHNITPEPVSK	113	S
NaN	9.2439	9.31033	8.4729	NaN	NaN	NaN	NaN	NaN	NaN	9.15805	NaN					0	1	-0.804219	0	0	0.903627	NaN	0	0	1	-0.119064	0	Q6VMQ6	ATF7IP	PNNVPSVPSPSIQR	852	S
9.5533	9.46493	9.68487	9.85263	10.3729	9.74781	9.89377	NaN	10.1376	10.5568	10.5966	10.0659			+	SP600125_CTRL	0.974605	0.309074	0.423407	1.3948	1.44991	0.10802	0.447992	2.01134	1.99942	0.0343762	0.838738	2.97169	Q6VMQ6	ATF7IP	QDDDLNCEPLSPHNITPEPVSK	113	S
9.28105	8.75989	8.10984	9.61623	9.962	8.59252	9.40305	9.6977	8.99764	8.9703	8.97357	8.3858					0.560794	0.444827	0.673323	1.06411	0.755635	0.231599	0.649205	1.31176	0.0524711	0.967449	0.0596307	0.121426	Q6VMQ6	ATF7IP	RHEHPPNPPVSPGK	673	S
NaN	10.4213	10.1919	NaN	11.2614	10.4767	NaN	10.2705	11.0995	10.7008	NaN	10.1005					0.519045	0.492427	0.562469	1.1055	0.326307	0.611753	0.378444	0.713901	0.0983859	0.910612	0.0940719	0.223274	Q6VMQ6	ATF7IP	SENILENTDSMETDEIIPILEK	429	S
4.59564	NaN	NaN	NaN	NaN	NaN	NaN	NaN	NaN	NaN	3.2631	NaN					0	1	NaN	0	0	0.90356	NaN	0	0	1	-1.33254	0	Q6VMQ6	ATF7IP	SENILENTDSMETDEIIPILEK	432	T
5.43962	4.63032	5.43983	3.08497	4.01867	NaN	NaN	4.81307	NaN	NaN	4.73603	3.9789					1.33538	0.110109	-1.61811	-2.7317	0	0.903494	-0.356858	0	0.775791	0.175083	-0.812463	-1.48189	Q6VMQ6	ATF7IP	SKSEDMDNVQSK	559	S
NaN	8.06787	NaN	NaN	7.03557	7.25844	NaN	8.14307	NaN	NaN	7.38583	NaN					0	1	-0.920865	0	0	0.903427	0.0751944	0	0	1	-0.682039	0	Q6VMQ6	ATF7IP	TSLPTVGPSGLYSPSTNR	895	S
NaN	NaN	NaN	7.1953	NaN	NaN	NaN	NaN	NaN	NaN	NaN	NaN					0	1	NaN	0	NaN	1	0	NaN	NaN	1	0	NaN	Q6VMQ6	ATF7IP	TSLPTVGPSGLYSPSTNR	898	Y
6.0062	6.02077	5.99465	5.1534	5.92252	3.24795	NaN	3.65689	NaN	5.03771	4.89417	4.48239			+	SP600125_CTRL	0.707788	0.314432	-1.23258	-1.37718	0	0.900384	-2.35032	0	2.70908	0.0187869	-1.20245	-4.51037	Q5U623	ATF7IP2	EGLSNCNTESPVSPLESHSK	521	S
7.76389	7.93345	7.58744	8.17838	5.14654	7.1914	7.92022	6.59798	6.30291	4.5973	7.67928	8.13617					0.440839	0.522658	-0.922816	-0.924322	0.742954	0.218512	-0.821221	-1.35246	0.357266	0.467813	-0.95734	-0.78741	O75143	ATG13	ASPHDVLETIFVR	361	S
NaN	2.76269	NaN	NaN	NaN	NaN	NaN	NaN	NaN	NaN	NaN	NaN					0	0.851144	NaN	0	0	0.942773	NaN	0	0	0.781853	NaN	0	O75143	ATG13	THCAATPSSSEDTETVSNSSEGR	355	S
4.59601	5.55277	4.18694	2.4719	0.139694	2.03712	NaN	NaN	NaN	4.59294	5.47733	4.30786	+			IMA_CTRL	1.76543	0.0640183	-3.229	-3.50033	0	0.890344	NaN	0	0.00866797	1	0.0141354	0.022211	Q676U5	ATG16L1	RLSQPAGGLLDSITNIFGR	269	S
8.37482	8.09691	7.80163	7.38801	7.74017	7.62798	7.10706	NaN	8.16152	NaN	7.45589	5.68814					1.21618	0.220016	-0.505732	-1.71211	0.417615	0.493936	-0.456831	-0.834703	0.935976	0.105888	-1.51911	-1.91666	Q676U5	ATG16L1	SVSSFPVPQDNVDTHPGSGK	287	S
NaN	NaN	5.82724	NaN	NaN	NaN	5.9301	6.92386	6.32986	6.5109	5.07952	5.6226					0	1	NaN	0	0	0.799457	0.567368	0	0	1	-0.0895643	0	Q2TAZ0	ATG2A	AQPSSPLEGQAEGVETTGSQEAPGGGHSPSPPDQQPIYFR	1663	Y
NaN	3.68113	NaN	NaN	NaN	NaN	4.67394	NaN	NaN	NaN	NaN	NaN					0	1	NaN	0	0	0.799405	0.992808	0	0	1	NaN	0	Q2TAZ0	ATG2A	ELAQPSGGHLPQASPISVYLFPGER	1314	Y
NaN	NaN	4.17535	NaN	NaN	NaN	NaN	NaN	NaN	NaN	NaN	NaN					0	1	NaN	0	0	0.799353	NaN	0	0	1	NaN	0	Q2TAZ0	ATG2A	ELAQPSGGHLPQASPISVYLFPGER	1309	S
NaN	NaN	NaN	5.87846	6.27739	NaN	NaN	NaN	NaN	NaN	NaN	NaN					0	0.713593	NaN	0	NaN	1	0	NaN	NaN	1	0	NaN	Q96BY7	ATG2B	EGITDTAQTIYETAAR	2014	T
6.68928	NaN	6.1501	NaN	NaN	NaN	NaN	NaN	NaN	NaN	5.91105	5.49336					0	0.713544	NaN	0	0	1	NaN	0	0.769381	0.183178	-0.717488	-1.62687	Q96BY7	ATG2B	EGITDTAQTIYETAAR	2012	Y
8.13651	8.06592	8.2477	8.02604	8.16595	7.84754	NaN	NaN	NaN	8.45621	8.73083	8.36552					0.573219	0.683205	-0.136866	-0.663588	0	1	NaN	0	1.40477	0.12182	0.367476	1.65602	Q96BY7	ATG2B	LSPSWNPK	255	S
NaN	6.51675	6.9024	NaN	NaN	NaN	NaN	NaN	NaN	NaN	NaN	NaN					0	0.713497	NaN	0	0	1	NaN	0	0	0.918159	NaN	0	Q96BY7	ATG2B	SPGADVTCSLPR	1743	S
9.35117	NaN	NaN	NaN	8.4964	8.54844	NaN	NaN	NaN	NaN	NaN	8.95007					0	0.713448	-0.828752	0	0	1	NaN	0	0	0.918077	-0.401106	0	Q96BY7	ATG2B	SSPVCSTAPVETEPK	240	S
NaN	NaN	5.47356	NaN	NaN	NaN	NaN	NaN	NaN	7.32724	NaN	NaN					0	0.7134	NaN	0	0	1	NaN	0	0	0.917995	1.85368	0	Q96BY7	ATG2B	SSPVCSTAPVETEPKLSPSWNPK	250	T
6.62594	NaN	NaN	NaN	NaN	NaN	NaN	7.51262	NaN	NaN	7.05418	NaN					0	0.713351	NaN	0	0	1	0.886681	0	0	0.917912	0.428243	0	Q96BY7	ATG2B	SSPVCSTAPVETEPKLSPSWNPK	257	S
NaN	9.70985	9.74827	9.4286	9.5051	8.87822	9.30808	9.3584	9.7667	10.4952	8.39505	10.3498					0.768451	0.369835	-0.458423	-1.29022	0.562832	0.468192	-0.251335	-0.872637	0.00647971	1	0.0176145	0.0180797	Q96BY7	ATG2B	SVSVDESRPELIFR	497	S
NaN	6.2147	6.89176	NaN	6.43752	NaN	NaN	NaN	NaN	7.18903	NaN	NaN					0	0.713303	-0.115709	0	0	1	NaN	0	0	0.92014	0.635803	0	Q96BY7	ATG2B	SYISPHSSPSHTPTR	1579	S
10.567	10.7814	10.6086	7.03945	7.10957	NaN	8.05818	NaN	NaN	9.25829	NaN	8.87035	+		+	IMA_CTRL;SP600125_CTRL	4.47491	0.146	-3.57787	-18.9628	0	1	-2.5942	0	2.6036	0.0176085	-1.58806	-5.93487	Q9NT62	ATG3	ALEVAEYLTPVLK	18	Y
5.53156	6.12079	5.62188	5.09813	6.82815	4.1298	6.51148	4.71003	NaN	5.37969	7.53083	5.99979					0.19207	0.809489	-0.406044	-0.446098	0.0709444	0.950019	-0.147319	-0.18147	0.338925	0.524486	0.545365	0.71289	Q9Y4P1	ATG4B	FFDSEDEDFEILSL	383	S
7.60346	NaN	NaN	NaN	NaN	NaN	NaN	NaN	NaN	NaN	4.16774	NaN					0	0.680679	NaN	0	0	1	NaN	0	0	0.686279	-3.43572	0	Q9Y4P1	ATG4B	MDAATLTYDTLR	8	Y
NaN	6.79824	NaN	NaN	NaN	NaN	NaN	NaN	NaN	6.39716	NaN	NaN					0	0.989437	NaN	0	0	0.842052	NaN	0	0	1	-0.401073	0	Q86TL0	ATG4D	RPSSEDFVFL	468	S
11.8999	11.9703	11.6367	11.819	11.6292	11.5927	11.5768	10.8853	11.76	12.1552	12.1856	11.203					0.558287	0.663356	-0.155338	-0.695375	0.683255	0.317655	-0.428262	-1.11231	0.0119848	1	0.0122766	0.028017	Q7Z3C6	ATG9A	HPEPVPEEGSEDELPPQVHK	828	S
9.61345	9.97099	8.67807	10.1423	9.35669	9.84761	8.85749	10.3685	8.55047	9.17799	8.88767	9.93945					0.332067	0.684997	0.361352	0.658899	0.0842073	0.932556	-0.162011	-0.207338	0.0598345	0.951781	-0.0858037	-0.143743	Q7Z3C6	ATG9A	HPEPVPEEGSEDELPPQVHKV	828	S
NaN	NaN	7.1356	3.46426	7.4859	6.64835	7.49614	7.11269	NaN	NaN	6.89439	NaN					0	0.976954	-1.26943	0	0	0.859896	0.168809	0	0	1	-0.241213	0	Q7Z3C6	ATG9A	LEASYSDSPPGEEDLLVHVAEGSK	18	S
1.86643	NaN	NaN	NaN	NaN	NaN	NaN	NaN	7.74339	NaN	NaN	6.96671					0	0.976863	NaN	0	0	0.859836	5.87696	0	0	1	5.10028	0	Q7Z3C6	ATG9A	LEASYSDSPPGEEDLLVHVAEGSK	15	Y
11.5528	11.4556	11.6088	11.2297	11.0591	11.3905	10.996	NaN	11.2161	NaN	NaN	9.75638		+		PP2_CTRL	1.38116	0.271689	-0.312636	-1.52031	1.63944	0.0928071	-0.432992	-2.16102	0	1	-1.78266	0	Q7Z3C6	ATG9A	SFSPLQPGQAPTGR	656	S
NaN	NaN	NaN	NaN	NaN	NaN	NaN	NaN	NaN	NaN	NaN	5.51367					NaN	1	0	NaN	NaN	1	0	NaN	0	1	NaN	0	Q8NHH9	ATL2	RTSDPSAAVNHVSSTTSLGENYEDDDLVNSDEVMK	24	S
5.57126	NaN	NaN	NaN	NaN	NaN	8.30265	NaN	NaN	9.73917	9.67552	9.96907					0	1	NaN	0	0	0.838435	2.73139	0	0	0.773266	4.22333	0	Q13315	ATM	SLAFEEGSQSTTISSLSEK	1981	S
8.43327	8.61034	8.79062	9.96578	10.126	10.5225	10.4836	10.3014	10.6729	9.13369	8.82829	NaN	+	+		IMA_CTRL;PP2_CTRL	2.91326	0.061009	1.59333	5.40147	3.64081	0.0211429	1.87455	7.53371	0.901657	0.210245	0.369579	1.34301	Q13315	ATM	STTPANLDSESEHFFR	1885	T
NaN	5.13076	NaN	NaN	NaN	NaN	5.23299	5.0443	4.59046	4.39167	4.58461	3.7421					0	0.822812	NaN	0	0	1	-0.174844	0	0	0.722493	-0.891302	0	P54259	ATN1	GRASPGGVSTSSSDGK	34	S
8.10401	9.09481	9.17532	8.37068	8.90831	8.71083	9.38239	8.14641	7.82523	8.40649	8.85019	8.33938					0.123733	0.901452	-0.128104	-0.267682	0.226835	0.728801	-0.340034	-0.495325	0.273836	0.665951	-0.259359	-0.540415	P54259	ATN1	PYHPPPLFPPSPQPPDSTPR	168	S
NaN	5.99292	NaN	NaN	5.62006	NaN	NaN	NaN	NaN	5.87753	5.53849	NaN					0	0.822748	-0.372854	0	0	1	NaN	0	0	0.722443	-0.284909	0	P54259	ATN1	SEEISESESEETNAPK	77	S
NaN	NaN	NaN	NaN	11.7712	11.055	NaN	NaN	NaN	NaN	NaN	NaN					0	0.822683	NaN	0	NaN	1	0	NaN	NaN	1	0	NaN	P54259	ATN1	TASPPGPPPYGK	632	S
9.90696	10.333	10.1742	8.76112	9.29239	9.52139	9.53862	10.4161	10.3848	8.86371	NaN	NaN	+			IMA_CTRL	1.67342	0.0947996	-0.94642	-2.64949	0.0266356	1	-0.0248709	-0.060198	0	0.722393	-1.27435	0	P54259	ATN1	TATPPGYKPGSPPSFR	657	Y
NaN	NaN	NaN	NaN	NaN	NaN	NaN	NaN	NaN	NaN	10.3363	9.94857					NaN	1	0	NaN	NaN	1	0	NaN	0	0.722343	NaN	0	P54259	ATN1	TATPPGYKPGSPPSFR	661	S
NaN	NaN	NaN	NaN	NaN	NaN	7.18728	7.4328	NaN	NaN	NaN	NaN					NaN	1	0	NaN	0	1	NaN	0	NaN	1	0	NaN	P54259	ATN1	TEQELPRPQSPSDLDSLDGR	103	S
8.07613	7.80013	NaN	7.75754	8.04409	7.55082	NaN	NaN	NaN	8.05237	8.05812	8.32843					0.284832	0.789524	-0.153977	-0.494548	0	1	NaN	0	0.56092	0.468754	0.20818	0.812499	P54259	ATN1	TEQELPRPQSPSDLDSLDGR	101	S
8.81751	NaN	9.19123	NaN	9.38089	NaN	NaN	8.89368	NaN	NaN	NaN	NaN					0	0.822619	0.376517	0	0	1	-0.110696	0	0	0.722293	NaN	0	P54259	ATN1	TGTPPGYR	669	T
NaN	NaN	NaN	NaN	NaN	NaN	NaN	4.48525	NaN	NaN	3.30944	NaN					NaN	1	0	NaN	0	0.996729	NaN	0	0	0.807763	NaN	0	O00244	ATOX1	VCIESEHSMDTLLATLK	50	T
NaN	NaN	NaN	NaN	NaN	3.35571	4.64787	NaN	NaN	NaN	NaN	3.07156					0	0.860436	NaN	0	0	0.996648	NaN	0	0	0.807699	NaN	0	O00244	ATOX1	VCIESEHSMDTLLATLK	47	S
5.96376	5.81306	4.51412	5.57014	5.17983	4.90769	5.85143	5.72802	NaN	5.68176	6.10437	6.15541					0.158731	0.859413	-0.211092	-0.352583	0.229938	0.725063	0.35941	0.516514	0.496031	0.363576	0.550198	0.942087	Q9P241	ATP10D	HPSLGGLPIK	613	S
NaN	NaN	NaN	NaN	NaN	NaN	2.73303	NaN	NaN	NaN	3.57204	NaN					NaN	1	0	NaN	0	1	NaN	0	0	0.661762	NaN	0	Q9P241	ATP10D	TQALPEQVSLSEDLLQPPVPR	977	S
NaN	NaN	NaN	NaN	8.18009	8.77756	7.432	7.42156	8.4109	6.83198	7.72423	8.98394					0	0.658724	NaN	0	0	1	NaN	0	0	0.656297	NaN	0	Q9Y2G3	ATP11B	SWSASDPFYTNDR	1154	S
NaN	NaN	NaN	NaN	NaN	NaN	NaN	NaN	NaN	NaN	NaN	8.14804					NaN	1	0	NaN	NaN	1	0	NaN	0	0.656255	NaN	0	Q9Y2G3	ATP11B	TSPENETELIK	479	T
NaN	NaN	NaN	NaN	7.38957	7.14353	7.89788	7.87356	NaN	NaN	NaN	NaN					0	1	NaN	0	0	1	NaN	0	NaN	1	0	NaN	Q8NB49	ATP11C	GVTQEVDGLSQTDGTLTYFDK	453	Y
7.2201	NaN	NaN	NaN	NaN	NaN	NaN	NaN	NaN	NaN	2.73162	NaN					0	1	NaN	0	0	1	NaN	0	0	1	-4.48848	0	Q8NB49	ATP11C	GVTQEVDGLSQTDGTLTYFDK	445	S
NaN	NaN	NaN	10.9021	10.8042	10.9168	NaN	NaN	NaN	NaN	NaN	NaN					0	0.730612	NaN	0	NaN	1	0	NaN	NaN	1	0	NaN	Q9HD20	ATP13A1	DSPTLSNSGIR	899	S
11.1906	11.0295	11.2891	10.76	10.5258	10.8711	7.99178	7.49618	10.3549	10.6637	10.1164	10.345		+	+	PP2_CTRL;SP600125_CTRL	1.62512	0.163624	-0.450755	-1.98728	1.3496	0.049831	-2.55542	-2.59373	1.97228	0.035056	-0.794685	-2.88118	Q9H7F0	ATP13A3	LVHDSLEDLQMTR	817	S
10.3705	10.0213	10.3287	10.2121	9.67723	10.3444	9.37744	NaN	NaN	9.40775	9.2852	9.147			+	SP600125_CTRL	0.281981	0.785871	-0.162264	-0.489103	0	1	-0.862725	0	2.70467	0.0210121	-0.960186	-4.11406	Q9H7F0	ATP13A3	VLSLETYPVSSPK	98	S
8.99071	9.23778	9.46886	9.15438	NaN	8.90394	8.77981	8.46047	NaN	NaN	8.92334	NaN					0.412605	0.688244	-0.203287	-0.674942	1.18889	0.115416	-0.612313	-1.9481	0	0.878343	-0.309115	0	P05023	ATP1A1	YEPAAVSEQGDKK	16	S
6.63956	5.84635	6.76926	6.23246	6.4735	6.89807	6.63629	7.77759	7.59587	6.86954	6.18495	7.22796					0.122053	0.904569	0.116291	0.259611	0.940337	0.141233	0.918198	1.64939	0.336156	0.569361	0.342431	0.657887	P13637	ATP1A3	LNIPVSQVNPR	643	S
6.7703	NaN	NaN	NaN	NaN	NaN	NaN	NaN	5.56074	NaN	NaN	NaN					0	0.886736	NaN	0	0	0.962477	-1.20956	0	0	0.903586	NaN	0	P13637	ATP1A3	VDNSSLTGESEPQTR	209	T
NaN	NaN	NaN	NaN	NaN	NaN	NaN	NaN	NaN	NaN	NaN	10.7013					NaN	1	0	NaN	NaN	1	0	NaN	0	0.903506	NaN	0	P13637	ATP1A3	YQLSIHETEDPNDNR	478	Y
9.23983	9.18801	9.5163	9.5864	9.2837	9.56574	10.4962	10.6345	10.3138	9.96484	10.0506	9.81641		+	+	PP2_CTRL;SP600125_CTRL	0.50854	0.67387	0.163899	0.679727	2.97135	0.0231473	1.16682	4.90527	2.16411	0.0360707	0.629231	2.82507	P16615	ATP2A2	EFDELNPSAQR	663	S
NaN	5.79472	NaN	NaN	NaN	6.33986	NaN	NaN	NaN	NaN	NaN	NaN					0	0.904084	0.545141	0	0	1	NaN	0	0	0.894276	NaN	0	P16615	ATP2A2	VEGDTCSLNEFTITGSTYAPIGEVHK	378	S
NaN	10.5987	10.7507	9.81723	10.0532	NaN	NaN	NaN	NaN	NaN	10.8927	NaN					1.46622	0.135102	-0.739476	-3.07682	0	1	NaN	0	0	0.845517	0.21798	0	P20020	ATP2B1	IEDSEPHIPLIDDTDAEDDAPTK	1165	T
10.7393	NaN	NaN	NaN	NaN	9.60397	6.83667	10.2492	10.3779	7.16505	NaN	7.36837					0	0.897734	-1.13532	0	0	1	-1.5847	0	0	0.845447	-3.47258	0	P20020	ATP2B1	IEDSEPHIPLIDDTDAEDDAPTK	1155	S
NaN	NaN	NaN	NaN	6.44901	NaN	NaN	NaN	NaN	NaN	NaN	NaN					0	0.897656	NaN	0	NaN	1	0	NaN	NaN	1	0	NaN	P20020	ATP2B1	IEDSEPHIPLIDDTDAEDDAPTKR	1173	T
NaN	NaN	NaN	NaN	NaN	NaN	NaN	NaN	NaN	7.28959	6.86028	NaN					NaN	1	0	NaN	NaN	1	0	NaN	0	0.845377	NaN	0	P20020	ATP2B1	SSIHNFMTHPEFR	1140	S
9.28897	9.84056	NaN	NaN	NaN	8.94111	9.1782	9.02412	NaN	NaN	NaN	9.99243					0	0.897579	-0.623661	0	0.607538	0.347881	-0.463606	-1.19996	0	0.845307	0.42766	0	P20020	ATP2B1	SSIHNFMTHPEFR	1139	S
NaN	NaN	NaN	4.89925	4.63161	NaN	NaN	NaN	6.15266	NaN	NaN	NaN					0	0.780569	NaN	0	0	1	NaN	0	NaN	1	0	NaN	P23634	ATP2B4	TQDGVALEIQPLNSQEGIDNEEK	328	S
5.74118	4.98758	5.12656	5.88909	NaN	6.2368	5.49384	NaN	6.66383	NaN	NaN	NaN					1.01341	0.223049	0.777838	1.82679	0.637819	0.276249	0.79373	1.2626	0	0.83716	NaN	0	P25705	ATP5F1A	AVDSLVPIGR	198	S
2.71054	NaN	5.50831	NaN	NaN	6.06531	NaN	NaN	NaN	NaN	5.86331	NaN					0	0.780512	1.95589	0	0	1	NaN	0	0	0.837093	1.75389	0	P25705	ATP5F1A	TGTAEMSSILEER	53	S
5.63721	3.97341	4.32119	5.59684	5.01944	6.41343	NaN	5.53808	5.50622	4.59854	5.55026	3.26095					0.729557	0.313691	1.03263	1.38003	0.565395	0.317586	0.878214	1.16438	0.0730731	0.926364	-0.174018	-0.18607	P25705	ATP5F1A	VLSIGDGIAR	76	S
4.74761	NaN	NaN	4.88631	NaN	NaN	NaN	NaN	NaN	3.92558	1.73504	NaN					0	0.79305	0.1387	0	0	1	NaN	0	0	0.857044	-1.9173	0	P36542	ATP5F1C	THSDQFLVAFK	146	S
8.73478	8.76756	8.47532	8.91308	8.59247	8.9401	7.91196	6.86658	8.28419	7.40117	6.0371	7.59089			+	SP600125_CTRL	0.465449	0.698957	0.155992	0.636844	1.05119	0.112541	-0.971646	-1.81861	1.52872	0.0388501	-1.6495	-2.75818	Q9UII2	ATP5IF1	AQSREQLAALK	63	S
4.81992	4.79865	5.33035	3.95469	5.03645	5.86889	3.56905	4.99927	NaN	4.53753	NaN	NaN					0.0169341	1	-0.0296284	-0.0435227	0.503813	0.379548	-0.698815	-1.03023	0	0.696704	-0.445439	0	P56385	ATP5ME	VPPVQVSPLIK	8	S
NaN	NaN	NaN	7.10491	NaN	NaN	NaN	7.68061	NaN	NaN	7.44048	7.48144					0	0.680239	NaN	0	0	1	NaN	0	0	0.654264	NaN	0	Q9Y487	ATP6V0A2	IQDLYTVLHKTEDYLR	283	Y
7.2325	7.45617	NaN	7.10035	7.59092	6.3458	NaN	NaN	NaN	NaN	8.73585	NaN					0.271795	0.745821	-0.331977	-0.577488	0	1	NaN	0	0	0.654551	1.39151	0	Q9Y487	ATP6V0A2	KDSEEEVSLLGSQDIEEGNHQVEDGCR	695	S
4.5591	4.75045	NaN	3.50462	3.73913	4.87435	5.31232	3.38006	4.49359	NaN	NaN	NaN					0.461959	0.530167	-0.615408	-0.945829	0.12807	0.866493	-0.25945	-0.31395	0	0.855333	NaN	0	P38606	ATP6V1A	WDFTPCK	136	T
5.6435	NaN	NaN	NaN	NaN	NaN	NaN	4.9221	NaN	NaN	NaN	5.12899					0	0.797014	NaN	0	0	0.819109	-0.721402	0	0	0.69959	-0.514507	0	Q04656	ATP7A	ASINSLLSDK	1463	S
NaN	6.53729	6.56585	5.47518	NaN	6.54506	NaN	NaN	NaN	NaN	NaN	NaN					0.378687	0.616749	-0.541452	-0.852502	0	0.818019	NaN	0	0	0.699543	NaN	0	Q04656	ATP7A	ELVPELSLDTGTLEK	152	T
NaN	NaN	NaN	7.77966	NaN	NaN	NaN	NaN	NaN	7.58411	NaN	NaN					0	0.797379	NaN	0	NaN	1	0	NaN	0	0.699496	NaN	0	Q04656	ATP7A	SLNSVVTSEPDK	1476	S
7.79433	NaN	6.98913	NaN	NaN	NaN	NaN	NaN	NaN	NaN	NaN	NaN					0	0.797318	NaN	0	0	0.819055	NaN	0	0	0.700067	NaN	0	Q04656	ATP7A	SLNSVVTSEPDK	1473	S
NaN	5.91859	6.96654	NaN	6.74685	NaN	NaN	6.13136	6.6489	6.64101	NaN	6.30117					0	0.797257	0.304286	0	0.0284039	1	-0.0524275	-0.0766047	0.0161912	1	0.028527	0.0438311	Q04656	ATP7A	YNASSVTPESLR	330	S
5.96617	NaN	6.82995	5.00624	NaN	NaN	NaN	NaN	NaN	NaN	NaN	NaN					0	0.797197	-1.39182	0	0	0.817856	NaN	0	0	0.700833	NaN	0	Q04656	ATP7A	YNASSVTPESLRK	327	T
6.47481	6.34038	NaN	NaN	6.52428	NaN	NaN	NaN	NaN	NaN	NaN	6.66487					0	0.683223	0.116688	0	0	1	NaN	0	0	0.659391	0.257269	0	Q9Y2Q0	ATP8A1	SESLQQNLLHGYAFSQDENGIVSQSEVIR	1135	Y
NaN	5.07402	5.45675	NaN	NaN	NaN	NaN	NaN	5.60447	NaN	NaN	5.46892					0	0.683712	NaN	0	0	1	0.339083	0	0	0.659348	0.203531	0	Q9Y2Q0	ATP8A1	TDDVSEKTSLADQEEVR	25	S
5.78182	NaN	NaN	6.72989	6.82592	6.97145	7.23789	7.99548	NaN	NaN	7.22614	NaN					0	0.6834	1.06059	0	0	1	1.83486	0	0	0.659306	1.44432	0	Q9Y2Q0	ATP8A1	TDDVSEKTSLADQEEVR	29	S
10.0436	9.86011	10.2637	9.6491	9.99807	NaN	9.74811	NaN	NaN	9.84397	9.55193	9.55139					0.484681	0.628627	-0.2322	-0.776605	0	1	-0.307668	0	1.25581	0.128675	-0.406682	-1.61381	Q9Y2Q0	ATP8A1	TSLADQEEVR	29	S
6.77035	NaN	NaN	NaN	NaN	NaN	NaN	NaN	NaN	6.33053	NaN	6.47394					0	0.827996	NaN	0	0	1	NaN	0	0	0.702217	-0.368113	0	P98198	ATP8B2	LSSLALSSFTTR	1170	S
NaN	NaN	NaN	NaN	6.90503	6.31703	NaN	NaN	NaN	NaN	NaN	NaN					0	0.828256	NaN	0	NaN	1	0	NaN	NaN	1	0	NaN	P98198	ATP8B2	LSSLALSSFTTR	1169	S
8.85164	8.68515	8.93544	8.42087	8.01876	7.94219	8.82944	8.8592	8.43868	10.0917	10.1022	9.77875	+		+	IMA_CTRL;SP600125_CTRL	1.86542	0.0954391	-0.696805	-2.62273	0.303428	0.760521	-0.114972	-0.452352	3.08067	0.0158692	1.1668	5.09279	Q13535	ATR	GVELCFPENETPPEGK	1989	T
NaN	NaN	NaN	NaN	NaN	4.32581	NaN	NaN	NaN	NaN	5.72073	NaN					0	1	NaN	0	NaN	1	0	NaN	0	0.947991	NaN	0	Q8WXE1	ATRIP	KNPSVVIKPEACSPQFGK	239	S
12.4642	12.3168	12.3789	12.1574	11.7194	12.0142	11.1344	11.2196	11.1351	12.5807	12.6303	12.5491		+		PP2_CTRL	1.44671	0.201876	-0.422977	-1.79339	4.73922	0.0213333	-1.22362	-8.09084	1.8273	0.187992	0.200052	1.34423	Q8WXE1	ATRIP	LAAPSVSHVSPR	224	S
NaN	NaN	NaN	NaN	NaN	NaN	NaN	NaN	NaN	7.67913	6.27715	6.99002					NaN	1	0	NaN	NaN	1	0	NaN	0	0.947903	NaN	0	Q8WXE1	ATRIP	NPSVVIKPEACSPQFGK	239	S
NaN	NaN	4.33256	5.06649	4.20658	4.41578	5.8489	5.50963	5.78545	5.32307	5.44542	5.77064					0	0.762887	0.230386	0	0	1	1.3821	0	0	0.709584	1.18048	0	P46100	ATRX	AGSLGINLVAANR	2121	S
8.17073	8.20658	8.41411	8.46036	NaN	8.88683	NaN	8.36856	NaN	8.47612	NaN	8.14278					0.936651	0.32394	0.409786	1.4294	0	1	0.104752	0	0.10142	0.933542	0.0456414	0.176773	P46100	ATRX	ATSSSNPSSPAPDWYK	1996	S
NaN	3.06108	NaN	6.55621	NaN	NaN	NaN	3.88394	NaN	6.319	4.05743	NaN					0	0.762832	3.49513	0	0	1	0.822856	0	0	0.709534	2.12714	0	P46100	ATRX	CGLGQENSDNEHLVENEVSLLLEESDLR	634	S
9.75432	9.82692	9.83397	10.5272	10.6848	10.4612	10.6532	10.5966	NaN	10.8966	10.9614	10.7859	+	+	+	IMA_CTRL;PP2_CTRL;SP600125_CTRL	3.34762	0.0599099	0.75268	4.40058	3.62634	0.0224439	0.819812	5.89581	4.32826	0.0124595	1.07622	6.84654	P46100	ATRX	ETFSSAEGTVDK	889	S
NaN	NaN	NaN	NaN	NaN	NaN	NaN	NaN	NaN	NaN	NaN	11.2777					NaN	1	0	NaN	NaN	1	0	NaN	0	0.709485	NaN	0	P46100	ATRX	EVIEIEDASPTK	1527	S
9.88521	10.1261	NaN	10.5368	NaN	9.93187	NaN	NaN	NaN	11.0028	11.2815	NaN			+	SP600125_CTRL	0.255613	0.782446	0.228704	0.537425	0	1	NaN	0	1.59746	0.0417556	1.13651	3.99953	P46100	ATRX	EVIEIEDASPTK	1529	T
9.00439	8.70027	8.8086	9.60994	9.667	9.67173	NaN	9.22811	9.24253	9.80913	9.71367	9.88414	+		+	IMA_CTRL;SP600125_CTRL	3.05567	0.0579124	0.811805	4.24622	1.38997	0.129402	0.397571	1.84901	3.16055	0.0177859	0.964562	4.78093	P46100	ATRX	KKDELSDYAEK	1061	S
NaN	NaN	5.01053	6.79323	7.0851	NaN	6.89756	6.43428	NaN	7.03768	7.09905	6.56313					0	0.762776	1.92864	0	0	1	1.65539	0	0	0.709436	1.88943	0	P46100	ATRX	LHDFLAHSSEESEETSSPPR	25	S
13.8367	13.6471	13.7507	NaN	14.0365	14.7299	13.0194	13.1652	13.137	14.0196	13.8333	14.0413		+		PP2_CTRL	1.01136	0.243254	0.638349	1.73485	3.07736	0.0283386	-0.637681	-3.73568	1.20432	0.243055	0.219898	1.18343	P46100	ATRX	LTPVSLSNSPIK	598	S
3.97694	4.22645	3.91743	4.94338	5.75725	4.91557	5.53022	5.84749	NaN	NaN	4.38125	5.0343	+	+		IMA_CTRL;PP2_CTRL	1.78968	0.0799343	1.16513	2.9736	2.63255	0.0225042	1.64858	6.10482	1.03811	0.120184	0.667497	1.79272	P46100	ATRX	LTVSDGESGEEK	1348	S
3.31508	4.07278	NaN	NaN	NaN	2.60477	0.989202	NaN	4.91741	5.88665	NaN	NaN					0	0.757346	-1.08916	0	0.126839	0.851279	-0.740626	-0.352627	0	0.709387	2.19272	0	P46100	ATRX	MSHSSSSDTDINEIHTNHK	752	T
8.22614	8.33241	7.56406	8.3278	9.38214	8.31786	9.20648	8.79001	8.10669	8.73723	8.94097	7.61515					0.675105	0.380156	0.635059	1.20467	0.757529	0.228785	0.66019	1.31857	0.337837	0.553984	0.390241	0.676134	P46100	ATRX	QSETVDQNSDSDEMLAILK	729	S
5.90031	5.87449	5.33473	NaN	6.33683	NaN	6.0155	NaN	NaN	6.6588	7.30093	6.50881			+	SP600125_CTRL	0	0.757291	0.633654	0	0	1	0.312321	0	1.67029	0.0384393	1.11967	2.7648	P46100	ATRX	QTQSESSNYDSELEK	819	S
10.873	11.0345	10.9235	10.8358	11.0766	10.6375	10.93	10.4244	10.6196	10.9298	10.8812	10.6124					0.277681	0.833079	-0.093696	-0.397674	0.85818	0.313219	-0.285686	-1.12142	0.548304	0.575101	-0.135888	-0.648201	P46100	ATRX	RPTETNPVTSNSDEECNETVK	677	S
6.61997	6.9458	6.39954	7.02346	6.83122	7.7443	6.8599	8.00049	8.27874	7.18548	7.24794	7.58172			+	SP600125_CTRL	0.785051	0.343213	0.544558	1.29651	1.07604	0.104053	1.05794	1.88192	1.56561	0.0593666	0.68328	2.27187	P46100	ATRX	VYEHTSRFSPK	316	S
NaN	NaN	4.49929	3.60698	NaN	NaN	NaN	NaN	NaN	5.30938	5.05329	NaN					0	0.757235	-0.892303	0	0	1	NaN	0	0	0.709338	0.682051	0	P46100	ATRX	YYMSDDISRDSDGMDEQCR	213	S
7.48173	7.33726	7.95016	7.57612	6.59862	8.25953	7.09103	7.9877	7.48303	4.40059	5.60733	NaN			+	SP600125_CTRL	0.0760375	0.943516	-0.111628	-0.181142	0.0762941	0.959204	-0.0691306	-0.165106	1.83117	0.0248727	-2.58576	-4.24452	Q9UBB4	ATXN10	LSGVMVPAPIQDLEALR	12	S
5.39208	4.12117	NaN	NaN	7.01919	NaN	7.00453	NaN	7.32235	NaN	6.40804	NaN		+		PP2_CTRL	0	0.891339	2.26257	0	1.17562	0.0651235	2.40681	3.18772	0	0.899768	1.65142	0	P0C7T5	ATXN1L	ATFPDKEPTPPPITSSHLPSHFMK	456	T
8.01868	NaN	NaN	7.63508	NaN	7.06331	8.32239	NaN	NaN	NaN	NaN	NaN					0	0.695094	-0.669488	0	0	1	0.303707	0	0	1	NaN	0	Q99700	ATXN2	DSFIENSSSNCTSGSSK	856	S
NaN	9.02401	9.04114	NaN	NaN	NaN	NaN	NaN	NaN	NaN	5.52205	NaN					0	0.695047	NaN	0	0	1	NaN	0	0	1	-3.51052	0	Q99700	ATXN2	ENIKPNETSPSFSK	774	S
8.74907	8.90368	8.87482	NaN	NaN	7.99434	NaN	NaN	NaN	NaN	NaN	NaN					0	0.694685	-0.848186	0	0	1	NaN	0	0	1	NaN	0	Q99700	ATXN2	GISPVVSEHR	784	S
7.74192	7.60606	7.85161	5.51859	4.96152	7.46075	7.04486	7.94415	8.23878	7.1507	NaN	6.79616			+	SP600125_CTRL	1.08314	0.156882	-1.75291	-2.03632	0.00844833	1	0.00940371	0.0201778	1.74549	0.0441621	-0.759769	-2.91296	Q99700	ATXN2	MSSEGPPRMSPK	624	S
NaN	8.84838	NaN	6.24691	NaN	NaN	NaN	NaN	NaN	6.95015	8.85916	NaN					0	0.694639	-2.60147	0	0	1	NaN	0	0	1	-0.943726	0	Q99700	ATXN2	PNSPSISPSILSNTEHK	861	S
7.3263	8.64408	8.65132	7.4298	8.17085	6.43166	7.00602	8.26718	8.69975	6.81127	9.30821	7.83647					0.574007	0.417556	-0.863128	-1.12202	0.116984	0.887007	-0.216246	-0.27996	0.0934054	0.894224	-0.221916	-0.234087	Q99700	ATXN2	QNSIGNTPSGPVLASPQAGIIPTEAVAMPIPAASPTPASPASNR	728	S
10.9851	11.0312	10.7868	10.2531	10.4175	10.6704	9.5645	10.0681	NaN	9.86761	9.49378	NaN		+	+	PP2_CTRL;SP600125_CTRL	1.57049	0.159407	-0.487352	-2.00822	1.88105	0.0381614	-1.11805	-3.59284	2.2903	0.0225277	-1.25367	-4.64916	Q99700	ATXN2	TSPSGGTWSSVVSGVPR	667	S
NaN	NaN	NaN	NaN	NaN	5.7763	NaN	5.02529	7.06569	NaN	NaN	NaN					0	0.694137	NaN	0	0	1	NaN	0	NaN	1	0	NaN	Q99700	ATXN2	TSPSGGTWSSVVSGVPRLSPK	684	S
7.52414	8.06892	7.20618	8.78914	7.91078	8.44403	NaN	NaN	NaN	8.20267	8.94468	8.40751			+	SP600125_CTRL	1.02264	0.221325	0.781567	1.70353	0	1	NaN	0	1.28466	0.0725097	0.918536	2.11028	Q99700	ATXN2	VALENDDRSEEEK	466	S
NaN	9.42939	NaN	8.16727	8.52012	NaN	NaN	NaN	NaN	NaN	NaN	NaN					0	0.694092	-1.0857	0	0	1	NaN	0	0	1	NaN	0	Q99700	ATXN2	VVNGGVPWPSPCPSPSSRPPSR	558	S
9.32279	NaN	9.0622	NaN	NaN	NaN	NaN	7.53999	NaN	NaN	NaN	NaN					0	0.69405	NaN	0	0	1	-1.65251	0	0	1	NaN	0	Q99700	ATXN2	VVNGGVPWPSPCPSPSSRPPSR	554	S
12.9344	12.9656	12.7986	12.4015	12.7874	12.6158	12.4112	12.7177	12.4762	12.8324	12.5157	12.8008					1.14074	0.329141	-0.297957	-1.33711	1.57422	0.120335	-0.364459	-1.76572	0.744087	0.415886	-0.183208	-0.860136	Q8WWM7	ATXN2L	EDKPPLAPSGGTEGPEQPPPPCPSQTGSPPVGLIK	634	S
NaN	NaN	12.3707	11.6867	11.9569	11.8814	NaN	NaN	NaN	12.006	11.7814	11.2801					0	1	-0.529042	0	0	1	NaN	0	0	0.961966	-0.681524	0	Q8WWM7	ATXN2L	EVDGLLTSEPMGSPVSSK	594	S
12.1133	12.0735	NaN	NaN	NaN	NaN	11.0923	NaN	10.9706	NaN	NaN	NaN		+		PP2_CTRL	0	1	NaN	0	2.44168	0.030623	-1.06199	-6.47394	0	0.961875	NaN	0	Q8WWM7	ATXN2L	EVDGLLTSEPMGSPVSSK	594	S
8.38796	7.59227	8.63035	5.5448	7.95359	NaN	NaN	6.25068	NaN	NaN	NaN	NaN					0.626704	0.351922	-1.45433	-1.34072	0	1	-1.95285	0	0	0.961784	NaN	0	Q8WWM7	ATXN2L	GPHHLDNSSPGPGSEAR	391	S
12.7098	12.7711	12.7431	11.8384	11.8701	11.7104	11.0011	11.0141	10.819	12.5723	12.6751	12.6305	+	+		IMA_CTRL;PP2_CTRL	4.25234	0.0675932	-0.935024	-6.1543	4.98035	0.04475	-1.79663	-10.8602	1.53677	0.418051	-0.115351	-0.856857	Q8WWM7	ATXN2L	GPPQSPVFEGVYNNSR	111	S
4.46347	14.4422	NaN	NaN	14.1991	NaN	13.739	NaN	NaN	5.32698	NaN	NaN					0	1	4.74632	0	0	1	4.28622	0	0	0.961694	-4.12583	0	Q8WWM7	ATXN2L	LQPSSSPENSLDPFPPR	559	S
12.3304	12.5948	12.5198	10.8829	11.8914	11.2339	10.8255	11.5041	11.8524	12.0332	11.7868	11.2	+	+	+	IMA_CTRL;PP2_CTRL;SP600125_CTRL	1.69838	0.0883303	-1.14559	-2.82258	1.60018	0.047661	-1.08768	-2.64256	1.44806	0.0609304	-0.808295	-2.24936	Q8WWM7	ATXN2L	MYPPRSPK	449	S
NaN	NaN	9.22091	NaN	NaN	8.61023	NaN	8.92197	NaN	NaN	NaN	NaN					0	1	-0.610685	0	0	1	-0.298942	0	0	0.961603	NaN	0	Q8WWM7	ATXN2L	QGSGRESPSLASR	339	S
10.9598	1.84754	NaN	13.5293	10.9472	11.074	NaN	13.2032	12.6209	10.3231	10.1653	13.1319					0.649703	0.306764	5.44648	1.48608	0.537504	0.277885	6.5084	1.39504	0.558847	0.227344	4.80313	1.29234	Q8WWM7	ATXN2L	RPPGGTSPPNGGLPGPLATSAAPPGPPAAASPCLGPVAAAGSGLR	32	S
8.99713	5.38221	7.97283	7.62648	7.42106	7.10311	6.78429	6.74111	NaN	8.65803	8.38999	8.27112					0.0206044	0.99491	-0.067173	-0.0566185	0.184204	0.761453	-0.688025	-0.462131	0.38477	0.432278	0.988989	0.836875	Q8WWM7	ATXN2L	SAAPAPISASCPEPPIGSAVPTSSASIPVTSSVSDPGVGSISPASPK	496	S
8.44419	13.438	13.1679	NaN	13.0331	12.5154	NaN	12.1827	11.9948	NaN	12.2351	NaN					0.194046	0.78913	1.09086	0.495356	0.0660547	0.948166	0.405347	0.184712	0	0.961514	0.551773	0	Q8WWM7	ATXN2L	TLSSPSNRPSGETSVPPPPAVGR	424	S
NaN	3.54763	NaN	NaN	4.69605	NaN	NaN	NaN	NaN	4.67436	NaN	NaN					0	0.822877	1.14842	0	0	1	NaN	0	0	0.722544	1.12673	0	P54252	ATXN3	NISQDMTQTSGTNLTSEELR	265	S
5.96288	NaN	5.98237	NaN	NaN	NaN	NaN	NaN	NaN	NaN	NaN	NaN					0	0.871458	NaN	0	0	1	NaN	0	0	0.823116	NaN	0	O15265	ATXN7	QVSSSSSSPSTPSGLSSVPSSPMSR	661	S
NaN	NaN	NaN	6.22807	NaN	NaN	6.41545	NaN	NaN	5.60533	NaN	NaN					0	0.650985	NaN	0	0	1	NaN	0	0	0.647792	NaN	0	Q9ULK2	ATXN7L1	NSSLALSQSSPSSISSPGHSR	837	S
NaN	NaN	NaN	NaN	5.97116	NaN	NaN	6.79087	NaN	NaN	NaN	NaN					0	0.651227	NaN	0	0	1	NaN	0	NaN	1	0	NaN	Q9ULK2	ATXN7L1	NSSLALSQSSPSSISSPGHSR	839	S
NaN	NaN	NaN	NaN	7.91676	NaN	NaN	NaN	NaN	NaN	NaN	NaN					0	1	NaN	0	NaN	1	0	NaN	NaN	1	0	NaN	Q5T6C5	ATXN7L2	ENIEIIPSEGSSHWAEGSPPEK	213	S
NaN	6.9006	7.33147	NaN	NaN	NaN	NaN	NaN	NaN	NaN	NaN	NaN					0	1	NaN	0	0	0.783462	NaN	0	0	0.733999	NaN	0	Q14CW9	ATXN7L3	LQWDGSSDLSPSDSGSSK	283	S
NaN	NaN	NaN	5.89214	NaN	NaN	NaN	4.99902	NaN	5.74808	NaN	NaN					0	1	NaN	0	0	0.783412	NaN	0	0	0.733946	NaN	0	Q14CW9	ATXN7L3	SESDQEDNDDINDNDWSYGSEK	131	S
NaN	NaN	8.44976	NaN	NaN	NaN	NaN	NaN	NaN	NaN	NaN	8.41222					0	0.753675	NaN	0	0	1	NaN	0	0	0.999524	-0.0375366	0	Q9H7T9	AUNIP	ESWNGENIESVKQSR	265	S
5.03397	5.77537	4.96126	5.10429	4.50794	NaN	NaN	NaN	NaN	NaN	4.70265	5.07143					0.462786	0.557412	-0.450747	-0.8967	0	1	NaN	0	0.416691	0.478211	-0.369828	-0.799067	Q9H7T9	AUNIP	SPVSVFSWDNEK	267	S
6.96891	7.82896	6.84702	6.80142	5.56473	7.01287	6.66827	NaN	6.21587	NaN	NaN	NaN					0.620455	0.396124	-0.75529	-1.16698	0.763664	0.213321	-0.772897	-1.44984	0	0.687012	NaN	0	Q9Y679	AUP1	FPSSGPVTPQPTALTFAK	367	T
NaN	9.47167	9.89554	NaN	NaN	NaN	7.18078	NaN	NaN	9.06765	8.98243	9.41358					0	0.690743	NaN	0	0	1	-2.50282	0	0.970234	0.152028	-0.529049	-1.59255	Q9Y679	AUP1	LRPQSAQSSFPPSPGPSPDVQLATLAQR	288	S
8.91241	8.89951	8.33419	9.33024	9.18752	8.93813	8.97636	9.10119	9.64925	8.86056	8.2606	8.31952					0.916723	0.322632	0.436593	1.35415	0.872254	0.209149	0.526895	1.38238	0.363876	0.585302	-0.235143	-0.635873	Q8WXX7	AUTS2	APSPDPDLVQR	319	S
NaN	5.42944	NaN	5.66244	NaN	NaN	7.34898	NaN	NaN	NaN	NaN	NaN					0	1	0.232992	0	0	1	1.91953	0	0	0.950197	NaN	0	Q8WXX7	AUTS2	HSSHPSPAPVLPVNALGHTR	856	S
6.61711	6.03571	7.04643	6.04458	7.3205	7.55741	4.47734	NaN	NaN	NaN	NaN	4.67049					0.299063	0.707932	0.407748	0.623844	0	1	-2.08907	0	0	0.950108	-1.89593	0	Q8WXX7	AUTS2	TPPSFPTPPPWLK	799	T
4.36647	NaN	4.99015	NaN	NaN	NaN	NaN	NaN	NaN	3.75772	NaN	NaN					0	1	NaN	0	0	1	NaN	0	0	0.95002	-0.920587	0	Q8WXX7	AUTS2	TPPTAALSAPPPLISTLGGR	1218	S
8.29696	9.31058	9.42688	8.233	9.34727	8.85946	9.08913	10.6962	9.55258	7.52376	4.26506	7.03178			+	SP600125_CTRL	0.153524	0.866028	-0.198226	-0.34033	0.571814	0.32396	0.767837	1.10106	1.19623	0.0567187	-2.73794	-2.32851	Q8WXX7	AUTS2	TPPTAALSAPPPLISTLGGRPVSPR	1233	S
NaN	7.55603	4.92301	NaN	NaN	NaN	7.50663	NaN	7.52683	6.86917	6.85543	NaN					0	1	NaN	0	0.362185	0.49034	1.27721	0.901632	0.165718	0.770252	0.622779	0.439651	Q8WXX7	AUTS2	TPVVESARPNSTSSR	951	S
NaN	NaN	NaN	NaN	5.74521	NaN	NaN	NaN	NaN	NaN	NaN	NaN					0	1	NaN	0	NaN	1	0	NaN	NaN	1	0	NaN	Q8WXX7	AUTS2	TPVVESARPNSTSSR	956	S
4.24967	5.00252	3.56288	5.16203	NaN	4.2475	5.82208	7.04271	5.64619	NaN	4.4079	NaN		+		PP2_CTRL	0.2639	0.73873	0.43308	0.588599	1.45772	0.046842	1.89864	2.69422	0	0.834167	0.13621	0	O15169	AXIN1	RSDLDLGYEPEGSASPTPPYLK	82	Y
8.63034	7.99679	8.60178	8.20457	7.9871	8.34126	7.45657	5.14717	5.65455	7.59386	5.95149	8.58555		+		PP2_CTRL	0.429615	0.660426	-0.231993	-0.701108	1.47475	0.043086	-2.32354	-2.79765	0.578446	0.255029	-1.03267	-1.15333	O15169	AXIN1	SDLDLGYEPEGSASPTPPYLK	82	Y
NaN	10.5416	10.7223	9.30925	NaN	NaN	NaN	NaN	NaN	10.4078	NaN	10.2125					0	0.731776	-1.32268	0	0	1	NaN	0	0.864046	0.242713	-0.321773	-1.3807	Q9NWV8	BABAM1	MEVAEPSSPTEEEEEEEEHSAEPR	8	S
8.88595	NaN	NaN	NaN	NaN	NaN	NaN	NaN	8.05197	NaN	NaN	NaN					0	0.731725	NaN	0	0	1	-0.833981	0	0	1	NaN	0	Q9NWV8	BABAM1	MEVAEPSSPTEEEEEEEEHSAEPR	20	S
NaN	8.89292	NaN	NaN	NaN	NaN	NaN	NaN	NaN	NaN	NaN	NaN					0	0.73269	NaN	0	0	1	NaN	0	0	1	NaN	0	Q9NWV8	BABAM1	MEVAEPSSPTEEEEEEEEHSAEPRPR	8	S
9.14299	9.03075	9.28321	9.63447	9.49626	9.29015	8.8736	NaN	NaN	NaN	NaN	9.76239					1.21884	0.297933	0.321305	1.43532	0	1	-0.278714	0	0	1	0.610068	0	Q9NWV8	BABAM1	SEGEGEAASADDGSLNTSGAGPK	49	S
NaN	NaN	NaN	3.43461	NaN	5.44289	NaN	4.30595	5.65416	2.21712	4.25673	6.88706					0	0.732638	NaN	0	0	1	NaN	0	0	1	NaN	0	Q9NWV8	BABAM1	SWQVPPPAPEVQIR	72	S
5.01043	NaN	NaN	4.45072	NaN	NaN	4.52664	5.11102	5.84456	NaN	NaN	3.24602					0	0.735449	-0.559706	0	0	1	0.150312	0	0	0.666848	-1.76441	0	Q9NXR7	BABAM2	ISPMLSPFISSVVR	15	S
NaN	NaN	NaN	NaN	4.90845	NaN	NaN	NaN	NaN	4.23828	NaN	NaN					0	0.956327	NaN	0	NaN	1	0	NaN	0	1	NaN	0	Q8IXM2	BACC1	ADVTLSALNDSDANSDVVDIEGLGETPPAK	150	S
NaN	4.65189	5.13202	NaN	NaN	1.52029	NaN	NaN	NaN	NaN	NaN	NaN					0	0.967294	-3.37166	0	0	0.863277	NaN	0	0	1	NaN	0	Q8IXM2	BACC1	ADVTLSALNDSDANSDVVDIEGLGETPPAK	161	T
8.07341	8.02892	5.72179	7.76611	7.0394	7.40753	6.62066	NaN	6.69735	NaN	NaN	7.9183					0.0556253	0.961139	0.129636	0.143339	0.234554	0.697018	-0.615703	-0.558233	0	1	0.643592	0	Q8IXM2	BACC1	KVYEDSGIPLPAESPK	96	S
8.22474	9.38698	NaN	NaN	NaN	8.61638	NaN	NaN	NaN	NaN	NaN	NaN					0	0.967205	-0.189473	0	0	0.863216	NaN	0	0	1	NaN	0	Q8IXM2	BACC1	LGELTMQLHPVADSSPAGAK	36	S
NaN	NaN	NaN	6.80703	6.71317	NaN	8.17439	8.0515	NaN	7.41383	5.58671	7.039					0	0.967115	NaN	0	0	0.863155	NaN	0	0	1	NaN	0	Q8IXM2	BACC1	LGELTMQLHPVADSSPAGAK	35	S
13.487	13.0586	13.2607	13.4797	13.3999	13.8427	13.1008	13.1537	NaN	13.3597	13.0304	12.9998					0.763256	0.438782	0.305348	1.0749	0.352589	0.707342	-0.141522	-0.542295	0.339283	0.685029	-0.138793	-0.51579	Q8IXM2	BACC1	VASGVLSPPPAAPPPSSSSVPEAGGPPIK	110	S
14.3121	14.1901	14.4316	13.7505	13.8818	14.3195	13.7598	13.1807	13.1472	14.2653	13.6516	13.6134		+		PP2_CTRL	0.816561	0.404797	-0.327335	-1.14614	1.96637	0.0386203	-0.948696	-3.05319	0.985904	0.16035	-0.467793	-1.4508	Q8IXM2	BACC1	VYEDSGIPLPAESPK	96	S
13.8194	13.8698	13.7241	14.8896	14.6958	13.4605	14.5884	14.8965	13.3324	13.7493	13.5135	13.6263					0.533533	0.485491	0.544224	0.990227	0.414555	0.493836	0.46801	0.806561	1.02031	0.346549	-0.174723	-0.968607	Q8IXM2	BACC1	VYEDSGIPLPAESPKK	96	S
NaN	7.84113	8.06891	NaN	7.35675	7.1569	7.10322	NaN	NaN	7.41348	NaN	NaN					1.35648	0.153507	-0.698198	-2.77599	0	0.987444	-0.851801	0	0	0.829703	-0.54154	0	O14867	BACH1	ASPPLQDSASQTYESMCLEK	196	S
6.45132	NaN	NaN	NaN	NaN	NaN	NaN	NaN	6.42901	NaN	NaN	5.13086					0	0.881501	NaN	0	0	0.987364	-0.0223088	0	0	0.829636	-1.32047	0	O14867	BACH1	ASPPLQDSASQTYESMCLEK	202	S
5.79092	4.05586	3.31113	NaN	NaN	3.23425	NaN	NaN	NaN	NaN	NaN	NaN					0	0.882545	-1.15172	0	0	0.987285	NaN	0	0	0.829569	NaN	0	O14867	BACH1	GFWSDICSTDTPCQMQLSPAVAK	417	S
NaN	NaN	NaN	5.21544	7.54478	5.76727	6.67582	NaN	NaN	NaN	NaN	NaN					0	0.744676	NaN	0	0	1	NaN	0	NaN	1	0	NaN	Q9BYV9	BACH2	DAACQRPHEDCENSAGEEEDEEEETMDSETAK	159	S
4.52109	4.63224	NaN	7.35983	7.10892	7.74761	7.51637	7.56321	7.38843	NaN	NaN	NaN	+	+		IMA_CTRL;PP2_CTRL	2.86388	0.0623125	2.82879	8.23782	4.35537	0.03248	2.91267	16.2592	0	1	NaN	0	Q9BYV9	BACH2	DIQSPEQIQALHR	719	S
3.41775	2.77671	NaN	7.1702	6.69826	7.9747	6.73435	7.79591	7.39315	4.58038	NaN	5.08458	+	+	+	IMA_CTRL;PP2_CTRL;SP600125_CTRL	2.35625	0.063609	4.18382	6.56688	2.54478	0.0237156	4.21057	7.4467	1.29214	0.0537658	1.73525	3.41733	Q9BYV9	BACH2	DQMLPEPISFEAAAIPVAEK	191	S
NaN	NaN	NaN	NaN	NaN	NaN	NaN	NaN	NaN	6.58663	6.8273	6.6885					NaN	1	0	NaN	NaN	1	0	NaN	0	1	NaN	0	Q9BYV9	BACH2	EVSNFTMGSPLR	409	S
8.07801	8.074	7.63685	9.65875	10.147	10.5035	9.87399	9.64273	9.81655	NaN	NaN	NaN	+	+		IMA_CTRL;PP2_CTRL	2.79773	0.0628132	2.17346	5.6414	3.47205	0.0302069	1.84814	7.05241	0	1	NaN	0	Q9BYV9	BACH2	EVSNFTMGSPLR	409	S
4.71618	5.05446	4.85129	8.57601	6.86178	8.00769	7.93391	9.05047	8.52653	5.34941	5.30011	5.10054	+	+		IMA_CTRL;PP2_CTRL	2.33686	0.0624968	2.94118	4.79312	3.37446	0.0245106	3.62966	8.30248	1.40925	0.118971	0.37604	1.67642	Q9BYV9	BACH2	EVSNFTMGSPLRGPGLEALCK	409	S
9.18463	11.9121	11.5213	13.9648	14.3367	14.1303	14.5515	14.7396	14.671	NaN	11.7687	11.2353	+	+		IMA_CTRL;PP2_CTRL	1.72312	0.0685605	3.27127	3.41363	1.94273	0.0270234	3.78132	3.96656	0.212856	0.694796	0.629351	0.517072	Q9BYV9	BACH2	KQPSPAPTPTAPAGAACLER	315	S
9.79749	9.87327	9.73202	11.9599	12.1352	12.0406	11.9838	11.968	12.2408	NaN	NaN	NaN	+	+		IMA_CTRL;PP2_CTRL	5.37506	0.172	2.24431	13.596	4.69178	0.0425455	2.26326	11.465	0	1	NaN	0	Q9BYV9	BACH2	SVASPSCLR	337	S
NaN	NaN	NaN	NaN	7.80105	8.3779	8.95348	8.77141	8.76714	NaN	NaN	NaN					0	0.744624	NaN	0	0	1	NaN	0	NaN	1	0	NaN	Q9BYV9	BACH2	SVELSGLPSTSQQHFAR	350	S
6.99217	4.77704	8.88249	6.65221	7.95522	7.30049	NaN	6.16751	4.47064	7.64726	8.95371	8.78327					0.12295	0.878659	0.418739	0.311427	0.382313	0.457726	-1.56483	-0.890611	0.557159	0.251409	1.57751	1.16401	Q92934	BAD	HSSYPAGTEDDEGMGEEPSPFR	76	Y
9.32924	9.66403	10.1106	7.75986	9.15289	8.21949	8.5892	8.53851	NaN	NaN	NaN	9.05698		+		PP2_CTRL	1.32378	0.120719	-1.32388	-2.33013	1.5196	0.0507964	-1.13744	-2.89574	0	0.968614	-0.644313	0	Q92934	BAD	SAPPNLWAAQR	99	S
3.17491	0.524587	4.33085	4.83223	4.56924	5.39137	4.13586	2.49607	4.51515	2.1919	1.42579	4.34482					0.913241	0.200186	2.25416	1.79983	0.333112	0.538146	1.03891	0.749703	0.00519629	1	-0.0226112	-0.0148196	O95816	BAG2	LLESLDQLELR	31	S
NaN	NaN	9.83036	8.65038	NaN	NaN	8.17735	8.4997	NaN	NaN	NaN	NaN					0	0.933771	-1.17998	0	0	0.937025	-1.49184	0	0	0.883108	NaN	0	O95429	BAG4	SVPQSGPTVRPQEDAWASPGAYGMGGR	235	T
13.6318	13.6425	10.8306	13.4734	10.7473	13.2736	13.5877	13.916	13.8693	13.061	13.1344	11.0762					0.0547279	0.959818	-0.203525	-0.147214	0.506582	0.350003	1.08936	1.04634	0.0853857	0.902071	-0.277732	-0.22163	P46379	BAG6	APPQTHLPSGASSGTGSASATHGGGSPPGTR	113	S
8.8857	8.31045	8.44358	8.60987	8.99341	NaN	8.72508	9.91975	10.7883	9.35392	9.39692	7.16141					0.388791	0.67649	0.255061	0.696695	0.950049	0.122571	1.26445	1.74932	0.0407559	0.975969	0.0908381	0.105834	P46379	BAG6	ASPEPQRENASPAPGTTAEEAMSR	973	S
12.8638	12.711	12.8622	12.7469	12.5176	12.8005	12.0911	11.6693	11.4181	12.1239	12.1929	12.185		+	+	PP2_CTRL;SP600125_CTRL	0.545493	0.710447	-0.123989	-0.618447	2.23205	0.0305269	-1.08616	-3.58728	3.51437	0.0201612	-0.645087	-4.15727	P46379	BAG6	ENASPAPGTTAEEAMSR	973	S
7.1152	7.91375	NaN	NaN	NaN	NaN	NaN	NaN	NaN	NaN	7.09612	NaN					0	0.756744	NaN	0	0	1	NaN	0	0	0.709142	-0.418348	0	P46379	BAG6	LQEDPNYSPQR	1117	S
NaN	9.14116	NaN	9.38707	NaN	NaN	8.45515	9.33643	NaN	NaN	8.87822	9.04271					0	0.757017	0.245911	0	0	1	-0.245373	0	0	0.709094	-0.180696	0	P46379	BAG6	LQEDPNYSPQRFPNAQR	1117	S
10.2187	10.0219	10.1923	10.2347	NaN	NaN	NaN	NaN	9.41253	9.78869	NaN	NaN					0	0.756962	0.0904226	0	0	1	-0.731779	0	0	0.709045	-0.355621	0	P46379	BAG6	PLTSPESLSR	1081	S
10.0682	10.125	9.71343	9.34813	10.0581	9.7216	10.0147	10.4299	10.9245	10.4289	10.1525	9.16193					0.463438	0.625912	-0.259605	-0.758815	0.76641	0.258604	0.487519	1.24115	0.0459092	0.974862	-0.0544529	-0.107701	P46379	BAG6	RVGDPPQPLPEEPMEVQGAERASPEPQR	964	S
10.9368	11.0471	10.2254	10.8862	10.5219	9.88131	10.0898	10.2156	9.8991	10.8416	10.7208	10.1608					0.322064	0.707823	-0.306619	-0.624966	1.14931	0.116479	-0.668271	-1.78949	0.18634	0.796819	-0.16205	-0.37503	P46379	BAG6	VGDPPQPLPEEPMEVQGAERASPEPQR	964	S
NaN	NaN	NaN	NaN	NaN	NaN	NaN	8.05442	8.17498	5.99783	NaN	NaN					NaN	1	0	NaN	0	1	NaN	0	0	0.709632	NaN	0	P46379	BAG6	VGDPPQPLPEEPMEVQGAERASPEPQRENASPAPGTTAEEAMSR	964	S
NaN	6.93189	NaN	6.80089	NaN	7.39625	NaN	7.60519	NaN	NaN	NaN	NaN					0	0.663758	0.166675	0	0	1	0.673302	0	0	0.662018	NaN	0	Q9P281	BAHCC1	PVALTPTAPGAPSPAAGPTK	982	S
NaN	5.57664	3.87259	NaN	NaN	NaN	NaN	5.82022	NaN	6.00559	NaN	NaN					0	0.663717	NaN	0	0	1	1.09561	0	0	0.661932	1.28097	0	Q9P281	BAHCC1	RGSPLLSWSAVAQTK	2124	S
NaN	NaN	NaN	NaN	NaN	NaN	6.21884	NaN	NaN	NaN	NaN	NaN					NaN	1	0	NaN	0	1	NaN	0	NaN	1	0	NaN	Q9P281	BAHCC1	SLEEPGLLSGAR	1144	S
NaN	NaN	NaN	NaN	NaN	9.08376	NaN	NaN	NaN	NaN	NaN	NaN					0	0.663675	NaN	0	NaN	1	0	NaN	NaN	1	0	NaN	Q9P281	BAHCC1	SPTGASDHFLGR	2110	S
11.2182	11.1822	11.2523	11.2791	11.2855	11.948	11.8153	12.1311	12.03	10.2916	NaN	10.3492		+	+	PP2_CTRL;SP600125_CTRL	0.572266	0.542073	0.286643	0.887856	2.90466	0.0269783	0.774604	3.96654	3.92923	0.01525	-0.897151	-6.70339	Q9P281	BAHCC1	TFLPGEPPPCSPR	1141	S
9.19957	9.6349	NaN	9.92724	9.52666	10.2082	NaN	10.1534	10.1773	NaN	8.04972	NaN					0.661618	0.420251	0.470121	1.16806	1.12247	0.112238	0.748121	2.35261	0	0.661168	-1.36752	0	Q9P281	BAHCC1	VSSEAPPPSEAATPSLSPK	2075	S
10.8229	10.4612	10.602	11.1465	10.9108	11.1864	11.1726	10.909	11.1661	11.3629	11.4011	11.3211		+	+	PP2_CTRL;SP600125_CTRL	1.53575	0.1732	0.452508	1.91809	1.53462	0.0989061	0.453829	1.91953	2.61253	0.0254222	0.732981	3.52803	Q8TBE0	BAHD1	DLSPEPAPDEGPR	184	S
7.86227	7.50464	7.36327	8.15101	7.95392	8.45446	7.06379	8.89153	8.09926	7.71925	7.83588	7.8404					1.36937	0.16512	0.609738	1.98002	0.330813	0.591423	0.441465	0.679579	0.652689	0.405506	0.221783	0.874217	Q8TBE0	BAHD1	DLSPEPAPDEGPRR	184	S
5.57687	5.29098	5.15845	4.63939	4.8632	5.65125	2.9123	4.98316	4.28444	2.81736	4.04586	4.70072			+	SP600125_CTRL	0.367613	0.677128	-0.290819	-0.675114	0.967602	0.117906	-1.28213	-1.77912	1.235	0.062475	-1.48745	-2.23456	Q8TBE0	BAHD1	LASLNAEALNNLLLER	121	S
NaN	NaN	NaN	3.28915	4.56626	4.44125	NaN	NaN	NaN	4.00015	2.59125	3.72038					0	1	NaN	0	NaN	1	0	NaN	0	1	NaN	0	Q8TBE0	BAHD1	LSPVAAPHEEGLLLAPSSVPSGTPFQHPPWGSSR	405	S
NaN	3.51137	NaN	NaN	NaN	4.459	NaN	6.70589	6.92007	NaN	NaN	4.66147					0	1	0.947632	0	0	1	3.30161	0	0	1	1.1501	0	Q8TBE0	BAHD1	SADEADELPPDLPKPPSPAPSSEDPGLAQPR	101	S
NaN	NaN	7.50706	6.80175	NaN	NaN	NaN	7.12234	NaN	7.31788	NaN	NaN					0	1	-0.705307	0	0	1	-0.38472	0	0	1	-0.189174	0	Q8TBE0	BAHD1	SLPMLSSGLTGR	8	S
4.05309	4.27577	4.88982	3.27935	3.70983	3.13223	4.84168	4.03379	4.56096	2.89179	2.68471	2.70278	+		+	IMA_CTRL;SP600125_CTRL	1.56107	0.099569	-1.03242	-2.55327	0.0739554	0.960324	0.0725838	0.163296	2.50449	0.0174384	-1.64647	-4.58868	O75531	BANF1	PVGSLAGIGEVLGK	22	S
7.42055	7.8645	6.72857	NaN	NaN	NaN	NaN	NaN	NaN	NaN	NaN	NaN					0	1	NaN	0	0	1	NaN	0	0	1	NaN	0	Q8NDB2	BANK1	DSEDYFEVNIPTDLR	161	Y
9.68444	9.41387	8.96333	NaN	NaN	NaN	NaN	NaN	NaN	NaN	NaN	NaN					0	1	NaN	0	0	1	NaN	0	0	1	NaN	0	Q8NDB2	BANK1	EETTPYIAQVFQQK	630	Y
7.94007	8.22198	7.87472	NaN	NaN	NaN	NaN	NaN	NaN	NaN	NaN	NaN					0	1	NaN	0	0	1	NaN	0	0	1	NaN	0	Q8NDB2	BANK1	IESPAFSTLR	663	S
NaN	NaN	NaN	7.17723	6.402	7.93119	8.84445	NaN	8.78985	7.07549	5.88723	NaN					0	1	NaN	0	0	1	NaN	0	0	1	NaN	0	Q8N9N5	BANP	APDSLENVISNAVPGR	145	S
5.92853	6.6053	6.47428	NaN	NaN	6.78134	6.78711	NaN	NaN	NaN	NaN	NaN					0	1	0.445299	0	0	1	0.451077	0	0	1	NaN	0	Q8N9N5	BANP	QHSPIQVPMVAGSPLGATQTCNK	90	S
9.44048	9.39095	9.05419	9.48498	9.17027	9.59271	8.877	9.56723	9.19003	9.15431	8.71133	9.30359					0.276478	0.812003	0.120781	0.438459	0.131998	0.906034	-0.0837866	-0.251202	0.482065	0.489703	-0.238797	-0.757366	Q92560	BAP1	APAASEGNHTDGAEEAAGSCAQAPSHSPPNKPK	327	S
7.90119	8.67648	7.07622	7.39105	8.69495	6.17368	NaN	NaN	NaN	7.61138	7.95153	5.61591					0.208673	0.789241	-0.464739	-0.482989	0	1	NaN	0	0.405564	0.417843	-0.825026	-0.857031	Q92560	BAP1	GSSPSIRPIQGSQGSSSPVEK	597	S
11.395	11.0847	11.619	NaN	11.9255	9.97928	NaN	9.43285	NaN	NaN	NaN	9.0907					0.207199	0.794901	-0.41386	-0.485528	0	1	-1.93341	0	0	0.95205	-2.27556	0	Q92560	BAP1	SANPTRPSSPVTSHISK	521	S
NaN	NaN	NaN	NaN	NaN	6.29526	NaN	NaN	6.81354	NaN	NaN	NaN					0	1	NaN	0	0	1	NaN	0	NaN	1	0	NaN	Q92560	BAP1	SASNKSPLVLEANR	292	S
9.78132	9.83385	10.0205	10.0259	9.91221	10.0514	9.97423	9.5937	9.72317	8.90124	9.68585	9.48009					0.630524	0.697739	0.11793	0.640073	0.359328	0.730531	-0.114856	-0.492502	0.99751	0.148465	-0.522831	-1.51179	Q92560	BAP1	SPLVLEANR	292	S
9.54863	9.42455	9.22531	8.11125	7.55204	NaN	NaN	9.16783	8.50679	9.49897	9.34352	9.30279	+			IMA_CTRL	2.13074	0.0596313	-1.56785	-4.59407	0.875412	0.200058	-0.562183	-1.50028	0.0548364	0.989368	-0.0177339	-0.0838321	Q99728	BARD1	DASAQQDSYEFVSPSPPADVSER	186	S
7.76821	7.90866	NaN	8.34899	NaN	NaN	NaN	8.01746	8.41309	NaN	9.71569	9.49279			+	SP600125_CTRL	0	0.694366	0.510553	0	0.668651	0.341293	0.376842	1.21597	2.25812	0.0222674	1.76581	7.62007	Q99728	BARD1	QTVPSENIPLPECSSPPSCK	364	S
NaN	NaN	NaN	NaN	NaN	7.91299	NaN	NaN	NaN	9.25931	NaN	NaN					0	0.694321	NaN	0	NaN	1	0	NaN	0	1	NaN	0	Q99728	BARD1	QTVPSENIPLPECSSPPSCK	363	S
5.83496	5.28704	5.67974	3.60598	4.24052	NaN	NaN	NaN	3.69669	5.70738	5.85517	5.64253	+			IMA_CTRL	1.88197	0.0709015	-1.67733	-4.02634	0	1	-1.90389	0	0.314594	0.707188	0.134447	0.489315	Q9NR55	BATF3	SVAAPGNQPQPQPQQQSPEDDDRK	31	S
12.0952	11.8648	11.8037	11.3126	10.9805	11.2135	11.0001	NaN	11.422	11.8391	11.8136	11.1904	+	+		IMA_CTRL;PP2_CTRL	2.32313	0.0738282	-0.752354	-3.23545	1.45006	0.071536	-0.710184	-2.41119	0.59715	0.371088	-0.306899	-0.930231	Q9NRL2	BAZ1A	ELDQDMVTEDEDDPGSHK	731	T
NaN	9.1826	8.79073	NaN	7.97355	6.66452	7.19597	8.35829	7.22322	7.84669	7.64968	7.4852		+	+	PP2_CTRL;SP600125_CTRL	0.870505	0.224878	-1.66763	-2.12922	1.1336	0.0831797	-1.39417	-2.26494	2.16305	0.0240328	-1.32614	-4.43807	Q9NRL2	BAZ1A	ELDQDMVTEDEDDPGSHKR	731	T
6.48767	5.89602	6.21448	6.33691	6.5469	6.50944	6.90027	NaN	NaN	6.58846	6.44219	6.83006					0.656247	0.514376	0.265025	0.937207	0	1	0.700885	0	0.961359	0.178859	0.420849	1.37991	Q9NRL2	BAZ1A	EPLTADEEEALK	771	T
4.80884	4.64187	3.83811	NaN	NaN	2.8766	NaN	NaN	NaN	NaN	NaN	NaN					0	0.737868	-1.55301	0	0	1	NaN	0	0	1	NaN	0	Q9NRL2	BAZ1A	IAEQDFSYFFPDDPPTFIFSPANR	270	S
9.97471	9.70488	9.9827	10.0487	9.25956	10.1759	NaN	8.58256	8.60157	9.93344	10.0145	10.0455		+		PP2_CTRL	0.0689934	0.959322	-0.0593878	-0.148175	2.78996	0.0221108	-1.29537	-5.93973	0.495352	0.648218	0.110384	0.559695	Q9NRL2	BAZ1A	LGLHVTPSNVDQVSTPPAAK	1547	T
NaN	NaN	5.68951	7.29918	6.12504	7.89161	7.26672	NaN	7.87968	7.23706	5.03223	7.94485					0	0.737816	1.41576	0	0	1	1.88369	0	0	1	1.04853	0	Q9NRL2	BAZ1A	PSSFQNNVQSQDPQVSTK	850	S
13.3743	13.3902	13.4575	13.4405	13.1552	13.4511	13.1337	13.0656	13.2078	13.3768	13.4188	13.4585					0.228158	0.888936	-0.0584049	-0.291694	2.30677	0.110462	-0.271652	-1.83111	0.111372	0.992287	0.0106872	0.0793092	Q9NRL2	BAZ1A	RQSPEPSPVTLGR	1413	S
NaN	NaN	NaN	NaN	7.55619	NaN	6.54404	NaN	7.26101	NaN	NaN	NaN					0	0.737767	NaN	0	0	1	NaN	0	NaN	1	0	NaN	Q9NRL2	BAZ1A	SANNTPENSPNFPNFR	1371	S
NaN	8.05439	7.71629	NaN	NaN	NaN	NaN	7.63325	NaN	7.72803	NaN	NaN					0	0.737715	NaN	0	0	1	-0.252096	0	0	1	-0.157309	0	Q9NRL2	BAZ1A	SANNTPENSPNFPNFR	1367	T
9.41939	9.26779	9.34778	9.6518	9.25618	NaN	8.94592	9.24911	8.93186	9.5736	9.26195	NaN					0.267931	0.825355	0.109006	0.422664	1.26405	0.196096	-0.302691	-1.42532	0.212919	0.842658	0.0727873	0.317614	Q9UIG0	BAZ1B	DHTVSGDEDYCPR	947	S
6.29341	6.66452	6.17743	5.49018	6.40612	6.52702	6.02022	NaN	6.66948	NaN	NaN	NaN					0.264057	0.772923	-0.237346	-0.517343	0.0362839	1	-0.0336093	-0.0824913	0	0.672192	NaN	0	Q9UIG0	BAZ1B	EEFPAWYEK	84	Y
NaN	3.54041	NaN	NaN	NaN	NaN	4.84316	4.92316	NaN	4.34679	NaN	NaN					0	0.674949	NaN	0	0	1	1.34275	0	0	0.672148	0.806387	0	Q9UIG0	BAZ1B	FEPQVDTEAEDMISAVK	833	T
13.9988	13.8261	13.8963	13.9743	13.5344	13.9428	13.9834	14.0703	13.5829	13.8306	14.2364	14.1681					0.235127	0.855851	-0.089894	-0.359181	0.061775	0.995976	-0.0281626	-0.109047	0.563007	0.51288	0.171328	0.728751	Q9UIG0	BAZ1B	LAEDEGDSEPEAVGQSR	1468	S
9.12439	8.96412	8.9888	8.29199	8.2829	8.60984	7.95656	7.99458	8.33641	7.46109	7.53395	7.53655	+	+	+	IMA_CTRL;PP2_CTRL;SP600125_CTRL	2.22281	0.0824594	-0.630863	-2.88752	2.68626	0.0274236	-0.929919	-4.03169	4.96675	0.0236471	-1.51524	-9.73681	Q9UIG0	BAZ1B	RQSLELQK	1342	S
5.88645	NaN	6.64682	7.02085	6.05402	5.81595	6.78141	6.16152	6.79844	NaN	7.79911	6.7933					0.0178244	1	0.0303053	0.0463636	0.317257	0.636242	0.313821	0.638171	0.612521	0.235426	1.02957	1.40952	Q9UIG0	BAZ1B	RSDVQEESEGSDTDDNK	705	S
7.64093	8.10484	8.77722	8.81569	8.05003	NaN	7.39901	NaN	NaN	8.91993	9.17847	8.91794			+	SP600125_CTRL	0.187936	0.825725	0.258529	0.422017	0	1	-0.775318	0	1.14616	0.0928181	0.831113	1.88457	Q9UIG0	BAZ1B	SDVQEESEGSDTDDNK	705	S
NaN	NaN	NaN	NaN	NaN	7.07627	NaN	6.3125	NaN	NaN	NaN	NaN					0	0.674907	NaN	0	0	1	NaN	0	NaN	1	0	NaN	Q9UIG0	BAZ1B	SDVQEESEGSDTDDNK	708	S
6.4036	6.30907	6.78145	5.91857	4.74608	5.16391	6.09621	4.92139	5.16558	5.18129	6.24873	5.3403	+	+	+	IMA_CTRL;PP2_CTRL;SP600125_CTRL	1.5168	0.0977482	-1.22185	-2.58754	1.33783	0.0650504	-1.10365	-2.27128	1.17773	0.0839937	-0.907938	-1.96328	Q9UIG0	BAZ1B	SPEEHLEEMMK	361	S
8.75614	8.50871	8.26923	8.62588	8.34111	8.68181	8.65173	8.31175	NaN	7.45854	7.928	NaN			+	SP600125_CTRL	0.0765464	0.964529	0.0382385	0.138674	0.0447906	1	-0.029621	-0.0921844	1.32191	0.0727726	-0.81809	-2.32365	Q9UIG0	BAZ1B	TDNSSLSSPLNPK	330	S
NaN	11.3947	NaN	NaN	NaN	NaN	NaN	11.0526	11.7662	NaN	NaN	11.1105					0	0.67417	NaN	0	0	1	0.0146446	0	0	0.680177	-0.284203	0	Q9UIF9	BAZ2A	AGDPGEMPQSPTGLGQPK	1399	T
11.6017	NaN	NaN	NaN	NaN	11.492	NaN	NaN	NaN	11.3954	NaN	NaN					0	0.674127	-0.109684	0	0	1	NaN	0	0	0.68067	-0.206235	0	Q9UIF9	BAZ2A	AGDPGEMPQSPTGLGQPK	1397	S
NaN	9.21594	9.25529	NaN	NaN	NaN	NaN	8.47656	NaN	NaN	NaN	NaN					0	0.674084	NaN	0	0	1	-0.759054	0	0	0.680626	NaN	0	Q9UIF9	BAZ2A	ASPVTSPAAAFPTASPANK	509	S
8.3264	NaN	NaN	NaN	NaN	NaN	7.28031	NaN	NaN	6.35634	7.5826	NaN					0	0.67404	NaN	0	0	1	-1.0461	0	0	0.680581	-1.35694	0	Q9UIF9	BAZ2A	ASPVTSPAAAFPTASPANK	496	S
NaN	NaN	4.67785	NaN	5.47031	NaN	NaN	NaN	NaN	4.49008	5.2835	5.30971					0	0.6743	0.792462	0	0	1	NaN	0	0	0.680536	0.349914	0	Q9UIF9	BAZ2A	DTPEGLQWVQLSAEEIPSR	643	S
NaN	4.57433	NaN	NaN	NaN	NaN	6.49442	NaN	NaN	NaN	NaN	NaN					0	0.674559	NaN	0	0	1	1.92009	0	0	0.680491	NaN	0	Q9UIF9	BAZ2A	EDLAYCEHLSDSQEDITWR	1559	S
4.47425	NaN	4.80881	NaN	5.11906	4.34184	NaN	NaN	NaN	5.00498	5.56923	5.86244					0.0690492	0.953373	0.088918	0.169989	0	1	NaN	0	1.02087	0.111517	0.837355	1.86933	Q9UIF9	BAZ2A	EDLAYCEHLSDSQEDITWR	1564	T
NaN	4.38789	NaN	0.0760704	NaN	NaN	2.2392	NaN	1.88969	NaN	2.32973	NaN					0	0.67534	-4.31182	0	0	1	-2.32345	0	0	0.680447	-2.05817	0	Q9UIF9	BAZ2A	GWTCPSPDSTREDLAYCEHLSDSQEDITWR	1552	Y
NaN	NaN	NaN	NaN	NaN	NaN	8.5582	7.86522	7.25563	NaN	8.63158	NaN					NaN	1	0	NaN	0	1	NaN	0	0	0.680401	NaN	0	Q9UIF9	BAZ2A	IMEETSGMEEEEEEESIAAVPGR	1061	S
6.34936	5.53089	NaN	NaN	NaN	NaN	NaN	NaN	NaN	NaN	NaN	6.9956					0	0.675296	NaN	0	0	1	NaN	0	0	0.680356	1.05548	0	Q9UIF9	BAZ2A	IMEETSGMEEEEEEESIAAVPGR	1050	T
NaN	NaN	NaN	NaN	9.14265	8.48129	NaN	NaN	NaN	8.16876	NaN	NaN					0	0.675253	NaN	0	NaN	1	0	NaN	0	0.680311	NaN	0	Q9UIF9	BAZ2A	IMEETSGMEEEEEEESIAAVPGR	1051	S
9.34129	9.0855	NaN	8.55763	NaN	NaN	NaN	NaN	NaN	NaN	8.55927	NaN					0	0.675209	-0.655762	0	0	1	NaN	0	0	0.680267	-0.654129	0	Q9UIF9	BAZ2A	MELAGSNTTASSPAR	1184	S
NaN	NaN	6.19302	7.46145	NaN	NaN	6.18043	6.25226	6.15106	5.84827	6.30455	6.66462					0	0.675166	1.26843	0	0	1	0.00155862	0	0	0.680222	0.0794566	0	Q9UIF9	BAZ2A	PMNRPSAANPCSPVQFSSTPLAGLAPK	1370	S
7.45717	6.98839	NaN	NaN	6.91726	NaN	NaN	NaN	NaN	NaN	NaN	NaN					0	0.675122	-0.305516	0	0	1	NaN	0	0	0.672366	NaN	0	Q9UIF9	BAZ2A	PMNRPSAANPCSPVQFSSTPLAGLAPK	1370	S
NaN	6.68118	NaN	NaN	NaN	6.88626	NaN	NaN	NaN	NaN	NaN	NaN					0	0.675079	0.205082	0	0	1	NaN	0	0	0.672324	NaN	0	Q9UIF9	BAZ2A	QPSSPSHNTNLR	135	S
6.60216	NaN	NaN	NaN	NaN	NaN	NaN	NaN	NaN	NaN	6.46095	NaN					0	0.675036	NaN	0	0	1	NaN	0	0	0.67228	-0.141211	0	Q9UIF9	BAZ2A	QPSSPSHNTNLR	134	S
9.16493	NaN	NaN	1.34987	8.84978	NaN	NaN	NaN	NaN	NaN	NaN	NaN					0	0.674602	-4.0651	0	0	1	NaN	0	0	0.672236	NaN	0	Q9UIF9	BAZ2A	YSEEGLSPSK	1783	S
NaN	9.03688	9.1653	NaN	NaN	NaN	8.82368	8.47664	NaN	9.0809	NaN	8.89699					0	0.674993	NaN	0	0.869468	0.225619	-0.45093	-1.58213	0.37398	0.70657	-0.112145	-0.528596	Q9UIF9	BAZ2A	YSEEGLSPSK	1785	S
6.79124	NaN	5.40346	NaN	NaN	NaN	NaN	NaN	NaN	NaN	NaN	NaN					0	1	NaN	0	0	1	NaN	0	0	0.949843	NaN	0	Q8WY36	BBX	AEPLTPMEDALPPSLSGQAKPEDSDCHR	578	T
9.86362	NaN	NaN	NaN	9.7718	NaN	NaN	NaN	9.77319	NaN	9.89212	NaN					0	1	-0.0918169	0	0	1	-0.0904312	0	0	0.949754	0.0284967	0	Q8WY36	BBX	FNSLPQYSPVTFDR	707	T
NaN	NaN	10.2976	NaN	NaN	NaN	NaN	NaN	NaN	NaN	NaN	NaN					0	1	NaN	0	0	1	NaN	0	0	0.949666	NaN	0	Q8WY36	BBX	FNSLPQYSPVTFDR	704	S
NaN	NaN	NaN	NaN	NaN	4.68869	NaN	5.4996	NaN	NaN	NaN	NaN					0	1	NaN	0	0	1	NaN	0	NaN	1	0	NaN	Q8WY36	BBX	FNSLPQYSPVTFDRK	703	Y
NaN	NaN	NaN	NaN	NaN	NaN	NaN	NaN	NaN	NaN	NaN	NaN					NaN	1	0	NaN	NaN	1	0	NaN	NaN	1	0	NaN	Q8WY36	BBX	KFNSLPQYSPVTFDR	704	S
6.76298	6.53091	6.25565	5.96912	7.21645	6.32839	7.43048	6.16092	6.69697	6.64617	7.10855	7.08497					0.00980062	1	-0.0118628	-0.0237899	0.245814	0.728167	0.246277	0.496424	0.958722	0.177141	0.430051	1.38721	Q8WY36	BBX	LLDFSEEEEEEDEEEDIDK	40	S
NaN	NaN	10.2139	NaN	10.2954	NaN	9.91361	NaN	NaN	NaN	9.82851	NaN					0	1	0.081481	0	0	1	-0.300339	0	0	0.949577	-0.385437	0	Q8WY36	BBX	LWAFPSDSSR	178	S
NaN	4.11734	NaN	5.69544	NaN	NaN	NaN	NaN	6.90247	NaN	NaN	NaN					0	1	1.5781	0	0	1	2.78513	0	0	0.949489	NaN	0	Q8WY36	BBX	LWAFPSDSSRDLPSPK	183	S
NaN	NaN	NaN	NaN	3.86605	NaN	4.53721	NaN	NaN	NaN	NaN	3.22989					0	1	NaN	0	0	1	NaN	0	0	0.949401	NaN	0	Q8WY36	BBX	SPLFQFAEISSSTSHSDASTK	243	S
7.02617	6.40879	NaN	NaN	NaN	NaN	NaN	7.2931	8.58205	7.10201	7.33402	6.66422					0	1	NaN	0	0.638521	0.248403	1.2201	1.49781	0.372464	0.540495	0.315935	0.714201	Q8WY36	BBX	TADGRVSPAGGTLDDK	844	S
9.68296	7.64844	9.3958	4.70039	9.30442	10.0798	9.61331	10.1592	10.1953	9.07799	9.32272	9.40994					0.187513	0.799642	-0.880859	-0.464776	0.748102	0.199221	1.0802	1.41567	0.21855	0.709533	0.361147	0.485765	Q8WY36	BBX	TADGRVSPAGGTLDDKPK	844	S
NaN	NaN	6.02324	7.36303	7.28842	NaN	6.87094	7.43905	8.06919	7.30699	7.32812	NaN					0	0.749869	1.30248	0	0	1	1.43649	0	0	1	1.29431	0	Q9H6U6	BCAS3	EGSIETLSNSSGSTSGSIPR	886	S
NaN	6.15137	NaN	6.59491	NaN	NaN	7.2447	NaN	8.40209	NaN	7.81298	7.51323					0	0.750081	0.443536	0	0	1	1.67202	0	0	1	1.51173	0	Q9H6U6	BCAS3	HGSYDSLASDHSGQEDEEWLSQVEIVTHTGPHR	707	Y
4.80648	NaN	4.46739	3.73461	NaN	NaN	NaN	NaN	NaN	NaN	NaN	NaN					0	0.750349	-0.902332	0	0	1	NaN	0	0	1	NaN	0	Q9H6U6	BCAS3	LNSQDSYNNFTNNNPGNPR	503	S
NaN	NaN	NaN	NaN	5.0295	7.04652	8.65375	NaN	8.81274	6.64716	NaN	NaN					0	0.750295	NaN	0	0	1	NaN	0	0	1	NaN	0	Q9H6U6	BCAS3	SPLPTNESQPLSLFPTGFP	917	S
NaN	NaN	7.06547	NaN	NaN	5.56326	7.01843	NaN	NaN	NaN	NaN	6.95481					0	0.822489	-1.50221	0	0	1	-0.0470433	0	0	0.693747	-0.110655	0	P54687	BCAT1	DCSNGCSAECTGEGGSK	5	S
NaN	NaN	NaN	NaN	6.90968	NaN	NaN	5.19742	7.5291	NaN	NaN	NaN					0	0.822424	NaN	0	0	1	NaN	0	NaN	1	0	NaN	P54687	BCAT1	DCSNGCSAECTGEGGSK	9	S
6.22116	5.87412	7.67346	6.3535	6.31363	5.01299	3.081	NaN	2.50434	7.28047	7.50975	6.90178		+		PP2_CTRL	0.420729	0.557525	-0.696209	-0.86439	1.83831	0.0282906	-3.79691	-4.50274	0.481171	0.36221	0.641088	0.944265	Q9P287	BCCIP	EVENEDEDDDDSDK	42	S
4.62406	4.79474	5.81306	4.42121	5.0627	4.20346	4.52268	NaN	2.93376	5.55187	4.52866	4.7227					0.497223	0.517181	-0.514832	-0.932712	0.757733	0.181901	-1.34907	-1.56549	0.106014	0.888078	-0.142876	-0.243805	Q9P287	BCCIP	EVENEDEDDDDSDKEK	42	S
6.67326	9.77545	10.1139	7.12527	10.0538	10.41	10.3984	10.1331	5.13497	NaN	4.46698	5.6677			+	SP600125_CTRL	0.0799148	0.92898	0.342105	0.212422	0.0504903	0.973999	-0.298719	-0.140103	1.07762	0.0683699	-3.78688	-2.39284	P12694	BCKDHA	IGHHSTSDDSSAYR	337	S
NaN	NaN	NaN	NaN	NaN	1.83935	NaN	NaN	NaN	NaN	NaN	NaN					0	0.867422	NaN	0	NaN	1	0	NaN	NaN	1	0	NaN	P12694	BCKDHA	IGHHSTSDDSSAYRSVDEVNYWDK	345	Y
9.90618	10.3191	10.7767	9.79995	9.87218	10.0888	10.2902	8.94039	NaN	8.00493	7.98128	9.3718			+	SP600125_CTRL	0.710401	0.412397	-0.413701	-1.13046	0.500196	0.380223	-0.718704	-1.02869	1.63943	0.0331939	-1.88133	-3.01552	P12694	BCKDHA	SVDEVNYWDK	347	S
NaN	NaN	9.71409	NaN	8.88086	NaN	NaN	9.21527	NaN	7.99036	7.48729	NaN					0	0.88262	-0.833224	0	0	0.987206	-0.49882	0	0	0.829501	-1.97526	0	O14874	BCKDK	STSATDTHHVEMAR	32	T
NaN	NaN	NaN	NaN	NaN	4.83385	NaN	NaN	NaN	3.05498	NaN	NaN					0	0.742531	NaN	0	NaN	1	0	NaN	0	1	NaN	0	Q9H165	BCL11A	ASNPVEVGIQVTPEDDDCLSTSSR	106	T
11.9078	11.8844	10.7946	11.7926	12.1816	12.2141	12.3231	12.021	11.4467	11.0059	11.1055	11.3594					0.612002	0.433976	0.533777	1.08624	0.375471	0.5524	0.401301	0.731985	0.414205	0.478891	-0.371999	-0.771771	Q9H165	BCL11A	AVDKPPSPSPIEMK	86	S
NaN	NaN	NaN	NaN	6.8014	NaN	NaN	8.15273	7.81776	NaN	NaN	NaN					0	0.742479	NaN	0	0	1	NaN	0	NaN	1	0	NaN	Q9H165	BCL11A	DPFLSFGDSR	679	S
6.31243	NaN	NaN	NaN	NaN	NaN	NaN	NaN	NaN	6.40132	NaN	6.15174					0	0.742426	NaN	0	0	1	NaN	0	0	1	-0.0359049	0	Q9H165	BCL11A	DPFLSFGDSR	675	S
NaN	5.09488	4.71707	6.49459	7.16534	5.12093	NaN	5.12534	NaN	5.96823	NaN	NaN					0.733418	0.298389	1.35432	1.52268	0	1	0.21937	0	0	1	1.06226	0	Q9H165	BCL11A	DTCDEDSVAGESDRIDDGTVNGR	589	S
9.63456	NaN	9.61786	NaN	NaN	NaN	NaN	NaN	10.6276	9.45667	9.52586	NaN					0	0.74295	NaN	0	0	1	1.00138	0	1.20034	0.395978	-0.13494	-0.995226	Q9H165	BCL11A	ELAGNTSSPPLSPGRPSPMQR	332	S
NaN	8.93923	NaN	10.1946	10.576	10.0908	10.1164	NaN	NaN	NaN	NaN	NaN					0	0.743003	1.34789	0	0	1	1.17716	0	0	1	NaN	0	Q9H165	BCL11A	ELAGNTSSPPLSPGRPSPMQR	328	S
13.8112	NaN	14.0726	14.5292	14.8524	14.7626	14.509	14.2793	14.3137	13.5121	13.2919	13.5201	+		+	IMA_CTRL;SP600125_CTRL	1.78683	0.0944408	0.772799	2.99581	1.29671	0.133978	0.425422	1.81631	1.44988	0.0879248	-0.500587	-2.11089	Q9H165	BCL11A	FSTPPGELDGGISGR	701	T
12.4099	12.3179	12.663	12.9436	13.3325	12.974	12.9449	12.6762	12.8584	12.2775	12.2991	12.3276					1.72862	0.11676	0.619752	2.36565	1.30721	0.156118	0.362889	1.57743	0.711113	0.461708	-0.162209	-0.794413	Q9H165	BCL11A	GCSPGESASGGLSK	608	S
12.4265	12.5984	12.5981	8.53777	9.16964	13.0928	13.1182	8.90219	12.8144	12.325	NaN	NaN					0.730592	0.282331	-2.27424	-1.49041	0.274462	0.624129	-0.92939	-0.637116	0	1	-0.216011	0	Q9H165	BCL11A	IYLESEHGSPLTPR	205	S
NaN	NaN	NaN	NaN	NaN	NaN	NaN	NaN	NaN	NaN	11.9976	12.0146					NaN	1	0	NaN	NaN	1	0	NaN	0	1	NaN	0	Q9H165	BCL11A	IYLESEHGSPLTPR	208	T
NaN	11.5513	11.873	12.5766	12.2372	12.9049	12.1286	12.5787	12.2943	11.5757	10.6278	11.7538					1.27869	0.151722	0.86077	2.28775	1.2366	0.10692	0.621733	2.02034	0.335689	0.556683	-0.393033	-0.693394	Q9H165	BCL11A	LLLGSPSSLSPFSK	625	S
NaN	NaN	NaN	9.99413	NaN	NaN	5.37193	10.227	9.73905	NaN	NaN	NaN					0	0.743055	NaN	0	0	1	NaN	0	NaN	1	0	NaN	Q9H165	BCL11A	LLQPFQPGSKPPFLATPPLPPLQSAPPPSQPPVK	357	T
NaN	NaN	7.47376	NaN	NaN	NaN	NaN	NaN	NaN	7.64026	NaN	NaN					0	0.74337	NaN	0	0	1	NaN	0	0	1	0.1665	0	Q9H165	BCL11A	LLQPFQPGSKPPFLATPPLPPLQSAPPPSQPPVK	365	S
6.95037	NaN	NaN	8.01717	8.25898	NaN	NaN	NaN	NaN	NaN	NaN	7.78557					0	0.74358	1.1877	0	0	1	NaN	0	0	1	0.835193	0	Q9H165	BCL11A	SDDGLSTASSPEPGTSDLVGSASSALK	447	S
NaN	6.51749	6.75547	NaN	NaN	7.45669	NaN	7.25554	NaN	NaN	7.10205	NaN					0	0.743528	0.82021	0	0	1	0.619063	0	0	1	0.465573	0	Q9H165	BCL11A	SDDGLSTASSPEPGTSDLVGSASSALK	452	T
NaN	NaN	7.88614	NaN	7.896	8.35143	9.47762	NaN	NaN	NaN	7.90918	NaN					0	0.743476	0.237569	0	0	1	1.59148	0	0	1	0.0230355	0	Q9H165	BCL11A	SGTGSGGSTPHISGPGPGR	718	S
2.91115	NaN	NaN	NaN	4.91983	NaN	NaN	NaN	NaN	NaN	NaN	3.75583					0	0.743423	2.00868	0	0	1	NaN	0	0	1	0.844685	0	Q9H165	BCL11A	SGTGSGGSTPHISGPGPGRPSSK	721	S
4.25672	3.60137	4.32829	3.66315	3.36611	2.66541	5.39502	5.22402	3.62567	4.51685	5.51271	5.27385			+	SP600125_CTRL	1.03896	0.213042	-0.830568	-1.7468	0.490836	0.39233	0.686111	0.967608	1.2856	0.0678899	1.03901	2.16935	O43521	BCL2L11	SPLFIFMR	77	S
NaN	6.82766	6.91451	7.73407	8.65487	NaN	NaN	10.0366	NaN	NaN	NaN	NaN					0.985074	0.195208	1.32338	2.35292	0	1	3.16547	0	0	0.824966	NaN	0	O43521	BCL2L11	SSSGYFSFDTDR	92	S
NaN	5.25314	2.65845	5.85423	NaN	6.60007	6.55728	6.7382	NaN	6.06853	2.23144	NaN					0.629905	0.33641	2.27136	1.56658	0.758678	0.160501	2.69195	1.92214	0.026495	0.994678	0.194185	0.0803744	Q9BXK5	BCL2L13	AATTEPTEVEEVVPALEPTETLLSEK	410	S
9.15583	NaN	NaN	9.13176	NaN	NaN	NaN	NaN	NaN	NaN	NaN	NaN					0	0.746099	-0.024065	0	0	1	NaN	0	0	1	NaN	0	Q9BXK5	BCL2L13	EESLVEELSPASEK	426	S
NaN	NaN	7.4674	NaN	7.21927	NaN	NaN	NaN	NaN	NaN	NaN	NaN					0	0.746045	-0.248126	0	0	1	NaN	0	0	1	NaN	0	Q9BXK5	BCL2L13	EESLVEELSPASEK	420	S
NaN	NaN	NaN	NaN	NaN	NaN	NaN	10.4057	10.4368	9.36791	9.29583	9.35117					NaN	1	0	NaN	0	1	NaN	0	0	1	NaN	0	Q9BXK5	BCL2L13	EESLVEELSPASEK	429	S
8.34886	8.65848	8.22588	8.43057	7.71233	8.51455	8.0212	8.17683	8.17459	7.2459	7.63439	7.52482			+	SP600125_CTRL	0.269272	0.781977	-0.19192	-0.498173	0.969401	0.275468	-0.286864	-1.20218	2.25869	0.0263141	-0.942703	-3.45285	Q9BXK5	BCL2L13	SENNSSNSDIVHVEK	305	S
8.18482	NaN	8.42668	NaN	NaN	8.80416	9.97086	NaN	10.3509	NaN	8.61455	NaN		+		PP2_CTRL	0	0.745992	0.49841	0	1.84092	0.032278	1.85514	5.70381	0	1	0.308796	0	Q9BXK5	BCL2L13	SRLSPAGEMK	444	S
NaN	8.33262	NaN	NaN	NaN	NaN	NaN	7.86607	NaN	NaN	NaN	NaN					0	0.745939	NaN	0	0	1	-0.466542	0	0	1	NaN	0	Q9BXK5	BCL2L13	SSPATSLFVELDEEEVK	371	S
5.4713	3.29833	5.42344	5.19307	5.2568	5.33762	5.35629	NaN	6.17555	5.61804	4.97266	5.41195					0.300947	0.69238	0.531471	0.64996	0.436552	0.415834	1.0349	0.963541	0.335833	0.521621	0.603193	0.716957	Q4VC05	BCL7A	EHPGAEDASDEQNSQSSMEHSMNSSEK	154	S
10.4367	10.2571	10.2595	10.6681	10.5558	10.7026	7.83966	10.4725	10.6079	7.99536	NaN	NaN					1.92337	0.185304	0.324381	1.86255	0.3057	0.594115	-0.677759	-0.675737	0	1	-2.32243	0	Q4VC05	BCL7A	QENSSNSSPAPEPNSAVPSDGTEAK	114	S
8.40727	NaN	8.06608	NaN	8.41593	7.66784	5.96915	NaN	3.13089	8.30654	8.47021	NaN					0.166009	0.857019	-0.194787	-0.381104	0.909543	0.107857	-3.68665	-2.41061	0.295151	0.709237	0.151702	0.524537	Q9BQE9	BCL7B	VDSSTNSSPSPQQSESLSPAHTSDFR	122	S
9.45955	9.40869	9.41793	9.0159	9.5871	8.90217	9.152	9.3768	9.10456	9.33375	9.55047	9.23552					0.541026	0.577816	-0.260334	-0.833097	1.19753	0.287871	-0.217601	-1.17363	0.230529	0.859661	-0.0554733	-0.285441	O00512	BCL9	AVTPVSQGSNSSSADPK	315	T
6.64766	6.80824	7.12784	6.56502	6.9124	7.72741	7.09995	7.49893	7.28769	6.91654	6.93707	6.21923					0.216265	0.811923	0.207031	0.438372	1.1209	0.164742	0.434281	1.5389	0.244764	0.734625	-0.170297	-0.454225	O00512	BCL9	GMAADVGMGGFSQGPGNPGNMMF	1415	S
11.2628	11.1473	11.314	11.3461	11.9236	NaN	11.1866	10.8651	11.1336	11.1643	11.1331	11.2436					0.750047	0.401435	0.3935	1.21295	0.741804	0.461874	-0.179586	-0.850833	0.442004	0.790333	-0.0610139	-0.3831	O00512	BCL9	IPVEGPLSPSR	687	S
11.3384	NaN	11.1531	11.2407	NaN	11.4905	NaN	NaN	NaN	11.1615	NaN	NaN					0.282703	0.812576	0.119831	0.46898	0	0.990466	NaN	0	0	0.811918	-0.0842071	0	O00512	BCL9	LIPSVGSPASSTPLPPDGTGPNSTPNNR	291	S
11.4484	11.4263	11.6011	11.3043	11.8176	11.822	11.1393	11.3663	11.4045	10.6758	10.4677	10.9314			+	SP600125_CTRL	0.360598	0.749198	0.156037	0.55643	0.884173	0.403891	-0.188534	-0.945782	2.27976	0.0287692	-0.800303	-3.26757	O00512	BCL9	LQPTPPIPAPAPK	257	T
7.96484	7.95511	7.96071	7.48431	8.5099	8.24847	7.48415	8.60199	8.68637	7.97548	8.05632	7.52942					0.145733	0.886535	0.12067	0.295975	0.313627	0.644625	0.297281	0.609864	0.258677	0.774881	-0.106482	-0.403564	O00512	BCL9	PAAPPRPLDRESPGVENK	278	S
NaN	NaN	6.41254	NaN	6.63319	NaN	NaN	NaN	NaN	6.95873	NaN	NaN					0	0.861002	0.220653	0	0	0.989589	NaN	0	0	0.811853	0.546191	0	O00512	BCL9	SISADSFDQR	104	S
7.69105	7.40866	7.88749	7.12218	7.88475	7.69941	7.07798	7.82205	7.77071	6.98396	7.20746	7.38605					0.127944	0.906959	-0.0936162	-0.254117	0.140884	0.887002	-0.105481	-0.279595	1.2183	0.119999	-0.469905	-1.67095	O00512	BCL9	SPPVLGSAAASPVHLK	917	S
NaN	NaN	NaN	4.14622	NaN	6.65262	NaN	NaN	NaN	NaN	NaN	NaN					0	0.860932	NaN	0	NaN	1	0	NaN	NaN	1	0	NaN	O00512	BCL9	SSTPSHGQTTATEPTPAQK	157	S
7.5698	7.04046	6.81392	NaN	7.76413	NaN	NaN	NaN	NaN	NaN	6.67254	6.98834					0	0.860861	0.62273	0	0	0.98951	NaN	0	0.40603	0.511191	-0.310954	-0.75443	O00512	BCL9	SSTPSHGQTTATEPTPAQK	155	T
NaN	NaN	NaN	NaN	NaN	NaN	NaN	NaN	NaN	NaN	11.9869	12.1486					NaN	1	0	NaN	NaN	1	0	NaN	0	1	NaN	0	Q86UU0	BCL9L	EAPGSPPLSPR	21	S
8.33616	7.76886	6.78193	10.0729	9.92918	9.61812	8.59465	8.35835	8.113	7.50158	8.44515	7.72525	+			IMA_CTRL	2.04397	0.0598777	2.24441	3.91352	0.697062	0.250399	0.72635	1.26344	0.186471	0.768645	0.261677	0.411483	Q86UU0	BCL9L	GLLSPPMGQSGLR	750	S
4.78894	5.46972	4.58852	NaN	5.60539	4.40711	5.72892	NaN	NaN	NaN	NaN	3.47668					0.0335698	0.984967	0.0571892	0.0861441	0	0.849088	0.779856	0	0	1	-1.47238	0	Q86UU0	BCL9L	GPGDLMGPQGLSPEEMAR	813	S
NaN	6.09125	NaN	NaN	6.26749	NaN	NaN	NaN	5.73432	NaN	NaN	NaN					0	0.995282	0.176245	0	0	0.849206	-0.356932	0	0	1	NaN	0	Q86UU0	BCL9L	RPSDLTISINQMGSPGMGHLK	918	T
NaN	NaN	NaN	NaN	NaN	NaN	NaN	NaN	NaN	NaN	NaN	NaN					NaN	1	0	NaN	NaN	1	0	NaN	NaN	1	0	NaN	Q86UU0	BCL9L	SPQTPSQMVPLPSANPPGPLK	959	S
NaN	NaN	NaN	NaN	7.26438	NaN	NaN	6.73875	NaN	NaN	NaN	NaN					0	0.997759	NaN	0	0	0.850204	NaN	0	NaN	1	0	NaN	Q86UU0	BCL9L	SPQTPSQMVPLPSANPPGPLK	954	S
NaN	8.87822	8.86998	NaN	9.82024	NaN	NaN	NaN	NaN	NaN	NaN	8.37255					0	0.997663	0.946138	0	0	0.850145	NaN	0	0	1	-0.501556	0	Q86UU0	BCL9L	SPQVLGSSLSVR	975	S
7.59723	7.54506	7.64259	7.85481	8.96148	8.84676	6.93701	7.01707	7.74293	7.50658	6.19272	6.88027					1.27671	0.149	0.959388	2.12037	0.633764	0.366045	-0.362625	-1.01325	0.901337	0.143821	-0.735103	-1.53	Q86UU0	BCL9L	SPSMAVPSPGWVASPK	1010	S
NaN	NaN	3.84309	NaN	NaN	NaN	NaN	NaN	NaN	NaN	NaN	NaN					0	0.997568	NaN	0	0	0.850086	NaN	0	0	1	NaN	0	Q86UU0	BCL9L	SPTLSQVHSPLVTSPSANLK	934	S
NaN	6.29009	NaN	NaN	6.09327	6.28245	NaN	NaN	NaN	6.46951	NaN	NaN					0	0.997472	-0.102236	0	0	0.850028	NaN	0	0	1	0.179423	0	Q86UU0	BCL9L	SPTLSQVHSPLVTSPSANLK	947	S
5.71506	5.49351	NaN	6.74071	6.77341	7.10159	NaN	NaN	7.18108	7.5238	7.51368	7.80419	+		+	IMA_CTRL;SP600125_CTRL	2.30055	0.0593392	1.26762	4.69246	0	0.849969	1.57679	0	3.063	0.011786	2.0096	8.10139	Q86UU0	BCL9L	SVSLDSQMGYLPAPGGMANLPF	1487	Y
8.78584	NaN	NaN	NaN	9.24062	NaN	8.03265	NaN	NaN	NaN	NaN	NaN					0	0.997376	0.454782	0	0	0.84991	-0.753185	0	0	1	NaN	0	Q86UU0	BCL9L	TAMPSPGVSQNK	1017	S
13.6867	13.4715	13.7617	13.4855	14.0663	13.3054	14.4272	13.0416	13.4559	13.7083	13.7948	13.3992					0.0286546	0.992934	-0.0209306	-0.0605834	0.00122801	1	0.00158024	0.00304044	0.0132371	1	-0.0059363	-0.0239116	Q9NYF8	BCLAF1	AEGEPQEESPLK	177	S
12.0484	12.3904	11.6988	11.4614	13.1371	11.4453	13.2391	11.7324	11.7247	12.4657	12.9515	11.9372					0.0174235	1	-0.0312541	-0.0449226	0.125922	0.879033	0.186223	0.290226	0.499864	0.394537	0.4056	0.892493	Q9NYF8	BCLAF1	AEGEWEDQEALDYFSDK	385	S
NaN	NaN	NaN	NaN	NaN	NaN	NaN	NaN	NaN	4.91313	NaN	NaN					NaN	1	0	NaN	NaN	1	0	NaN	0	0.667062	NaN	0	Q9NYF8	BCLAF1	AEGEWEDQEALDYFSDKESGK	389	S
16.2255	16.1685	16.3793	16.3112	16.5134	16.6184	16.6629	16.6655	16.6237	16.4793	16.3075	16.3231		+		PP2_CTRL	0.950137	0.445125	0.223207	1.06322	2.438	0.0573951	0.392907	2.39024	0.601777	0.604409	0.112207	0.611492	Q9NYF8	BCLAF1	DLFDYSPPLHK	512	S
10.8836	10.6476	10.7902	11.3037	11.2895	11.212	11.5446	11.4219	11.6768	11.2886	10.9002	11.1005	+	+		IMA_CTRL;PP2_CTRL	2.57796	0.0873298	0.494594	2.8379	2.81348	0.0271264	0.773993	3.85802	1.15417	0.175845	0.322624	1.39392	Q9NYF8	BCLAF1	DTFEHDPSESIDEFNK	198	S
6.46325	6.35087	NaN	NaN	NaN	NaN	NaN	NaN	NaN	NaN	NaN	NaN					0	0.734476	NaN	0	0	1	NaN	0	0	0.667019	NaN	0	Q9NYF8	BCLAF1	ETGYVVERPSTTK	474	T
13.1718	13.2891	13.2474	13.2465	13.5491	13.3715	13.4507	13.6459	13.5656	13.446	13.1363	13.417		+		PP2_CTRL	0.744608	0.606119	0.152905	0.787158	2.06314	0.0998444	0.317945	1.91262	0.39142	0.719135	0.0970014	0.474206	Q9NYF8	BCLAF1	FNDSEGDDTEETEDYR	397	S
8.68404	9.15888	7.59265	NaN	9.535	NaN	9.35918	9.9788	10.3791	9.08795	9.38635	NaN		+		PP2_CTRL	0	0.734425	1.05648	0	1.21816	0.0702655	1.42717	2.1941	0.52116	0.314391	0.758625	1.07025	Q9NYF8	BCLAF1	GRAEGEWEDQEALDYFSDK	385	S
NaN	NaN	NaN	5.46612	NaN	4.73191	6.36161	6.48921	NaN	NaN	NaN	NaN					0	0.734374	NaN	0	0	1	NaN	0	NaN	1	0	NaN	Q9NYF8	BCLAF1	GRSSFYPDGGDQETAK	322	Y
16.6058	16.5099	16.7938	16.7694	16.8548	17.1001	16.7391	16.1232	16.3405	16.6446	16.5827	16.7396					0.982914	0.38902	0.271587	1.1833	0.520911	0.50677	-0.235563	-0.788707	0.0704012	0.980923	0.0191243	0.09805	Q9NYF8	BCLAF1	IDISPSTLR	658	S
12.1828	12.1696	11.8666	12.2019	11.8188	12.6887	13.0854	14.2086	13.7017	11.8359	11.5483	11.9813		+		PP2_CTRL	0.236312	0.812412	0.163465	0.439338	2.02228	0.0298564	1.59225	3.61248	0.802563	0.287797	-0.284462	-1.07811	Q9NYF8	BCLAF1	IDISPSTLRK	658	S
13.8565	13.8278	13.788	14.0078	13.7159	14.2618	13.8017	14.5052	14.7818	14.0786	13.909	14.0401					0.46532	0.684432	0.171054	0.660496	0.856474	0.212167	0.538803	1.3731	1.54986	0.239798	0.185117	1.19412	Q9NYF8	BCLAF1	KAEGEPQEESPLK	177	S
NaN	NaN	NaN	4.27723	NaN	NaN	5.81246	NaN	7.221	NaN	NaN	NaN					0	0.734322	NaN	0	0	1	NaN	0	NaN	1	0	NaN	Q9NYF8	BCLAF1	LKDLFDYSPPLHK	512	S
2.06568	1.93181	NaN	NaN	2.91754	NaN	4.12086	2.87015	NaN	NaN	NaN	NaN					0	0.734271	0.918795	0	0.852849	0.142863	1.49676	2.05338	0	0.665861	NaN	0	Q9NYF8	BCLAF1	LLASTLVHSVK	578	S
9.45727	9.33806	9.49059	8.91085	9.00396	9.54663	9.36254	9.6239	10.3018	8.33587	7.96408	8.23808			+	SP600125_CTRL	0.604942	0.532999	-0.274826	-0.905306	0.516852	0.450863	0.334104	0.870775	3.31077	0.0127218	-1.2493	-5.66528	Q9NYF8	BCLAF1	LRCDSADLR	690	S
NaN	NaN	NaN	NaN	NaN	NaN	8.76565	NaN	NaN	NaN	NaN	NaN					NaN	1	0	NaN	0	1	NaN	0	NaN	1	0	NaN	Q9NYF8	BCLAF1	MAPVPLDDSNRPASLTK	564	S
NaN	7.26307	NaN	NaN	NaN	NaN	NaN	9.28496	NaN	NaN	6.15619	NaN					0	0.734222	NaN	0	0	1	2.02189	0	0	0.665774	-1.10688	0	Q9NYF8	BCLAF1	MAPVPLDDSNRPASLTK	566	T
11.8362	12.2205	10.8519	12.1119	12.4552	12.6928	12.6686	13.085	12.6526	12.4759	12.5924	12.2858		+		PP2_CTRL	0.82329	0.294636	0.783717	1.44854	1.2679	0.0702838	1.16583	2.19382	0.912126	0.134888	0.815148	1.57603	Q9NYF8	BCLAF1	NTPSQHSHSIQHSPER	268	S
14.558	14.7919	14.665	14.9351	15.1005	14.8012	15.4869	15.2435	NaN	15.1373	15.1857	NaN		+	+	PP2_CTRL;SP600125_CTRL	1.17296	0.340243	0.274013	1.30582	1.92924	0.0468436	0.693567	3.07062	1.92624	0.0572284	0.489904	2.59028	Q9NYF8	BCLAF1	RIDISPSTLR	658	S
10.0922	NaN	NaN	10.9664	NaN	10.7311	11.8099	13.7459	13.3413	NaN	NaN	NaN					0	0.73417	0.756588	0	0	1	2.87357	0	0	0.665731	NaN	0	Q9NYF8	BCLAF1	RIDISPSTLRK	658	S
2.77317	NaN	NaN	4.21179	4.22963	5.57177	1.93012	4.45972	NaN	3.6444	2.40518	3.9355					0	0.734119	1.89789	0	0	1	0.421745	0	0	0.665688	0.555189	0	Q9NYF8	BCLAF1	SFATASHRNTEEEGLK	431	T
NaN	NaN	NaN	NaN	NaN	NaN	NaN	5.50154	NaN	NaN	NaN	NaN					NaN	1	0	NaN	0	1	NaN	0	NaN	1	0	NaN	Q9NYF8	BCLAF1	SGSGSVGNGSSRYSPSQNSPIHHIPSR	284	Y
NaN	4.36235	NaN	NaN	NaN	NaN	NaN	NaN	8.50476	NaN	NaN	5.95695					0	0.734068	NaN	0	0	1	4.14242	0	0	0.665645	1.5946	0	Q9NYF8	BCLAF1	SPHSPSPIATPPSQSSSCSDAPMLSTVHSAK	237	S
NaN	NaN	NaN	5.87361	NaN	5.29593	NaN	NaN	NaN	NaN	NaN	NaN					0	0.734016	NaN	0	NaN	1	0	NaN	NaN	1	0	NaN	Q9NYF8	BCLAF1	SPHSPSPIATPPSQSSSCSDAPMLSTVHSAK	225	S
2.62343	NaN	NaN	6.25691	NaN	NaN	3.85028	NaN	6.46738	5.70576	NaN	NaN					0	0.733964	3.63348	0	0	1	2.5354	0	0	0.665602	3.08233	0	Q9NYF8	BCLAF1	SQEEPKDTFEHDPSESIDEFNK	190	T
13.5226	13.4974	13.5622	13.7131	8.01694	13.5511	13.5931	13.3399	13.3937	13.346	13.2451	13.6637					0.399306	0.537553	-1.76703	-0.895882	0.464552	0.744555	-0.0852032	-0.475197	0.356116	0.714923	-0.109121	-0.479578	Q9NYF8	BCLAF1	SSATSGDIWPGLSAYDNSPR	222	S
12.8794	13.0699	13.0794	13.278	13.4065	13.7403	13.5915	14.0459	14.1494	13.2696	13.4233	13.4016		+	+	PP2_CTRL;SP600125_CTRL	1.42138	0.1897	0.465334	1.84368	2.13015	0.0350176	0.919333	3.24497	1.92898	0.0838998	0.355288	1.96379	Q9NYF8	BCLAF1	STFREESPLR	531	S
2.40245	3.53212	3.76074	NaN	2.47149	2.6446	3.5312	NaN	2.84505	3.96867	4.14226	NaN					0.515697	0.477734	-0.673721	-1.04309	0.0238642	1	-0.0436442	-0.0624068	0.641173	0.233153	0.823697	1.27525	Q9NYF8	BCLAF1	YQGDGIVEDEEETMENNEEK	904	T
NaN	NaN	NaN	12.6198	14.3366	NaN	14.1626	NaN	12.227	14.5272	14.3918	NaN					0	0.734527	NaN	0	0	1	NaN	0	0	0.665559	NaN	0	Q9NYF8	BCLAF1	YSPSQNSPIHHIPSR	285	S
14.2373	14.291	NaN	NaN	NaN	NaN	NaN	12.5461	NaN	NaN	NaN	11.4209					0	0.734579	NaN	0	0	1	-1.71807	0	0	0.665517	-2.84324	0	Q9NYF8	BCLAF1	YSPSQNSPIHHIPSR	290	S
NaN	NaN	NaN	NaN	8.13769	8.62493	NaN	10.6129	NaN	NaN	7.75107	NaN					0	0.734835	NaN	0	0	1	NaN	0	0	0.665474	NaN	0	Q9NYF8	BCLAF1	YSPSQNSPIHHIPSRR	290	S
NaN	7.63983	NaN	NaN	NaN	NaN	7.79169	NaN	9.26887	NaN	NaN	NaN					0	0.735143	NaN	0	0	1	0.89045	0	0	0.66543	NaN	0	Q9NYF8	BCLAF1	YSPSQNSPIHHIPSRR	297	S
7.2362	7.30631	7.35437	6.49162	7.29723	7.51608	7.80922	7.40875	7.51028	7.76287	7.45209	7.71876					0.249428	0.792502	-0.19732	-0.477347	1.04135	0.263058	0.27712	1.23165	1.54679	0.114893	0.345609	1.70282	A2AJT9	BCLAF3	HRSLSPVPR	15	S
9.71257	9.55031	9.89288	9.37157	8.96326	10.1182	9.72165	9.94983	9.72314	10.0803	10.0368	10.2032			+	SP600125_CTRL	0.265585	0.772624	-0.234239	-0.517861	0.253588	0.831597	0.0796191	0.354423	1.60562	0.0985227	0.388185	1.84176	A2AJT9	BCLAF3	LPDVKPSPINLR	402	S
NaN	NaN	NaN	NaN	3.90931	NaN	4.51572	6.30215	NaN	NaN	NaN	NaN					0	1	NaN	0	0	0.905823	NaN	0	NaN	1	0	NaN	Q6W2J9	BCOR	AVTSGLPGDTALLLPPSPRPSPR	340	S
NaN	9.63452	9.81721	9.95653	10.2349	NaN	NaN	NaN	10.0957	9.80951	9.79154	NaN					0.805727	0.385648	0.369825	1.3879	0	0.905757	0.369842	0	0.299803	0.804766	0.0746622	0.389295	Q6W2J9	BCOR	DGSSPPLLEK	423	S
NaN	8.0227	NaN	NaN	NaN	NaN	NaN	NaN	NaN	NaN	NaN	NaN					0	1	NaN	0	0	0.90569	NaN	0	0	1	NaN	0	Q6W2J9	BCOR	ETLSPPGNGCAIYR	488	S
NaN	NaN	NaN	9.94151	10.4934	NaN	NaN	NaN	NaN	NaN	NaN	NaN					0	1	NaN	0	NaN	1	0	NaN	NaN	1	0	NaN	Q6W2J9	BCOR	KVSGDSSHTETTAEEVPEDPLLK	1139	S
7.8407	7.64041	7.48092	NaN	NaN	NaN	NaN	7.25805	NaN	NaN	NaN	NaN					0	1	NaN	0	0	0.905623	-0.395958	0	0	1	NaN	0	Q6W2J9	BCOR	LQQLLPASQSTQLPCSSSPQETTQSR	1439	S
9.61521	NaN	9.36809	NaN	NaN	8.40262	NaN	NaN	NaN	NaN	NaN	NaN					0	1	-1.08903	0	0	0.905557	NaN	0	0	1	NaN	0	Q6W2J9	BCOR	MTHSELMEK	1572	S
NaN	NaN	NaN	NaN	NaN	NaN	7.81318	8.66393	NaN	NaN	NaN	NaN					NaN	1	0	NaN	0	0.90549	NaN	0	NaN	1	0	NaN	Q6W2J9	BCOR	QPVSEPPADQVASDMPHSPTLR	1127	S
5.26618	NaN	NaN	6.44917	NaN	NaN	NaN	NaN	7.81377	NaN	NaN	NaN					0	1	1.18298	0	0	0.905423	2.54758	0	0	1	NaN	0	Q6W2J9	BCOR	RPEPSSDYDLSPAK	1410	S
NaN	6.75788	NaN	NaN	NaN	NaN	NaN	NaN	NaN	NaN	NaN	NaN					0	1	NaN	0	0	0.905357	NaN	0	0	1	NaN	0	Q6W2J9	BCOR	SWSEESLKPSDNEQGLPVFSGSPPMK	1290	S
NaN	NaN	NaN	NaN	NaN	6.46629	NaN	5.39683	6.67242	NaN	4.58491	NaN					0	1	NaN	0	0	0.90529	NaN	0	0	1	NaN	0	Q6W2J9	BCOR	SWSEESLKPSDNEQGLPVFSGSPPMK	1278	S
NaN	NaN	NaN	NaN	NaN	4.89324	NaN	NaN	NaN	NaN	NaN	5.88024					0	1	NaN	0	NaN	1	0	NaN	0	1	NaN	0	Q6W2J9	BCOR	VSGDSSHTETTAEEVPEDPLLK	1147	T
11.9625	12.1733	11.9849	12.7794	12.6036	12.7536	12.9162	13.2275	12.9487	12.359	12.2704	12.6175	+	+		IMA_CTRL;PP2_CTRL	2.83057	0.061828	0.671968	3.60394	2.93979	0.024087	0.990541	4.51704	1.41321	0.118832	0.375391	1.67798	P11274	BCR	ASASRPQPAPADGADPPPAEEPEARPDGEGSPGK	122	S
NaN	3.88307	NaN	NaN	4.60524	5.4497	NaN	NaN	NaN	NaN	NaN	NaN					0	0.894827	1.1444	0	0	0.950719	NaN	0	0	0.897166	NaN	0	P11274	BCR	DALVSGALESTKASELDLEK	488	S
NaN	NaN	NaN	6.69484	NaN	NaN	NaN	7.09901	6.6633	NaN	NaN	6.6604					0	0.89475	NaN	0	0	0.951307	NaN	0	0	0.897087	NaN	0	P11274	BCR	GHGQPGADAEKPFYVNVEFHHER	177	Y
10.9141	11.1724	10.7095	12.6412	12.7221	12.3785	12.7957	12.6589	10.5844	12.1341	12.1825	12.3489	+		+	IMA_CTRL;SP600125_CTRL	3.20494	0.065377	1.64863	6.12029	0.674379	0.233989	1.08101	1.30585	3.01043	0.0149101	1.28984	5.18287	P11274	BCR	HQDGLPYIDDSPSSSPHLSSK	459	S
NaN	0.727308	2.50799	NaN	1.66201	2.85645	NaN	NaN	NaN	NaN	NaN	NaN					0.214461	0.777645	0.641581	0.547383	0	0.951234	NaN	0	0	0.897009	NaN	0	P11274	BCR	ISQNFLSSINEEITPR	693	T
NaN	NaN	NaN	NaN	3.67648	NaN	NaN	5.07443	5.93582	5.47015	NaN	NaN					0	0.894673	NaN	0	0	0.95116	NaN	0	0	0.901039	NaN	0	P11274	BCR	MIYLQTLLAK	58	Y
3.93162	3.32312	4.52151	4.21486	NaN	2.52563	4.72756	NaN	NaN	NaN	5.43055	6.36415			+	SP600125_CTRL	0.280707	0.710687	-0.555173	-0.636753	0	0.951087	0.802143	0	1.39829	0.0423865	1.97193	2.96016	P11274	BCR	MIYLQTLLAK	58	Y
9.55455	9.41107	10.0788	9.22828	9.83149	9.3976	9.71939	8.7632	10.4133	10.8355	10.9018	10.0287			+	SP600125_CTRL	0.292248	0.767373	-0.195691	-0.527443	0.0321374	1	-0.0495106	-0.0799053	1.23041	0.0781668	0.907207	2.03262	P11274	BCR	NSLETLLYK	644	Y
11.0513	11.2261	10.7367	11.1656	10.451	10.9556	9.89892	10.7393	10.3866	11.5893	11.5416	11.9525			+	SP600125_CTRL	0.225043	0.82528	-0.147316	-0.413981	1.10347	0.125653	-0.663145	-1.73332	1.63101	0.0549428	0.689726	2.35215	P11274	BCR	NSLETLLYKPVDR	644	Y
8.39824	8.21164	8.38996	8.91707	9.05944	8.86665	9.41362	8.51573	8.73525	9.37391	9.32792	9.019	+		+	IMA_CTRL;SP600125_CTRL	2.73315	0.0736112	0.614442	3.34144	0.936703	0.181582	0.554919	1.47188	2.69214	0.0222589	0.906997	3.99606	P11274	BCR	PQPAPADGADPPPAEEPEARPDGEGSPGK	122	S
NaN	NaN	NaN	NaN	NaN	NaN	7.01937	NaN	12.573	10.5887	10.6117	10.0882					NaN	1	0	NaN	0	0.951013	NaN	0	0	0.901119	NaN	0	P11274	BCR	RHQDGLPYIDDSPSSSPHLSSK	459	S
NaN	NaN	5.35175	6.15988	NaN	NaN	NaN	5.28071	NaN	5.19028	NaN	NaN					0	0.894596	0.808135	0	0	0.95094	-0.0710344	0	0	0.901198	-0.161467	0	P11274	BCR	SFSLTSVELQMLTNSCVK	873	S
4.99974	NaN	NaN	NaN	NaN	NaN	NaN	6.61451	NaN	NaN	NaN	NaN					0	0.895207	NaN	0	0	0.950866	1.61476	0	0	0.902791	NaN	0	P11274	BCR	SPSQNSQQSFDSSSPPTPQCHK	380	S
NaN	NaN	NaN	4.89187	NaN	NaN	6.65687	NaN	NaN	6.99968	6.85273	4.9788					0	0.895818	NaN	0	0	0.950792	NaN	0	0	0.904943	NaN	0	P11274	BCR	SPSQNSQQSFDSSSPPTPQCHK	377	S
5.66458	4.92667	5.87648	5.95628	5.85539	5.88487	5.09994	NaN	5.9665	5.00598	5.42879	4.51753					0.638448	0.4513	0.409606	1.05185	0.0294412	1	0.0439765	0.0742416	0.576678	0.311474	-0.505143	-1.03068	P11274	BCR	SQHGAGSSVGDASRPPYR	231	Y
6.22017	6.42085	6.56404	5.70134	6.0837	5.20166	7.17722	7.2776	6.8925	6.21581	6.29491	5.69641		+		PP2_CTRL	1.2656	0.165426	-0.739455	-1.97634	2.02575	0.0421619	0.714086	2.82835	0.71523	0.294636	-0.33264	-1.06425	P11274	BCR	SSESSCGVDGDYEDAELNPR	246	Y
7.89004	7.25456	NaN	7.26813	7.28051	8.14942	6.7631	8.13284	7.85384	7.65568	7.27272	6.33998					0.00453147	1	-0.00628217	-0.0115293	0.00597782	1	0.010958	0.0158992	0.346825	0.524842	-0.482843	-0.73466	P11274	BCR	SVGDIEQELER	27	S
3.26227	NaN	NaN	NaN	NaN	NaN	NaN	NaN	NaN	4.07034	NaN	3.54288					0	0.895744	NaN	0	0	0.952118	NaN	0	0	0.904863	0.544335	0	P11274	BCR	TGQIWPNDGEGAFHGDADGSFGTPPGYGCAADR	429	S
9.49132	9.50728	9.95137	9.94537	11.1562	9.2446	NaN	NaN	NaN	7.64182	NaN	8.42929			+	SP600125_CTRL	0.331526	0.669085	0.465385	0.686079	0	0.952191	NaN	0	1.71022	0.0328331	-1.61443	-3.5706	P11274	BCR	VSPSPTTYR	354	S
NaN	NaN	NaN	8.10134	NaN	NaN	8.1781	NaN	7.02517	NaN	7.6681	NaN					0	0.864627	NaN	0	0	0.994713	NaN	0	0	0.814948	NaN	0	A6H8Y1	BDP1	GSEEICVTEEK	1301	T
NaN	NaN	5.59188	NaN	NaN	NaN	NaN	NaN	NaN	NaN	NaN	6.15272					0	0.865631	NaN	0	0	0.993026	NaN	0	0	0.814883	0.560839	0	A6H8Y1	BDP1	IVHECQELSSPVITTSPASFEENK	2044	S
6.23629	NaN	6.03544	NaN	NaN	NaN	5.65418	NaN	NaN	NaN	NaN	NaN					0	0.865559	NaN	0	0	0.992946	-0.481688	0	0	0.814817	NaN	0	A6H8Y1	BDP1	NSLESDEPMQVHSK	2516	S
11.7051	10.214	12.1544	NaN	NaN	10.1796	11.0304	10.8482	10.5616	11.4048	NaN	NaN					0	0.865487	-1.17825	0	0.379816	0.517828	-0.544399	-0.775375	0	0.814752	0.0469742	0	A6H8Y1	BDP1	SLPQEQK	1418	S
NaN	6.89045	NaN	NaN	NaN	6.1712	6.1244	5.05817	NaN	NaN	NaN	NaN					0	1	-0.71925	0	0	0.779735	-1.29917	0	0	0.740552	NaN	0	Q14457	BECN1	PGETQEEETNSGEEPFIETPR	64	S
6.16819	NaN	NaN	NaN	NaN	NaN	NaN	NaN	NaN	6.8699	6.59978	7.41					0	0.701136	NaN	0	0	1	NaN	0	0	1	0.79171	0	Q9BUH8	BEGAIN	DRRPSVDAPVTDVGFLR	246	S
6.06475	7.65078	6.60497	8.09989	8.12794	8.56693	7.64711	8.15963	8.81739	7.45215	6.58081	7.82723		+		PP2_CTRL	1.41859	0.101606	1.49142	2.53005	1.17163	0.0769921	1.43455	2.12302	0.36009	0.504407	0.51323	0.739351	Q9BUH8	BEGAIN	LSPQQAFPR	563	S
5.27006	4.22495	5.3601	3.61851	3.4094	NaN	4.5985	NaN	4.35403	NaN	4.6118	4.20648					1.24454	0.131927	-1.43775	-2.49294	0.404349	0.502933	-0.475438	-0.821051	0.453088	0.401584	-0.542561	-0.913436	Q5T5X7	BEND3	DCGSTGAGTDNDPNIYFLIQK	193	Y
NaN	NaN	4.74914	NaN	NaN	NaN	NaN	1.70542	NaN	3.94852	4.40226	NaN					0	1	NaN	0	0	0.894489	-3.04372	0	0	1	-0.573748	0	Q5T5X7	BEND3	SLGNVWPGEEEPCNDATTPSYK	127	Y
12.5859	12.7872	13.064	11.4722	11.9417	11.2645	11.7942	11.8664	11.6772	12.7856	12.2435	12.1145	+	+		IMA_CTRL;PP2_CTRL	2.1691	0.0609316	-1.25286	-3.64648	2.6419	0.0271805	-1.03309	-4.14634	0.804045	0.222963	-0.431175	-1.23921	Q7L4P6	BEND5	DAVPKPPLSPHK	361	S
8.31766	7.04873	7.28958	7.37631	6.82502	6.61782	7.18247	7.7072	7.17681	7.67008	7.51378	7.461					0.610157	0.421342	-0.612272	-1.11294	0.174388	0.81838	-0.196497	-0.372864	0.00306904	1	-0.00370057	-0.0074891	Q7L4P6	BEND5	GPEELGAGPESPPR	53	S
8.44298	8.82596	8.90589	8.30056	9.11186	8.94926	9.46128	9.87966	9.27807	6.30044	8.69495	8.78256		+		PP2_CTRL	0.0766029	0.952464	0.062281	0.16133	1.63094	0.0537899	0.81473	2.48194	0.411182	0.414072	-0.798958	-0.863164	Q7L4P6	BEND5	GPEELGAGPESPPRAPR	53	S
11.8387	11.7368	10.8862	11.7935	11.5393	11.2643	11.7411	10.7814	11.5115	12.3001	11.7548	12.0725					0.0455904	0.978803	0.0451336	0.102945	0.124748	0.889485	-0.14256	-0.275115	0.747999	0.214297	0.555241	1.25947	O15155	BET1	SLSIEIGHEVK	50	S
12.2013	12.1396	12.2034	11.9318	11.5826	11.5501	11.8897	11.3437	11.2051	12.0792	12.103	12.1151		+		PP2_CTRL	1.78463	0.135772	-0.493281	-2.20232	1.541	0.0654137	-0.701905	-2.26417	1.60798	0.562188	-0.0823091	-0.666758	Q9NYM9	BET1L	AQSPGAVEEILDR	9	S
8.09499	8.32473	7.88635	8.15237	7.64832	8.1228	8.3718	9.42159	9.94651	8.62323	8.50918	8.57012		+	+	PP2_CTRL;SP600125_CTRL	0.243725	0.823722	-0.127526	-0.415892	1.12162	0.0928783	1.14461	1.97375	1.62669	0.0796621	0.465486	2.0167	Q9NYM9	BET1L	AQSPGAVEEILDRENK	9	S
4.04184	4.92152	3.61763	4.2459	2.75662	4.34434	4.2528	6.72776	5.86677	3.72655	2.75854	3.93211					0.254833	0.750292	-0.411376	-0.554949	0.800835	0.163539	1.42211	1.5445	0.613696	0.256518	-0.721265	-1.14925	Q9NYM9	BET1L	AQSPGAVEEILDRENKR	9	S
3.7419	4.20909	3.70484	NaN	NaN	NaN	4.69146	4.80458	5.02442	5.38135	5.69113	NaN		+	+	PP2_CTRL;SP600125_CTRL	0	0.734938	NaN	0	2.13799	0.0327175	0.954875	3.29917	2.20543	0.0221124	1.65096	4.86748	Q9NYM9	BET1L	SLALDIDRDAEDQNR	37	S
7.2491	6.88962	7.6454	3.24027	6.46201	5.30438	NaN	NaN	NaN	6.7068	6.29972	NaN					1.09831	0.149682	-2.25915	-2.11695	0	0.981924	NaN	0	1.00614	0.118935	-0.758113	-1.80495	O14503	BHLHE40	LPSPLPAHPSVDSSVLLQALK	383	S
NaN	1.87986	2.44678	NaN	NaN	NaN	NaN	NaN	NaN	NaN	NaN	NaN					0	0.879506	NaN	0	0	0.981845	NaN	0	0	0.811403	NaN	0	O14503	BHLHE40	LPSPLPAHPSVDSSVLLQALKPIPPLNLETK	383	S
2.59808	3.80727	NaN	NaN	NaN	NaN	NaN	NaN	NaN	NaN	NaN	NaN					0	0.879432	NaN	0	0	0.981767	NaN	0	0	0.811339	NaN	0	O14503	BHLHE40	LPSPLPAHPSVDSSVLLQALKPIPPLNLETKD	383	S
NaN	NaN	7.09847	8.13128	7.40574	NaN	NaN	NaN	NaN	7.04473	NaN	NaN					0	0.708608	0.670043	0	0	1	NaN	0	0	0.924628	-0.0537386	0	Q96G01	BICD1	TPTISPVITAPPSSPVLDTSDIRK	610	S
NaN	5.02214	5.82914	4.71783	NaN	NaN	NaN	NaN	NaN	NaN	NaN	5.33095					0	1	-0.707806	0	0	1	NaN	0	0	1	-0.0946884	0	Q8TD16	BICD2	ADGGTGDSSPSPGSSLPSPLSDPR	615	S
6.36198	NaN	NaN	NaN	NaN	NaN	NaN	NaN	NaN	6.11228	NaN	NaN					0	1	NaN	0	0	1	NaN	0	0	1	-0.249696	0	Q8TD16	BICD2	ADGGTGDSSPSPGSSLPSPLSDPR	618	S
7.88029	7.67535	7.60536	7.76112	7.94478	8.5479	7.08156	9.24847	10.1272	8.95098	8.67496	7.93286			+	SP600125_CTRL	0.655284	0.460427	0.364265	1.03617	0.532794	0.329143	1.09875	1.08918	1.19276	0.0885248	0.799268	1.92598	Q8TD16	BICD2	GRRSPILLPK	582	S
8.13039	8.13615	8.27243	8.28869	NaN	8.48676	NaN	9.06662	NaN	8.08661	7.7353	NaN					0.933979	0.468007	0.208069	1.06662	0	1	0.886957	0	0.799003	0.299692	-0.268706	-1.10131	Q8TD16	BICD2	SAPSEEEEYAR	2	S
10.9473	10.8274	10.964	10.691	10.451	10.4753	9.89379	9.8134	8.94864	10.5526	10.3943	10.5959		+	+	PP2_CTRL;SP600125_CTRL	1.88715	0.161515	-0.373828	-1.99288	1.95019	0.0319955	-1.36095	-3.35554	2.22267	0.0590166	-0.398616	-2.27952	Q8TD16	BICD2	SPILLPK	582	S
8.57175	8.93944	9.28193	8.57062	9.01015	9.12878	8.82827	9.12324	8.8777	8.71237	8.99896	8.89656					0.0354112	0.987395	-0.0278565	-0.0760666	0.017813	1	0.0120322	0.0370878	0.100017	0.922546	-0.0617396	-0.192015	Q9NZM4	BICRA	GGSPAPLPAK	1413	S
10.1573	NaN	NaN	NaN	10.6519	NaN	NaN	10.6117	NaN	NaN	10.8466	9.99068					0	0.666805	0.494577	0	0	1	0.454452	0	0	0.67027	0.261375	0	Q9NZM4	BICRA	SPTPPPTLHLVPEPAAPPPPPPR	919	S
NaN	NaN	NaN	10.5268	NaN	11.5801	10.4982	NaN	10.7955	10.7945	NaN	NaN					0	0.667397	NaN	0	0	1	NaN	0	0	0.670227	NaN	0	Q9NZM4	BICRA	SPTPPPTLHLVPEPAAPPPPPPR	921	T
8.37936	8.45724	8.44179	9.01358	8.42811	8.42923	8.80571	7.22117	8.93443	8.59765	NaN	NaN					0.430014	0.682268	0.197509	0.666319	0.0668548	0.961098	-0.105697	-0.162261	0	1	0.171516	0	Q6AI39	BICRAL	VVGSSPGHPAVQVESHSGGQK	675	S
NaN	NaN	NaN	NaN	10.068	11.1058	9.74626	9.58498	NaN	NaN	NaN	11.2775					0	0.861145	NaN	0	0	0.998348	NaN	0	0	0.812046	NaN	0	O00499	BIN1	SPSPPDGSPAATPEIR	298	S
11.6608	11.5319	11.8901	NaN	NaN	NaN	NaN	NaN	NaN	NaN	NaN	NaN					0	0.861073	NaN	0	0	0.998266	NaN	0	0	0.811982	NaN	0	O00499	BIN1	SPSPPDGSPAATPEIR	296	S
10.9623	NaN	11.1746	NaN	9.25376	NaN	10.1029	NaN	NaN	13.2712	13.0436	13.3174			+	SP600125_CTRL	0	0.675816	-1.81468	0	0	1	-0.965548	0	3.26567	0.0139879	2.14228	9.12154	Q9UBW5	BIN2	PSSGNIPSSPTASGGGSPTSPR	444	S
9.36617	9.35629	9.55153	NaN	NaN	NaN	NaN	NaN	NaN	NaN	NaN	9.50631					0	0.675772	NaN	0	0	1	NaN	0	0	0.663892	0.0816511	0	Q9UBW5	BIN2	SLVISPPVR	259	S
NaN	4.98974	NaN	NaN	NaN	NaN	NaN	NaN	NaN	7.24926	7.75697	NaN					0	0.675729	NaN	0	0	1	NaN	0	0	0.663849	2.51337	0	Q9UBW5	BIN2	TATVSSPLTSPTSPSTLSLK	273	S
NaN	NaN	NaN	NaN	NaN	NaN	NaN	5.45804	NaN	NaN	NaN	NaN					NaN	1	0	NaN	0	1	NaN	0	NaN	1	0	NaN	Q9UBW5	BIN2	TATVSSPLTSPTSPSTLSLK	280	S
NaN	8.71419	NaN	7.37001	NaN	NaN	NaN	NaN	NaN	7.95852	NaN	NaN					0	0.727696	-1.34418	0	0	1	NaN	0	0	1	-0.755672	0	Q9NR09	BIRC6	AVSATPPRPPSR	3931	T
9.85212	9.81244	9.60964	9.78703	9.43775	9.53595	8.79825	9.24765	9.34527	10.5412	10.2884	10.6462		+	+	PP2_CTRL;SP600125_CTRL	0.596893	0.629471	-0.17116	-0.749799	1.56558	0.0695746	-0.627682	-2.20685	2.31357	0.0307606	0.733868	3.18985	Q9NR09	BIRC6	LEGDSDDLLEDSDSEEHSR	480	S
3.91686	NaN	NaN	NaN	NaN	NaN	NaN	NaN	NaN	NaN	NaN	6.46005					0	0.727647	NaN	0	0	1	NaN	0	0	1	2.54319	0	Q9NR09	BIRC6	RPTLAWLEDSSSCSDIPK	461	S
NaN	NaN	NaN	4.10329	NaN	NaN	5.06393	NaN	NaN	NaN	NaN	NaN					0	0.727598	NaN	0	0	1	NaN	0	NaN	1	0	NaN	Q9NR09	BIRC6	RPTLAWLEDSSSCSDIPK	462	S
6.58302	6.22196	6.19136	6.53884	5.9403	6.17083	5.37926	5.32632	NaN	5.62858	6.9201	NaN		+		PP2_CTRL	0.207869	0.85193	-0.115458	-0.366614	2.03032	0.0364353	-0.979328	-3.71588	0.0378061	0.983578	-0.0577756	-0.0950305	P54132	BLM	ELNFSHLPSNSVSPGDCLLTTTLGK	464	S
7.79054	7.31666	6.94474	7.67855	6.2578	6.33695	5.47205	5.52246	3.79015	8.05875	8.07025	7.5589		+		PP2_CTRL	0.495654	0.507083	-0.592876	-0.953322	1.75946	0.032139	-2.42242	-3.3663	0.85259	0.180239	0.545326	1.37298	P54132	BLM	SAAEELDEEIPVSSHYFASK	1310	S
NaN	NaN	NaN	NaN	NaN	5.62209	NaN	NaN	4.86515	5.52489	NaN	NaN					0	0.824879	NaN	0	0	1	NaN	0	0	0.721837	NaN	0	P54132	BLM	SDASLLGSLWR	422	S
NaN	8.7558	NaN	9.28471	NaN	8.7303	NaN	NaN	NaN	9.39635	9.37728	NaN					0	0.824814	0.251706	0	0	1	NaN	0	0	0.721786	0.631011	0	P54132	BLM	SFVTPPQSHFVR	171	T
NaN	3.56746	2.37018	1.45763	NaN	NaN	NaN	NaN	2.58486	NaN	NaN	NaN					0	0.824749	-1.51119	0	0	1	-0.383961	0	0	0.721735	NaN	0	P54132	BLM	SLLPDFLQTPK	114	T
NaN	NaN	7.08774	7.21017	NaN	NaN	8.80522	NaN	NaN	8.13568	9.39219	8.43199					0	0.824684	0.12243	0	0	1	1.71748	0	0	0.721684	1.56554	0	P54132	BLM	TDLPPPSSESEQIDLTEEQK	215	S
NaN	NaN	8.94169	8.82232	10.5048	8.80273	NaN	8.4132	7.46791	9.74705	NaN	7.48219					0	0.824618	0.434924	0	0	1	-1.00114	0	0	0.721633	-0.327075	0	P54132	BLM	VPCIEFDDDDYDTDFVPPSPEEIISASSSSSK	304	S
NaN	NaN	NaN	NaN	8.00398	NaN	NaN	6.16365	NaN	7.10308	NaN	NaN					0	0.824555	NaN	0	0	1	NaN	0	0	0.721583	NaN	0	P54132	BLM	YSEWTSPAEDSSPGISLSSSR	1300	S
NaN	NaN	NaN	NaN	6.40996	4.25218	NaN	NaN	5.22679	4.32627	NaN	NaN					0	1	NaN	0	0	1	NaN	0	0	0.96487	NaN	0	Q8WV28	BLNK	GLLEDEADYVVPVEDNDENYIHPTESSSPPPEK	189	Y
NaN	NaN	9.21404	11.3279	11.774	11.5954	11.544	11.3167	11.4368	10.5944	NaN	NaN					0	1	2.35174	0	0	1	2.21845	0	0	0.965416	1.38038	0	Q8WV28	BLNK	PNSSTPASPPGTASGR	219	S
8.37436	9.45627	9.44792	11.3571	11.8255	11.7234	10.7487	12.4076	12.5946	9.00473	9.15477	8.98059	+	+		IMA_CTRL;PP2_CTRL	2.55891	0.0649508	2.5425	5.22741	1.83011	0.0305085	2.82413	3.58436	0.0433259	0.979743	-0.0461547	-0.0996081	Q8WV28	BLNK	QEAVQSPVFPPAQK	293	S
NaN	NaN	NaN	12.5676	NaN	12.9149	NaN	NaN	12.2196	NaN	NaN	NaN					0	1	NaN	0	0	1	NaN	0	NaN	1	0	NaN	Q8WV28	BLNK	SPPPAAPSPLPR	236	S
7.50259	NaN	NaN	NaN	NaN	NaN	11.0275	11.8872	NaN	7.28759	8.53589	NaN					0	1	NaN	0	0	1	3.95474	0	0	0.965326	0.409144	0	Q8WV28	BLNK	SPPPAAPSPLPR	243	S
NaN	NaN	NaN	8.30525	NaN	9.24377	NaN	NaN	NaN	NaN	NaN	NaN					0	1	NaN	0	NaN	1	0	NaN	NaN	1	0	NaN	Q8WV28	BLNK	SSQRHSPPFSK	129	S
NaN	5.96184	NaN	9.31023	NaN	9.0849	NaN	NaN	NaN	NaN	2.72605	7.97472					0	1	3.23573	0	0	1	NaN	0	0	0.965235	-0.611453	0	Q8WV28	BLNK	STKPNSSTPASPPGTASGR	219	S
NaN	NaN	6.29551	NaN	8.79763	8.79958	NaN	NaN	NaN	NaN	NaN	NaN					0	1	2.5031	0	0	1	NaN	0	0	0.965143	NaN	0	Q8WV28	BLNK	TLPSKPSWPSEK	138	S
NaN	NaN	NaN	NaN	NaN	NaN	NaN	NaN	NaN	NaN	NaN	5.88344					NaN	1	0	NaN	NaN	1	0	NaN	0	0.965052	NaN	0	Q8WV28	BLNK	TTPVASQQNASSVCEEK	263	S
NaN	NaN	6.44791	NaN	8.13323	NaN	NaN	NaN	NaN	NaN	NaN	NaN					0	1	1.68532	0	0	1	NaN	0	0	0.964961	NaN	0	Q8WV28	BLNK	TTPVASQQNASSVCEEK	259	T
9.79762	10.1892	9.64526	10.2826	11.6238	9.42137	11.7711	11.0966	9.72243	10.2582	10.3768	8.91316					0.355899	0.63411	0.565222	0.742785	0.7228	0.215684	0.986009	1.36157	0.0187298	1	-0.0279636	-0.0468767	Q6QNY0	BLOC1S3	VAGEAAETDSEPEPEPEPTAAPR	63	T
12.1229	11.0378	13.3087	12.2579	13.565	11.9067	13.3349	13.1024	13.0651	11.9081	13.1799	11.4617					0.194915	0.806456	0.420053	0.452941	0.696853	0.22602	1.011	1.3282	0.0105898	1	0.0267817	0.0286847	Q14667	BLTP2	LETKSDLNMQQQEEEEK	2197	T
8.51936	8.18103	8.59841	7.90773	8.06982	7.77672	7.79121	8.02073	7.85199	7.25383	6.84311	6.85184		+	+	PP2_CTRL;SP600125_CTRL	1.5455	0.157479	-0.514845	-2.03073	1.70079	0.0679586	-0.544958	-2.22202	2.83211	0.0159892	-1.45001	-5.06321	Q14667	BLTP2	SPEHPVDDIDK	2094	S
5.5017	NaN	NaN	NaN	NaN	NaN	NaN	NaN	NaN	NaN	NaN	NaN					0	1	NaN	0	0	0.890989	NaN	0	0	1	NaN	0	Q6BDS2	BLTP3A	LKPSASFGSPVQSEALAPDSMSHPR	753	S
NaN	6.59855	7.41891	NaN	6.48662	6.79332	NaN	NaN	NaN	NaN	NaN	NaN					0.311241	0.704349	-0.368759	-0.685545	0	0.89086	NaN	0	0	1	NaN	0	Q6BDS2	BLTP3A	LKPSASFGSPVQSEALAPDSMSHPR	755	S
NaN	NaN	NaN	6.99109	7.49033	NaN	NaN	NaN	NaN	NaN	5.49222	NaN					0	1	NaN	0	NaN	1	0	NaN	0	1	NaN	0	Q6BDS2	BLTP3A	TQASSSPAALKPPAGR	988	S
7.50498	NaN	NaN	6.75258	6.83339	5.95992	NaN	NaN	6.3927	6.94177	NaN	7.44167					0	1	-0.989684	0	0	0.889506	-1.11228	0	0	1	-0.31326	0	Q6BDS2	BLTP3A	TVSQQSFDGVSLDSSGPEDR	1106	S
NaN	NaN	6.8101	NaN	NaN	NaN	7.07512	NaN	NaN	NaN	6.93624	NaN					0	1	NaN	0	0	0.889442	0.26502	0	0	1	0.126134	0	Q6BDS2	BLTP3A	TVSQQSFDGVSLDSSGPEDR	1103	S
NaN	NaN	NaN	NaN	4.62938	NaN	NaN	NaN	NaN	NaN	NaN	NaN					0	0.866703	NaN	0	NaN	1	0	NaN	NaN	1	0	NaN	A0JNW5	BLTP3B	SGSGEIGSETSDKK	989	S
8.62573	8.93975	9.14033	9.32015	8.99595	NaN	9.0363	NaN	NaN	NaN	9.90769	NaN					0.464649	0.627431	0.256115	0.780895	0	0.993186	0.13437	0	0	0.815977	1.00576	0	A0JNW5	BLTP3B	SMSVDLSHIPLK	935	S
NaN	NaN	NaN	NaN	NaN	9.51264	NaN	9.45312	9.09815	9.91035	NaN	9.14411					0	0.86663	NaN	0	0	0.994552	NaN	0	0	0.815914	NaN	0	A0JNW5	BLTP3B	SMSVDLSHIPLK	935	S
7.64594	7.73493	7.88957	7.34854	7.46133	NaN	7.05214	7.10576	6.49405	6.05697	NaN	NaN		+		PP2_CTRL	1.39809	0.239449	-0.351883	-1.75026	1.86122	0.0421579	-0.872833	-2.8327	0	0.81443	-1.69984	0	A0JNW5	BLTP3B	SPVSESVSPVVPDYLPTENGDFLSSK	897	Y
NaN	NaN	NaN	NaN	NaN	7.7802	NaN	NaN	NaN	NaN	NaN	6.81114					0	0.866558	NaN	0	NaN	1	0	NaN	0	0.814365	NaN	0	A0JNW5	BLTP3B	SPVSESVSPVVPDYLPTENGDFLSSK	891	S
NaN	4.71148	4.9428	NaN	NaN	NaN	NaN	NaN	6.6349	NaN	4.57068	NaN					0	0.723015	NaN	0	0	1	1.80776	0	0	0.911866	-0.256465	0	Q96LC9	BMF	ATQTLSPASPSQGVMLPCGVTEEPQR	79	S
NaN	NaN	NaN	NaN	4.81421	NaN	NaN	7.08646	NaN	NaN	NaN	NaN					0	0.722965	NaN	0	0	1	NaN	0	NaN	1	0	NaN	Q96LC9	BMF	ATQTLSPASPSQGVMLPCGVTEEPQR	74	S
4.12391	NaN	4.15014	NaN	NaN	NaN	NaN	NaN	NaN	NaN	NaN	NaN					0	0.722916	NaN	0	0	1	NaN	0	0	0.911785	NaN	0	Q96LC9	BMF	LQLFPLTHCCGPGLRPTSQEDK	53	T
9.02718	9.20861	NaN	NaN	8.8696	NaN	6.42307	NaN	7.77451	9.60167	9.82732	9.53568		+	+	PP2_CTRL;SP600125_CTRL	0	0.737301	-0.248296	0	1.01051	0.0958389	-2.01911	-2.5827	1.56735	0.0730658	0.536997	2.30933	Q9NSY1	BMP2K	NVDSLSAPHNHPPEDPFGSVPFISHSGSPEK	689	S
9.13232	10.013	NaN	9.68241	10.3567	9.30331	8.46206	8.92572	NaN	9.93505	10.2431	10.1079					0.146602	0.868897	0.208145	0.338098	0.658651	0.25458	-0.878776	-1.47041	0.638439	0.27092	0.522678	1.16721	Q9NSY1	BMP2K	PFHSPDLSWHPPHQGLSDIR	1076	S
3.84457	NaN	NaN	NaN	NaN	NaN	NaN	NaN	NaN	NaN	NaN	5.27899					0	0.73725	NaN	0	0	1	NaN	0	0	1	1.43442	0	Q9NSY1	BMP2K	QNSLHGSFHSADVLK	1107	S
NaN	8.48468	8.16331	8.39499	9.66868	8.34474	8.8883	NaN	NaN	9.45959	10.41	9.33554			+	SP600125_CTRL	0.33355	0.666258	0.478809	0.712602	0	1	0.564305	0	1.27555	0.0588805	1.41106	2.54606	Q9NSY1	BMP2K	RDSQSSNEFLTISDSK	1029	S
5.35004	3.75905	4.04627	4.77408	NaN	NaN	NaN	3.96089	NaN	NaN	NaN	NaN					0	0.737198	0.388961	0	0	1	-0.424236	0	0	1	NaN	0	Q9NSY1	BMP2K	SEGGSGGGAAGGGAGGAGAGAGCGSGGSSVGVR	14	S
8.29536	8.15903	8.25796	8.97301	10.8201	NaN	NaN	NaN	7.51859	8.89772	11.0136	10.0686			+	SP600125_CTRL	1.01954	0.17299	1.65913	2.09914	0	1	-0.718866	0	1.33917	0.0495043	1.75585	2.46152	Q9NSY1	BMP2K	SESNEDLFGLVPFDEITGSQQQK	949	S
NaN	6.08489	NaN	NaN	NaN	NaN	5.43366	NaN	NaN	NaN	NaN	NaN					0	0.737146	NaN	0	0	1	-0.65123	0	0	1	NaN	0	Q9NSY1	BMP2K	SVDVFGSTPFQPFLTSTSK	942	T
9.09857	9.02089	NaN	9.51479	9.10098	9.7705	7.80602	8.95692	NaN	NaN	8.89535	9.53083					0.676468	0.43338	0.402361	1.13828	0.442943	0.435865	-0.678259	-1.00222	0.168043	0.820913	0.153362	0.365058	Q9NSY1	BMP2K	TLKPTYRTPER	1014	T
8.84575	8.83222	8.67936	8.96389	8.77626	8.66165	8.35801	8.7222	8.59886	8.45935	8.31093	8.31179			+	SP600125_CTRL	0.0493863	0.989062	0.0148239	0.073028	0.881124	0.35878	-0.226085	-1.02995	2.37069	0.0494153	-0.425087	-2.46194	Q14692	BMS1	AGLSPANCQSDR	552	S
10.8238	10.8822	11.033	11.1834	10.6385	10.6708	11.7083	10.9992	11.2842	11.8095	NaN	11.8069			+	SP600125_CTRL	0.16511	0.892683	-0.0820541	-0.285733	0.905453	0.226809	0.417612	1.32482	2.80812	0.0221516	0.895275	4.96103	Q14692	BMS1	LGPQNFIDETSDIENLLK	639	S
9.3925	9.64346	9.2822	9.5832	9.81733	9.44197	9.48552	9.5905	9.70171	9.83907	10.3076	10.4618			+	SP600125_CTRL	0.49892	0.666153	0.174779	0.690855	0.547386	0.587361	0.153189	0.68456	1.61988	0.051507	0.763461	2.41896	Q12982	BNIP2	KGSITEYTAAEEK	114	S
NaN	NaN	NaN	NaN	4.64327	5.18149	NaN	NaN	NaN	NaN	NaN	6.22917					0	0.807504	NaN	0	NaN	1	0	NaN	0	0.758534	NaN	0	Q12983	BNIP3	ASETDTHSIGEK	86	S
6.35529	6.19086	6.68057	NaN	NaN	NaN	NaN	NaN	NaN	NaN	NaN	NaN					0	0.838251	NaN	0	0	1	NaN	0	0	0.788164	NaN	0	O60238	BNIP3L	SVSLSMR	166	S
10.021	10.2691	9.99802	9.79465	10.5717	9.43137	NaN	9.60206	10.1944	NaN	9.63867	9.04783			+	SP600125_CTRL	0.178855	0.852162	-0.163466	-0.365407	0.316375	0.687741	-0.197819	-0.569184	1.25527	0.0823	-0.752793	-2.1691	Q8NFC6	BOD1L1	ATGPVLISTADFEGPMPSAPPEAESPLASTSK	2203	S
NaN	1.88438	NaN	NaN	NaN	NaN	NaN	NaN	NaN	NaN	1.18852	2.37908					0	1	NaN	0	0	1	NaN	0	0	1	-0.100576	0	Q8NFC6	BOD1L1	DEYSSSETTGEKPEQNDDDTIK	2842	Y
NaN	NaN	3.73946	3.19904	NaN	NaN	3.45634	NaN	NaN	NaN	NaN	NaN					0	1	-0.540419	0	0	1	-0.283116	0	0	1	NaN	0	Q8NFC6	BOD1L1	DEYSSSETTGEKPEQNDDDTIK	2843	S
NaN	11.7947	NaN	NaN	11.7883	11.7223	NaN	NaN	NaN	NaN	NaN	NaN					0	1	-0.0393124	0	0	1	NaN	0	0	1	NaN	0	Q8NFC6	BOD1L1	DVTLSPVK	1531	S
NaN	NaN	5.59396	NaN	NaN	4.21712	NaN	NaN	NaN	NaN	3.53093	3.18997					0	1	-1.37684	0	0	1	NaN	0	0	1	-2.23351	0	Q8NFC6	BOD1L1	EDKSPETGTAGGSSTASYSAGR	2480	T
5.30285	5.28418	3.0365	5.80556	5.84011	5.7315	5.79808	5.92515	6.50693	5.61372	5.84883	6.28042					0.764625	0.289803	1.25121	1.46677	0.915323	0.124453	1.53554	1.73829	0.818045	0.137306	1.37314	1.56524	Q8NFC6	BOD1L1	EENSRDLEELPK	2815	S
NaN	5.20016	5.67867	5.4305	7.5042	4.68283	7.08202	5.38892	6.19053	5.6429	6.24178	4.94361					0.142037	0.85997	0.433094	0.359717	0.495665	0.377887	0.781075	1.03319	0.117199	0.870562	0.170013	0.275963	Q8NFC6	BOD1L1	EQESDEEEEEEEEDEPSGATTR	2986	S
8.71452	8.15868	9.55476	7.42575	8.93191	NaN	NaN	8.13088	7.74053	NaN	NaN	NaN					0.32631	0.659444	-0.63049	-0.726542	0.685181	0.241699	-0.873618	-1.35719	0	1	NaN	0	Q8NFC6	BOD1L1	EVSPPGAR	3029	S
9.88787	9.97346	9.96709	9.84539	9.6837	9.82304	9.64017	9.44097	9.61985	9.23651	9.21504	9.20941		+	+	PP2_CTRL;SP600125_CTRL	1.29227	0.476147	-0.158763	-1.00744	2.25775	0.0678483	-0.375809	-2.22351	4.82761	0.0127445	-0.722489	-5.61186	Q8NFC6	BOD1L1	GLEGNANSPAHLR	2501	S
8.4697	7.33103	9.03955	7.00128	9.49555	8.49314	9.40846	8.09851	8.47638	6.962	8.46386	6.83884					0.0188226	0.997949	0.0498943	0.050826	0.235776	0.714405	0.381022	0.518096	0.520438	0.306262	-0.858529	-1.0411	Q8NFC6	BOD1L1	KEQESDEEEEEEEEDEPSGATTR	2986	S
NaN	NaN	4.80749	NaN	6.35141	NaN	NaN	4.7752	NaN	NaN	NaN	NaN					0	1	1.54392	0	0	1	-0.0322976	0	0	1	NaN	0	Q8NFC6	BOD1L1	NDYSGKWTDQASAEK	2618	S
7.46075	NaN	7.57771	8.27697	NaN	NaN	9.33194	8.00177	NaN	9.33774	9.50178	8.99339			+	SP600125_CTRL	0	1	0.757745	0	0.642498	0.248727	1.14763	1.49498	2.51978	0.0176842	1.75841	5.89579	Q8NFC6	BOD1L1	QHYLSSEDEPDDNPDVLDSR	2779	S
NaN	4.58153	NaN	NaN	5.16729	NaN	NaN	NaN	8.80891	NaN	NaN	NaN					0	1	0.585756	0	0	1	4.22737	0	0	1	NaN	0	Q8NFC6	BOD1L1	QHYLSSEDEPDDNPDVLDSR	2780	S
5.7976	6.98079	NaN	NaN	5.88626	NaN	6.00893	NaN	5.01924	5.74842	5.33996	5.57181					0	1	-0.502933	0	0.42689	0.434913	-0.875109	-1.00441	0.766507	0.176361	-0.835799	-1.47503	Q8NFC6	BOD1L1	RLSESLHVVDENK	635	S
9.42017	NaN	9.94529	9.31874	9.3853	9.54723	10.0554	9.84897	9.94967	9.83025	NaN	9.3619					0.517902	0.588447	-0.265642	-0.8449	0.535586	0.47247	0.268615	0.865713	0.0817514	0.929222	-0.0866561	-0.191794	Q8NFC6	BOD1L1	SLTVSDDAESSEPER	2956	T
NaN	7.28419	NaN	7.24119	NaN	NaN	NaN	9.53421	NaN	6.01465	7.1581	NaN					0	1	-0.0429945	0	0	1	2.25002	0	0	1	-0.697809	0	Q8NFC6	BOD1L1	SVSDPVEDKKEQESDEEEEEEEEDEPSGATTR	2986	S
9.7338	9.86529	9.75338	9.40518	NaN	9.07604	NaN	NaN	NaN	10.1021	10.3094	NaN			+	SP600125_CTRL	1.57227	0.150042	-0.543547	-2.32709	0	1	NaN	0	1.689	0.0816497	0.421592	2.17716	Q8NFC6	BOD1L1	TDTGIVTVEQSPSSSK	2905	S
NaN	NaN	NaN	NaN	NaN	NaN	NaN	NaN	NaN	NaN	NaN	10.1004					NaN	1	0	NaN	NaN	1	0	NaN	0	1	NaN	0	Q8NFC6	BOD1L1	TDTGIVTVEQSPSSSK	2907	S
NaN	NaN	NaN	NaN	NaN	10.7557	NaN	NaN	NaN	NaN	NaN	NaN					0	1	NaN	0	NaN	1	0	NaN	NaN	1	0	NaN	Q8NFC6	BOD1L1	TQLSPSIK	3021	S
NaN	12.0076	NaN	NaN	12.0957	NaN	NaN	11.237	NaN	12.2669	NaN	NaN					0	1	0.0880566	0	0	1	-0.770596	0	0	1	0.259317	0	Q8NFC6	BOD1L1	TQLSPSIK	3019	S
NaN	7.2928	NaN	7.57037	6.13351	NaN	NaN	NaN	NaN	NaN	6.70317	NaN					0	1	-0.440853	0	0	1	NaN	0	0	1	-0.589623	0	Q8NFC6	BOD1L1	TQLSPSIKR	3021	S
8.50326	NaN	NaN	NaN	NaN	8.98385	NaN	NaN	NaN	7.02002	NaN	8.647					0	1	0.480585	0	0	1	NaN	0	0	1	-0.669753	0	Q8NFC6	BOD1L1	TQLSPSIKR	3019	S
8.76764	8.8264	8.41765	7.99153	8.8132	NaN	NaN	8.82464	NaN	6.93395	NaN	6.6225			+	SP600125_CTRL	0.303913	0.733868	-0.268201	-0.599052	0	1	0.154074	0	2.59212	0.0180929	-1.89234	-6.2763	Q8NFC6	BOD1L1	TSTPVIMEGVQEETDTR	660	T
NaN	9.16294	NaN	9.20329	NaN	9.12795	9.18666	8.95732	9.20954	NaN	NaN	8.8764					0	1	0.00267601	0	0	1	-0.0451031	0	0	1	-0.286544	0	Q8NFC6	BOD1L1	TVLEGSTASTSPADHSALPNQSLTVR	1323	S
8.89334	NaN	NaN	NaN	NaN	NaN	NaN	NaN	NaN	8.73048	NaN	NaN					0	1	NaN	0	0	1	NaN	0	0	1	-0.162852	0	Q8NFC6	BOD1L1	TVLEGSTASTSPADHSALPNQSLTVR	1318	S
5.62784	5.99841	NaN	NaN	NaN	NaN	NaN	6.66732	8.01703	NaN	NaN	NaN					0	1	NaN	0	0.794498	0.161971	1.52905	1.91173	0	1	NaN	0	Q8NFC6	BOD1L1	VTTEEFEAPMPSAVSGDDSQLTASR	2128	S
NaN	NaN	NaN	NaN	NaN	6.41385	NaN	NaN	NaN	NaN	7.22167	6.20461					0	1	NaN	0	NaN	1	0	NaN	0	1	NaN	0	Q8NFC6	BOD1L1	VTTEEFEAPMPSAVSGDDSQLTASR	2131	T
11.0276	11.1536	10.9653	NaN	11.709	10.7522	11.7418	11.4002	11.1369	11.2764	11.7972	11.2889					0.186013	0.842514	0.18175	0.391967	0.962461	0.224931	0.37748	1.33075	1.05658	0.161398	0.405358	1.44629	Q8NFC6	BOD1L1	YYSDSDDELTVEQR	482	S
8.36888	8.57335	8.76162	8.23714	8.56235	8.40061	8.28075	8.80419	8.53265	6.34671	7.33003	7.14215			+	SP600125_CTRL	0.497971	0.673958	-0.167912	-0.679201	0.052362	1	-0.0287539	-0.0995102	2.14285	0.0223905	-1.62832	-3.85848	Q9Y3E2	BOLA1	FEGLSPLQR	81	S
11.9039	11.8765	11.9216	11.8924	12.0618	11.4391	11.9941	11.0833	11.0531	12.1626	12.4357	12.2043			+	SP600125_CTRL	0.214471	0.85591	-0.102873	-0.359278	0.78168	0.244492	-0.523808	-1.28062	1.88761	0.0827548	0.366884	1.97325	Q14137	BOP1	IGDEYAEDSSDEEDIR	126	S
9.0653	9.1179	8.98285	8.18991	8.23811	8.20595	7.95684	8.41265	8.46144	6.67429	6.83169	6.32356	+	+	+	IMA_CTRL;PP2_CTRL;SP600125_CTRL	4.45054	0.0673623	-0.844029	-5.95317	2.03284	0.0415017	-0.778375	-2.93257	4.02291	0.0243243	-2.4455	-9.58128	Q14137	BOP1	TTEEQVQASTPCPR	106	T
4.92783	NaN	NaN	NaN	NaN	NaN	NaN	NaN	5.03068	NaN	6.80161	NaN					0	1	NaN	0	0	0.925598	0.102852	0	0	1	1.87378	0	Q6PGQ7	BORA	ADEFADQSPGNLSSSSLR	191	S
NaN	5.89235	NaN	NaN	NaN	NaN	NaN	NaN	NaN	NaN	NaN	NaN					0	1	NaN	0	0	0.925529	NaN	0	0	1	NaN	0	Q6PGQ7	BORA	FTVHSPDASSGTNSNGITNPCIR	303	S
6.84305	NaN	NaN	NaN	NaN	7.00323	NaN	5.61742	5.96444	7.62193	7.90921	7.84701					0	1	0.160182	0	0	0.925459	-1.05212	0	0	1	0.949663	0	Q6PGQ7	BORA	SPLQTPSSGQFSSSPIQASAK	252	S
NaN	NaN	7.67144	NaN	NaN	NaN	NaN	NaN	NaN	NaN	NaN	7.812					0	1	NaN	0	0	0.925389	NaN	0	0	1	0.140561	0	Q6PGQ7	BORA	SPYIDGCSPIK	325	S
NaN	5.82261	4.70812	NaN	4.53	5.34898	NaN	NaN	4.43454	NaN	NaN	NaN					0.165025	0.841947	-0.325873	-0.411703	0	0.92532	-0.830823	0	0	1	NaN	0	Q6PGQ7	BORA	TASPFQCSSP	558	S
NaN	NaN	NaN	NaN	NaN	NaN	NaN	4.84512	NaN	NaN	NaN	4.90014					NaN	1	0	NaN	0	1	NaN	0	0	0.920388	NaN	0	Q96GS4	BORCS6	ATISSPLELEGTVSR	196	T
6.35128	NaN	NaN	6.52301	5.42461	6.89123	NaN	NaN	NaN	NaN	NaN	NaN					0	0.709278	-0.0716612	0	0	1	NaN	0	0	0.920305	NaN	0	Q96GS4	BORCS6	ATISSPLELEGTVSR	199	S
NaN	NaN	NaN	3.63961	NaN	NaN	5.27178	NaN	NaN	NaN	NaN	NaN					0	0.709229	NaN	0	0	1	NaN	0	NaN	1	0	NaN	Q96GS4	BORCS6	RATISSPLELEGTVSR	196	T
8.64536	8.40783	8.79924	8.35348	8.71186	8.51433	8.37989	7.82411	7.40314	8.77591	8.24753	8.40723					0.231677	0.855586	-0.0909163	-0.358006	1.15429	0.108212	-0.748423	-1.84838	0.294363	0.71542	-0.140583	-0.479001	Q96GS4	BORCS6	SLDGLSEACGGAGSSGSAESGAGGGR	168	S
NaN	8.71098	NaN	NaN	NaN	NaN	5.85323	NaN	NaN	7.19149	NaN	7.67214					0	0.865844	NaN	0	0	0.993989	-2.85775	0	0	0.815399	-1.27917	0	Q96B45	BORCS7	SSELLGQAAR	46	S
6.54187	NaN	5.68884	7.44833	6.62031	NaN	NaN	NaN	4.05963	NaN	NaN	6.91357					0.581465	0.406611	0.918963	1.32338	0	0.811219	-2.05572	0	0	0.755524	0.798209	0	Q12830	BPTF	ESHTPVSIQEEIVGDFK	739	T
NaN	2.15186	NaN	NaN	NaN	NaN	NaN	NaN	NaN	NaN	NaN	NaN					0	0.804218	NaN	0	0	0.81213	NaN	0	0	0.755469	NaN	0	Q12830	BPTF	GNSVSANLGDNTTNATSEETSPSEGR	650	S
NaN	6.76129	NaN	7.22292	NaN	7.46546	NaN	NaN	NaN	NaN	NaN	NaN					0	0.804159	0.582906	0	0	0.812076	NaN	0	0	0.755414	NaN	0	Q12830	BPTF	KGDIDNVKSPEETEK	572	S
8.26732	8.2355	8.3517	8.00242	8.07425	8.20439	8.21711	NaN	8.32174	8.18779	8.12712	7.71218					1.3068	0.410037	-0.191149	-1.13424	0.0905082	1	-0.0154181	-0.096748	0.833766	0.283609	-0.275809	-1.08833	Q12830	BPTF	LSPQMQVHQDK	2370	S
8.09679	NaN	8.30926	NaN	NaN	NaN	6.90711	NaN	8.08829	NaN	NaN	NaN					0	0.804097	NaN	0	0.442719	0.433633	-0.705325	-1.00751	0	0.755358	NaN	0	Q12830	BPTF	LSTPSTGGSVDIISVK	1774	S
5.17992	NaN	2.19624	9.26047	9.05593	NaN	8.92954	NaN	1.70381	NaN	NaN	NaN					1.17214	0.114473	5.47012	3.4288	0.144244	0.814074	1.6286	0.40626	0	0.755302	NaN	0	Q12830	BPTF	NLSESPVITK	1231	S
11.7208	11.7072	11.7543	11.7041	11.4721	11.8781	11.819	11.4144	11.7836	11.6344	11.7208	11.794					0.132777	0.937446	-0.0427119	-0.195547	0.158858	0.914195	-0.0551221	-0.239524	0.081066	0.9948	-0.0110671	-0.0746672	Q12830	BPTF	PQVAAQSQPQSNVQGQSPVR	2465	S
6.63057	6.43339	5.98212	5.76019	6.69705	6.94896	5.80529	NaN	7.95127	6.46134	NaN	7.11543					0.105703	0.916136	0.120036	0.235629	0.24263	0.690978	0.529584	0.565035	0.529881	0.362235	0.439688	0.982367	Q12830	BPTF	PRSPILEEK	216	S
7.62899	4.47525	5.21143	4.39872	5.01782	5.55143	NaN	6.0337	5.2268	NaN	5.27079	4.89075					0.317549	0.659044	-0.782564	-0.70558	0.0371649	0.999691	-0.141639	-0.10369	0.210706	0.695082	-0.691119	-0.516578	Q12830	BPTF	SFLAAANEEILESIRAK	559	S
NaN	NaN	5.5871	NaN	NaN	NaN	NaN	NaN	NaN	NaN	NaN	NaN					0	0.804037	NaN	0	0	0.812023	NaN	0	0	0.755247	NaN	0	Q12830	BPTF	SHLLSSSDAEGNYR	1615	S
7.94376	NaN	8.06627	NaN	NaN	7.36011	NaN	5.86666	NaN	NaN	6.41573	NaN					0	0.803975	-0.644907	0	0	0.811969	-2.13835	0	0	0.755192	-1.58928	0	Q12830	BPTF	SNGELSESPGAGK	763	S
5.87601	NaN	NaN	NaN	NaN	6.20186	NaN	7.92781	9.12991	6.95443	7.83219	NaN					0	0.803913	0.325853	0	0	0.811915	2.65285	0	0	0.755136	1.51731	0	Q12830	BPTF	VHRPRSPILEEK	216	S
8.9547	8.74898	8.8985	9.41506	NaN	NaN	NaN	NaN	NaN	NaN	9.27323	9.24396			+	SP600125_CTRL	0	0.803851	0.547667	0	0	0.811862	NaN	0	1.78624	0.0818628	0.3912	2.17331	Q12830	BPTF	VLDDVSIRSPETK	1300	S
4.38754	NaN	NaN	4.20377	5.11097	4.56207	NaN	4.34872	4.95863	NaN	5.26817	4.80617					0	0.884258	0.238062	0	0	0.959698	0.266137	0	0	0.891321	0.649632	0	P15056	BRAF	AGFQTEDFSLYACASPK	750	S
9.96815	9.11385	9.32177	10.233	9.70585	10.4782	10.0744	10.234	10.1745	8.56972	8.33937	7.8504		+	+	PP2_CTRL;SP600125_CTRL	0.911742	0.274146	0.671094	1.51276	1.24491	0.0991834	0.693065	1.91776	1.65977	0.036672	-1.21476	-2.80307	P15056	BRAF	GDGGSTTGLSATPPASLPGSLTNVK	401	T
10.3093	10.6268	10.1892	10.8134	11.4918	10.6065	7.75142	10.7105	11.0493	10.49	10.6465	10.5301					0.935685	0.28051	0.595455	1.4978	0.19581	0.752623	-0.538029	-0.46562	0.579541	0.49055	0.180427	0.755747	P15056	BRAF	RDSSDDWEIPDGQITVGQR	447	S
NaN	NaN	8.48703	NaN	7.52438	8.70765	NaN	NaN	NaN	7.95807	8.15806	NaN					0	0.887185	-0.371018	0	0	0.959623	NaN	0	0	0.891243	-0.428965	0	P15056	BRAF	SASEPSLNR	729	S
9.70791	9.81831	9.84956	10.5239	NaN	NaN	NaN	NaN	NaN	NaN	NaN	NaN					0	0.889598	0.732017	0	0	0.959548	NaN	0	0	0.891165	NaN	0	P15056	BRAF	SSSAPNVHINTIEPVNIDDLIR	365	S
11.9144	12.0465	12.029	NaN	NaN	11.3923	11.8865	11.5525	11.465	12.1361	12.0647	11.8923					0	0.999762	-0.604385	0	1.25885	0.164361	-0.361967	-1.54062	0.154234	0.925351	0.034392	0.187565	Q7Z569	BRAP	ECINAAPDSPSK	119	S
NaN	NaN	NaN	NaN	NaN	NaN	NaN	NaN	NaN	5.76447	NaN	NaN					NaN	1	0	NaN	NaN	1	0	NaN	0	1	NaN	0	Q6PJG6	BRAT1	ASAVTAMGQLSSQGLHAPTSPEHAEAR	582	S
6.37041	NaN	NaN	4.41073	NaN	NaN	5.23339	NaN	NaN	NaN	NaN	NaN					0	1	-1.95969	0	0	0.921229	-1.13702	0	0	1	NaN	0	Q6PJG6	BRAT1	ASAVTAMGQLSSQGLHAPTSPEHAEAR	574	S
NaN	NaN	NaN	NaN	4.37726	NaN	NaN	NaN	NaN	NaN	5.6613	5.70778					0	1	NaN	0	NaN	1	0	NaN	0	1	NaN	0	Q6PJG6	BRAT1	ASAVTAMGQLSSQGLHAPTSPEHAEAR	581	T
10.8154	10.7495	10.6975	10.6477	10.3908	10.7608	10.8744	11.1756	NaN	9.81592	9.69366	NaN			+	SP600125_CTRL	0.603006	0.648475	-0.154354	-0.719079	0.95737	0.289466	0.270864	1.22795	3.25594	0.0176652	-0.999348	-6.11645	Q6PJG6	BRAT1	GSPNTASAEATLPR	742	S
5.02171	4.55008	4.92521	NaN	NaN	3.6217	4.115	3.98273	NaN	5.82314	5.82357	4.42427		+		PP2_CTRL	0	0.792094	-1.21063	0	1.57459	0.0572494	-0.783467	-2.68181	0.464852	0.394454	0.524662	0.892215	P38398	BRCA1	DLMLSGER	753	S
NaN	NaN	NaN	NaN	NaN	NaN	6.56046	NaN	4.90599	NaN	NaN	NaN					NaN	1	0	NaN	0	1	NaN	0	NaN	1	0	NaN	P38398	BRCA1	DTEDVPWITLNSSIQK	378	S
10.0042	10.1758	10.2932	10.1037	9.83964	9.83486	9.43708	8.22245	7.74569	10.624	10.8465	10.7729		+	+	PP2_CTRL;SP600125_CTRL	0.883101	0.45779	-0.231658	-1.04256	1.52767	0.0439706	-1.68932	-2.7673	2.28616	0.0356359	0.590057	2.85859	P38398	BRCA1	ELVSDDEER	1342	S
4.3953	3.84672	NaN	NaN	NaN	NaN	4.47292	NaN	NaN	NaN	3.46959	3.96887					0	0.792037	NaN	0	0	1	0.351909	0	0.406829	0.478971	-0.401783	-0.853247	P38398	BRCA1	ETSIEMEESELDAQYLQNTFK	856	Y
6.27245	7.38558	NaN	NaN	NaN	NaN	NaN	NaN	NaN	NaN	7.89808	8.16974					0	0.791977	NaN	0	0	1	NaN	0	0.769136	0.156093	1.2049	1.7906	P38398	BRCA1	GELSRSPSPFTHTHLAQGYR	1187	S
8.26893	8.41469	8.35027	8.17763	8.11313	8.09963	7.998	NaN	8.00669	8.87534	8.96851	8.93554		+	+	PP2_CTRL;SP600125_CTRL	1.93807	0.295711	-0.2145	-1.4439	2.08791	0.0874605	-0.342285	-2.21488	3.4987	0.0217371	0.581835	3.87314	P38398	BRCA1	HQSESQGVGLSDK	1336	S
6.83015	7.18516	7.16953	6.42127	6.95274	6.81516	6.43691	6.10961	6.20978	8.33891	8.18395	8.37482		+	+	PP2_CTRL;SP600125_CTRL	0.776781	0.419042	-0.331887	-1.11777	2.23382	0.0353497	-0.80951	-3.22565	3.17051	0.0139283	1.23761	5.38602	P38398	BRCA1	IDLLASDPHEALICK	434	S
NaN	4.98144	3.55044	4.30466	6.13038	NaN	5.10556	NaN	5.55797	5.02614	5.70616	5.61316					0.3026	0.666789	0.95158	0.755311	0.535557	0.328744	1.06582	1.25331	0.843769	0.134602	1.18255	1.68948	P38398	BRCA1	KLESSEENLSSEDEELPCFQHLLFGK	1217	S
4.40776	NaN	3.39505	NaN	NaN	NaN	4.92422	NaN	NaN	3.7552	NaN	4.94127					0	0.788946	NaN	0	0	1	1.02281	0	0.204482	0.721873	0.446829	0.507874	P38398	BRCA1	LESSEENLSSEDEELPCFQHLLFGK	1217	S
NaN	7.98304	7.15335	6.32681	NaN	NaN	NaN	NaN	NaN	NaN	7.01243	NaN					0	0.788886	-1.24139	0	0	1	NaN	0	0	0.854192	-0.555767	0	P38398	BRCA1	NLLEENFEEHSMSPER	1009	S
NaN	NaN	NaN	NaN	NaN	6.08236	NaN	5.05747	NaN	7.20831	NaN	NaN					0	0.785999	NaN	0	0	1	NaN	0	0	0.854121	NaN	0	P38398	BRCA1	NLLEENFEEHSMSPER	1007	S
5.81044	5.26608	NaN	5.49939	NaN	4.91016	NaN	NaN	NaN	NaN	NaN	NaN					0.306986	0.714328	-0.333483	-0.665506	0	1	NaN	0	0	0.855902	NaN	0	P38398	BRCA1	NLSPPNCTELQIDSCSSSEEIK	632	S
NaN	NaN	NaN	NaN	NaN	NaN	5.57948	6.15097	6.46422	7.05218	NaN	6.98539					NaN	1	0	NaN	0	1	NaN	0	0	0.855831	NaN	0	P38398	BRCA1	SDELLGSDDSHDGESESNAK	395	S
NaN	6.24123	NaN	5.81022	6.01849	NaN	NaN	NaN	NaN	NaN	NaN	NaN					0	0.78594	-0.326872	0	0	1	NaN	0	0	0.85576	NaN	0	P38398	BRCA1	SDELLGSDDSHDGESESNAK	398	S
NaN	NaN	6.02463	NaN	NaN	NaN	NaN	NaN	NaN	NaN	NaN	7.23863					0	0.785881	NaN	0	0	1	NaN	0	0	0.855689	1.214	0	P38398	BRCA1	SPSPFTHTHLAQGYR	1189	S
8.62716	9.70789	NaN	9.44025	9.33006	NaN	9.6283	NaN	9.28753	8.70785	9.56993	NaN					0.138215	0.876567	0.217624	0.338363	0.180929	0.79563	0.290386	0.435628	0.0129071	1	-0.0286369	-0.0361933	P38398	BRCA1	SPSPFTHTHLAQGYR	1191	S
NaN	9.95055	9.82106	NaN	9.36892	NaN	9.40221	9.10576	NaN	NaN	NaN	NaN					0	0.785823	-0.516889	0	1.22382	0.107732	-0.631819	-2.41383	0	0.855618	NaN	0	P38398	BRCA1	SSEYPISQNPEGLSADK	1461	S
NaN	NaN	5.73194	6.11033	NaN	NaN	NaN	NaN	NaN	NaN	8.84183	NaN					0	0.785763	0.378385	0	0	1	NaN	0	0	0.855546	3.10989	0	P38398	BRCA1	VVDVEEQQLEESGPHDLTETSYLPR	1552	Y
4.75578	NaN	NaN	NaN	NaN	5.55909	NaN	NaN	NaN	NaN	5.75866	NaN					0	0.768982	0.803309	0	0	1	NaN	0	0	0.727919	1.00288	0	P51587	BRCA2	EENTAIRTPEHLISQK	2041	S
NaN	NaN	3.79306	5.57114	4.03471	NaN	NaN	4.10116	NaN	NaN	NaN	5.70236					0	0.768927	1.00987	0	0	1	0.308104	0	0	0.725502	1.90931	0	P51587	BRCA2	EENTAIRTPEHLISQK	2035	T
NaN	NaN	NaN	NaN	NaN	6.99152	NaN	NaN	NaN	NaN	NaN	NaN					0	0.769094	NaN	0	NaN	1	0	NaN	NaN	1	0	NaN	P51587	BRCA2	EQGLTLPLYQSPVK	93	S
6.16964	NaN	5.86974	NaN	NaN	NaN	5.68385	NaN	6.19383	7.34745	NaN	NaN					0	0.769939	NaN	0	0.0913876	0.942038	-0.0808547	-0.204275	0	0.724123	1.32776	0	P51587	BRCA2	EQGLTLPLYQSPVK	91	Y
10.9747	10.5917	10.888	NaN	NaN	NaN	NaN	11.4456	NaN	NaN	NaN	NaN					0	0.931602	NaN	0	0	0.935172	0.627463	0	0	0.880983	NaN	0	O95696	BRD1	IVEYSPPSAPR	128	S
5.30737	4.81623	4.85992	5.19688	4.85415	5.23487	6.15368	6.33961	5.1954	5.62681	5.49858	NaN					0.19527	0.86612	0.100791	0.337983	1.09359	0.108212	0.901719	1.84897	1.14283	0.114155	0.568183	1.84376	O95696	BRD1	STCGDSEVEEESPGK	814	S
NaN	10.4926	NaN	10.8502	10.6946	NaN	NaN	NaN	NaN	NaN	NaN	10.9194					0	0.93152	0.279758	0	0	0.935101	NaN	0	0	0.880908	0.426705	0	O95696	BRD1	VHGEPTSDLSDID	1055	S
10.6528	NaN	10.5268	NaN	NaN	NaN	NaN	NaN	NaN	11.1021	11.0947	NaN			+	SP600125_CTRL	0	0.931437	NaN	0	0	0.93503	NaN	0	1.82261	0.0625706	0.508596	3.11835	O95696	BRD1	VHGEPTSDLSDID	1055	S
9.78666	9.60004	9.82906	9.05114	8.95005	9.22737	9.10725	9.61335	9.71101	8.8466	9.09899	9.38798	+		+	IMA_CTRL;SP600125_CTRL	2.45629	0.0747638	-0.662405	-3.19534	0.583185	0.450418	-0.261385	-0.871576	1.66534	0.0576128	-0.627399	-2.31091	P25440	BRD2	ADTTTPTPTAILAPGSPASPPGSLEPK	298	S
NaN	6.86204	NaN	NaN	NaN	NaN	NaN	6.70713	NaN	NaN	NaN	NaN					0	0.779411	NaN	0	0	1	-0.154908	0	0	0.839629	NaN	0	P25440	BRD2	ASGSGGGSAALGPSGFGPSGGSGTK	611	S
12.0542	11.9758	12.0217	12.4068	11.941	12.6026	11.8644	12.2665	11.7779	11.7407	11.676	11.9656					0.690374	0.476114	0.29957	1.0068	0.11354	0.944305	-0.0476468	-0.188893	1.1572	0.248715	-0.223126	-1.17021	P25440	BRD2	KADTTTPTPTAILAPGSPASPPGSLEPK	298	S
4.54443	1.89032	NaN	NaN	NaN	NaN	NaN	NaN	NaN	NaN	NaN	NaN					0	0.779353	NaN	0	0	1	NaN	0	0	0.83956	NaN	0	P25440	BRD2	PSLLYEGFESPTMASVPALQLTPANPPPPEVSNPK	40	Y
10.8436	9.10457	NaN	10.3936	9.90928	NaN	NaN	NaN	NaN	9.18014	9.17743	8.66869					0.0643026	0.949657	0.177362	0.176899	0	1	NaN	0	0.596651	0.247798	-0.965336	-1.23087	P25440	BRD2	TAPPALPTGYDSEEEEESRPMSYDEK	631	Y
7.39769	7.14129	NaN	NaN	NaN	NaN	NaN	NaN	NaN	NaN	NaN	NaN					0	1	NaN	0	0	0.772971	NaN	0	0	0.749516	NaN	0	Q15059	BRD3	ADTTTPTTSAITASR	250	T
10.6516	10.6387	10.2692	9.93637	10.5516	9.53933	10.7308	10.5799	10.56	10.6419	10.942	9.9506					0.730988	0.374469	-0.510701	-1.21582	0.310353	0.770407	0.103759	0.438807	0.0085298	1	-0.00827821	-0.0197484	Q15059	BRD3	QASASYDSEEEEEGLPMSYDEK	563	S
14.8521	14.9799	14.9521	15.1139	15.039	15.3496	15.1844	15.2699	15.2252	15.0677	14.9963	15.1143		+		PP2_CTRL	1.11152	0.386503	0.239433	1.18945	2.53672	0.0840969	0.298458	2.04445	1.19272	0.412363	0.131402	0.865696	Q15059	BRD3	SESPPPLSDPK	263	S
2.75754	2.59611	2.65524	1.97003	NaN	NaN	4.58579	4.20488	4.60662	NaN	NaN	2.30413		+		PP2_CTRL	0	0.856293	-0.699604	0	3.68633	0.0221972	1.79614	7.52046	0	0.778477	-0.365496	0	O60885	BRD4	AASVVQPQPLVVVK	1100	S
9.70859	NaN	NaN	11.4022	10.9805	NaN	10.7037	10.7515	10.2918	NaN	10.0562	11.0989					0	0.856224	1.48274	0	0	1	0.873722	0	0	0.778417	0.868986	0	O60885	BRD4	EAPSPLMIHSPQMSQFQSLTHQSPPQQNVQPK	1083	S
NaN	8.45882	7.97217	NaN	NaN	8.86752	NaN	NaN	NaN	8.74545	NaN	NaN					0	0.856153	0.652021	0	0	1	NaN	0	0	0.778359	0.529956	0	O60885	BRD4	EAPSPLMIHSPQMSQFQSLTHQSPPQQNVQPK	1083	S
12.054	12.1389	12.1401	11.4777	12.0909	11.9737	12.0065	12.4787	12.3502	11.8166	11.945	11.6297					0.623633	0.531	-0.263563	-0.90852	0.510038	0.586117	0.167449	0.686783	1.51341	0.13034	-0.313908	-1.60266	O60885	BRD4	IHSPIIR	1117	S
NaN	11.952	NaN	NaN	11.9389	12.501	NaN	NaN	NaN	NaN	NaN	NaN					0	0.856924	0.267942	0	0	1	NaN	0	0	0.778301	NaN	0	O60885	BRD4	MPDEPEEPVVAVSSPAVPPPTK	470	S
14.1247	14.0198	NaN	NaN	NaN	13.3855	13.5125	NaN	13.4358	13.5437	13.5062	13.188		+	+	PP2_CTRL;SP600125_CTRL	0	0.856432	-0.686728	0	1.93612	0.0539446	-0.598112	-3.62621	1.6553	0.0549701	-0.659653	-2.62994	O60885	BRD4	SEPFSPSLRPEPPK	1126	S
NaN	NaN	NaN	12.2408	12.1519	NaN	NaN	NaN	NaN	NaN	NaN	NaN					0	0.856995	NaN	0	NaN	1	0	NaN	NaN	1	0	NaN	O60885	BRD4	SEPFSPSLRPEPPK	1128	S
NaN	3.87795	NaN	4.04494	NaN	NaN	NaN	5.76521	NaN	NaN	5.23964	NaN					0	0.857487	0.166993	0	0	1	1.88726	0	0	0.778241	1.36169	0	O60885	BRD4	SEPFSPSLRPEPPKHPESIK	1139	S
14.3909	14.3206	14.3154	14.4206	14.4068	14.3535	14.5917	NaN	14.7517	13.9428	14.019	14.2424					0.740738	0.838428	0.0513436	0.389568	1.7861	0.112852	0.329394	1.96807	1.37457	0.167954	-0.27421	-1.41979	O60885	BRD4	SKPPPTYESEEEDK	601	S
NaN	6.89076	6.74298	7.58883	7.41507	7.02467	8.10282	7.07893	8.13857	7.56714	7.77647	8.32183			+	SP600125_CTRL	1.00508	0.270652	0.525987	1.63205	0.904665	0.147579	0.956572	1.73332	1.4424	0.0518361	1.07161	2.70898	Q9NPI1	BRD7	AMGISIPSPVMENNFVDLTEDTEEPK	621	S
6.13607	NaN	NaN	NaN	6.053	5.66426	NaN	6.51107	NaN	NaN	NaN	NaN					0	0.724648	-0.277445	0	0	1	0.374999	0	0	1	NaN	0	Q9NPI1	BRD7	AMGISIPSPVMENNFVDLTEDTEEPKK	621	S
7.92126	7.63482	7.99462	7.21263	8.11552	7.33295	7.91252	7.43631	6.35639	6.93129	6.69058	6.13773			+	SP600125_CTRL	0.415676	0.639363	-0.296534	-0.734744	0.579224	0.336325	-0.615159	-1.0731	2.08627	0.0253389	-1.2637	-3.51716	Q9NPI1	BRD7	EREDSGDAEAHAFK	279	S
3.55051	3.96645	1.64966	5.56064	NaN	3.47109	NaN	5.60564	5.35839	4.90284	NaN	3.2549		+		PP2_CTRL	0.505051	0.441074	1.46032	1.11832	1.10332	0.0745835	2.42647	2.36675	0.373316	0.444166	1.02333	0.848047	Q9NPI1	BRD7	EREDSGDAEAHAFKSPSK	289	S
NaN	NaN	NaN	NaN	NaN	6.00446	NaN	4.809	5.19203	NaN	NaN	6.59356					0	0.724598	NaN	0	0	1	NaN	0	0	1	NaN	0	Q9NPI1	BRD7	VGGNEVTELSTGSSGHDSSLFEDK	41	S
9.52468	9.45875	9.34872	9.68619	10.0662	9.50166	10.0945	10.4553	10.4116	10.0604	9.75629	9.97106		+	+	PP2_CTRL;SP600125_CTRL	0.818103	0.417445	0.307314	1.12181	2.66533	0.0266838	0.876446	3.89999	2.0226	0.0538355	0.4852	2.38056	Q9H0E9	BRD8	APSIDGKEELDLAEK	387	S
8.38612	8.14354	8.39871	8.77172	8.39826	9.74419	10.1872	8.77526	10.4745	9.52722	NaN	9.61314		+	+	PP2_CTRL;SP600125_CTRL	0.741264	0.342502	0.661932	1.29877	1.32332	0.0578868	1.50287	2.37928	2.82427	0.0176838	1.26072	5.95008	Q9H0E9	BRD8	EESGTIFGSQIK	621	S
8.25739	7.54828	8.65619	7.24939	8.61774	8.79809	8.2411	8.52748	8.61762	8.15228	8.46579	8.37004					0.0392619	0.980455	0.067788	0.0987372	0.376567	0.581102	0.30811	0.695055	0.200534	0.776542	0.175415	0.40141	Q9H0E9	BRD8	LDELCNDIATKK	147	T
8.80146	NaN	NaN	8.29623	NaN	8.59798	8.56956	8.85935	NaN	4.34796	8.08248	NaN					0	0.744153	-0.354354	0	0	1	-0.0870047	0	0	1	-2.58624	0	Q9H0E9	BRD8	TEASPESMLSPSHGSNPIEDPLEAETQHK	579	S
NaN	NaN	5.9806	NaN	NaN	NaN	NaN	NaN	5.10484	NaN	NaN	4.97889					0	0.7441	NaN	0	0	1	-0.875754	0	0	1	-1.00171	0	Q9H0E9	BRD8	TEASPESMLSPSHGSNPIEDPLEAETQHK	590	S
8.76754	8.38721	8.09861	8.56888	8.09178	8.15156	8.69335	8.52879	8.35373	8.39016	8.44606	8.63809					0.235995	0.819245	-0.147048	-0.426186	0.189457	0.844863	0.107502	0.339005	0.13027	0.890277	0.0736504	0.239321	Q9H8M2	BRD9	EHCDTEGEADDFDPGK	103	T
5.14364	4.20066	4.75593	5.17894	4.8854	5.75285	5.02748	4.20408	NaN	5.02336	2.47277	5.81536					0.697755	0.378635	0.572319	1.20778	0.0612193	0.970261	-0.0842957	-0.148424	0.0895144	0.896891	-0.262914	-0.229635	Q9H8M2	BRD9	EHCDTEGEADDFDPGKK	103	T
7.28948	7.69046	6.98279	7.56464	7.37973	7.8596	8.25786	8.69423	8.46061	7.5954	7.94572	7.77838		+		PP2_CTRL	0.492963	0.59575	0.28041	0.80577	2.0568	0.0322838	1.14999	3.37665	0.924779	0.179598	0.452253	1.37671	Q9H8M2	BRD9	EREHCDTEGEADDFDPGK	103	T
10.2128	10.3688	10.0155	10.658	10.6317	10.2725	10.4608	9.82206	10.2233	10.0941	10.8381	10.3884					0.934245	0.366675	0.321664	1.23256	0.0488628	1	-0.0302912	-0.0969021	0.431159	0.525814	0.241144	0.71078	Q9H8M2	BRD9	LSVGEQPDVTHDPYEFLQSPEPAASAK	588	S
NaN	NaN	NaN	NaN	NaN	6.54849	7.10281	NaN	NaN	NaN	NaN	7.41596					0	0.752279	NaN	0	0	1	NaN	0	0	0.989866	NaN	0	Q9H8M2	BRD9	VGGSEVTELSGSGHDSSYYDDRSDHER	45	S
6.45678	NaN	NaN	NaN	NaN	NaN	NaN	NaN	NaN	NaN	NaN	NaN					0	0.752225	NaN	0	0	1	NaN	0	0	0.989772	NaN	0	Q9H8M2	BRD9	VGGSEVTELSGSGHDSSYYDDRSDHER	52	Y
6.07876	6.45887	NaN	7.09212	7.75214	6.16213	7.11909	6.86672	NaN	7.47002	7.80017	7.61224			+	SP600125_CTRL	0.499115	0.486538	0.733316	1.0299	1.06264	0.12569	0.724087	2.2067	2.26327	0.0220371	1.35866	4.71938	Q92994	BRF1	DASGDGELDLSGIDDLEIDR	450	S
7.36063	8.31255	6.95644	8.55419	7.46127	7.51276	9.07208	7.95916	8.15762	8.43617	9.00253	8.0964					0.217016	0.796717	0.299536	0.470243	0.740824	0.216738	0.853083	1.35788	0.941638	0.120223	0.968496	1.66673	Q92994	BRF1	DGSTEDTASSLCGEEDTEDEELEAAASHLNK	365	T
5.61861	10.7348	9.90607	10.6822	10.942	10.9461	11.6865	11.4961	4.82786	5.85517	10.5978	5.69305					0.592037	0.362889	2.10363	1.24636	0.074346	0.934448	0.583693	0.204325	0.239153	0.630139	-1.37115	-0.581352	Q92994	BRF1	GLSSAGGGSPHREDAQPEHSASAR	553	S
8.4336	8.48834	8.20396	8.32183	7.24202	NaN	7.90445	NaN	NaN	8.80092	7.49604	NaN					0.600904	0.429485	-0.59337	-1.14585	0	1	-0.470849	0	0.167244	0.801027	-0.226821	-0.37858	Q9HAW0	BRF2	ICPVPPVSTVTGDENISDSEIEQYLR	385	S
4.21406	3.76233	3.66859	4.99729	3.14144	3.51998	3.86814	NaN	NaN	2.59032	4.19795	NaN					0.00253264	1	0.00457954	0.00663046	0	1	-0.0135183	0	0.301045	0.579864	-0.487524	-0.661186	Q9HAW0	BRF2	PASPALLLPPCMLK	353	S
10.2331	10.4583	10.4747	10.7545	9.99335	10.708	10.306	10.8369	10.9384	10.4708	10.6318	10.2942					0.138166	0.90063	0.096585	0.269514	0.654061	0.383767	0.30506	0.980861	0.243271	0.820327	0.0769043	0.342084	Q9HAW0	BRF2	RPASPALLLPPCMLK	353	S
9.18576	9.20966	9.58206	9.50013	8.98685	NaN	9.44631	NaN	NaN	7.83876	NaN	NaN					0.115624	0.919282	-0.0823344	-0.233219	0	1	0.120483	0	0	0.949931	-1.48707	0	Q8WY22	BRI3BP	VLESLDRSK	248	S
10.1328	NaN	9.84252	10.4789	10.0497	10.5803	NaN	NaN	9.86543	NaN	NaN	NaN					0.689788	0.434097	0.381964	1.13613	0	1	-0.122232	0	0	1	NaN	0	Q9BX63	BRIP1	ATPELGSSENSASSPPR	1032	S
NaN	NaN	NaN	NaN	NaN	NaN	9.96354	NaN	NaN	NaN	NaN	NaN					NaN	1	0	NaN	0	1	NaN	0	NaN	1	0	NaN	Q9BX63	BRIP1	ATPELGSSENSASSPPR	1031	S
7.78662	7.85764	NaN	NaN	8.37474	7.94241	NaN	8.55326	NaN	NaN	8.4404	8.60236			+	SP600125_CTRL	0.577793	0.51507	0.336445	1.05448	0	1	0.731125	0	1.8064	0.0472483	0.699249	3.71107	Q9BX63	BRIP1	HFNYPSTPPSER	116	S
NaN	NaN	NaN	10.2766	NaN	NaN	NaN	NaN	NaN	10.1095	NaN	NaN					0	0.70165	NaN	0	NaN	1	0	NaN	0	1	NaN	0	Q9BX63	BRIP1	HFNYPSTPPSER	113	T
8.60701	7.67026	8.36039	8.2442	9.36486	9.176	8.76479	7.92974	8.48626	8.02992	7.94534	9.13031					0.736409	0.338825	0.715802	1.31191	0.185437	0.811392	0.181045	0.383068	0.120092	0.869576	0.155968	0.271927	Q9BX63	BRIP1	INSFSPQKPPGHCSR	206	S
NaN	NaN	NaN	NaN	NaN	NaN	NaN	8.91275	NaN	NaN	NaN	NaN					NaN	1	0	NaN	0	1	NaN	0	NaN	1	0	NaN	Q9BX63	BRIP1	NSPLPSSIISR	956	S
NaN	NaN	4.66197	NaN	NaN	NaN	6.388	NaN	5.27442	NaN	NaN	NaN					0	0.702492	NaN	0	0	1	1.16924	0	0	1	NaN	0	Q9BX63	BRIP1	YSTPPYLLEAASHLSPENFVEDEAK
NaN	NaN	NaN	NaN	NaN	NaN	NaN	NaN	NaN	7.08188	NaN	7.27967					NaN	1	0	NaN	NaN	1	0	NaN	0	1	NaN	0	Q9BX63	BRIP1	YSTPPYLLEAASHLSPENFVEDEAK
NaN	7.16584	NaN	7.6779	NaN	7.17234	NaN	NaN	8.08275	NaN	7.20507	NaN					0	1	0.259282	0	0	1	0.916915	0	0	1	0.0392365	0	Q8TDN6	BRIX1	IFQGSFGGPTLYENPHYQSPNMHR	254	Y
7.86049	NaN	7.60307	NaN	6.64471	NaN	8.29786	8.00981	NaN	7.5744	NaN	7.06999					0	1	-1.08707	0	0.794555	0.264757	0.422054	1.43971	0.54524	0.36014	-0.409585	-1.06901	Q8TDN6	BRIX1	IFQGSFGGPTLYENPHYQSPNMHR	261	S
5.50686	6.20943	NaN	6.26446	6.25269	6.58148	6.80388	6.52218	6.69197	6.25727	6.12282	6.18475		+		PP2_CTRL	0.732642	0.37364	0.508063	1.28152	1.19866	0.0958308	0.814532	2.13021	0.517614	0.410239	0.330134	0.900544	P55201	BRPF1	DGQTDSAAEESSSQETSK	860	S
5.82787	6.11078	6.54216	5.39443	5.65018	7.30729	NaN	NaN	NaN	5.89291	NaN	6.03226					0.0226167	0.993523	-0.0429711	-0.0585031	0	1	NaN	0	0.282765	0.684803	-0.197689	-0.529864	P55201	BRPF1	ENTETPAATPK	145	T
NaN	9.11218	8.7254	9.27289	8.67944	9.44088	8.65767	9.6772	9.84257	9.62122	9.29214	9.22497					0.246302	0.790881	0.212279	0.492312	0.384085	0.526775	0.473691	0.790075	0.919668	0.17789	0.460659	1.46745	P55201	BRPF1	ESQMTPSHGGSPVGPPQLPIMSSLR	926	S
8.29642	8.06487	8.67464	8.63638	9.68138	9.32174	9.39069	NaN	9.30616	NaN	9.38531	7.95541		+		PP2_CTRL	1.1519	0.174508	0.867858	1.9103	1.64411	0.0475479	1.00311	3.02526	0.211535	0.726037	0.325051	0.477888	P55201	BRPF1	GAGWLSEDEDSPLDALDLVWAK	1076	S
8.32832	8.94253	8.47069	8.26595	9.53147	NaN	9.36162	8.57015	6.29886	8.37534	9.54773	8.13675					0.2292	0.784936	0.318198	0.505865	0.208138	0.735838	-0.503634	-0.485909	0.0789266	0.926707	0.106096	0.184868	P55201	BRPF1	ISIFDNLDVVSEDEEAPEEAPENGSNK	120	S
6.67504	5.93473	7.00589	NaN	7.02076	7.09975	6.51381	NaN	NaN	7.53022	7.29916	NaN					0.533496	0.489394	0.521698	1.02321	0	1	-0.0247432	0	0.896507	0.133913	0.876136	1.69212	P55201	BRPF1	QSPSPSEVSQSPGR	82	S
3.57542	4.69784	4.35101	4.4575	6.17104	4.42851	5.17121	4.63735	4.63589	4.14557	4.755	5.31458					0.538298	0.446951	0.810929	1.06032	0.738795	0.247212	0.606733	1.27298	0.487735	0.374363	0.530296	0.924938	P55201	BRPF1	RLPALSHSEGEEDEDEEEDEGK	460	S
11.2197	11.0547	11.5154	11.3091	11.3989	5.79824	11.5509	11.5452	11.3571	NaN	11.9792	12.1057			+	SP600125_CTRL	0.401628	0.534793	-1.76122	-0.899963	0.673613	0.43957	0.221124	0.887951	1.64188	0.049145	0.779154	2.78049	Q9NSI6	BRWD1	AAQVLVQELEQYQLLPK	45	Y
5.66355	5.61461	NaN	NaN	NaN	NaN	5.66526	NaN	NaN	NaN	5.91037	NaN					0	0.736425	NaN	0	0	1	0.0261829	0	0	1	0.271291	0	Q9NSI6	BRWD1	AESISEEADSEPGR	1793	S
10.6935	10.2477	10.6881	11.0847	10.551	11.6109	NaN	10.5327	10.7547	11.1991	10.9964	11.2805			+	SP600125_CTRL	0.726371	0.369745	0.539123	1.2259	0.179478	0.857917	0.100629	0.326834	1.64956	0.0591084	0.615563	2.27843	Q9NSI6	BRWD1	IIPELVGSPTQSTSSR	1475	S
5.78431	5.80489	3.75414	5.64127	4.68892	5.54243	3.76093	NaN	5.1741	6.27556	NaN	6.30655					0.0839235	0.930963	0.176426	0.208951	0.242323	0.682652	-0.646935	-0.5756	0.564235	0.257091	1.17661	1.20285	Q9NSI6	BRWD1	RLSLDIQSPPNIGLR	696	S
6.10563	NaN	NaN	NaN	5.99771	5.153	5.79744	NaN	NaN	NaN	6.71284	NaN					0	1	-0.530273	0	0	0.906291	-0.308193	0	0	1	0.607215	0	Q6RI45	BRWD3	TVLYNDDSDNDNFVSTEDPLNLGTSR	1763	S
NaN	NaN	6.31131	5.83929	NaN	NaN	NaN	6.81574	NaN	NaN	NaN	NaN					0	1	-0.472028	0	0	0.907428	0.504427	0	0	1	NaN	0	Q6RI45	BRWD3	TVLYNDDSDNDNFVSTEDPLNLGTSR	1759	Y
6.05206	NaN	NaN	NaN	NaN	4.81598	NaN	NaN	5.33213	NaN	NaN	NaN					0	0.73376	-1.23608	0	0	1	-0.719923	0	0	1	NaN	0	Q9NW68	BSDC1	AEQSISEEPGWEEEEEELMGISPISPK	214	S
NaN	2.28758	1.94037	NaN	2.3966	NaN	NaN	NaN	NaN	NaN	1.58694	NaN					0	0.733708	0.282628	0	0	1	NaN	0	0	1	-0.527037	0	Q9NW68	BSDC1	VDASGELEDVEWEDWE	418	S
8.96921	8.85182	9.14812	8.84146	8.94674	8.37096	8.22616	7.49936	7.82554	9.02738	9.08025	9.11049		+		PP2_CTRL	0.615987	0.529991	-0.269999	-0.909522	2.13041	0.0306634	-1.13936	-3.48275	0.391153	0.746799	0.0829897	0.437929	P35613	BSG	KPEDVLDDDDAGSAPLK	362	S
7.44883	7.32439	6.12057	7.44278	7.41574	7.19275	6.49593	7.78377	8.262	8.59067	7.78057	8.501			+	SP600125_CTRL	0.375541	0.643369	0.385825	0.726762	0.33508	0.570499	0.549303	0.707505	1.25718	0.0629396	1.32615	2.22845	P35613	BSG	RKPEDVLDDDDAGSAPLK	362	S
NaN	NaN	NaN	4.59029	NaN	4.57761	5.17806	5.63731	NaN	NaN	NaN	NaN					0	0.652352	NaN	0	0	1	NaN	0	NaN	1	0	NaN	Q9UPA5	BSN	SLSDPKPLSPTAEESAK	2851	S
NaN	8.59005	9.14359	NaN	7.12365	7.24801	6.6101	8.5072	NaN	8.84194	NaN	9.70276	+			IMA_CTRL	1.56359	0.088621	-1.68099	-4.38136	0.499511	0.34716	-1.30816	-1.20224	0.291456	0.607371	0.405533	0.662943	Q9H0C5	BTBD1	ASLGPAAAGEQASGAEAEPGPAGPPPPPSPSSLGPLLPLQR	30	S
NaN	NaN	7.0206	6.896	NaN	NaN	NaN	NaN	NaN	NaN	NaN	NaN					0	0.669428	-0.124604	0	0	1	NaN	0	0	0.668224	NaN	0	Q9P203	BTBD7	FGDESPLLTMR	722	S
NaN	NaN	8.20187	8.36272	NaN	7.74858	6.97124	NaN	7.78877	8.52335	8.4674	7.88734					0	0.669043	-0.146223	0	0	1	-0.821863	0	0	0.668182	0.0908262	0	Q9P203	BTBD7	SAYLPGQTSPK	998	S
8.00521	8.60849	8.52558	7.84048	8.32618	7.20074	7.61492	6.28076	NaN	7.05739	7.53447	7.31584		+	+	PP2_CTRL;SP600125_CTRL	0.716881	0.364219	-0.590625	-1.23915	1.08958	0.0899469	-1.43192	-2.19035	2.00115	0.0296542	-1.07719	-3.22719	P20290	BTF3	APLATGEDDDDEVPDLVENFDEASK	201	S
7.63675	8.66312	5.3971	9.31339	8.65801	8.04438	NaN	NaN	NaN	8.90279	9.0254	9.28995					0.628341	0.351689	1.4396	1.27227	0	0.818618	NaN	0	0.88293	0.112856	1.84039	1.71838	Q06187	BTK	HLFSTIPELINYHQHNSAGLISR	361	Y
4.55188	NaN	3.99392	5.28617	4.3796	5.54834	NaN	NaN	NaN	5.44794	0.842822	NaN					0.677674	0.357981	0.79847	1.32598	0	0.818564	NaN	0	0.170744	0.74992	-1.12752	-0.466034	Q06187	BTK	HYVVCSTPQSQYYLAEK	334	Y
NaN	5.76437	NaN	NaN	NaN	NaN	NaN	NaN	NaN	NaN	NaN	NaN					0	0.796773	NaN	0	0	0.818509	NaN	0	0	0.76163	NaN	0	Q06187	BTK	HYVVCSTPQSQYYLAEK	344	Y
10.4505	10.2267	10.2072	10.9702	9.89579	11.1017	8.58002	10.6379	10.1666	9.85835	8.70722	9.97785					0.390703	0.637878	0.361112	0.737196	0.327809	0.585866	-0.499959	-0.687389	0.88098	0.145677	-0.78032	-1.52243	Q06187	BTK	KPLPPTPEEDQILK	191	T
10.9802	8.67167	8.70336	10.3796	10.4349	6.89838	6.22137	7.70649	NaN	9.50124	9.22981	10.0199					0.052745	0.961251	-0.214108	-0.142997	0.938264	0.106962	-2.48782	-2.02045	0.0570913	0.949435	0.13192	0.146796	Q06187	BTK	VVALYDYMPMNANDLQLR	223	Y
8.43654	8.47294	8.18376	6.43951	NaN	NaN	NaN	NaN	NaN	NaN	NaN	NaN					0	0.796713	-1.92491	0	0	0.818455	NaN	0	0	0.761573	NaN	0	Q06187	BTK	YVLDDEYTSSVGSK	551	Y
7.87518	7.60192	7.65444	8.26822	7.68855	8.71986	7.58145	8.82708	8.32851	8.89051	9.10241	9.404			+	SP600125_CTRL	0.764552	0.359552	0.515028	1.25618	0.651389	0.306188	0.535164	1.13499	2.943	0.0147952	1.42179	5.24852	O43683	BUB1	DGKFSPIQEK	655	S
7.64085	7.17084	7.85819	NaN	7.54244	8.4503	7.49388	NaN	NaN	7.25898	NaN	7.2552					0.420611	0.595985	0.439746	0.833104	0	1	-0.0627505	0	0.474061	0.457681	-0.299536	-0.827747	O43683	BUB1	DTPENVLQMLEAHMQSYK	18	Y
7.79123	7.85431	7.8192	7.56973	6.7814	7.50815	6.36542	6.41188	6.54009	7.87109	8.03665	8.02983		+		PP2_CTRL	0.988634	0.274174	-0.535154	-1.51261	4.81736	0.0280976	-1.38245	-8.90033	1.29422	0.327023	0.157609	1.00336	O43683	BUB1	SPGDFTSAAQLASTPFHK	596	S
6.07733	6.17781	4.64897	6.11763	5.67207	4.89937	5.16193	NaN	NaN	6.49909	5.40504	6.35835					0.040043	0.980002	-0.0716817	-0.101157	0	1	-0.472777	0	0.306722	0.577378	0.452791	0.645429	O60566	BUB1B	EGGALSEAMSLEGDEWELSK	16	S
NaN	5.33811	4.99413	NaN	NaN	NaN	NaN	NaN	NaN	4.55596	NaN	NaN					0	0.853154	NaN	0	0	1	NaN	0	0	0.789739	-0.610154	0	O60566	BUB1B	IYAGVGEFSFEEIR	404	Y
8.88372	9.07539	9.16906	8.68968	8.63171	NaN	8.37933	NaN	8.13141	9.24171	9.04933	9.03146		+		PP2_CTRL	1.38977	0.225166	-0.382031	-1.81451	1.93307	0.0422664	-0.787352	-3.24759	0.236816	0.842275	0.0647777	0.312007	O60566	BUB1B	KLSPIIEDSR	670	S
6.4773	6.98634	6.09143	NaN	NaN	6.65323	NaN	6.4458	NaN	NaN	NaN	NaN					0	0.853084	0.13488	0	0	1	-0.0725547	0	0	0.789678	NaN	0	O60566	BUB1B	LTSPGALLFQ	1043	S
NaN	NaN	NaN	7.70981	6.864	NaN	NaN	NaN	NaN	NaN	NaN	NaN					0	0.853014	NaN	0	NaN	1	0	NaN	NaN	1	0	NaN	O60566	BUB1B	LTSPGALLFQ	1042	T
11.3026	11.6584	10.4961	11.7761	11.6303	11.3209	11.8586	12.4437	12.7319	11.889	12.1079	11.9331		+	+	PP2_CTRL;SP600125_CTRL	0.501297	0.533871	0.42341	0.902581	1.3017	0.0656646	1.19239	2.25304	1.10655	0.0996144	0.824286	1.83058	Q9BRD0	BUD13	ARHDSPDLAPNVTYSLPR	271	S
8.76062	8.68074	8.66501	6.39715	8.35372	7.98046	7.69356	6.67414	6.93448	6.83797	7.77401	8.85781		+		PP2_CTRL	0.871998	0.245827	-1.12502	-1.60609	2.18973	0.0269608	-1.6014	-3.93248	0.683994	0.207135	-0.878862	-1.28424	Q9BRD0	BUD13	ARHDSPDPSPPR	197	S
11.4398	11.418	11.4953	11.3245	11.2707	11.3313	11.3087	11.432	11.6163	11.4895	11.546	11.5872					2.04624	0.42989	-0.142198	-1.09421	0.00482222	1	0.00135899	0.007067	1.1582	0.568888	0.0898867	0.658532	Q9BRD0	BUD13	ARHDTPDPSPLR	159	T
6.19803	6.35065	7.35044	6.03013	6.2199	5.29741	6.24202	5.93995	5.92776	7.37427	7.39582	7.06868					0.790207	0.306264	-0.783896	-1.40497	0.726779	0.25345	-0.596465	-1.25379	0.792948	0.184455	0.646548	1.35681	Q9BRD0	BUD13	DRHDTPDPSPR	147	T
13.07	13.1698	13.2484	13.1036	13.3097	13.1273	13.1966	12.6762	12.5085	12.9764	13.0881	13.3141					0.0736294	0.980149	0.0174379	0.0952345	0.798595	0.286124	-0.368991	-1.177	0.118844	0.933919	-0.03652	-0.172311	Q9BRD0	BUD13	HDSPDLAPNVTYSLPR	271	S
9.34255	9.60688	10.3758	8.4151	9.84245	8.77764	8.62343	7.62095	7.43287	9.36738	9.29965	9.00292		+		PP2_CTRL	0.653104	0.37538	-0.763343	-1.21418	1.75732	0.0350226	-1.88266	-3.23333	0.77127	0.206933	-0.551758	-1.28468	Q9BRD0	BUD13	HDSPDPSPPR	197	S
12.5857	12.7434	12.7753	12.4505	12.444	12.4832	12.4093	12.7474	12.4024	12.6745	12.6902	12.5617					1.80959	0.273393	-0.242217	-1.51539	0.640692	0.50136	-0.181781	-0.797126	0.345178	0.817341	-0.0593341	-0.346526	Q9BRD0	BUD13	HDTPDPSPLR	159	T
6.60839	7.80198	8.11164	NaN	7.987	8.14222	8.66789	NaN	7.42969	6.79521	NaN	6.24433					0.379154	0.61397	0.557272	0.802461	0.281768	0.637475	0.541452	0.636772	0.67183	0.205755	-0.98757	-1.35984	Q9BRD0	BUD13	SSDSDLSPPRR	391	S
13.4935	13.4912	13.6233	13.3867	13.6142	13.594	13.5914	13.5294	13.8253	13.3974	13.2581	13.2964					0.0172225	1	-0.00439898	-0.0238029	0.490376	0.680331	0.112701	0.563144	1.65408	0.181748	-0.218731	-1.36475	Q9BRD0	BUD13	YEYDPDISPPR	325	S
10.95	11.16	10.968	11.2473	11.2402	10.8213	11.5041	11.5542	11.7318	11.3422	10.5354	10.9484		+		PP2_CTRL	0.188536	0.884428	0.0769463	0.30049	2.38955	0.0416131	0.570717	2.90583	0.127005	0.88704	-0.0840012	-0.245301	Q9BRD0	BUD13	YEYDPDISPPRK	325	S
7.25366	7.93234	8.28773	8.91627	8.85266	8.88792	8.57279	9.21806	8.86232	8.27114	8.52842	8.05628	+	+		IMA_CTRL;PP2_CTRL	1.60052	0.0950054	1.06104	2.62703	1.38822	0.061677	1.05981	2.32346	0.622931	0.29458	0.460707	1.06491	Q9BRD0	BUD13	YIDDEDLDR	525	Y
14.0682	14.0423	14.1541	13.7001	13.8782	13.7684	13.95	14.0704	14.0017	14.2338	13.9945	13.8088					2.10734	0.178557	-0.305938	-1.88949	0.765887	0.696756	-0.0808144	-0.543964	0.233339	0.826707	-0.0758028	-0.333106	Q13895	BYSL	MPQDGSDDEDEEWPTLEK	98	S
NaN	6.53731	NaN	NaN	NaN	NaN	4.53405	NaN	NaN	7.84938	6.29169	7.45579					0	1	NaN	0	0	0.826098	-2.00326	0	0	0.769735	0.661638	0	Q13895	BYSL	QTEVETVMSEVSGFPMPQLDPR	167	S
4.19479	3.70801	6.43036	4.97933	8.44347	6.38214	5.01165	7.01588	7.56645	NaN	3.52045	NaN					0.62696	0.344066	1.82393	1.29409	0.699874	0.200357	1.75361	1.41142	0	1	-1.25727	0	Q7L1Q6	BZW1	NAEEESESEAEEGD	411	S
9.16001	8.26058	8.94295	7.02473	8.46077	8.54194	10.0228	7.67649	6.23498	6.38991	4.89979	4.30462			+	SP600125_CTRL	0.622746	0.392709	-0.7787	-1.17565	0.287735	0.610281	-0.809751	-0.65483	2.21678	0.0175365	-3.58974	-4.62125	Q9Y6E2	BZW2	FVEWLQNAEEESESEGEEN	412	S
8.53753	9.01019	9.15311	8.66038	8.63515	8.43482	6.64138	6.17097	5.73765	8.92021	7.99408	7.03367		+		PP2_CTRL	0.745338	0.435552	-0.323494	-1.08111	2.9743	0.0263939	-2.71694	-6.46179	0.730335	0.183825	-0.91762	-1.3584	Q9H3H3	C11orf68	MEPGEELEEEGSPGGR	53	S
7.50022	7.87076	7.40185	7.51786	7.31116	7.78096	NaN	NaN	NaN	7.23366	6.6221	7.44253					0.0987296	0.942881	-0.0542892	-0.18271	0	0.840728	NaN	0	0.798078	0.208673	-0.491517	-1.27811	Q7Z7L8	C11orf96	LRNSLDSSDSDSAL	112	S
10.7612	11.059	11.1786	11.1322	11.0496	10.9935	11.3615	11.5755	11.1307	11.5695	11.7173	11.4959			+	SP600125_CTRL	0.170412	0.90607	0.0588245	0.255239	0.932627	0.245126	0.356292	1.2789	1.8785	0.0485797	0.594624	2.47625	Q7Z7L8	C11orf96	SFLQSLECLR	86	S
5.30532	NaN	NaN	3.50842	NaN	NaN	NaN	NaN	NaN	NaN	NaN	5.01309					0	0.992826	-1.7969	0	0	0.840671	NaN	0	0	1	-0.292232	0	Q7Z7L8	C11orf96	STQSLSLQR	93	S
NaN	NaN	5.66255	NaN	NaN	NaN	NaN	NaN	NaN	8.07524	8.24537	8.14041					0	0.752441	NaN	0	0	1	NaN	0	0	0.987575	2.49112	0	Q9H972	C14orf93	HSLGLTVSPCR	283	T
NaN	NaN	NaN	NaN	NaN	NaN	8.32134	8.66498	8.67809	NaN	NaN	NaN					NaN	1	0	NaN	0	1	NaN	0	NaN	1	0	NaN	Q9H972	C14orf93	HSLGLTVSPCR	285	S
4.77451	4.67759	NaN	NaN	NaN	NaN	NaN	NaN	5.33156	NaN	3.28585	NaN					0	0.981363	NaN	0	0	0.913971	0.605509	0	0	1	-1.4402	0	Q6ZRI6	C15orf39	DDLSLYGASPGLGGTPPSQNNVR	397	T
NaN	5.66182	NaN	NaN	NaN	NaN	NaN	NaN	NaN	NaN	NaN	NaN					0	0.981272	NaN	0	0	0.913903	NaN	0	0	1	NaN	0	Q6ZRI6	C15orf39	LSEHSGPPIVIRDSPVPCTPPALPPCAR	467	S
NaN	6.32194	5.85676	NaN	NaN	NaN	NaN	NaN	NaN	NaN	NaN	NaN					0	0.981179	NaN	0	0	0.913835	NaN	0	0	1	NaN	0	Q6ZRI6	C15orf39	MQDSSPVELLPFSPQAHSYPGPPLAAPK	116	S
NaN	NaN	NaN	NaN	4.33559	NaN	NaN	NaN	5.06407	NaN	2.71616	NaN					0	0.981087	NaN	0	0	0.913767	NaN	0	0	1	NaN	0	Q6ZRI6	C15orf39	MQDSSPVELLPFSPQAHSYPGPPLAAPK	122	Y
7.34363	7.04203	7.35708	NaN	6.75939	5.24102	NaN	NaN	NaN	NaN	5.7642	5.99092			+	SP600125_CTRL	0.916665	0.222362	-1.24738	-1.83107	0	0.913699	NaN	0	2.49612	0.0203752	-1.37002	-5.32297	Q6ZRI6	C15orf39	QQAAQAPYIPPLGLDAYPYPSAPLPAPSPGLK	354	S
4.90994	4.31835	5.19975	2.66423	5.59282	NaN	3.5176	5.46708	6.34996	6.05198	5.4182	6.52872			+	SP600125_CTRL	0.226993	0.763263	-0.680825	-0.548333	0.126394	0.865701	0.3022	0.309628	1.34698	0.0573678	1.19029	2.31939	Q6UWD8	C16orf54	QRPGSPDPEWGLQPR	194	S
8.85959	NaN	NaN	NaN	NaN	NaN	7.8372	9.16517	8.95	NaN	10.3968	8.58226					0	0.70899	NaN	0	0	1	-0.208797	0	0	0.922963	0.629961	0	Q96GX8	C16orf74	HLDVPDIIITPPTPTGMMLPR	44	T
NaN	NaN	NaN	2.72553	NaN	NaN	NaN	4.4855	NaN	1.90097	NaN	NaN					0	0.987568	NaN	0	0	0.911396	NaN	0	0	1	NaN	0	Q6ZW13	C16orf86	MLSVCTAPLVPPLSPQYK	313	S
8.82404	8.79901	8.84648	8.10214	NaN	NaN	8.48277	NaN	8.68699	NaN	NaN	6.94717					0	0.987475	-0.721037	0	1.25613	0.248639	-0.238294	-1.33768	0	1	-1.87601	0	Q6ZW13	C16orf86	SLSLPGLR	114	S
9.40845	NaN	9.3566	8.8489	9.06674	8.92835	9.33414	8.85089	8.12358	NaN	8.25982	NaN					1.84748	0.14641	-0.434528	-2.35633	0.568161	0.343841	-0.612986	-1.10527	0	0.988622	-1.1227	0	Q9HAS0	C17orf75	ELESSEEGGSAEER	18	S
8.07386	NaN	NaN	8.33611	7.45397	7.47134	8.594	8.22688	NaN	NaN	NaN	7.85364					0	0.729004	-0.320053	0	0	1	0.336578	0	0	0.988528	-0.220221	0	Q9HAS0	C17orf75	MLPSLQESMDGDEK	8	S
5.71321	NaN	NaN	7.1234	NaN	NaN	NaN	NaN	NaN	NaN	NaN	5.77926					0	0.750187	1.41019	0	0	1	NaN	0	0	1	0.0660567	0	Q9H6X5	C19orf44	DTAVQTPDPAFTYEWTK	545	T
4.3379	NaN	NaN	NaN	NaN	NaN	NaN	NaN	NaN	NaN	NaN	NaN					0	0.750134	NaN	0	0	1	NaN	0	0	1	NaN	0	Q9H6X5	C19orf44	INILSLDGLAPAVSENSDLEQEEESAQR	378	S
NaN	NaN	NaN	3.86671	NaN	NaN	NaN	NaN	4.72181	4.73075	NaN	NaN					0	0.750028	NaN	0	0	1	NaN	0	0	1	NaN	0	Q9H6X5	C19orf44	INILSLDGLAPAVSENSDLEQEEESAQR	375	S
9.82225	NaN	NaN	NaN	NaN	NaN	NaN	NaN	NaN	NaN	NaN	NaN					0	1	NaN	0	0	1	NaN	0	0	1	NaN	0	Q8N9M1	C19orf47	AATESVPCSPSPLAGEIR	126	S
NaN	5.64966	NaN	NaN	NaN	NaN	NaN	NaN	NaN	NaN	4.37712	NaN					0	1	NaN	0	0	1	NaN	0	0	1	-1.27255	0	Q8N9M1	C19orf47	ASPQPALTVK	306	S
8.8774	9.16723	NaN	8.35885	8.86574	7.28235	9.83423	9.23192	8.17041	NaN	10.0103	9.50137					0.588862	0.406856	-0.853338	-1.19802	0.0292425	1	0.0565349	0.0766979	0.888767	0.145884	0.733495	1.86729	Q8N9M1	C19orf47	LGATPETDEDLAWDSDNDSSSSVLQYAGVLK	280	S
9.93481	9.69715	9.94603	9.68781	9.59276	9.55366	NaN	10.9776	10.0763	10.3008	NaN	9.93774					1.28583	0.340692	-0.247916	-1.30206	0.812409	0.206556	0.66761	1.47749	0.645742	0.375831	0.259917	0.958702	Q8N9M1	C19orf47	MITNSLNHDSPPSTPPR	151	S
NaN	NaN	NaN	NaN	NaN	NaN	NaN	NaN	NaN	NaN	8.70652	NaN					NaN	1	0	NaN	NaN	1	0	NaN	0	1	NaN	0	Q8N9M1	C19orf47	MITNSLNHDSPPSTPPR	154	S
9.22479	8.79924	8.92736	9.20838	0.431313	9.44008	9.65766	8.78082	NaN	NaN	8.58192	7.92165					0.370013	0.562227	-2.62387	-0.855311	0.248047	0.729858	0.235448	0.506282	1.04982	0.112912	-0.732011	-1.85317	Q9H425	C1orf198	SSSLDALGPTR	175	S
6.62956	6.47381	5.90316	NaN	5.73482	NaN	NaN	7.96585	NaN	NaN	NaN	NaN					0	0.756041	-0.600691	0	0	1	1.63034	0	0	0.997869	NaN	0	Q9H425	C1orf198	SSSLDALGPTRK	175	S
15.0854	15.0342	15.2299	15.1583	15.8294	14.868	14.8381	13.8771	13.7217	15.0129	15.0612	15.1178		+		PP2_CTRL	0.227173	0.815304	0.168739	0.431932	1.28592	0.0747564	-0.970862	-2.13845	0.327265	0.839414	-0.0525033	-0.316336	Q8N6N3	C1orf52	LLPEGEETLESDDEK	158	S
11.505	13.5329	11.4676	13.73	13.6777	11.3555	14.1022	14.5237	14.7509	14.0503	14.0374	13.8044		+	+	PP2_CTRL;SP600125_CTRL	0.293457	0.684187	0.752544	0.660985	1.49679	0.0420945	2.29043	2.83379	1.22776	0.0589374	1.79549	2.28157	Q8N6N3	C1orf52	LLPEGEETLESDDEKDEHTSK	158	S
6.87715	6.91187	6.85234	7.17432	7.49026	7.28876	7.66229	7.54347	7.97908	7.08469	7.18257	7.01402		+		PP2_CTRL	2.01657	0.130315	0.437326	2.25486	2.53031	0.0296451	0.847826	3.66789	1.83376	0.17256	0.213305	1.40492	Q07021	C1QBP	AFVDFLSDEIK	87	S
5.0367	5.55499	NaN	NaN	7.45963	5.02989	7.43269	6.44732	NaN	5.67556	7.25529	6.58737					0.280054	0.693917	0.948918	0.706987	1.0085	0.100412	1.64416	2.50376	0.833242	0.136861	1.21023	1.67662	Q07021	C1QBP	ALVLDCHYPEDEVGQEDEAESDIFSIR	205	S
NaN	NaN	6.36479	NaN	NaN	6.58753	NaN	NaN	NaN	NaN	NaN	NaN					0	0.811942	0.222733	0	0	0.805849	NaN	0	0	0.760049	NaN	0	Q07021	C1QBP	EVSFQSTGESEWK	217	S
11.8147	11.7425	11.8478	11.4455	11.1869	11.5884	11.3869	11.7733	11.7224	11.9106	11.9768	11.8802					1.50271	0.204721	-0.394741	-1.78195	0.626319	0.518937	-0.174139	-0.773504	1.34014	0.422298	0.120858	0.850017	O14523	C2CD2L	EAGLSQSHDDLSNATATPSVR	662	S
NaN	6.13223	6.38889	NaN	NaN	NaN	NaN	6.05191	NaN	NaN	NaN	NaN					0	0.879284	NaN	0	0	0.98161	-0.208647	0	0	0.81121	NaN	0	O14523	C2CD2L	SDISERPSVDDIESETGSTGALETR	619	S
NaN	NaN	NaN	NaN	NaN	NaN	4.95705	NaN	NaN	NaN	4.89317	5.19711					NaN	1	0	NaN	0	0.981532	NaN	0	0	0.811146	NaN	0	O14523	C2CD2L	SDISERPSVDDIESETGSTGALETR	613	S
NaN	6.55939	NaN	NaN	NaN	NaN	NaN	NaN	NaN	NaN	NaN	NaN					0	0.87921	NaN	0	0	0.981453	NaN	0	0	0.811081	NaN	0	O14523	C2CD2L	SSSCGDTELLGQATLPVGSPSRPLSR	374	S
NaN	NaN	NaN	4.70459	3.84145	NaN	NaN	NaN	NaN	4.6695	NaN	NaN					0	0.878773	NaN	0	NaN	1	0	NaN	0	0.811018	NaN	0	O14523	C2CD2L	SSSCGDTELLGQATLPVGSPSRPLSR	380	S
NaN	NaN	NaN	NaN	NaN	NaN	NaN	NaN	6.88216	NaN	NaN	NaN					NaN	1	0	NaN	0	0.789245	NaN	0	NaN	1	0	NaN	Q4AC94	C2CD3	LSGNTHYTPLCAPTSPNK	727	T
NaN	NaN	7.07237	NaN	6.35089	NaN	7.033	NaN	NaN	7.24686	6.49391	7.47484					0	1	-0.721485	0	0	0.789194	-0.0393715	0	0	1	-0.000504971	0	Q4AC94	C2CD3	LSGNTHYTPLCAPTSPNK	728	S
4.99653	NaN	NaN	NaN	NaN	6.02061	NaN	4.44109	NaN	NaN	NaN	NaN					0	1	1.02408	0	0	0.789093	-0.555448	0	0	1	NaN	0	Q4AC94	C2CD3	LSGNTHYTPLCAPTSPNK	720	Y
NaN	NaN	NaN	NaN	NaN	NaN	4.25549	NaN	5.20784	NaN	NaN	NaN					NaN	1	0	NaN	0	0.788031	NaN	0	NaN	1	0	NaN	Q4AC94	C2CD3	LTTSPLSSQTSILTSLR	1874	S
NaN	6.0761	5.94205	NaN	NaN	5.50668	NaN	NaN	NaN	NaN	NaN	NaN					0	1	-0.502392	0	0	0.787981	NaN	0	0	1	NaN	0	Q4AC94	C2CD3	PFLPLSPQTQTAISQHQESCR	1912	S
5.88836	NaN	5.69243	6.28022	NaN	NaN	NaN	7.17054	6.84885	6.32166	6.61209	5.88679		+		PP2_CTRL	0	1	0.489823	0	1.6376	0.0451458	1.2193	4.22885	0.733141	0.23631	0.48312	1.26566	Q4AC94	C2CD3	QGSPSQSLVACECEASK	2146	S
NaN	NaN	NaN	NaN	NaN	6.53455	NaN	NaN	NaN	NaN	NaN	NaN					0	1	NaN	0	NaN	1	0	NaN	NaN	1	0	NaN	Q4AC94	C2CD3	QGSPSQSLVACECEASK	2148	S
NaN	7.09899	7.63721	8.0191	NaN	7.83863	NaN	NaN	NaN	7.24874	NaN	NaN					0.728485	0.363613	0.560758	1.46093	0	0.78793	NaN	0	0	1	-0.119364	0	Q4AC94	C2CD3	SSFLSSPER	2132	S
6.87502	6.06821	6.23713	6.65537	5.82305	6.69574	3.9303	5.92762	5.96347	5.68275	5.22903	5.26887			+	SP600125_CTRL	0.0017948	1	-0.00206661	-0.00434324	0.715373	0.212059	-1.11965	-1.37324	1.60573	0.0426335	-0.999904	-2.59512	Q86YS7	C2CD5	ASPVGDGNFR	852	S
4.07393	NaN	NaN	NaN	NaN	NaN	NaN	NaN	7.23327	6.01537	NaN	NaN					0	0.95554	NaN	0	0	0.87129	3.15934	0	0	1	1.94144	0	Q86YS7	C2CD5	ASTDNEELLQFPLELCSDSLPSHPFPPAK	834	S
NaN	NaN	NaN	5.75528	NaN	NaN	NaN	NaN	NaN	NaN	NaN	6.47643					0	0.955454	NaN	0	NaN	1	0	NaN	0	1	NaN	0	Q86YS7	C2CD5	ASTDNEELLQFPLELCSDSLPSHPFPPAK	832	S
7.42208	7.93118	7.32704	7.61629	8.02607	7.97982	9.12085	8.91787	8.15299	NaN	8.02367	7.66096		+		PP2_CTRL	0.618914	0.504097	0.313961	0.957304	1.54447	0.0491039	1.17047	2.6051	0.415939	0.516053	0.282211	0.747952	Q86YS7	C2CD5	ELYEINPPEISEEIIGSPIPEPR	643	S
12.4184	12.2681	12.3747	12.7971	12.1219	12.955	NaN	NaN	12.6509	12.8599	12.8095	NaN			+	SP600125_CTRL	0.449568	0.628009	0.270926	0.75393	0	0.871229	0.297171	0	2.37958	0.0418058	0.480921	2.9945	Q86YS7	C2CD5	LSSPAAFLPACNSPSK	260	S
NaN	NaN	NaN	NaN	NaN	NaN	11.621	12.0617	NaN	NaN	NaN	8.7852					NaN	1	0	NaN	0	0.871167	NaN	0	0	1	NaN	0	Q86YS7	C2CD5	LSSPAAFLPACNSPSK	262	S
9.8561	10.0213	9.73169	NaN	NaN	9.95842	NaN	10.0192	9.77408	NaN	NaN	9.91456					0	0.954407	0.0887168	0	0.0648044	0.99619	0.0269316	0.111432	0	1	0.0448497	0	Q86YS7	C2CD5	NQTYSFSPSK	297	S
NaN	NaN	NaN	3.63117	2.94907	NaN	3.60338	NaN	NaN	2.3011	4.728	NaN					0	0.953892	NaN	0	0	0.871105	NaN	0	0	1	NaN	0	Q86YS7	C2CD5	NQTYSFSPSK	295	S
5.75885	4.2683	5.90686	5.66485	NaN	6.57157	NaN	6.26902	6.40981	6.30918	NaN	5.59422					0.439207	0.530918	0.806869	0.943337	0.644986	0.252887	1.02808	1.32217	0.353783	0.495427	0.640362	0.775084	Q86YS7	C2CD5	QSSSSDTDLSLTPK	314	T
NaN	NaN	NaN	NaN	7.51654	NaN	8.0125	NaN	NaN	NaN	8.18064	NaN					0	0.953806	NaN	0	0	0.871043	NaN	0	0	1	NaN	0	Q86YS7	C2CD5	QSSSSDTDLSLTPK	305	S
10.3037	10.5184	10.3089	10.892	11.0794	10.553	11.8928	11.6885	11.8207	11.3379	11.6413	11.4123		+	+	PP2_CTRL;SP600125_CTRL	1.28477	0.218498	0.464474	1.72335	3.98063	0.0222933	1.42368	7.39072	3.14851	0.0161067	1.08684	5.04384	Q86YS7	C2CD5	SQSESSDEVTELDLSHGK	659	S
5.61576	4.90298	6.03879	4.97366	5.14616	5.75066	5.15152	4.91678	6.29093	4.74923	4.77317	4.80938					0.219434	0.807134	-0.229019	-0.452062	0.0418098	0.998992	-0.0661	-0.103532	1.0503	0.112874	-0.741919	-1.7179	Q9BVC5	C2orf49	IQHVTWP	230	T
NaN	NaN	6.8204	NaN	NaN	NaN	NaN	NaN	NaN	4.25416	NaN	NaN					0	0.700441	NaN	0	0	1	NaN	0	0	1	-2.56624	0	Q9BVC5	C2orf49	KLSNSSSSVSPLILSSNLPVNNK	150	S
12.6753	12.3077	12.6902	12.9992	12.8401	13.0939	12.4047	12.5088	12.524	13.2894	13.0351	13.6115			+	SP600125_CTRL	1.35079	0.220063	0.420014	1.71182	0.236623	0.843671	-0.0785513	-0.340651	1.64977	0.0503105	0.754281	2.44511	Q9BVC5	C2orf49	SPPLSPVGTTPVK	189	S
NaN	5.45498	NaN	5.2573	NaN	5.0351	6.7807	NaN	6.81186	NaN	NaN	6.28754					0	0.930029	-0.308782	0	0	0.970684	1.3413	0	0	0.876609	0.832561	0	P07358	C8B	YRYAYLLQPSQFHGEPCNFSDK	84	Y
11.4017	11.5536	11.5021	11.4749	11.0865	11.2175	8.10977	NaN	NaN	NaN	NaN	9.51301					0.85823	0.47154	-0.226149	-1.01642	0	1	-3.37601	0	0	1	-1.97277	0	Q9H7E9	C8orf33	AALGHLAGEAAAAPGPGTPCASR	19	T
7.99397	7.69636	8.28331	8.62237	8.29266	8.81505	8.85684	8.32401	8.87888	8.4973	7.7529	8.27837		+		PP2_CTRL	1.20691	0.203762	0.58548	1.78513	1.31207	0.0904024	0.695364	1.99688	0.265404	0.707401	0.184975	0.488852	Q9H7E9	C8orf33	AKATLDMPDEEFR	216	T
6.49076	6.45018	7.02463	6.80244	6.04631	6.96474	7.09049	NaN	6.0523	6.43104	NaN	6.11815					0.0515461	0.974734	-0.0506957	-0.115703	0.0627069	0.968054	-0.0837979	-0.151056	0.606064	0.329271	-0.380596	-1.0402	Q9H7E9	C8orf33	ATLDMPDEEFR	216	T
NaN	NaN	8.87407	8.79144	NaN	NaN	NaN	NaN	NaN	NaN	NaN	NaN					0	0.967025	-0.0826292	0	0	0.864187	NaN	0	0	1	NaN	0	Q8IXQ3	C9orf40	IDAGTMAEPSASPSK	71	S
NaN	9.84621	NaN	NaN	NaN	NaN	NaN	NaN	NaN	NaN	9.69372	NaN					0	0.966936	NaN	0	0	0.863095	NaN	0	0	1	-0.15249	0	Q8IXQ3	C9orf40	IDAGTMAEPSASPSK	69	S
6.93662	NaN	6.65425	6.69283	6.36789	7.47723	6.73738	7.13254	6.51092	NaN	7.07714	NaN					0.0383909	0.98207	0.0505492	0.0939723	0.00227001	1	-0.00182279	-0.00510552	0	1	0.281703	0	Q8IXQ3	C9orf40	KIDAGTMAEPSASPSK	69	S
NaN	6.87791	NaN	NaN	NaN	NaN	NaN	NaN	NaN	5.63743	NaN	NaN					0	0.968007	NaN	0	0	0.864247	NaN	0	0	1	-1.24048	0	Q8IXQ3	C9orf40	KIDAGTMAEPSASPSK	69	S
NaN	NaN	5.75542	NaN	NaN	NaN	NaN	NaN	3.58521	NaN	NaN	NaN					0	0.668878	NaN	0	0	1	-2.17021	0	0	0.669485	NaN	0	Q9NZ63	C9orf78	GDSESEEDEQDSEEVR	17	S
4.10423	3.68996	NaN	NaN	3.41739	NaN	4.86625	NaN	NaN	NaN	NaN	NaN					0	0.668835	-0.479711	0	0	1	0.969154	0	0	0.669441	NaN	0	Q9NZ63	C9orf78	GDSESEEDEQDSEEVR	15	S
10.1217	9.95233	9.74308	7.7215	9.34536	7.04804	5.46416	6.30286	5.52605	8.104	8.85324	7.35832		+	+	PP2_CTRL;SP600125_CTRL	1.29033	0.114231	-1.90074	-2.40426	3.86145	0.0340952	-4.17469	-10.6711	1.8349	0.0275764	-1.83386	-3.36349	Q9NZ63	C9orf78	NAEDCLYELPENIR	147	Y
7.65901	7.56454	NaN	7.4791	7.69264	7.42706	7.89867	7.38697	NaN	7.33738	7.3597	8.00787					0.277757	0.85237	-0.0788457	-0.374303	0.0381378	1	0.0310423	0.086188	0.0511572	0.974072	-0.0434582	-0.112578	Q9NZ63	C9orf78	RGDSESEEDEQDSEEVR	15	S
6.82866	6.40544	4.0166	3.7995	6.78711	6.07164	6.71934	6.57606	1.911	4.45147	7.12448	5.76034					0.0541988	0.960444	-0.197483	-0.145641	0.139617	0.830449	-0.681433	-0.357557	0.00803662	1	0.0285316	0.0225197	Q9NZ63	C9orf78	RRGDSESEEDEQDSEEVR	15	S
9.85277	10.0868	9.60328	10.0302	10.0607	10.1439	9.58716	9.6987	10.0127	9.6405	9.96903	10.1266					0.735974	0.509567	0.230651	0.946584	0.161946	0.885779	-0.0814314	-0.281795	0.117261	0.907148	0.0644509	0.21485	Q9NZ63	C9orf78	VGDTEKPEPERSPPNR	261	S
8.79458	8.94173	8.48432	7.41807	8.80357	8.20785	8.22866	8.05989	8.15907	7.95286	7.96011	7.98825		+	+	PP2_CTRL;SP600125_CTRL	0.635958	0.407423	-0.597048	-1.14092	1.83546	0.056128	-0.591	-2.42782	2.33421	0.0286775	-0.773139	-3.28657	Q9H8G2	CAAP1	ILEGDNGMDSDMEEEADDGSK	203	S
8.90851	8.84684	9.23932	9.17949	7.07152	8.68492	8.79405	6.92002	6.63989	7.43055	7.72227	7.49234		+	+	PP2_CTRL;SP600125_CTRL	0.456786	0.526258	-0.686243	-0.917423	1.05791	0.0938739	-1.5469	-1.9653	3.18474	0.0133228	-1.44983	-5.78194	Q9H8G2	CAAP1	SVNEILGLAESSPNEPK	312	S
6.09669	5.83331	5.87979	6.50389	5.39382	6.63491	6.88919	8.26329	7.71321	6.54056	6.90735	6.57158		+	+	PP2_CTRL;SP600125_CTRL	0.235679	0.790748	0.240942	0.480002	1.841	0.0320044	1.6853	3.32109	2.17397	0.0327053	0.736564	3.03422	Q9Y376	CAB39	FQNDRTEDEQFNDEK	314	T
NaN	7.9065	NaN	NaN	NaN	NaN	NaN	NaN	NaN	NaN	8.0635	NaN					0	0.687536	NaN	0	0	1	NaN	0	0	0.683087	0.157007	0	Q9Y6J0	CABIN1	AGPTEPMDTSEATVCHSDLERTPPLLPGR	1771	S
5.88936	5.54268	5.86615	2.97045	5.06262	6.27944	6.84977	NaN	7.03922	5.58693	5.588	NaN		+		PP2_CTRL	0.438781	0.520996	-0.995227	-0.927727	2.28006	0.028298	1.17843	4.51877	0.516708	0.527531	-0.178599	-0.730603	Q9Y6J0	CABIN1	ASPEDGQEGLPQPK	1695	S
8.08646	NaN	NaN	NaN	NaN	NaN	NaN	10.0475	8.6218	NaN	NaN	NaN					0	0.687492	NaN	0	0	1	1.24821	0	0	0.683042	NaN	0	Q9Y6J0	CABIN1	FPPEITVTPPTPTLLSPK	2154	T
NaN	NaN	NaN	NaN	8.38697	NaN	NaN	NaN	NaN	NaN	NaN	NaN					0	0.687447	NaN	0	NaN	1	0	NaN	NaN	1	0	NaN	Q9Y6J0	CABIN1	FPPEITVTPPTPTLLSPK	2151	T
NaN	NaN	6.68247	NaN	7.69267	NaN	8.18114	7.6493	NaN	NaN	NaN	NaN					0	0.687402	1.0102	0	0	1	1.23275	0	0	0.682996	NaN	0	Q9Y6J0	CABIN1	KLDPEEEDDSFNNYEVQSEAK	433	S
NaN	NaN	NaN	NaN	9.52068	NaN	NaN	9.02424	8.81833	9.29909	NaN	NaN					0	0.687358	NaN	0	0	1	NaN	0	0	0.682952	NaN	0	Q9Y6J0	CABIN1	RDGEAQEAASETQPLSSPPTAASSK	2094	S
NaN	NaN	NaN	NaN	NaN	NaN	8.90946	NaN	NaN	NaN	9.59246	8.9323					NaN	1	0	NaN	0	1	NaN	0	0	0.682907	NaN	0	Q9Y6J0	CABIN1	RDGEAQEAASETQPLSSPPTAASSK	2093	S
6.90889	NaN	6.32116	6.51339	6.20896	6.91525	6.49143	NaN	NaN	NaN	NaN	NaN					0.0689828	0.957237	-0.0691591	-0.15609	0	1	-0.123593	0	0	0.682861	NaN	0	Q9Y6J0	CABIN1	TPPLLPGRPAR	1776	T
NaN	4.47925	NaN	NaN	NaN	NaN	NaN	5.406	NaN	NaN	NaN	NaN					0	1	NaN	0	0	1	0.926741	0	0	1	NaN	0	Q8TDN4	CABLES1	LNSFTQGILPIAFSR	242	S
5.67299	1.79453	NaN	6.41999	NaN	5.46552	NaN	7.19829	6.87106	5.8141	5.97535	NaN					0.415756	0.515784	2.20899	1.05336	0.634612	0.218517	3.30091	1.61326	0.418599	0.365299	2.16097	1.05883	Q9BTV7	CABLES2	TPAPQGLLSPTQVPTGLGLDGQR	105	S
7.5628	NaN	NaN	5.89332	NaN	6.3374	6.42594	5.82798	4.72922	6.87095	6.08438	5.71449					0	0.7281	-1.44744	0	0	1	-1.90175	0	0	0.994377	-1.33953	0	Q9HB71	CACYBP	PAAVVAPITTGYTVK	71	Y
13.7494	13.4794	13.5815	13.7251	13.454	13.3059	12.3161	11.4978	11.1877	12.6672	12.6687	12.8275		+	+	PP2_CTRL;SP600125_CTRL	0.302485	0.811191	-0.108425	-0.441154	2.30222	0.0258684	-1.93622	-4.34478	3.12672	0.0185965	-0.882318	-4.52526	P27708	CAD	ASDPGLPAEEPK	1859	S
12.7467	12.6211	12.2438	12.8287	12.0612	12.7553	11.476	12.1965	12.227	11.9985	11.9305	11.965			+	SP600125_CTRL	0.0128858	1	0.0112079	0.0289281	0.925287	0.181846	-0.570704	-1.47012	1.70306	0.0596259	-0.572572	-2.26879	P27708	CAD	IHRASDPGLPAEEPK	1859	S
10.2637	10.731	10.3044	NaN	NaN	10.9006	10.7996	10.7257	NaN	NaN	10.9741	10.7096					0	0.782552	0.467529	0	0.722663	0.338237	0.329619	1.11771	0.807763	0.227627	0.408777	1.29083	P27708	CAD	KWPQGAVPQLPPSAPATSEMTTTPERPR	1823	S
NaN	5.61533	4.80222	NaN	7.87029	NaN	NaN	NaN	NaN	NaN	NaN	3.68921					0	0.782494	2.66152	0	0	1	NaN	0	0	0.84454	-1.51956	0	P27708	CAD	RLSSFVTK	1406	S
NaN	6.48918	7.11751	NaN	NaN	NaN	NaN	NaN	NaN	NaN	4.01117	NaN					0	0.782436	NaN	0	0	1	NaN	0	0	0.84447	-2.79217	0	P27708	CAD	VAEPELMGTPDGTCYPPPPVPR	1884	T
NaN	NaN	NaN	NaN	NaN	NaN	7.95204	NaN	NaN	NaN	NaN	NaN					NaN	1	0	NaN	0	1	NaN	0	NaN	1	0	NaN	P27708	CAD	VLGTSPEAIDSAENR	1037	T
NaN	NaN	7.76884	NaN	NaN	7.73841	NaN	NaN	NaN	NaN	NaN	7.45893					0	0.782377	-0.0304337	0	0	1	NaN	0	0	0.844401	-0.309909	0	P27708	CAD	VLGTSPEAIDSAENR	1038	S
7.82068	6.75138	NaN	NaN	NaN	NaN	NaN	NaN	NaN	NaN	NaN	6.55424					0	0.782319	NaN	0	0	1	NaN	0	0	0.844331	-0.73179	0	P27708	CAD	VPQFSFSR	1269	S
NaN	2.81047	NaN	NaN	NaN	2.30053	NaN	NaN	NaN	NaN	NaN	NaN					0	0.78226	-0.509945	0	0	1	NaN	0	0	0.844263	NaN	0	P27708	CAD	VYFLPITPHYVTQVIR	459	Y
NaN	NaN	NaN	10.0857	NaN	NaN	9.36531	NaN	NaN	NaN	NaN	NaN					0	0.782201	NaN	0	0	1	NaN	0	NaN	1	0	NaN	P27708	CAD	WPQGAVPQLPPSAPATSEMTTTPERPR	1823	S
8.61639	8.74934	8.70595	9.50661	8.62827	9.51958	8.74276	9.24774	8.88352	8.82404	8.84934	9.14176					0.821345	0.333075	0.527597	1.32712	0.79455	0.34994	0.267451	1.04691	1.06652	0.242738	0.247825	1.18458	Q16602	CALCRL	ICDQDGNWFRHPASNR	117	S
NaN	9.85552	9.70229	NaN	NaN	NaN	NaN	NaN	NaN	NaN	9.56806	NaN					0	0.831805	NaN	0	0	1	NaN	0	0	0.689378	-0.210843	0	P0DP23	CALM1	DGNGYISAAELR	100	Y
9.72593	10.1254	9.37895	10.2974	10.8903	9.67724	10.8855	10.6341	10.8058	10.6382	10.7138	10.8166		+	+	PP2_CTRL;SP600125_CTRL	0.592004	0.443877	0.544862	1.06568	1.97344	0.037684	1.03167	3.14462	1.93763	0.0326255	0.97944	3.04382	O43852	CALU	VHNDAQSFDYDHDAFLGAEEAK	44	S
4.14859	4.73383	8.12588	10.0545	9.91972	5.72842	12.7952	10.3753	12.1392	12.0726	6.20417	12.1345		+	+	PP2_CTRL;SP600125_CTRL	0.701094	0.291074	2.89812	1.45991	1.88124	0.0272054	6.10047	3.97429	0.896168	0.098591	4.46765	1.84254	O43852	CALU	YDLFVGSQATDFGEALVR	300	S
6.76709	6.68804	7.22124	NaN	6.45854	7.09592	8.3766	7.71215	7.88048	7.28678	5.44128	7.86291		+		PP2_CTRL	0.128789	0.90134	-0.114892	-0.273525	1.87339	0.0385173	1.09762	3.0526	0.0125554	1	-0.0284678	-0.0335297	Q8IU85	CAMK1D	GDVMSTACGTPGYVAPEVLAQK	187	Y
8.4067	7.79349	8.30064	8.78479	8.91907	8.82969	9.26221	9.01495	9.27267	8.58332	8.32557	8.64577		+		PP2_CTRL	1.60599	0.123626	0.677568	2.31021	2.09674	0.0323668	1.01633	3.30929	0.757961	0.26813	0.351277	1.12197	Q13557	CAMK2D	ESTESSNTTIEDEDVK	337	T
5.30737	NaN	NaN	NaN	NaN	5.41917	NaN	NaN	NaN	NaN	NaN	NaN					0	1	0.111802	0	0	0.825322	NaN	0	0	0.766235	NaN	0	Q13557	CAMK2D	KPDGVKESTESSNTTIEDEDVK	331	T
9.2199	9.40661	9.73071	9.82228	10.3489	10.1611	11.2536	11.3075	11.5427	11.0209	11.1597	10.2564		+	+	PP2_CTRL;SP600125_CTRL	1.428	0.150786	0.658353	2.09328	3.41599	0.0305806	1.91553	7.0006	1.88982	0.0294716	1.35991	3.25315	Q13557	CAMK2D	QETVDCLK	287	T
NaN	7.59907	7.8342	7.97365	7.88971	NaN	8.76269	NaN	8.85358	NaN	7.46608	7.95964		+		PP2_CTRL	0.643803	0.561345	0.215042	0.956462	1.8836	0.040512	1.0915	4.82875	0.00426439	1	-0.0037775	-0.0101177	Q13557	CAMK2D	SGSPTVPIK	472	S
NaN	7.27473	7.59676	6.54056	NaN	8.12189	7.79224	7.54756	8.13063	7.15099	7.10264	NaN					0.0415362	0.977284	-0.104517	-0.115247	0.662794	0.34104	0.387736	1.11082	0.702861	0.311388	-0.308928	-1.17544	Q13557	CAMK2D	STVASMMHR	280	S
NaN	NaN	NaN	NaN	10.1487	NaN	NaN	NaN	NaN	NaN	NaN	9.29908					0	1	NaN	0	NaN	1	0	NaN	0	0.767782	NaN	0	Q13557	CAMK2D	STVASMMHR	276	S
NaN	NaN	NaN	9.24904	9.64002	NaN	NaN	NaN	NaN	NaN	NaN	9.33714					0	1	NaN	0	NaN	1	0	NaN	0	0.76635	NaN	0	Q13555	CAMK2G	GSTESCNTTTEDEDLK	382	T
6.13651	6.70446	7.50405	7.30841	7.35543	7.56202	7.03226	5.07799	6.25919	7.81955	5.84328	6.0671					0.708063	0.363332	0.626944	1.24336	0.402542	0.477154	-0.658527	-0.830439	0.0993717	0.887988	-0.20503	-0.24406	Q13555	CAMK2G	NSLVSPAQEPAPLQTAMEPQTTVVHNATDGIK	349	S
10.8414	11.0679	11.3106	11.291	11.2734	11.7811	12.1652	12.3624	12.5063	12.4005	12.2852	11.9756		+	+	PP2_CTRL;SP600125_CTRL	0.808908	0.384922	0.375185	1.19271	2.7894	0.0223667	1.27131	4.74885	2.45818	0.0222075	1.14712	4.01649	Q13555	CAMK2G	QETVECLR	287	T
7.02283	7.64042	6.80306	6.65364	NaN	8.05095	7.00795	8.07046	8.64778	7.91926	7.66585	NaN					0.113953	0.900557	0.196857	0.27606	0.625761	0.28764	0.753294	1.17388	0.809255	0.179837	0.637117	1.45763	Q13555	CAMK2G	QETVECLRK	287	T
6.63611	NaN	NaN	NaN	NaN	NaN	NaN	NaN	NaN	NaN	NaN	NaN					0	1	NaN	0	0	0.825377	NaN	0	0	0.766293	NaN	0	Q13555	CAMK2G	TAPSAGMQPQPSLCSSAMR	419	S
NaN	NaN	NaN	NaN	NaN	NaN	NaN	NaN	NaN	NaN	6.26196	NaN					NaN	1	0	NaN	NaN	1	0	NaN	0	0.767095	NaN	0	Q13555	CAMK2G	TAPSAGMQPQPSLCSSAMR	423	S
6.96195	6.25072	NaN	NaN	NaN	NaN	4.59103	NaN	6.71173	7.19476	5.4672	8.16428					0	0.719226	NaN	0	0.315934	0.565893	-0.954955	-0.783781	0.113176	0.859893	0.335745	0.291389	Q96RR4	CAMKK2	CICPSLPYSPVSSPQSSPR	128	Y
NaN	NaN	NaN	5.59311	4.34822	NaN	4.25914	NaN	NaN	4.46321	NaN	NaN					0	0.719176	NaN	0	0	1	NaN	0	0	0.940844	NaN	0	Q96RR4	CAMKK2	GSDALLSNTVGTPAFMAPESLSETRK	350	T
8.30933	7.96057	8.18244	7.37484	7.30141	7.84199	7.48699	6.77673	NaN	7.92667	7.91855	8.17197		+		PP2_CTRL	1.50861	0.141003	-0.644702	-2.16635	1.38695	0.0627259	-1.01892	-2.57568	0.478859	0.593199	-0.145055	-0.626496	Q96RR4	CAMKK2	SFGNPFEGSR	495	S
8.40952	7.96192	8.44214	7.99252	NaN	8.37609	NaN	NaN	NaN	NaN	7.85668	NaN					0.126605	0.910416	-0.0868914	-0.25125	0	1	NaN	0	0	0.941969	-0.414515	0	Q96RR4	CAMKK2	SLSAPGNLLTK	511	S
6.55525	NaN	6.00373	6.04908	5.70803	5.58717	NaN	4.69164	NaN	5.14467	NaN	3.87532					0.783123	0.352954	-0.498066	-1.33796	0	1	-1.58785	0	0.903383	0.109532	-1.7695	-2.23422	Q96RR4	CAMKK2	SQGGLAAGGSLDMNGR	114	S
10.9022	11.2682	10.7742	10.4203	10.6762	11.0317	9.94736	11.1434	11.6841	8.71786	9.34363	9.36626			+	SP600125_CTRL	0.516997	0.584399	-0.272082	-0.822081	0.0358511	1	-0.0565503	-0.0891915	2.68261	0.0163137	-1.83892	-5.12314	Q5T5Y3	CAMSAP1	ADVVPQQADPEFPRASPR	563	S
9.44106	9.69347	9.49803	9.13493	9.31095	9.05175	NaN	8.94145	9.47002	10.1532	10.0405	10.399			+	SP600125_CTRL	1.60403	0.195494	-0.378309	-1.81813	0.653502	0.366016	-0.338448	-1.05661	2.1269	0.0361097	0.65337	2.83391	Q5T5Y3	CAMSAP1	APVHFVEPLSPTGVAGHR	1080	S
7.10361	7.23375	7.13005	6.71666	6.01715	7.25864	6.18515	7.74622	7.86345	5.72714	5.9848	6.28663			+	SP600125_CTRL	0.610016	0.444154	-0.491655	-1.06526	0.0703971	0.955191	0.109132	0.169879	2.64637	0.0197913	-1.15628	-4.33902	Q5T5Y3	CAMSAP1	RPSEGPQPLVR	629	S
8.80169	8.4227	8.05159	7.80251	8.00154	8.71458	9.14761	9.82013	8.83023	6.89473	8.20842	NaN					0.290439	0.747414	-0.252449	-0.559136	1.08764	0.112848	0.840665	1.81417	0.659637	0.218489	-0.87375	-1.31634	Q5T5Y3	CAMSAP1	SIQGEDIPDQR	431	S
NaN	7.58429	7.06157	NaN	NaN	NaN	NaN	NaN	NaN	NaN	NaN	NaN					0	1	NaN	0	0	0.894424	NaN	0	0	1	NaN	0	Q5T5Y3	CAMSAP1	SPNSHDSEPWTLLR	722	S
8.57604	8.50921	7.88674	8.1525	8.53362	7.69974	8.1791	8.27125	5.62903	NaN	5.91785	6.76759			+	SP600125_CTRL	0.235652	0.803254	-0.195376	-0.458655	0.467118	0.390693	-0.964207	-0.970832	1.73001	0.0296303	-1.98128	-3.7743	Q5T5Y3	CAMSAP1	SPQGQLDTSESKPDSFFLEPLMPAVLK	575	S
NaN	NaN	5.35167	NaN	NaN	3.86941	NaN	6.42627	NaN	NaN	5.86751	NaN					0	1	-1.48226	0	0	0.894359	1.0746	0	0	1	0.515838	0	Q5T5Y3	CAMSAP1	SPTVPVPGSK	1052	S
8.12496	8.21622	7.58675	7.12769	NaN	NaN	NaN	NaN	NaN	NaN	NaN	6.24868					0	1	-0.848284	0	0	0.894294	NaN	0	0	1	-1.7273	0	Q5T5Y3	CAMSAP1	SSPCLSTASQMSSVSMASGSVK	793	S
6.59758	6.64997	6.55641	NaN	6.48617	NaN	5.85236	5.84689	5.65896	5.03451	NaN	NaN		+		PP2_CTRL	0	1	-0.115143	0	3.5296	0.0232962	-0.815247	-4.82108	0	1	-1.5668	0	Q5T5Y3	CAMSAP1	TQSGSSLSLASAATTEPESVHSGGTPSQR	1398	S
NaN	NaN	NaN	NaN	NaN	NaN	6.98054	NaN	NaN	NaN	NaN	NaN					NaN	1	0	NaN	0	0.894229	NaN	0	NaN	1	0	NaN	Q5T5Y3	CAMSAP1	TRPASQPTPFALHHAASCEVDPSSGDSISLAR	470	S
NaN	NaN	NaN	6.82626	NaN	NaN	NaN	8.74222	NaN	NaN	NaN	NaN					0	1	NaN	0	0	0.894164	NaN	0	NaN	1	0	NaN	Q5T5Y3	CAMSAP1	TRPASQPTPFALHHAASCEVDPSSGDSISLAR	466	T
7.66627	7.76435	8.36608	8.26822	7.54088	8.05037	6.30704	5.87919	NaN	7.30192	6.45324	8.07272		+		PP2_CTRL	0.0227499	0.997945	0.0209168	0.051381	1.96403	0.0300475	-1.83912	-4.33425	0.564486	0.294535	-0.656276	-1.06483	Q5T5Y3	CAMSAP1	VESMEALPILSR	1427	S
NaN	5.26495	NaN	NaN	NaN	NaN	NaN	NaN	NaN	NaN	NaN	4.81176					0	0.814517	NaN	0	0	0.803952	NaN	0	0	0.765033	-0.453187	0	Q08AD1	CAMSAP2	RFSPSQVPIQTR	1019	S
4.79417	4.47966	4.32206	2.97008	3.50254	3.55148	3.62849	NaN	NaN	NaN	NaN	NaN	+			IMA_CTRL	2.16421	0.0613043	-1.1906	-3.58388	0	0.8039	-0.903473	0	0	0.764976	NaN	0	Q08AD1	CAMSAP2	SCVPLNTNELNSNENIHYK	528	Y
10.0833	9.98162	10.1101	10.3058	9.74431	10.2719	9.64702	NaN	10.2692	NaN	9.31606	9.89821					0.0941511	0.947804	0.0490192	0.171427	0.154156	0.878822	-0.100229	-0.297146	0.866679	0.194975	-0.451196	-1.39794	Q08AD1	CAMSAP2	SESVEGFLSPSR	1313	S
10.1416	10.1631	10.1134	10.067	9.87668	9.97667	9.7032	9.90691	9.97119	10.0734	10.0175	10.0125					1.36416	0.448001	-0.165915	-1.05802	1.56408	0.166119	-0.278932	-1.53221	1.90758	0.426934	-0.104898	-0.84433	Q08AD1	CAMSAP2	SISNEGLTLNNSHVSK	464	S
6.84511	7.04833	6.74548	NaN	7.21733	6.48125	6.66367	6.99594	6.71139	NaN	NaN	NaN					0.033778	0.987886	-0.0303506	-0.0763594	0.260144	0.815001	-0.0893025	-0.377206	0	0.764918	NaN	0	Q08AD1	CAMSAP2	SSSMSYVDGFIGTWPK	419	Y
NaN	5.74241	NaN	NaN	NaN	NaN	NaN	NaN	NaN	NaN	NaN	NaN					0	0.814455	NaN	0	0	0.803795	NaN	0	0	0.764861	NaN	0	Q08AD1	CAMSAP2	YDGESDKEQFDDDQK	1148	S
5.38142	NaN	NaN	5.54131	5.99282	5.66612	6.25967	NaN	6.56499	6.23493	6.85678	6.44707					0	0.914663	0.352002	0	0	0.927903	1.03091	0	0	0.799216	1.13151	0	O94983	CAMTA2	GNCFFIQDDDSGEELK	449	S
5.65933	NaN	6.48279	NaN	NaN	6.77365	7.56193	7.45508	7.7861	6.78974	NaN	6.97661		+		PP2_CTRL	0	0.994527	0.702595	0	1.71731	0.0387199	1.52997	3.54397	0.711489	0.198299	0.812112	1.55519	Q86VP6	CAND1	VIRPLDQPSSFDATPYIK	558	S
NaN	NaN	NaN	NaN	NaN	4.35009	NaN	NaN	NaN	NaN	NaN	3.57499					0	1	NaN	0	NaN	1	0	NaN	0	0.96025	NaN	0	Q8WVQ1	CANT1	ISVGGLPVLASMTK	21	S
14.9427	14.8307	14.8624	14.9741	14.7344	15.2466	15.0579	15.1851	15.1814	14.9772	15.1364	15.1405					0.282634	0.820871	0.106412	0.422802	2.09958	0.12966	0.262841	1.71272	1.50702	0.213404	0.206096	1.26251	P27824	CANX	AEEDEILNRSPR	583	S
7.15837	7.71873	7.9086	7.9422	7.46582	6.04438	8.32424	NaN	7.71371	9.0182	9.34306	8.67004			+	SP600125_CTRL	0.293681	0.708164	-0.444433	-0.623397	0.475879	0.450768	0.423743	0.903148	2.04964	0.0250874	1.4152	3.56068	P27824	CANX	QKSDAEEDGGTVSQEEEDR	554	S
12.622	12.3292	12.6921	12.0957	12.2559	11.9397	12.6602	11.425	11.5859	12.3653	12.521	12.5227					1.45514	0.188176	-0.450683	-1.8484	0.748471	0.233963	-0.657386	-1.30608	0.252296	0.814319	-0.0780875	-0.3505	P27824	CANX	SDAEEDGGTVSQEEEDR	564	S
6.1294	5.47945	6.66363	4.83254	5.81616	NaN	5.8995	3.17555	6.61871	6.33328	6.46572	5.31977					0.561915	0.433821	-0.76648	-1.1368	0.319334	0.56516	-0.859576	-0.714473	0.0347822	0.987835	-0.0512409	-0.0856551	P27824	CANX	SDAEEDGGTVSQEEEDRK	564	S
11.3279	10.744	11.631	11.5881	11.2453	11.3784	10.9341	11.6837	11.3947	11.2006	11.508	11.6136					0.239788	0.808307	0.169635	0.447847	0.109876	0.916484	0.103186	0.234665	0.289435	0.672836	0.206428	0.531648	P27824	CANX	SDAEEDGGTVSQEEEDRKPK	564	S
12.0766	12.0905	11.4948	11.8504	10.7041	11.7248	10.1997	11.9876	8.49253	8.43502	8.43996	11.0034			+	SP600125_CTRL	0.485898	0.535661	-0.460823	-0.898889	0.741109	0.181499	-1.66065	-1.47227	1.3799	0.0414655	-2.59449	-2.65411	Q01518	CAP1	PFSAPKPQTSPSPK	308	S
8.1097	8.30316	7.46952	NaN	6.10036	8.38206	5.91187	8.38961	5.39251	NaN	NaN	NaN					0.312459	0.666197	-0.719582	-0.712172	0.659723	0.228475	-1.39613	-1.31909	0	0.705645	NaN	0	Q01518	CAP1	PFSAPKPQTSPSPKR	308	S
NaN	NaN	NaN	NaN	NaN	NaN	NaN	NaN	NaN	3.4032	NaN	NaN					NaN	1	0	NaN	NaN	1	0	NaN	0	0.875184	NaN	0	P07384	CAPN1	LPPGEYVVVPSTFEPNK	494	Y
NaN	NaN	12.0237	NaN	11.7094	NaN	11.7427	NaN	NaN	11.5979	NaN	11.7363					0	0.922724	-0.314378	0	0	0.945455	-0.281015	0	0	0.804096	-0.356673	0	O75808	CAPN15	NPTVAPRCSACGCSK	361	S
10.199	10.0468	9.34794	10.4961	10.5169	9.87834	NaN	NaN	10.6129	NaN	NaN	11.0304					0.573813	0.483671	0.432509	0.993216	0	0.945383	0.748274	0	0	0.801651	1.16584	0	O75808	CAPN15	RLSVLEEEATEGGTSR	296	S
7.89134	NaN	NaN	NaN	7.24186	NaN	NaN	6.97948	NaN	7.13125	6.57531	NaN					0	0.922642	-0.649481	0	0	0.94531	-0.911857	0	0	0.799776	-1.03806	0	O75808	CAPN15	YTPASPSSPDFTTWSCAK	335	S
8.318	8.26028	8.36571	8.56057	8.40164	8.46895	8.30378	7.86061	8.1569	8.63813	8.44238	8.32173					1.37284	0.454792	0.16239	1.04612	0.707945	0.439695	-0.207561	-0.887588	0.719438	0.476873	0.152752	0.774999	P52907	CAPZA1	ADFDDRVSDEEK	9	S
6.35075	6.22177	5.89892	NaN	6.20128	4.87378	6.72558	NaN	7.07272	6.92537	6.48662	NaN		+		PP2_CTRL	0.491606	0.506742	-0.619623	-0.992566	1.38116	0.0768769	0.742002	2.3451	0.979768	0.146211	0.548846	1.62192	P52907	CAPZA1	EGAAHAFAQYNMDQFTPVK	63	T
9.02813	8.82413	9.02145	8.62359	8.46868	8.58332	8.76371	8.90124	8.90249	8.84176	8.98745	8.69708					2.09595	0.135751	-0.399375	-2.20127	0.557192	0.680352	-0.102092	-0.563324	0.467228	0.648788	-0.115809	-0.558773	P47755	CAPZA2	ADLEEQLSDEEK	9	S
10.349	10.1177	10.5805	10.0031	9.50248	10.0753	9.83695	9.90229	10.4428	9.74698	9.50409	9.31059			+	SP600125_CTRL	1.02308	0.276043	-0.488762	-1.50722	0.544976	0.45552	-0.288396	-0.863676	1.96803	0.0355062	-0.828528	-2.91913	P47756	CAPZB	SDQQLDCALDLMR	2	S
NaN	NaN	NaN	NaN	NaN	NaN	NaN	NaN	NaN	NaN	NaN	NaN					NaN	1	0	NaN	NaN	1	0	NaN	NaN	1	0	NaN	P47756	CAPZB	SGSGTMNLGGSLTR	184	S
NaN	5.6379	NaN	NaN	NaN	NaN	NaN	NaN	NaN	5.95844	6.13477	NaN					0	0.757617	NaN	0	0	1	NaN	0	0	0.70973	0.408704	0	P47756	CAPZB	STLNEIYFGK	232	Y
4.10741	NaN	4.17166	4.66195	5.06408	NaN	4.09722	NaN	NaN	6.1312	NaN	NaN					1.14943	0.190398	0.723483	2.38291	0	1	-0.042309	0	0	1	1.99167	0	Q9H257	CARD9	QQLETLVLSSDLEDGSPR	425	S
NaN	NaN	3.35319	5.89087	NaN	NaN	NaN	NaN	NaN	6.35281	NaN	NaN					0	0.755285	2.53768	0	0	1	NaN	0	0	1	2.99962	0	Q9H257	CARD9	RSQELSLPQDLEDTQLSDK	435	S
NaN	NaN	NaN	NaN	NaN	NaN	NaN	NaN	NaN	9.5822	NaN	9.63292					NaN	1	0	NaN	NaN	1	0	NaN	0	1	NaN	0	Q9H257	CARD9	SDYENDDECWSVLEGFR	2	S
12.8631	12.8725	12.9255	12.9973	13.3447	13.1287	12.6072	13.0751	13.5548	12.6292	12.4402	12.7987					1.22945	0.332287	0.269872	1.32873	0.281915	0.716825	0.191974	0.51296	1.17971	0.205966	-0.264329	-1.28725	Q9Y2V2	CARHSP1	ERSPSPLRGNVVPSPLPTR	30	S
17.4534	17.5313	17.6357	17.2844	18.2159	17.8211	17.7169	17.4886	17.5836	17.2525	9.05748	17.5235					0.353114	0.708425	0.23365	0.622955	0.265032	0.867972	0.0561975	0.304297	0.454366	0.318699	-2.92899	-1.01756	Q9Y2V2	CARHSP1	GNVVPSPLPTR	41	S
13.2047	13.6613	NaN	13.4435	13.6949	13.7421	NaN	15.3388	13.7513	12.5693	12.6759	13.1584					0.376552	0.713991	0.193842	0.629278	0.507989	0.34768	1.11205	1.20101	0.932078	0.14613	-0.631812	-1.62288	Q9Y2V2	CARHSP1	GNVVPSPLPTRR	41	S
12.166	11.9496	11.9458	12.201	11.943	12.4527	10.7545	11.2431	10.2034	10.9099	10.3315	11.2977		+	+	PP2_CTRL;SP600125_CTRL	0.470985	0.676664	0.178459	0.675608	1.85094	0.037501	-1.28681	-3.14623	1.80991	0.0333688	-1.17409	-3.0106	Q9Y2V2	CARHSP1	SPSPLRGNVVPSPLPTR	30	S
11.4811	11.4542	NaN	11.3863	11.7565	NaN	NaN	NaN	11.1696	9.45393	NaN	NaN					0.198967	0.866202	0.103748	0.363225	0	1	-0.298066	0	0	0.657714	-2.01371	0	Q9Y2V2	CARHSP1	SSEPPPPPQPPTHQASVGLLDTPR	23	T
7.68661	NaN	NaN	NaN	9.34518	9.65133	10.4115	12.8376	13.348	10.3306	9.90111	6.93275					0	0.68292	1.81165	0	0	1	4.51242	0	0	0.657672	1.3682	0	Q9Y2V2	CARHSP1	SSEPPPPPQPPTHQASVGLLDTPRSR	26	S
14.9606	15.3728	15.3844	15.1801	16.0427	14.8808	15.07	15.0597	14.9052	15.1486	15.1797	14.8268					0.125518	0.900399	0.128607	0.270661	0.694936	0.425089	-0.227618	-0.913305	0.450361	0.55782	-0.187596	-0.671639	Q9Y2V2	CARHSP1	TFSATVR	52	S
11.2171	10.6231	11.094	11.4954	11.5621	11.582	11.7265	10.8316	10.636	11.2208	11.329	11.6718					1.44429	0.159843	0.568442	2.00925	0.0801679	0.948948	0.0866295	0.179964	0.882992	0.197131	0.429105	1.31472	Q6F5E8	CARMIL2	AGSDGDIMDSSTEAPPISIK	1246	S
7.61204	7.85945	7.97875	7.72383	9.12191	8.35201	9.29397	7.96826	7.96694	7.77782	8.09836	7.52047					0.626501	0.416576	0.582502	1.12353	0.580783	0.338687	0.592976	1.06819	0.0302157	1	-0.0178631	-0.059742	Q6F5E8	CARMIL2	AVSVHEDQLQAPAER	1362	S
6.89087	7.83246	7.43297	8.45675	8.18458	8.18979	8.36284	9.76611	8.75536	7.65668	8.1898	6.97019		+		PP2_CTRL	1.4426	0.124173	0.891606	2.30228	1.46506	0.0482523	1.576	2.63036	0.188688	0.775113	0.220123	0.40304	Q6F5E8	CARMIL2	AVSVHEDQLQAPAERPLR	1362	S
3.30939	0.520086	2.9601	NaN	2.73625	3.35321	NaN	NaN	NaN	NaN	NaN	NaN					0.261713	0.718227	0.781537	0.622353	0	0.887516	NaN	0	0	1	NaN	0	Q6F5E8	CARMIL2	AYSMILLPAEEEATLGARPDK	1175	Y
13.7099	NaN	13.7799	NaN	14.1468	14.6707	14.1818	NaN	14.3738	13.6179	NaN	13.7531		+		PP2_CTRL	0.890583	0.281762	0.663831	1.82209	1.45783	0.0924424	0.53286	2.63583	0.286528	0.840004	-0.0594149	-0.337279	Q6F5E8	CARMIL2	GSPSPAAPGPPAGPLPR	991	S
NaN	NaN	NaN	10.3931	NaN	NaN	NaN	10.4154	NaN	NaN	9.54945	NaN					0	1	NaN	0	0	0.887388	NaN	0	0	1	NaN	0	Q6F5E8	CARMIL2	GSPSPAAPGPPAGPLPR	993	S
8.40941	8.49103	8.54792	8.13422	8.93846	9.02032	8.18421	8.89346	8.92227	8.56941	8.52335	8.35929					0.306613	0.748901	0.214879	0.557324	0.306101	0.703612	0.18386	0.533415	0.00533478	1	0.00122706	0.00699673	Q6F5E8	CARMIL2	GWGQQDGPGPPSPGQSPSPCR	1315	S
8.22018	8.20831	7.70864	8.15634	6.5819	8.60768	NaN	9.39636	10.1041	NaN	NaN	NaN		+		PP2_CTRL	0.154919	0.855508	-0.263739	-0.357982	1.80903	0.0335815	1.70453	3.85679	0	1	NaN	0	Q6F5E8	CARMIL2	KAGSDGDIMDSSTEAPPISIK	1246	S
NaN	NaN	NaN	NaN	10.4342	NaN	NaN	NaN	10.5015	NaN	NaN	8.5826					0	1	NaN	0	0	0.886812	NaN	0	0	1	NaN	0	Q6F5E8	CARMIL2	LEAPPSPSLGSGLGTEPLPPQPTEPSSPER	1395	S
NaN	NaN	NaN	12.2658	NaN	NaN	NaN	NaN	NaN	NaN	NaN	NaN					0	1	NaN	0	NaN	1	0	NaN	NaN	1	0	NaN	Q6F5E8	CARMIL2	LEAPPSPSLGSGLGTEPLPPQPTEPSSPER	1416	S
7.66198	7.81187	8.33774	7.3263	8.34301	8.5442	8.29251	9.43918	10.0645	7.65381	7.75074	NaN		+		PP2_CTRL	0.113262	0.906818	0.133971	0.253241	1.11969	0.0875631	1.32818	2.01901	0.352941	0.595942	-0.234924	-0.640173	Q6F5E8	CARMIL2	LQRSPVLK	1381	S
4.5913	5.5239	2.73859	5.50899	5.74953	5.59964	6.95343	8.64672	8.93182	6.54229	6.79546	5.34611		+	+	PP2_CTRL;SP600125_CTRL	0.745831	0.29452	1.33479	1.44843	1.71762	0.0304735	3.89273	3.45924	0.976455	0.0929508	1.94336	1.88198	Q6F5E8	CARMIL2	RAVSVHEDQLQAPAERPLR	1362	S
7.90394	NaN	8.80018	NaN	8.82502	NaN	7.41896	7.4497	NaN	8.17994	NaN	8.45663					0	1	0.472966	0	0.751319	0.206646	-0.917727	-1.67351	0.0226649	1	-0.0337696	-0.0593501	Q6F5E8	CARMIL2	SPPSPATDQR	1423	S
10.4218	10.6254	10.69	10.853	11.1025	10.7609	11.1098	10.8881	10.7251	10.7782	10.7939	10.4009					1.17895	0.302579	0.326391	1.41809	1.12246	0.209201	0.328602	1.38257	0.199512	0.842168	0.0786393	0.312363	Q6F5E8	CARMIL2	TDLETSPGAAPR	1120	S
6.2315	4.35761	6.64141	NaN	7.17588	6.59733	7.29099	7.51145	7.85767	NaN	6.84038	6.42814		+		PP2_CTRL	0.511678	0.447402	1.1431	1.1068	1.17846	0.0698559	1.80987	2.20161	0.393017	0.428309	0.890755	0.8729	Q6F5E8	CARMIL2	THSVSADPSCRPGPGSQGPESATWK	1268	S
NaN	NaN	7.3576	NaN	NaN	10.6719	NaN	NaN	8.03392	NaN	7.28282	NaN					0	1	3.31426	0	0	0.887324	0.67632	0	0	1	-0.0747857	0	Q6F5E8	CARMIL2	TSPSPDSLGLPEDPCLGPR	1328	S
NaN	NaN	11.5696	NaN	NaN	10.9213	NaN	NaN	NaN	11.5398	NaN	NaN					0	0.77146	-0.64831	0	0	1	NaN	0	0	0.710956	-0.0298862	0	P49589	CARS1	VQPQWSPPAGTQPCR	19	S
[truncated: 15,070 more rows]
