# Supplementary material for: Kinase inhibition rewires the HLA-I immunopeptidome in chronic myeloid leukemia
Source: iScience. 2026 Apr 30;29(6):115944. doi: 10.1016/j.isci.2026.115944 (PMC13196390; doi:10.1016/j.isci.2026.115944)
Supplement: Table S6. Multi-omic data supporting the three proposed mechanisms of kinase-dependent immunopeptidome modulation [file mmc7.xlsx]

## Sheet: Validated paths
HLA-I peptide phosphorylation						Upstream kinase phosphorylating the HLA-I peptide
Source protein	Phospho HLA-I peptide	Phospho Immuno Significant	Phospho Log2 FC IMA_CTRL	Phospho Log2 FC PP2_CTRL	Phospho Log2 FC SP600125_CTRL	kinase	Kinase_Regulatory phosphosite	Activity Ima	Activity PP2	Activity SP600125	Phosphoproteome Significant	Phospho Log2 FC IMA_CTRL	Phospho Log2 FC PP2_CTRL	Phospho Log2 FC SP600125_CTRL
ARI4A	FSVASPLTL	IMA_CTRL;SP600125_CTRL	3.01089	-1.62186	-3.43091	CDK2	CDK1/2_Y15	inactive	inactive	not modulated	IMA_CTRL;SP600125_CTRL	-2.14643	-3.55601	4.82922
SCML2	KNITPRKK	IMA_CTRL;PP2_CTRL;SP600125_CTRL	-2.55032	-0.927542	-1.30659	CDK1/2	CDK1/2_Y15	inactive	inactive	not modulated	IMA_CTRL;SP600125_CTRL	-2.14643	-3.55601	4.82922
SCML2	VKNITPRKK	IMA_CTRL;SP600125_CTRL	-1.02756	-1.16485	-2.3449	CDK1/2	CDK1/2_Y15	inactive	inactive	not modulated	IMA_CTRL;SP600125_CTRL	-2.14643	-3.55601	4.82922
Source protein with a regulatory phosphosite controlling its stability																		Upstream kinase phosphorylating the source proteen
Source protein	HLA-I peptide	Source protein phosphopeptide	Regulatory phosphosite function	Phosphoproteome Significant	Phospho Log2 FC IMA_CTRL	Phospho Log2 FC PP2_CTRL	Phospho Log2 FC SP600125_CTRL	Immuno IMA_vs_CTRL_significant	Immuno PP2_vs_CTRL_significant	Immuno SP600125_vs_CTRL_significant	Proteome T-test significant	Immuno Log2 FC IMA_CTRL	Proteome Log2 FC IMA_CTRL	Immuno Log2 FC PP2_CTRL	Proteome Log2 FC PP2_CTRL	Immuno Log2 FC SP600125_CTRL	Proteome Log2 FC SP600125_CTRL	Kinase gene name	Kinase_Regulatory phosphosite	Activity Ima	Activity PP2	Activity SP600125	Phosphoproteome Significant	Phospho Log2 FC IMA_CTRL	Phospho Log2 FC PP2_CTRL	Phospho Log2 FC SP600125_CTRL
PLK1	DEKRDFRTY	SDKYGLGyQLCDNSV	protein stabilization	not quantified				FALSE	TRUE	TRUE	PP2_CTRL;SP600125_CTRL	-0.120735	-0.149592	-1.41802	-0.60696	-1.59671	0.600021	ABL1	ABL1_Y393	inactive	active	not modulated	IMA_CTRL;PP2_CTRL	-2.84924	0.93093	0.0370118
PLK1	DEKRDFRTY	SDKYGLGyQLCDNSV	protein stabilization	not quantified				FALSE	TRUE	TRUE	PP2_CTRL;SP600125_CTRL	-0.120735	-0.149592	-1.41802	-0.60696	-1.59671	0.600021	ABL1	ABL1_Y393	inactive	active	not modulated	IMA_CTRL;PP2_CTRL	-2.84924	0.93093	0.0370118
PLK1	DEKRDFRTY	SDKYGLGyQLCDNSV	protein stabilization	not quantified				FALSE	TRUE	TRUE	PP2_CTRL;SP600125_CTRL	-0.120735	-0.149592	-1.41802	-0.60696	-1.59671	0.600021	ABL1	ABL1_Y393	inactive	active	not modulated	IMA_CTRL;PP2_CTRL	-2.84924	0.93093	0.0370118
PLK1	DEKRDFRTY	SDKYGLGyQLCDNSV	protein stabilization	not quantified				FALSE	TRUE	TRUE	PP2_CTRL;SP600125_CTRL	-0.120735	-0.149592	-1.41802	-0.60696	-1.59671	0.600021	ABL1	ABL1_Y393	inactive	active	not modulated	IMA_CTRL;PP2_CTRL	-2.84924	0.93093	0.0370118
PLK1	DEKRDFRTY	SDKYGLGyQLCDNSV	protein stabilization	not quantified				FALSE	TRUE	TRUE	PP2_CTRL;SP600125_CTRL	-0.120735	-0.149592	-1.41802	-0.60696	-1.59671	0.600021	ABL1	ABL1_Y393	inactive	active	not modulated	IMA_CTRL;PP2_CTRL	-2.84924	0.93093	0.0370118
PLK1	DEKRDFRTY	SDKYGLGyQLCDNSV	protein stabilization	not quantified				FALSE	TRUE	TRUE	PP2_CTRL;SP600125_CTRL	-0.120735	-0.149592	-1.41802	-0.60696	-1.59671	0.600021	ABL1	ABL1_Y393	inactive	active	not modulated	IMA_CTRL;PP2_CTRL	-2.84924	0.93093	0.0370118
PLK1	DEKRDFRTY	SDKYGLGyQLCDNSV	protein stabilization	not quantified				FALSE	TRUE	TRUE	PP2_CTRL;SP600125_CTRL	-0.120735	-0.149592	-1.41802	-0.60696	-1.59671	0.600021	ABL1	ABL1_Y393	inactive	active	not modulated	IMA_CTRL;PP2_CTRL	-2.84924	0.93093	0.0370118
PLK1	DEKRDFRTY	SDKYGLGyQLCDNSV	protein stabilization	not quantified				FALSE	TRUE	TRUE	PP2_CTRL;SP600125_CTRL	-0.120735	-0.149592	-1.41802	-0.60696	-1.59671	0.600021	ABL1	ABL1_Y393	inactive	active	not modulated	IMA_CTRL;PP2_CTRL	-2.84924	0.93093	0.0370118
PLK1	DEKRDFRTY	SDKYGLGyQLCDNSV	protein stabilization	not quantified				FALSE	TRUE	TRUE	PP2_CTRL;SP600125_CTRL	-0.120735	-0.149592	-1.41802	-0.60696	-1.59671	0.600021	ABL1	ABL1_Y393	inactive	active	not modulated	IMA_CTRL;PP2_CTRL	-2.84924	0.93093	0.0370118
MYC	YQQQQQSEL	LLPTPPLsPSRRSGL	protein stabilization	not quantified				FALSE	TRUE	TRUE	PP2_CTRL	0.471505	-0.290256	-1.5326	-0.827442	-1.25343	-0.0113411	MAPK3	MAPK3_Y204	inactive	inactive	not modulated	IMA_CTRL;PP2_CTRL;SP600125_CTRL	-2.05574	-1.50931	-1.603
RAF1	YSTPHAFTF	PKINRSAsEPSLHRA	protein stabilization	not quantified				FALSE	TRUE	TRUE	SP600125_CTRL	-0.11413	-0.0598755	-1.62048	-0.168025	-1.34225	-0.313041	RAF1	RAF1_S301	not modulated	inactive	inactive	PP2_CTRL;SP600125_CTRL	0.0693847	-4.01166	-1.34106
RAF1	YSTPHAFTF	PKINRSAsEPSLHRA	protein stabilization	not quantified				FALSE	TRUE	TRUE	SP600125_CTRL	-0.11413	-0.0598755	-1.62048	-0.168025	-1.34225	-0.313041	RAF1	RAF1_S301	not modulated	inactive	inactive	PP2_CTRL;SP600125_CTRL	0.0693847	-4.01166	-1.34106
VIM	LERKVESL	TTSTRTYsLGSALRP	protein degradation	IMA_CTRL;PP2_CTRL;SP600125_CTRL	0.0104758	-0.0950069	-2.73916	FALSE	FALSE	TRUE		0.082004		-0.360002		-1.85883		AKT	AKT2_S451	not modulated	not modulated	inactive	SP600125_CTRL	-0.291905	0.445716	-4.83735
VIM	SLQEEIAFL	TTSTRTYsLGSALRP	protein degradation	IMA_CTRL;PP2_CTRL;SP600125_CTRL	0.0104758	-0.0950069	-2.73916	FALSE	FALSE	TRUE		0.0789942		-0.201385		-1.04803		AKT	AKT2_S451	not modulated	not modulated	inactive	SP600125_CTRL	-0.291905	0.445716	-4.83735
STMN1	HEAEVLKQL	sVPEFPLsPPKKKDL	protein degradation	IMA_CTRL;PP2_CTRL;SP600125_CTRL	1.00373	0.659629	0.871618	TRUE	FALSE	FALSE		3.56157		1.74232		1.01098
CDK2	IPLPLIKSY;KLADFGLARA;SEIDQLFRIF	EkIGEGtyGVVykAR	protein stabilization	SP600125_CTRL	0.325753	-0.00390212	0.695188	FALSE	TRUE	FALSE;TRUE		0.337881		1.9396		1.22456
PSMA3	YMIDPSGVSY	sLkEEDEsDDDNM__	protein stabilization	IMA_CTRL	0.347534	0.396642	0.192919	FALSE	FALSE	TRUE		-2.30033		-2.72736		-2.82882
WAS	DEAQAFRA;GLVGALMHV	AEtsKLIyDFIEDQG	protein degradation	IMA_CTRL;PP2_CTRL;SP600125_CTRL	-1.45646	-3.32805	-0.656974	FALSE	FALSE	TRUE	PP2_CTRL;SP600125_CTRL	0.0272862	-0.173035	-0.720911	-0.33244	-1.72142	0.326494
MDM2	DEVYQVTVY	SsRRRAIsEtEENsD	protein degradation	IMA_CTRL;SP600125_CTRL	0.945237	-0.220584	1.09086	FALSE	TRUE	FALSE	PP2_CTRL;SP600125_CTRL	0.550021	-0.290606	3.59385	0.622289	2.3937	1.14212
Source proteins target of TFs												TFs controlling the abudance of the source proten
Source protein	HLA-I peptide	Immuno IMA_vs_CTRL_significant	Immuno PP2_vs_CTRL_significant	Immuno SP600125_vs_CTRL_significant	Proteome T-test significant	Immuno Log2 FC IMA_CTRL	Proteome Log2 FC IMA_CTRL	Immuno Log2 FC PP2_CTRL	Proteome Log2 FC PP2_CTRL	Immuno Log2 FC SP600125_CTRL	Proteome Log2 FC SP600125_CTRL	TF gene name	TF_Regulatory phosphosite	Activity Ima	Activity PP2	Activity SP600125	Phosphoproteome Significant	Phospho Log2 FC IMA_CTRL	Phospho Log2 FC PP2_CTRL	Phospho Log2 FC SP600125_CTRL
TGFB1	TQYSKVLAL	FALSE	TRUE	TRUE	IMA_CTRL;PP2_CTRL	-0.893347	-0.861373	-2.39652	-1.0117	-1.62481	-0.212379	STAT3	STAT3_S727	inactive	inactive	inactive	IMA_CTRL;PP2_CTRL;SP600125_CTRL	-0.986332	-2.04193	-0.691246
DNMT1	LAKVKSLL	FALSE	TRUE	TRUE	PP2_CTRL;SP600125_CTRL	-0.138072	-0.243533	-2.14141	-0.647075	-1.61731	-0.48368	STAT3	STAT3_S727	inactive	inactive	inactive	IMA_CTRL;PP2_CTRL;SP600125_CTRL	-0.986332	-2.04193	-0.691246
CCNE1	HEVLLPQY	FALSE	FALSE	TRUE	PP2_CTRL	-0.542229	-0.839616	-0.284093	-1.35396	-1.20953	-0.133787	STAT3	STAT3_S727	inactive	inactive	inactive	IMA_CTRL;PP2_CTRL;SP600125_CTRL	-0.986332	-2.04193	-0.691246
NME1	SEDLLKEHY	FALSE	TRUE	TRUE	PP2_CTRL	-0.304439	-0.120886	-2.14294	-0.451192	-2.42371	-0.291511	STAT3	STAT3_S727	inactive	inactive	inactive	IMA_CTRL;PP2_CTRL;SP600125_CTRL	-0.986332	-2.04193	-0.691246
ACACA	REFPKFFTF	FALSE	TRUE	TRUE	IMA_CTRL;PP2_CTRL;SP600125_CTRL	-0.437267	-0.525951	-1.45696	-0.513936	-1.96489	-0.419165	STAT3	STAT3_S727	inactive	inactive	inactive	IMA_CTRL;PP2_CTRL;SP600125_CTRL	-0.986332	-2.04193	-0.691246
CYBB	TLLAGITGV	TRUE	FALSE	TRUE	PP2_CTRL	-2.19144	-1.05328	-1.00545	-2.33997	-1.68947	-1.02059	STAT3	STAT3_S727	inactive	inactive	inactive	IMA_CTRL;PP2_CTRL;SP600125_CTRL	-0.986332	-2.04193	-0.691246
ITGB2	FQTEVGKQL	FALSE	TRUE	TRUE	IMA_CTRL;PP2_CTRL;SP600125_CTRL	-3.47515	-1.386	-3.47849	-1.51944	-2.11587	-0.573741	STAT3	STAT3_S727	inactive	inactive	inactive	IMA_CTRL;PP2_CTRL;SP600125_CTRL	-0.986332	-2.04193	-0.691246
ITGB2	SMLDDLRNV	TRUE	FALSE	TRUE	IMA_CTRL;PP2_CTRL;SP600125_CTRL	-2.02584	-1.386	-1.53913	-1.51944	-1.61609	-0.573741	STAT3	STAT3_S727	inactive	inactive	inactive	IMA_CTRL;PP2_CTRL;SP600125_CTRL	-0.986332	-2.04193	-0.691246
TBX21	YEAEFRAV	FALSE	TRUE	TRUE	PP2_CTRL;SP600125_CTRL	-0.862251	0.220748	-1.79947	-0.618178	-2.14034	-0.925542	STAT1	STAT1_S727	not modulated	inactive	inactive	PP2_CTRL;SP600125_CTRL	-0.646599	-2.57036	-1.76001
TGFB1	TQYSKVLAL	FALSE	TRUE	TRUE	IMA_CTRL;PP2_CTRL	-0.893347	-0.861373	-2.39652	-1.0117	-1.62481	-0.212379	STAT3	STAT3_S727	inactive	inactive	inactive	IMA_CTRL;PP2_CTRL;SP600125_CTRL	-0.986332	-2.04193	-0.691246
DNMT1	LAKVKSLL	FALSE	TRUE	TRUE	PP2_CTRL;SP600125_CTRL	-0.138072	-0.243533	-2.14141	-0.647075	-1.61731	-0.48368	STAT3	STAT3_S727	inactive	inactive	inactive	IMA_CTRL;PP2_CTRL;SP600125_CTRL	-0.986332	-2.04193	-0.691246
CCNE1	HEVLLPQY	FALSE	FALSE	TRUE	PP2_CTRL	-0.542229	-0.839616	-0.284093	-1.35396	-1.20953	-0.133787	STAT3	STAT3_S727	inactive	inactive	inactive	IMA_CTRL;PP2_CTRL;SP600125_CTRL	-0.986332	-2.04193	-0.691246
NME1	SEDLLKEHY	FALSE	TRUE	TRUE	PP2_CTRL	-0.304439	-0.120886	-2.14294	-0.451192	-2.42371	-0.291511	STAT3	STAT3_S727	inactive	inactive	inactive	IMA_CTRL;PP2_CTRL;SP600125_CTRL	-0.986332	-2.04193	-0.691246
BRCA1	MLNEHDFEV	FALSE	FALSE	TRUE	PP2_CTRL	-0.947324	-0.228341	-1.06645	-0.262562	-1.57936	0.248655	STAT3	STAT3_S727	inactive	inactive	inactive	IMA_CTRL;PP2_CTRL;SP600125_CTRL	-0.986332	-2.04193	-0.691246
ACACA	REFPKFFTF	FALSE	TRUE	TRUE	IMA_CTRL;PP2_CTRL;SP600125_CTRL	-0.437267	-0.525951	-1.45696	-0.513936	-1.96489	-0.419165	STAT3	STAT3_S727	inactive	inactive	inactive	IMA_CTRL;PP2_CTRL;SP600125_CTRL	-0.986332	-2.04193	-0.691246
CYBB	TLLAGITGV	TRUE	FALSE	TRUE	PP2_CTRL	-2.19144	-1.05328	-1.00545	-2.33997	-1.68947	-1.02059	STAT3	STAT3_S727	inactive	inactive	inactive	IMA_CTRL;PP2_CTRL;SP600125_CTRL	-0.986332	-2.04193	-0.691246
ITGB2	FQTEVGKQL	FALSE	TRUE	TRUE	IMA_CTRL;PP2_CTRL;SP600125_CTRL	-3.47515	-1.386	-3.47849	-1.51944	-2.11587	-0.573741	STAT3	STAT3_S727	inactive	inactive	inactive	IMA_CTRL;PP2_CTRL;SP600125_CTRL	-0.986332	-2.04193	-0.691246
ITGB2	SMLDDLRNV	TRUE	FALSE	TRUE	IMA_CTRL;PP2_CTRL;SP600125_CTRL	-2.02584	-1.386	-1.53913	-1.51944	-1.61609	-0.573741	STAT3	STAT3_S727	inactive	inactive	inactive	IMA_CTRL;PP2_CTRL;SP600125_CTRL	-0.986332	-2.04193	-0.691246

## Sheet: TF-HLA peptide
Source protein	HLA-I peptide	Transcription factor (TF)	Phosphopeptide	Regulatory role of TF phosphorylation
CREBBP	SESALPTSL	KLF13	GAAAAPPsPAWSEPE	inhibitory
CREBBP	SESALPTSL	KLF13	GAAAAPPsPAWSEPE	inhibitory
JUN	MVAPAVASV	MUC1	SSTDRSPyEKVSAGN	activatory
JUN	MVAPAVASV	MUC1	SSTDRSPyEKVSAGN	activatory
TGFB1	TQYSKVLAL	STAT3	NTIDLPMsPRTLDSL	activatory
PLK1	DEKRDFRTY	STAT3	NTIDLPMsPRTLDSL	activatory
VIM	LERKVESL	STAT3	NTIDLPMsPRTLDSL	activatory
VIM	SLQEEIAFL	STAT3	NTIDLPMsPRTLDSL	activatory
STAT5A	YATQLQKTY	STAT3	NTIDLPMsPRTLDSL	activatory
SREBF1	TLAEIYVAA	STAT3	NTIDLPMsPRTLDSL	activatory
MYC	YQQQQQSEL	STAT3	NTIDLPMsPRTLDSL	activatory
HIF1A	RMEDIKILI	STAT3	NTIDLPMsPRTLDSL	activatory
DEPP1	SHLPVIHEL	STAT3	NTIDLPMsPRTLDSL	activatory
LGALS3BP	YAVATGDAL	STAT3	NTIDLPMsPRTLDSL	activatory
DNMT1	LAKVKSLL	STAT3	NTIDLPMsPRTLDSL	activatory
FOXO1	KMASTLPSL	STAT3	NTIDLPMsPRTLDSL	activatory
CCNE1	HEVLLPQY	STAT3	NTIDLPMsPRTLDSL	activatory
NME1	SEDLLKEHY	STAT3	NTIDLPMsPRTLDSL	activatory
BRCA1	MLNEHDFEV	STAT3	NTIDLPMsPRTLDSL	activatory
ABCA1	ALFEEQGIGV	STAT3	NTIDLPMsPRTLDSL	activatory
CCND3	IEAALRESL	STAT3	NTIDLPMsPRTLDSL	activatory
CDK4	REIKVTLVF	STAT3	NTIDLPMsPRTLDSL	activatory
MYD88	RLLELLTKL	STAT3	NTIDLPMsPRTLDSL	activatory
STK11	QLIDGLEYL	STAT3	NTIDLPMsPRTLDSL	activatory
SBNO2	EELGHTETY	STAT3	NTIDLPMsPRTLDSL	activatory
ACACA	REFPKFFTF	STAT3	NTIDLPMsPRTLDSL	activatory
CYBB	TLLAGITGV	STAT3	NTIDLPMsPRTLDSL	activatory
ITGB2	FQTEVGKQL	STAT3	NTIDLPMsPRTLDSL	activatory
ITGB2	SMLDDLRNV	STAT3	NTIDLPMsPRTLDSL	activatory
MLH1	DETVVNRI	TP53	APAPAAPtPAAPAPA	activatory
SIAH1	HQHKSITTL	TP53	APAPAAPtPAAPAPA	activatory
OGG1	VLADQVWTL	TP53	APAPAAPtPAAPAPA	activatory
TP53	TAKSVTCTY	TP53	APAPAAPtPAAPAPA	activatory
TGFB1	TQYSKVLAL	TP53	APAPAAPtPAAPAPA	activatory
HIF1A	IQHDLIFSL	TP53	APAPAAPtPAAPAPA	activatory
HIF1A	VETQATVIY	TP53	APAPAAPtPAAPAPA	activatory
E2F4	IRAPSGTSL	TP53	APAPAAPtPAAPAPA	activatory
APC	KIMDQVQQA	TP53	APAPAAPtPAAPAPA	activatory
MSH2	HEFLVKPSF	TP53	APAPAAPtPAAPAPA	activatory
BNIP3	SIYNGDMEKI	TP53	APAPAAPtPAAPAPA	activatory
TRRAP	MEEEIPKNY	TP53	APAPAAPtPAAPAPA	activatory
CD74	MHHWLLFEM	TP53	APAPAAPtPAAPAPA	activatory
NQO1	SLFDLNFQA	TP53	APAPAAPtPAAPAPA	activatory
RPSA	YVNLPTIAL	TP53	APAPAAPtPAAPAPA	activatory
NME1	SEDLLKEHY	TP53	APAPAAPtPAAPAPA	activatory
CDK2	IPLPLIKSY	TP53	APAPAAPtPAAPAPA	activatory
SREBF1	TLAEIYVAA	TP53	APAPAAPtPAAPAPA	activatory
TNFSF10	TSYPDPILL	TP53	APAPAAPtPAAPAPA	activatory
IGBP1	YPSLPTMTV	TP53	APAPAAPtPAAPAPA	activatory
BUB1B	SQKIPGMTL	TP53	APAPAAPtPAAPAPA	activatory
BUB1B	YLHNQGIGV	TP53	APAPAAPtPAAPAPA	activatory
MCM7	SLADYITAA	TP53	APAPAAPtPAAPAPA	activatory
HTT	MHIDSHEAL	TP53	APAPAAPtPAAPAPA	activatory
HTT	THANYKVTL	TP53	APAPAAPtPAAPAPA	activatory
DDB1	GMYGKIAVMEL	TP53	APAPAAPtPAAPAPA	activatory
DDB1	RLYDGLFKV	TP53	APAPAAPtPAAPAPA	activatory
DDB1	RLYDGLFKVI	TP53	APAPAAPtPAAPAPA	activatory
DDB1	VVVAVGRAL	TP53	APAPAAPtPAAPAPA	activatory
DDB1	YGKIAVMEL	TP53	APAPAAPtPAAPAPA	activatory
CPD	SLITLIEKV	TP53	APAPAAPtPAAPAPA	activatory
CORO1B	SLHPDLIYNV	TP53	APAPAAPtPAAPAPA	activatory
ODC1	MLFENMGAYTV	TP53	APAPAAPtPAAPAPA	activatory
CDC42BPA	FQDDNNLYL	TP53	APAPAAPtPAAPAPA	activatory
ZMIZ1	IQHSEFEEV	TP53	APAPAAPtPAAPAPA	activatory
CTNNB1	HAIMRSPQM	TP53	APAPAAPtPAAPAPA	activatory
NF1	GLTTILKNV	TP53	APAPAAPtPAAPAPA	activatory
PDGFRB	TLINESPVL	TP53	APAPAAPtPAAPAPA	activatory
TOPBP1	DETVTHFIY	TP53	APAPAAPtPAAPAPA	activatory
ILK	VLHEGTNFV	TP53	APAPAAPtPAAPAPA	activatory
UIMC1	GLTEGIWQL	TP53	APAPAAPtPAAPAPA	activatory
NPAT	IASPVQPVL	TP53	APAPAAPtPAAPAPA	activatory
MAP3K1	FEVESLFQKY	TP53	APAPAAPtPAAPAPA	activatory
STK11	QLIDGLEYL	TP53	APAPAAPtPAAPAPA	activatory
AKT2	MEHRFFLSI	TP53	APAPAAPtPAAPAPA	activatory
XPO1	FLQEYVANL	TP53	APAPAAPtPAAPAPA	activatory
NFE2L2	AHIPKSDAL	TP53	APAPAAPtPAAPAPA	activatory
NFE2L2	NEMMSKEQF	TP53	APAPAAPtPAAPAPA	activatory
SESN2	SLAELIQAL	TP53	APAPAAPtPAAPAPA	activatory
NLRP1	VLMPWIHEL	TP53	APAPAAPtPAAPAPA	activatory
TKT	HASDRIIAL	TP53	APAPAAPtPAAPAPA	activatory
DYNC1H1	SLFSMLHQA	TP53	APAPAAPtPAAPAPA	activatory
DYNC1H1	VMFKTPVSI	TP53	APAPAAPtPAAPAPA	activatory
RRM1	FVDPAQITM	TP53	APAPAAPtPAAPAPA	activatory
NR2C1	LSIPSFQAL	TP53	APAPAAPtPAAPAPA	activatory
B2M	FSKDWSFY	TP53	APAPAAPtPAAPAPA	activatory
MYC	YQQQQQSEL	TGFB1I1	SGDKDHLySTVCKPR	activatory
TGFB1	TQYSKVLAL	TGFB1I1	SGDKDHLySTVCKPR	activatory
TYMS	NHIEPLKIQL	MYC	LLPTPPLsPSRRSGL	activatory
TYMS	YMIAHITGL	MYC	LLPTPPLsPSRRSGL	activatory
PFKM	DEKKFDEAL	MYC	LLPTPPLsPSRRSGL	activatory
PFKM	YTTDFIFNL	MYC	LLPTPPLsPSRRSGL	activatory
CCNE1	HEVLLPQY	MYC	LLPTPPLsPSRRSGL	activatory
CDK4	REIKVTLVF	MYC	LLPTPPLsPSRRSGL	activatory
ENO1	SEVILPVPAF	MYC	LLPTPPLsPSRRSGL	activatory
ENO1	TRYMGKGVSK	MYC	LLPTPPLsPSRRSGL	activatory
NFE2L2	AHIPKSDAL	MYC	LLPTPPLsPSRRSGL	activatory
NFE2L2	NEMMSKEQF	MYC	LLPTPPLsPSRRSGL	activatory
LDHA	TLWGIQKEL	MYC	LLPTPPLsPSRRSGL	activatory
TP53	TAKSVTCTY	MYC	LLPTPPLsPSRRSGL	activatory
BRCA1	MLNEHDFEV	MYC	LLPTPPLsPSRRSGL	activatory
ODC1	MLFENMGAYTV	MYC	LLPTPPLsPSRRSGL	activatory
CAD	GLADKVYFL	MYC	LLPTPPLsPSRRSGL	activatory
TRRAP	MEEEIPKNY	MYC	LLPTPPLsPSRRSGL	activatory
NME2	SLWFKPEEL	MYC	LLPTPPLsPSRRSGL	activatory
HIF1A	IQHDLIFSL	MYC	LLPTPPLsPSRRSGL	activatory
HIF1A	VETQATVIY	MYC	LLPTPPLsPSRRSGL	activatory
NME1	SEDLLKEHY	MYC	LLPTPPLsPSRRSGL	activatory
ITGB1	VVNPKYEGK	MYC	LLPTPPLsPSRRSGL	activatory
TIMM17A	ALIEGAGILL	MYC	LLPTPPLsPSRRSGL	activatory
TJP2	DEFDGRSF	MYC	LLPTPPLsPSRRSGL	activatory
TSC2	YLDEYIARM	MYC	LLPTPPLsPSRRSGL	activatory
LAMTOR5	DEHAGVISV	MYC	LLPTPPLsPSRRSGL	activatory
ETS2	EENSHLTSV	MYC	LLPTPPLsPSRRSGL	activatory
EIF4G1	MEIDIPHVW	MYC	LLPTPPLsPSRRSGL	activatory
EIF4G1	VLMTEDIKL	MYC	LLPTPPLsPSRRSGL	activatory
HSPD1	EIIEGMKF	MYC	LLPTPPLsPSRRSGL	activatory
SAE1	ILAQEIVKA	MYC	LLPTPPLsPSRRSGL	activatory
APC	KIMDQVQQA	MYC	LLPTPPLsPSRRSGL	activatory
RAD21	AMPPPPPQGV	MYC	LLPTPPLsPSRRSGL	activatory
HBA1	LERMFLSF	MYC	LLPTPPLsPSRRSGL	activatory
HDLBP	DEFKVDIRF	MYC	LLPTPPLsPSRRSGL	activatory
HDLBP	EEYGGVMVSF	MYC	LLPTPPLsPSRRSGL	activatory
HDLBP	VEINIDHKF	MYC	LLPTPPLsPSRRSGL	activatory
AXIN1	ILDEHVQRV	MYC	LLPTPPLsPSRRSGL	activatory
TKT	HASDRIIAL	MYC	LLPTPPLsPSRRSGL	activatory
DNPH1	VLTEHVAAA	MYC	LLPTPPLsPSRRSGL	activatory
CASP8	ILTEVNYEV	MYC	LLPTPPLsPSRRSGL	activatory
DKC1	ALFQRPPLI	MYC	LLPTPPLsPSRRSGL	activatory
EIF4A1	SESLLRGIYAY	MYC	LLPTPPLsPSRRSGL	activatory
NFIL3	NEFEATQKL	MYC	LLPTPPLsPSRRSGL	activatory
NFIL3	SHSPPLLQV	MYC	LLPTPPLsPSRRSGL	activatory
SLC25A3	FIYDSVKVY	MYC	LLPTPPLsPSRRSGL	activatory
SLC25A3	YLWRTSLYL	MYC	LLPTPPLsPSRRSGL	activatory
PRKDC	GLIEWLENTV	MYC	LLPTPPLsPSRRSGL	activatory
PRKDC	HHSVGTELL	MYC	LLPTPPLsPSRRSGL	activatory
PRKDC	KSKDFVQVM	MYC	LLPTPPLsPSRRSGL	activatory
PRKDC	NELKFYQGF	MYC	LLPTPPLsPSRRSGL	activatory
PRKDC	SHFASSHAL	MYC	LLPTPPLsPSRRSGL	activatory
PRKDC	SLFKRLYSL	MYC	LLPTPPLsPSRRSGL	activatory
PRKDC	SLITPLQAV	MYC	LLPTPPLsPSRRSGL	activatory
RBM3	DEQALEDHF	MYC	LLPTPPLsPSRRSGL	activatory
RFC2	YELPWVEKY	MYC	LLPTPPLsPSRRSGL	activatory
RPL19	ILMEHIHKL	MYC	LLPTPPLsPSRRSGL	activatory
RPL19	LMEHIHKL	MYC	LLPTPPLsPSRRSGL	activatory
RPL19	WLDPNETNEI	MYC	LLPTPPLsPSRRSGL	activatory
RPL27	KIKSFVKVY	MYC	LLPTPPLsPSRRSGL	activatory
RPS15	YLGEFSITY	MYC	LLPTPPLsPSRRSGL	activatory
RPS16	ISKALVAYY	MYC	LLPTPPLsPSRRSGL	activatory
RPS16	KLLEPVLL	MYC	LLPTPPLsPSRRSGL	activatory
RPS16	KLLEPVLLL	MYC	LLPTPPLsPSRRSGL	activatory
RPS19	KVPEWVDTV	MYC	LLPTPPLsPSRRSGL	activatory
SNX1	RLPPPFPGL	MYC	LLPTPPLsPSRRSGL	activatory
STAT6	LLSDTVQHL	MYC	LLPTPPLsPSRRSGL	activatory
TGFB1	TQYSKVLAL	MYC	LLPTPPLsPSRRSGL	activatory
IFRD2	HHHLQNNEL	MYC	LLPTPPLsPSRRSGL	activatory
PEX3	SLLDLEQKL	MYC	LLPTPPLsPSRRSGL	activatory
HERPUD1	SLLPEGPPAI	MYC	LLPTPPLsPSRRSGL	activatory
AQR	ILDDSHLLV	MYC	LLPTPPLsPSRRSGL	activatory
TCIRG1	EELEKTFTF	MYC	LLPTPPLsPSRRSGL	activatory
WDR36	GLFSNDIPHV	MYC	LLPTPPLsPSRRSGL	activatory
XPO1	QEHLIEKY	MYC	LLPTPPLsPSRRSGL	activatory
TCF3	SLDTQPKKV	MYC	LLPTPPLsPSRRSGL	activatory
CCT3	LLDPMGGIVM	MYC	LLPTPPLsPSRRSGL	activatory
CCT6A	ALSKEGIVAL	MYC	LLPTPPLsPSRRSGL	activatory
DDX5	IGYPMPTGY	MYC	LLPTPPLsPSRRSGL	activatory
DUSP1	EHIVPNAEL	MYC	LLPTPPLsPSRRSGL	activatory
DUSP1	KLDEAFEFV	MYC	LLPTPPLsPSRRSGL	activatory
EPRS1	MEWDKIWAF	MYC	LLPTPPLsPSRRSGL	activatory
EPRS1	TEIDHWLEF	MYC	LLPTPPLsPSRRSGL	activatory
EPRS1	THALPIPVI	MYC	LLPTPPLsPSRRSGL	activatory
GCN1	RENKAYSF	MYC	LLPTPPLsPSRRSGL	activatory
METAP2	YEVEIDGKTY	MYC	LLPTPPLsPSRRSGL	activatory
MSH2	HEFLVKPSF	MYC	LLPTPPLsPSRRSGL	activatory
RPL13	EEEKNFKAF	MYC	LLPTPPLsPSRRSGL	activatory
RPL32	YCAEIAHNV	MYC	LLPTPPLsPSRRSGL	activatory
RPL35	KYKPLDLRPK	MYC	LLPTPPLsPSRRSGL	activatory
RPL5	KIYEGQVEV	MYC	LLPTPPLsPSRRSGL	activatory
RPS18	DEVERVITI	MYC	LLPTPPLsPSRRSGL	activatory
RPS7	DEFESGISQAL	MYC	LLPTPPLsPSRRSGL	activatory
RPS7	IIFVPVPQL	MYC	LLPTPPLsPSRRSGL	activatory
RPS7	VEHKVETF	MYC	LLPTPPLsPSRRSGL	activatory
ATM	FLADNHHQV	MYC	LLPTPPLsPSRRSGL	activatory
CCND3	IEAALRESL	MYC	LLPTPPLsPSRRSGL	activatory
XRCC5	RVKKTWTVV	MYC	LLPTPPLsPSRRSGL	activatory
XRCC5	SLAEGSVTSV	MYC	LLPTPPLsPSRRSGL	activatory
RPS10	YELLFKEGV	MYC	LLPTPPLsPSRRSGL	activatory
RPS10	YLTNEGIQYL	MYC	LLPTPPLsPSRRSGL	activatory
B2M	FSKDWSFY	MYC	LLPTPPLsPSRRSGL	activatory
BUB1B	SQKIPGMTL	MYC	LLPTPPLsPSRRSGL	activatory
BUB1B	YLHNQGIGV	MYC	LLPTPPLsPSRRSGL	activatory
ATIC	DENEVRTLF	MYC	LLPTPPLsPSRRSGL	activatory
SREBF1	TLAEIYVAA	RXRA	NMGLNPSsPNDPVTN	inhibitory
TXNIP	VMFKKIKSFEV	RXRA	NMGLNPSsPNDPVTN	inhibitory
TXNIP	VVFNDPEKV	RXRA	NMGLNPSsPNDPVTN	inhibitory
BTG2	KMDPIISRV	RXRA	NMGLNPSsPNDPVTN	inhibitory
BTG2	KVFSGALQEA	RXRA	NMGLNPSsPNDPVTN	inhibitory
HIF1A	IQHDLIFSL	RXRA	NMGLNPSsPNDPVTN	inhibitory
HIF1A	VETQATVIY	RXRA	NMGLNPSsPNDPVTN	inhibitory
SREBF1	TLAEIYVAA	PPARG	AIKVEPAsPPYYSEK	inhibitory
MYC	YQQQQQSEL	PPARG	AIKVEPAsPPYYSEK	inhibitory
TGFB1	TQYSKVLAL	PPARG	AIKVEPAsPPYYSEK	inhibitory
PNPLA2	GLLNRPNPLL	PPARG	AIKVEPAsPPYYSEK	inhibitory
TXNIP	VMFKKIKSFEV	PPARG	AIKVEPAsPPYYSEK	inhibitory
TXNIP	VVFNDPEKV	PPARG	AIKVEPAsPPYYSEK	inhibitory
CCNE1	HEVLLPQY	PPARG	AIKVEPAsPPYYSEK	inhibitory
PFKP	YTTDFIYQL	PPARG	AIKVEPAsPPYYSEK	inhibitory
STAT5A	YATQLQKTY	PPARG	AIKVEPAsPPYYSEK	inhibitory
MYD88	RLLELLTKL	PPARG	AIKVEPAsPPYYSEK	inhibitory
DUSP1	EHIVPNAEL	PPARG	AIKVEPAsPPYYSEK	inhibitory
DUSP1	KLDEAFEFV	PPARG	AIKVEPAsPPYYSEK	inhibitory
NQO1	SLFDLNFQA	JUNB	SNGVITTtPTPPGQY	activatory
MTR	HAIKSGMDM	JUNB	SNGVITTtPTPPGQY	activatory
NF1	GLTTILKNV	JUNB	SNGVITTtPTPPGQY	activatory
ETS2	EENSHLTSV	JUNB	SNGVITTtPTPPGQY	activatory
DNAJB4	DEDIKKAY	JUNB	SNGVITTtPTPPGQY	activatory
MLH1	DETVVNRI	TP53	PLSQETFsDLWKLLP	activatory
SIAH1	HQHKSITTL	TP53	PLSQETFsDLWKLLP	activatory
OGG1	VLADQVWTL	TP53	PLSQETFsDLWKLLP	activatory
TP53	TAKSVTCTY	TP53	PLSQETFsDLWKLLP	activatory
TGFB1	TQYSKVLAL	TP53	PLSQETFsDLWKLLP	activatory
HIF1A	IQHDLIFSL	TP53	PLSQETFsDLWKLLP	activatory
HIF1A	VETQATVIY	TP53	PLSQETFsDLWKLLP	activatory
E2F4	IRAPSGTSL	TP53	PLSQETFsDLWKLLP	activatory
APC	KIMDQVQQA	TP53	PLSQETFsDLWKLLP	activatory
MSH2	HEFLVKPSF	TP53	PLSQETFsDLWKLLP	activatory
BNIP3	SIYNGDMEKI	TP53	PLSQETFsDLWKLLP	activatory
TRRAP	MEEEIPKNY	TP53	PLSQETFsDLWKLLP	activatory
CD74	MHHWLLFEM	TP53	PLSQETFsDLWKLLP	activatory
NQO1	SLFDLNFQA	TP53	PLSQETFsDLWKLLP	activatory
RPSA	YVNLPTIAL	TP53	PLSQETFsDLWKLLP	activatory
NME1	SEDLLKEHY	TP53	PLSQETFsDLWKLLP	activatory
CDK2	IPLPLIKSY	TP53	PLSQETFsDLWKLLP	activatory
SREBF1	TLAEIYVAA	TP53	PLSQETFsDLWKLLP	activatory
TNFSF10	TSYPDPILL	TP53	PLSQETFsDLWKLLP	activatory
IGBP1	YPSLPTMTV	TP53	PLSQETFsDLWKLLP	activatory
BUB1B	SQKIPGMTL	TP53	PLSQETFsDLWKLLP	activatory
BUB1B	YLHNQGIGV	TP53	PLSQETFsDLWKLLP	activatory
MCM7	SLADYITAA	TP53	PLSQETFsDLWKLLP	activatory
HTT	MHIDSHEAL	TP53	PLSQETFsDLWKLLP	activatory
HTT	THANYKVTL	TP53	PLSQETFsDLWKLLP	activatory
DDB1	GMYGKIAVMEL	TP53	PLSQETFsDLWKLLP	activatory
DDB1	RLYDGLFKV	TP53	PLSQETFsDLWKLLP	activatory
DDB1	RLYDGLFKVI	TP53	PLSQETFsDLWKLLP	activatory
DDB1	VVVAVGRAL	TP53	PLSQETFsDLWKLLP	activatory
DDB1	YGKIAVMEL	TP53	PLSQETFsDLWKLLP	activatory
CPD	SLITLIEKV	TP53	PLSQETFsDLWKLLP	activatory
CORO1B	SLHPDLIYNV	TP53	PLSQETFsDLWKLLP	activatory
ODC1	MLFENMGAYTV	TP53	PLSQETFsDLWKLLP	activatory
CDC42BPA	FQDDNNLYL	TP53	PLSQETFsDLWKLLP	activatory
ZMIZ1	IQHSEFEEV	TP53	PLSQETFsDLWKLLP	activatory
CTNNB1	HAIMRSPQM	TP53	PLSQETFsDLWKLLP	activatory
NF1	GLTTILKNV	TP53	PLSQETFsDLWKLLP	activatory
PDGFRB	TLINESPVL	TP53	PLSQETFsDLWKLLP	activatory
TOPBP1	DETVTHFIY	TP53	PLSQETFsDLWKLLP	activatory
ILK	VLHEGTNFV	TP53	PLSQETFsDLWKLLP	activatory
UIMC1	GLTEGIWQL	TP53	PLSQETFsDLWKLLP	activatory
NPAT	IASPVQPVL	TP53	PLSQETFsDLWKLLP	activatory
MAP3K1	FEVESLFQKY	TP53	PLSQETFsDLWKLLP	activatory
STK11	QLIDGLEYL	TP53	PLSQETFsDLWKLLP	activatory
AKT2	MEHRFFLSI	TP53	PLSQETFsDLWKLLP	activatory
XPO1	FLQEYVANL	TP53	PLSQETFsDLWKLLP	activatory
NFE2L2	AHIPKSDAL	TP53	PLSQETFsDLWKLLP	activatory
NFE2L2	NEMMSKEQF	TP53	PLSQETFsDLWKLLP	activatory
SESN2	SLAELIQAL	TP53	PLSQETFsDLWKLLP	activatory
NLRP1	VLMPWIHEL	TP53	PLSQETFsDLWKLLP	activatory
TKT	HASDRIIAL	TP53	PLSQETFsDLWKLLP	activatory
DYNC1H1	SLFSMLHQA	TP53	PLSQETFsDLWKLLP	activatory
DYNC1H1	VMFKTPVSI	TP53	PLSQETFsDLWKLLP	activatory
RRM1	FVDPAQITM	TP53	PLSQETFsDLWKLLP	activatory
NR2C1	LSIPSFQAL	TP53	PLSQETFsDLWKLLP	activatory
B2M	FSKDWSFY	TP53	PLSQETFsDLWKLLP	activatory
CCN2	SMGPVRVAF	JUN	LHSEPPVyANLSNFN	activatory
CYBB	TLLAGITGV	JUN	LHSEPPVyANLSNFN	activatory
CXCR4	TIPDFIFANV	JUN	LHSEPPVyANLSNFN	activatory
CXCR4	TIPDFIFANV	MYC	Y-->P	activatory
PARP1	EEAEIIRKY	MYC	Y-->P	activatory
DNPH1	VLTEHVAAA	MYC	Y-->P	activatory
DDX18	KLIEKNYFL	MYC	Y-->P	activatory
XRCC5	ALSSLIHAL	MYC	Y-->P	activatory
NFE2L2	NEVSSATF	NFE2L2	RDEDGKPySPSEYSL	inhibitory
KEAP1	MERLIEFAY	NFE2L2	RDEDGKPySPSEYSL	inhibitory
COX6A1	HERPEFIAY	NFE2L2	RDEDGKPySPSEYSL	inhibitory
MAFG	SVITIVKSK	NFE2L2	RDEDGKPySPSEYSL	inhibitory
CREBBP	SESALPTSL	NFE2L2	RDEDGKPySPSEYSL	inhibitory
MDM2	DEVYQVTVY	NFE2L2	RDEDGKPySPSEYSL	inhibitory
IQGAP1	DEVVKIQSL	NFE2L2	RDEDGKPySPSEYSL	inhibitory
IQGAP1	FLSAIVSSV	NFE2L2	RDEDGKPySPSEYSL	inhibitory
IQGAP1	FMDSVIFTL	NFE2L2	RDEDGKPySPSEYSL	inhibitory
TXNIP	LANGQTKVL	NFE2L2	RDEDGKPySPSEYSL	inhibitory
MYC	YQQQQQSEL	NFE2L2	RDEDGKPySPSEYSL	inhibitory
EXOC4	KVLGVQRPLL	NFE2L2	RDEDGKPySPSEYSL	inhibitory
HIF1A	VETQATVIY	NFE2L2	RDEDGKPySPSEYSL	inhibitory
HSP90AA1	DEMVSLKDY	STAT1	DGPKGTGyIKTELIS	activatory
VIM	LERKVESL	STAT1	DGPKGTGyIKTELIS	activatory
VIM	SLQEEIAFL	STAT1	DGPKGTGyIKTELIS	activatory
JAK1	VLVESEHQV	STAT1	DGPKGTGyIKTELIS	activatory
RB1	LLNDNIFHM	STAT1	DGPKGTGyIKTELIS	activatory
TBX21	YEAEFRAV	STAT1	DGPKGTGyIKTELIS	activatory
MYD88	RLLELLTKL	STAT1	DGPKGTGyIKTELIS	activatory
LY96	MQYPISINV	STAT1	DGPKGTGyIKTELIS	activatory
STAT6	LLSDTVQHL	STAT1	DGPKGTGyIKTELIS	activatory
STAT2	IELLLPKL	STAT1	DGPKGTGyIKTELIS	activatory
TP53	TAKSVTCTY	STAT1	DGPKGTGyIKTELIS	activatory
ABCA1	ALFEEQGIGV	STAT1	DGPKGTGyIKTELIS	activatory
EARS2	HHMGISHVL	STAT1	DGPKGTGyIKTELIS	activatory
SBNO2	EELGHTETY	STAT1	DGPKGTGyIKTELIS	activatory
HSP90AA1	DEMVSLKDY	HSF1	DTEGRPPsPPPTSTP	inhibitory
RELA	ALAPAPPQV	HSF1	DTEGRPPsPPPTSTP	inhibitory
CTNNB1	YGLPVVVKL	PPARG	YDLKLQEyQSAIKVE	activatory
CCN2	SMGPVRVAF	PPARG	YDLKLQEyQSAIKVE	activatory
CCT8	KQYGNEVFL	ELK1	LSPIAPRsPAKLSFQ	activatory
CCT8	KQYGNEVFL	ELK1	LSPIAPRsPAKLSFQ	activatory
MRTFA	FLDGHDLQL	ELK1	LSPIAPRsPAKLSFQ	activatory
MRTFA	FLDGHDLQL	ELK1	LSPIAPRsPAKLSFQ	activatory
SREBF1	TLAEIYVAA	RXRA	NMGLNPSsPNDPVTN	inhibitory
TXNIP	VMFKKIKSFEV	RXRA	NMGLNPSsPNDPVTN	inhibitory
TXNIP	VVFNDPEKV	RXRA	NMGLNPSsPNDPVTN	inhibitory
BTG2	KMDPIISRV	RXRA	NMGLNPSsPNDPVTN	inhibitory
BTG2	KVFSGALQEA	RXRA	NMGLNPSsPNDPVTN	inhibitory
HIF1A	IQHDLIFSL	RXRA	NMGLNPSsPNDPVTN	inhibitory
HIF1A	VETQATVIY	RXRA	NMGLNPSsPNDPVTN	inhibitory
CCT8	KQYGNEVFL	ELK1	LSPIAPRsPAKLSFQ	activatory
MRTFA	FLDGHDLQL	ELK1	LSPIAPRsPAKLSFQ	activatory
NQO1	SLFDLNFQA	JUNB	GVITTTPtPPGQYFY	activatory
MTR	HAIKSGMDM	JUNB	GVITTTPtPPGQYFY	activatory
NF1	GLTTILKNV	JUNB	GVITTTPtPPGQYFY	activatory
ETS2	EENSHLTSV	JUNB	GVITTTPtPPGQYFY	activatory
DNAJB4	DEDIKKAY	JUNB	GVITTTPtPPGQYFY	activatory
TYMS	NHIEPLKIQL	MYC	SRRSGLCsPSYVAVT	activatory
TYMS	YMIAHITGL	MYC	SRRSGLCsPSYVAVT	activatory
PFKM	DEKKFDEAL	MYC	SRRSGLCsPSYVAVT	activatory
PFKM	YTTDFIFNL	MYC	SRRSGLCsPSYVAVT	activatory
CCNE1	HEVLLPQY	MYC	SRRSGLCsPSYVAVT	activatory
CDK4	REIKVTLVF	MYC	SRRSGLCsPSYVAVT	activatory
ENO1	SEVILPVPAF	MYC	SRRSGLCsPSYVAVT	activatory
ENO1	TRYMGKGVSK	MYC	SRRSGLCsPSYVAVT	activatory
NFE2L2	AHIPKSDAL	MYC	SRRSGLCsPSYVAVT	activatory
NFE2L2	NEMMSKEQF	MYC	SRRSGLCsPSYVAVT	activatory
LDHA	TLWGIQKEL	MYC	SRRSGLCsPSYVAVT	activatory
TP53	TAKSVTCTY	MYC	SRRSGLCsPSYVAVT	activatory
BRCA1	MLNEHDFEV	MYC	SRRSGLCsPSYVAVT	activatory
ODC1	MLFENMGAYTV	MYC	SRRSGLCsPSYVAVT	activatory
CAD	GLADKVYFL	MYC	SRRSGLCsPSYVAVT	activatory
TRRAP	MEEEIPKNY	MYC	SRRSGLCsPSYVAVT	activatory
NME2	SLWFKPEEL	MYC	SRRSGLCsPSYVAVT	activatory
HIF1A	IQHDLIFSL	MYC	SRRSGLCsPSYVAVT	activatory
HIF1A	VETQATVIY	MYC	SRRSGLCsPSYVAVT	activatory
NME1	SEDLLKEHY	MYC	SRRSGLCsPSYVAVT	activatory
ITGB1	VVNPKYEGK	MYC	SRRSGLCsPSYVAVT	activatory
TIMM17A	ALIEGAGILL	MYC	SRRSGLCsPSYVAVT	activatory
TJP2	DEFDGRSF	MYC	SRRSGLCsPSYVAVT	activatory
TSC2	YLDEYIARM	MYC	SRRSGLCsPSYVAVT	activatory
LAMTOR5	DEHAGVISV	MYC	SRRSGLCsPSYVAVT	activatory
ETS2	EENSHLTSV	MYC	SRRSGLCsPSYVAVT	activatory
EIF4G1	MEIDIPHVW	MYC	SRRSGLCsPSYVAVT	activatory
EIF4G1	VLMTEDIKL	MYC	SRRSGLCsPSYVAVT	activatory
HSPD1	EIIEGMKF	MYC	SRRSGLCsPSYVAVT	activatory
SAE1	ILAQEIVKA	MYC	SRRSGLCsPSYVAVT	activatory
APC	KIMDQVQQA	MYC	SRRSGLCsPSYVAVT	activatory
RAD21	AMPPPPPQGV	MYC	SRRSGLCsPSYVAVT	activatory
HBA1	LERMFLSF	MYC	SRRSGLCsPSYVAVT	activatory
HDLBP	DEFKVDIRF	MYC	SRRSGLCsPSYVAVT	activatory
HDLBP	EEYGGVMVSF	MYC	SRRSGLCsPSYVAVT	activatory
HDLBP	VEINIDHKF	MYC	SRRSGLCsPSYVAVT	activatory
AXIN1	ILDEHVQRV	MYC	SRRSGLCsPSYVAVT	activatory
TKT	HASDRIIAL	MYC	SRRSGLCsPSYVAVT	activatory
DNPH1	VLTEHVAAA	MYC	SRRSGLCsPSYVAVT	activatory
CASP8	ILTEVNYEV	MYC	SRRSGLCsPSYVAVT	activatory
DKC1	ALFQRPPLI	MYC	SRRSGLCsPSYVAVT	activatory
EIF4A1	SESLLRGIYAY	MYC	SRRSGLCsPSYVAVT	activatory
NFIL3	NEFEATQKL	MYC	SRRSGLCsPSYVAVT	activatory
NFIL3	SHSPPLLQV	MYC	SRRSGLCsPSYVAVT	activatory
SLC25A3	FIYDSVKVY	MYC	SRRSGLCsPSYVAVT	activatory
SLC25A3	YLWRTSLYL	MYC	SRRSGLCsPSYVAVT	activatory
PRKDC	GLIEWLENTV	MYC	SRRSGLCsPSYVAVT	activatory
PRKDC	HHSVGTELL	MYC	SRRSGLCsPSYVAVT	activatory
PRKDC	KSKDFVQVM	MYC	SRRSGLCsPSYVAVT	activatory
PRKDC	NELKFYQGF	MYC	SRRSGLCsPSYVAVT	activatory
PRKDC	SHFASSHAL	MYC	SRRSGLCsPSYVAVT	activatory
PRKDC	SLFKRLYSL	MYC	SRRSGLCsPSYVAVT	activatory
PRKDC	SLITPLQAV	MYC	SRRSGLCsPSYVAVT	activatory
RBM3	DEQALEDHF	MYC	SRRSGLCsPSYVAVT	activatory
RFC2	YELPWVEKY	MYC	SRRSGLCsPSYVAVT	activatory
RPL19	ILMEHIHKL	MYC	SRRSGLCsPSYVAVT	activatory
RPL19	LMEHIHKL	MYC	SRRSGLCsPSYVAVT	activatory
RPL19	WLDPNETNEI	MYC	SRRSGLCsPSYVAVT	activatory
RPL27	KIKSFVKVY	MYC	SRRSGLCsPSYVAVT	activatory
RPS15	YLGEFSITY	MYC	SRRSGLCsPSYVAVT	activatory
RPS16	ISKALVAYY	MYC	SRRSGLCsPSYVAVT	activatory
RPS16	KLLEPVLL	MYC	SRRSGLCsPSYVAVT	activatory
RPS16	KLLEPVLLL	MYC	SRRSGLCsPSYVAVT	activatory
RPS19	KVPEWVDTV	MYC	SRRSGLCsPSYVAVT	activatory
SNX1	RLPPPFPGL	MYC	SRRSGLCsPSYVAVT	activatory
STAT6	LLSDTVQHL	MYC	SRRSGLCsPSYVAVT	activatory
TGFB1	TQYSKVLAL	MYC	SRRSGLCsPSYVAVT	activatory
IFRD2	HHHLQNNEL	MYC	SRRSGLCsPSYVAVT	activatory
PEX3	SLLDLEQKL	MYC	SRRSGLCsPSYVAVT	activatory
HERPUD1	SLLPEGPPAI	MYC	SRRSGLCsPSYVAVT	activatory
AQR	ILDDSHLLV	MYC	SRRSGLCsPSYVAVT	activatory
TCIRG1	EELEKTFTF	MYC	SRRSGLCsPSYVAVT	activatory
WDR36	GLFSNDIPHV	MYC	SRRSGLCsPSYVAVT	activatory
XPO1	QEHLIEKY	MYC	SRRSGLCsPSYVAVT	activatory
TCF3	SLDTQPKKV	MYC	SRRSGLCsPSYVAVT	activatory
CCT3	LLDPMGGIVM	MYC	SRRSGLCsPSYVAVT	activatory
CCT6A	ALSKEGIVAL	MYC	SRRSGLCsPSYVAVT	activatory
DDX5	IGYPMPTGY	MYC	SRRSGLCsPSYVAVT	activatory
DUSP1	EHIVPNAEL	MYC	SRRSGLCsPSYVAVT	activatory
DUSP1	KLDEAFEFV	MYC	SRRSGLCsPSYVAVT	activatory
EPRS1	MEWDKIWAF	MYC	SRRSGLCsPSYVAVT	activatory
EPRS1	TEIDHWLEF	MYC	SRRSGLCsPSYVAVT	activatory
EPRS1	THALPIPVI	MYC	SRRSGLCsPSYVAVT	activatory
GCN1	RENKAYSF	MYC	SRRSGLCsPSYVAVT	activatory
METAP2	YEVEIDGKTY	MYC	SRRSGLCsPSYVAVT	activatory
MSH2	HEFLVKPSF	MYC	SRRSGLCsPSYVAVT	activatory
RPL13	EEEKNFKAF	MYC	SRRSGLCsPSYVAVT	activatory
RPL32	YCAEIAHNV	MYC	SRRSGLCsPSYVAVT	activatory
RPL35	KYKPLDLRPK	MYC	SRRSGLCsPSYVAVT	activatory
RPL5	KIYEGQVEV	MYC	SRRSGLCsPSYVAVT	activatory
RPS18	DEVERVITI	MYC	SRRSGLCsPSYVAVT	activatory
RPS7	DEFESGISQAL	MYC	SRRSGLCsPSYVAVT	activatory
RPS7	IIFVPVPQL	MYC	SRRSGLCsPSYVAVT	activatory
RPS7	VEHKVETF	MYC	SRRSGLCsPSYVAVT	activatory
ATM	FLADNHHQV	MYC	SRRSGLCsPSYVAVT	activatory
CCND3	IEAALRESL	MYC	SRRSGLCsPSYVAVT	activatory
XRCC5	RVKKTWTVV	MYC	SRRSGLCsPSYVAVT	activatory
XRCC5	SLAEGSVTSV	MYC	SRRSGLCsPSYVAVT	activatory
RPS10	YELLFKEGV	MYC	SRRSGLCsPSYVAVT	activatory
RPS10	YLTNEGIQYL	MYC	SRRSGLCsPSYVAVT	activatory
B2M	FSKDWSFY	MYC	SRRSGLCsPSYVAVT	activatory
BUB1B	SQKIPGMTL	MYC	SRRSGLCsPSYVAVT	activatory
BUB1B	YLHNQGIGV	MYC	SRRSGLCsPSYVAVT	activatory
ATIC	DENEVRTLF	MYC	SRRSGLCsPSYVAVT	activatory
CREBBP	SESALPTSL	KLF13	APPSPAWsEPEPEAG	inhibitory
CREBBP	SESALPTSL	KLF13	APPSPAWsEPEPEAG	inhibitory
JUN	MVAPAVASV	CTNNB1	AVVNLINyQDDAELA	inhibitory
NCOA2	NVSNVNLTL	CTNNB1	AVVNLINyQDDAELA	inhibitory
VIM	ATRSSAVRL	CTNNB1	AVVNLINyQDDAELA	inhibitory
VIM	EENFAVEA	CTNNB1	AVVNLINyQDDAELA	inhibitory
CCN2	SMGPVRVAF	CTNNB1	AVVNLINyQDDAELA	inhibitory
DPEP1	VLIDLAHVSV	CTNNB1	AVVNLINyQDDAELA	inhibitory
NPM1	DELHIVEA	CTNNB1	AVVNLINyQDDAELA	inhibitory
NPM1	MSVQPTVSL	CTNNB1	AVVNLINyQDDAELA	inhibitory
NPM1	VEAEAMNY	CTNNB1	AVVNLINyQDDAELA	inhibitory
NPM1	VEAKFINY	CTNNB1	AVVNLINyQDDAELA	inhibitory
PML	RVKAQVQAL	CTNNB1	AVVNLINyQDDAELA	inhibitory
SRSF3	TELERAFGYY	CTNNB1	AVVNLINyQDDAELA	inhibitory
TGFB1	TQYSKVLAL	JUN	KNSDLLTsPDVGLLK	activatory
DCTN1	QLLETLNQL	JUN	KNSDLLTsPDVGLLK	activatory
NQO1	SLFDLNFQA	JUN	KNSDLLTsPDVGLLK	activatory
APC	KIMDQVQQA	JUN	KNSDLLTsPDVGLLK	activatory
MYC	YQQQQQSEL	JUN	KNSDLLTsPDVGLLK	activatory
LDHA	TLWGIQKEL	JUN	KNSDLLTsPDVGLLK	activatory
CYP51A1	ALSELIILT	JUN	KNSDLLTsPDVGLLK	activatory
BRCA1	MLNEHDFEV	JUN	KNSDLLTsPDVGLLK	activatory
MAP3K1	FEVESLFQKY	JUN	KNSDLLTsPDVGLLK	activatory
VIM	LERKVESL	JUN	KNSDLLTsPDVGLLK	activatory
VIM	SLQEEIAFL	JUN	KNSDLLTsPDVGLLK	activatory
TIMM17A	ALIEGAGILL	JUN	KNSDLLTsPDVGLLK	activatory
KDM2B	ALVEKLESL	JUN	KNSDLLTsPDVGLLK	activatory
DYNC1H1	SLFSMLHQA	JUN	KNSDLLTsPDVGLLK	activatory
DYNC1H1	VMFKTPVSI	JUN	KNSDLLTsPDVGLLK	activatory
NF1	GLTTILKNV	JUN	KNSDLLTsPDVGLLK	activatory
YWHAH	SEAAYKEAF	JUN	KNSDLLTsPDVGLLK	activatory
KIF11	ISEENFRVM	JUN	KNSDLLTsPDVGLLK	activatory
TXNIP	VMFKKIKSFEV	JUN	KNSDLLTsPDVGLLK	activatory
TXNIP	VVFNDPEKV	JUN	KNSDLLTsPDVGLLK	activatory
MAP3K4	YEHNFQIMY	JUN	KNSDLLTsPDVGLLK	activatory
ETS1	ILWEHLEIL	JUN	KNSDLLTsPDVGLLK	activatory
ETS1	NEFSLKGVDF	JUN	KNSDLLTsPDVGLLK	activatory
KIF18A	KTASINQNV	JUN	KNSDLLTsPDVGLLK	activatory
RAF1	YSTPHAFTF	JUN	KNSDLLTsPDVGLLK	activatory
NRF1	EHAPAPQEV	JUN	KNSDLLTsPDVGLLK	activatory
ILK	VLHEGTNFV	JUN	KNSDLLTsPDVGLLK	activatory
PDGFRB	TLINESPVL	JUN	KNSDLLTsPDVGLLK	activatory
CYBB	TLLAGITGV	JUN	KNSDLLTsPDVGLLK	activatory
CABIN1	VERIMSETY	JUN	KNSDLLTsPDVGLLK	activatory
HBA1	LERMFLSF	JUN	KNSDLLTsPDVGLLK	activatory
TKT	HASDRIIAL	JUN	KNSDLLTsPDVGLLK	activatory
MAP2K7	ILLDERGQIKL	JUN	KNSDLLTsPDVGLLK	activatory
ETS2	EENSHLTSV	JUN	KNSDLLTsPDVGLLK	activatory
ALDOA	SLFVSNHAY	JUN	KNSDLLTsPDVGLLK	activatory
TCIRG1	EELEKTFTF	JUN	KNSDLLTsPDVGLLK	activatory
MSH2	HEFLVKPSF	JUN	KNSDLLTsPDVGLLK	activatory
DNAJB4	DEDIKKAY	JUN	KNSDLLTsPDVGLLK	activatory
PRKDC	GLIEWLENTV	JUN	KNSDLLTsPDVGLLK	activatory
PRKDC	HHSVGTELL	JUN	KNSDLLTsPDVGLLK	activatory
PRKDC	KSKDFVQVM	JUN	KNSDLLTsPDVGLLK	activatory
PRKDC	NELKFYQGF	JUN	KNSDLLTsPDVGLLK	activatory
PRKDC	SHFASSHAL	JUN	KNSDLLTsPDVGLLK	activatory
PRKDC	SLFKRLYSL	JUN	KNSDLLTsPDVGLLK	activatory
PRKDC	SLITPLQAV	JUN	KNSDLLTsPDVGLLK	activatory
RB1	LLNDNIFHM	JUN	KNSDLLTsPDVGLLK	activatory
CTNNB1	YGLPVVVKL	PPARG	SSISTPHyEDIPFTR	activatory
CCN2	SMGPVRVAF	PPARG	SSISTPHyEDIPFTR	activatory
TGFB1	TQYSKVLAL	JUN	VGLLKLAsPELERLI	activatory
DCTN1	QLLETLNQL	JUN	VGLLKLAsPELERLI	activatory
NQO1	SLFDLNFQA	JUN	VGLLKLAsPELERLI	activatory
APC	KIMDQVQQA	JUN	VGLLKLAsPELERLI	activatory
MYC	YQQQQQSEL	JUN	VGLLKLAsPELERLI	activatory
LDHA	TLWGIQKEL	JUN	VGLLKLAsPELERLI	activatory
CYP51A1	ALSELIILT	JUN	VGLLKLAsPELERLI	activatory
BRCA1	MLNEHDFEV	JUN	VGLLKLAsPELERLI	activatory
MAP3K1	FEVESLFQKY	JUN	VGLLKLAsPELERLI	activatory
VIM	LERKVESL	JUN	VGLLKLAsPELERLI	activatory
VIM	SLQEEIAFL	JUN	VGLLKLAsPELERLI	activatory
TIMM17A	ALIEGAGILL	JUN	VGLLKLAsPELERLI	activatory
KDM2B	ALVEKLESL	JUN	VGLLKLAsPELERLI	activatory
DYNC1H1	SLFSMLHQA	JUN	VGLLKLAsPELERLI	activatory
DYNC1H1	VMFKTPVSI	JUN	VGLLKLAsPELERLI	activatory
NF1	GLTTILKNV	JUN	VGLLKLAsPELERLI	activatory
YWHAH	SEAAYKEAF	JUN	VGLLKLAsPELERLI	activatory
KIF11	ISEENFRVM	JUN	VGLLKLAsPELERLI	activatory
TXNIP	VMFKKIKSFEV	JUN	VGLLKLAsPELERLI	activatory
TXNIP	VVFNDPEKV	JUN	VGLLKLAsPELERLI	activatory
MAP3K4	YEHNFQIMY	JUN	VGLLKLAsPELERLI	activatory
ETS1	ILWEHLEIL	JUN	VGLLKLAsPELERLI	activatory
ETS1	NEFSLKGVDF	JUN	VGLLKLAsPELERLI	activatory
KIF18A	KTASINQNV	JUN	VGLLKLAsPELERLI	activatory
RAF1	YSTPHAFTF	JUN	VGLLKLAsPELERLI	activatory
NRF1	EHAPAPQEV	JUN	VGLLKLAsPELERLI	activatory
ILK	VLHEGTNFV	JUN	VGLLKLAsPELERLI	activatory
PDGFRB	TLINESPVL	JUN	VGLLKLAsPELERLI	activatory
CYBB	TLLAGITGV	JUN	VGLLKLAsPELERLI	activatory
CABIN1	VERIMSETY	JUN	VGLLKLAsPELERLI	activatory
HBA1	LERMFLSF	JUN	VGLLKLAsPELERLI	activatory
TKT	HASDRIIAL	JUN	VGLLKLAsPELERLI	activatory
MAP2K7	ILLDERGQIKL	JUN	VGLLKLAsPELERLI	activatory
ETS2	EENSHLTSV	JUN	VGLLKLAsPELERLI	activatory
ALDOA	SLFVSNHAY	JUN	VGLLKLAsPELERLI	activatory
TCIRG1	EELEKTFTF	JUN	VGLLKLAsPELERLI	activatory
MSH2	HEFLVKPSF	JUN	VGLLKLAsPELERLI	activatory
DNAJB4	DEDIKKAY	JUN	VGLLKLAsPELERLI	activatory
PRKDC	GLIEWLENTV	JUN	VGLLKLAsPELERLI	activatory
PRKDC	HHSVGTELL	JUN	VGLLKLAsPELERLI	activatory
PRKDC	KSKDFVQVM	JUN	VGLLKLAsPELERLI	activatory
PRKDC	NELKFYQGF	JUN	VGLLKLAsPELERLI	activatory
PRKDC	SHFASSHAL	JUN	VGLLKLAsPELERLI	activatory
PRKDC	SLFKRLYSL	JUN	VGLLKLAsPELERLI	activatory
PRKDC	SLITPLQAV	JUN	VGLLKLAsPELERLI	activatory
RB1	LLNDNIFHM	JUN	VGLLKLAsPELERLI	activatory
JUN	MVAPAVASV	CTNNB1	AVVNLINyQDDAELA	inhibitory
NCOA2	NVSNVNLTL	CTNNB1	AVVNLINyQDDAELA	inhibitory
VIM	ATRSSAVRL	CTNNB1	AVVNLINyQDDAELA	inhibitory
VIM	EENFAVEA	CTNNB1	AVVNLINyQDDAELA	inhibitory
CCN2	SMGPVRVAF	CTNNB1	AVVNLINyQDDAELA	inhibitory
DPEP1	VLIDLAHVSV	CTNNB1	AVVNLINyQDDAELA	inhibitory
NPM1	DELHIVEA	CTNNB1	AVVNLINyQDDAELA	inhibitory
NPM1	MSVQPTVSL	CTNNB1	AVVNLINyQDDAELA	inhibitory
NPM1	VEAEAMNY	CTNNB1	AVVNLINyQDDAELA	inhibitory
NPM1	VEAKFINY	CTNNB1	AVVNLINyQDDAELA	inhibitory
PML	RVKAQVQAL	CTNNB1	AVVNLINyQDDAELA	inhibitory
SRSF3	TELERAFGYY	CTNNB1	AVVNLINyQDDAELA	inhibitory
SREBF1	TLAEIYVAA	PPARG	AIKVEPAsPPYYSEK	inhibitory
MYC	YQQQQQSEL	PPARG	AIKVEPAsPPYYSEK	inhibitory
TGFB1	TQYSKVLAL	PPARG	AIKVEPAsPPYYSEK	inhibitory
PNPLA2	GLLNRPNPLL	PPARG	AIKVEPAsPPYYSEK	inhibitory
TXNIP	VMFKKIKSFEV	PPARG	AIKVEPAsPPYYSEK	inhibitory
TXNIP	VVFNDPEKV	PPARG	AIKVEPAsPPYYSEK	inhibitory
CCNE1	HEVLLPQY	PPARG	AIKVEPAsPPYYSEK	inhibitory
PFKP	YTTDFIYQL	PPARG	AIKVEPAsPPYYSEK	inhibitory
STAT5A	YATQLQKTY	PPARG	AIKVEPAsPPYYSEK	inhibitory
MYD88	RLLELLTKL	PPARG	AIKVEPAsPPYYSEK	inhibitory
DUSP1	EHIVPNAEL	PPARG	AIKVEPAsPPYYSEK	inhibitory
DUSP1	KLDEAFEFV	PPARG	AIKVEPAsPPYYSEK	inhibitory
SREBF1	TLAEIYVAA	RXRA	NMGLNPSsPNDPVTN	inhibitory
TXNIP	VMFKKIKSFEV	RXRA	NMGLNPSsPNDPVTN	inhibitory
TXNIP	VVFNDPEKV	RXRA	NMGLNPSsPNDPVTN	inhibitory
BTG2	KMDPIISRV	RXRA	NMGLNPSsPNDPVTN	inhibitory
BTG2	KVFSGALQEA	RXRA	NMGLNPSsPNDPVTN	inhibitory
HIF1A	IQHDLIFSL	RXRA	NMGLNPSsPNDPVTN	inhibitory
HIF1A	VETQATVIY	RXRA	NMGLNPSsPNDPVTN	inhibitory
HSP90AA1	DEMVSLKDY	HSF1	DTEGRPPsPPPTSTP	inhibitory
RELA	ALAPAPPQV	HSF1	DTEGRPPsPPPTSTP	inhibitory
SREBF1	TLAEIYVAA	RXRA	NMGLNPSsPNDPVTN	inhibitory
TXNIP	VMFKKIKSFEV	RXRA	NMGLNPSsPNDPVTN	inhibitory
TXNIP	VVFNDPEKV	RXRA	NMGLNPSsPNDPVTN	inhibitory
BTG2	KMDPIISRV	RXRA	NMGLNPSsPNDPVTN	inhibitory
BTG2	KVFSGALQEA	RXRA	NMGLNPSsPNDPVTN	inhibitory
HIF1A	IQHDLIFSL	RXRA	NMGLNPSsPNDPVTN	inhibitory
HIF1A	VETQATVIY	RXRA	NMGLNPSsPNDPVTN	inhibitory
NFE2L2	NEVSSATF	NFE2L2	RDEDGKPySPSEYSL	inhibitory
KEAP1	MERLIEFAY	NFE2L2	RDEDGKPySPSEYSL	inhibitory
COX6A1	HERPEFIAY	NFE2L2	RDEDGKPySPSEYSL	inhibitory
MAFG	SVITIVKSK	NFE2L2	RDEDGKPySPSEYSL	inhibitory
CREBBP	SESALPTSL	NFE2L2	RDEDGKPySPSEYSL	inhibitory
MDM2	DEVYQVTVY	NFE2L2	RDEDGKPySPSEYSL	inhibitory
IQGAP1	DEVVKIQSL	NFE2L2	RDEDGKPySPSEYSL	inhibitory
IQGAP1	FLSAIVSSV	NFE2L2	RDEDGKPySPSEYSL	inhibitory
IQGAP1	FMDSVIFTL	NFE2L2	RDEDGKPySPSEYSL	inhibitory
TXNIP	LANGQTKVL	NFE2L2	RDEDGKPySPSEYSL	inhibitory
MYC	YQQQQQSEL	NFE2L2	RDEDGKPySPSEYSL	inhibitory
EXOC4	KVLGVQRPLL	NFE2L2	RDEDGKPySPSEYSL	inhibitory
HIF1A	VETQATVIY	NFE2L2	RDEDGKPySPSEYSL	inhibitory
MYC	YQQQQQSEL	TGFB1I1	SGDKDHLySTVCKPR	activatory
TGFB1	TQYSKVLAL	TGFB1I1	SGDKDHLySTVCKPR	activatory
TGFB1	TQYSKVLAL	STAT3	NTIDLPMsPRTLDSL	activatory
PLK1	DEKRDFRTY	STAT3	NTIDLPMsPRTLDSL	activatory
VIM	LERKVESL	STAT3	NTIDLPMsPRTLDSL	activatory
VIM	SLQEEIAFL	STAT3	NTIDLPMsPRTLDSL	activatory
STAT5A	YATQLQKTY	STAT3	NTIDLPMsPRTLDSL	activatory
SREBF1	TLAEIYVAA	STAT3	NTIDLPMsPRTLDSL	activatory
MYC	YQQQQQSEL	STAT3	NTIDLPMsPRTLDSL	activatory
HIF1A	RMEDIKILI	STAT3	NTIDLPMsPRTLDSL	activatory
DEPP1	SHLPVIHEL	STAT3	NTIDLPMsPRTLDSL	activatory
LGALS3BP	YAVATGDAL	STAT3	NTIDLPMsPRTLDSL	activatory
DNMT1	LAKVKSLL	STAT3	NTIDLPMsPRTLDSL	activatory
FOXO1	KMASTLPSL	STAT3	NTIDLPMsPRTLDSL	activatory
CCNE1	HEVLLPQY	STAT3	NTIDLPMsPRTLDSL	activatory
NME1	SEDLLKEHY	STAT3	NTIDLPMsPRTLDSL	activatory
BRCA1	MLNEHDFEV	STAT3	NTIDLPMsPRTLDSL	activatory
ABCA1	ALFEEQGIGV	STAT3	NTIDLPMsPRTLDSL	activatory
CCND3	IEAALRESL	STAT3	NTIDLPMsPRTLDSL	activatory
CDK4	REIKVTLVF	STAT3	NTIDLPMsPRTLDSL	activatory
MYD88	RLLELLTKL	STAT3	NTIDLPMsPRTLDSL	activatory
STK11	QLIDGLEYL	STAT3	NTIDLPMsPRTLDSL	activatory
SBNO2	EELGHTETY	STAT3	NTIDLPMsPRTLDSL	activatory
ACACA	REFPKFFTF	STAT3	NTIDLPMsPRTLDSL	activatory
CYBB	TLLAGITGV	STAT3	NTIDLPMsPRTLDSL	activatory
ITGB2	FQTEVGKQL	STAT3	NTIDLPMsPRTLDSL	activatory
ITGB2	SMLDDLRNV	STAT3	NTIDLPMsPRTLDSL	activatory
MLH1	DETVVNRI	TP53	APAPAAPtPAAPAPA	activatory
SIAH1	HQHKSITTL	TP53	APAPAAPtPAAPAPA	activatory
OGG1	VLADQVWTL	TP53	APAPAAPtPAAPAPA	activatory
TP53	TAKSVTCTY	TP53	APAPAAPtPAAPAPA	activatory
TGFB1	TQYSKVLAL	TP53	APAPAAPtPAAPAPA	activatory
HIF1A	IQHDLIFSL	TP53	APAPAAPtPAAPAPA	activatory
HIF1A	VETQATVIY	TP53	APAPAAPtPAAPAPA	activatory
E2F4	IRAPSGTSL	TP53	APAPAAPtPAAPAPA	activatory
APC	KIMDQVQQA	TP53	APAPAAPtPAAPAPA	activatory
MSH2	HEFLVKPSF	TP53	APAPAAPtPAAPAPA	activatory
BNIP3	SIYNGDMEKI	TP53	APAPAAPtPAAPAPA	activatory
TRRAP	MEEEIPKNY	TP53	APAPAAPtPAAPAPA	activatory
CD74	MHHWLLFEM	TP53	APAPAAPtPAAPAPA	activatory
NQO1	SLFDLNFQA	TP53	APAPAAPtPAAPAPA	activatory
RPSA	YVNLPTIAL	TP53	APAPAAPtPAAPAPA	activatory
NME1	SEDLLKEHY	TP53	APAPAAPtPAAPAPA	activatory
CDK2	IPLPLIKSY	TP53	APAPAAPtPAAPAPA	activatory
SREBF1	TLAEIYVAA	TP53	APAPAAPtPAAPAPA	activatory
TNFSF10	TSYPDPILL	TP53	APAPAAPtPAAPAPA	activatory
IGBP1	YPSLPTMTV	TP53	APAPAAPtPAAPAPA	activatory
BUB1B	SQKIPGMTL	TP53	APAPAAPtPAAPAPA	activatory
BUB1B	YLHNQGIGV	TP53	APAPAAPtPAAPAPA	activatory
MCM7	SLADYITAA	TP53	APAPAAPtPAAPAPA	activatory
HTT	MHIDSHEAL	TP53	APAPAAPtPAAPAPA	activatory
HTT	THANYKVTL	TP53	APAPAAPtPAAPAPA	activatory
DDB1	GMYGKIAVMEL	TP53	APAPAAPtPAAPAPA	activatory
DDB1	RLYDGLFKV	TP53	APAPAAPtPAAPAPA	activatory
DDB1	RLYDGLFKVI	TP53	APAPAAPtPAAPAPA	activatory
DDB1	VVVAVGRAL	TP53	APAPAAPtPAAPAPA	activatory
DDB1	YGKIAVMEL	TP53	APAPAAPtPAAPAPA	activatory
CPD	SLITLIEKV	TP53	APAPAAPtPAAPAPA	activatory
CORO1B	SLHPDLIYNV	TP53	APAPAAPtPAAPAPA	activatory
ODC1	MLFENMGAYTV	TP53	APAPAAPtPAAPAPA	activatory
CDC42BPA	FQDDNNLYL	TP53	APAPAAPtPAAPAPA	activatory
ZMIZ1	IQHSEFEEV	TP53	APAPAAPtPAAPAPA	activatory
CTNNB1	HAIMRSPQM	TP53	APAPAAPtPAAPAPA	activatory
NF1	GLTTILKNV	TP53	APAPAAPtPAAPAPA	activatory
PDGFRB	TLINESPVL	TP53	APAPAAPtPAAPAPA	activatory
TOPBP1	DETVTHFIY	TP53	APAPAAPtPAAPAPA	activatory
ILK	VLHEGTNFV	TP53	APAPAAPtPAAPAPA	activatory
UIMC1	GLTEGIWQL	TP53	APAPAAPtPAAPAPA	activatory
NPAT	IASPVQPVL	TP53	APAPAAPtPAAPAPA	activatory
MAP3K1	FEVESLFQKY	TP53	APAPAAPtPAAPAPA	activatory
STK11	QLIDGLEYL	TP53	APAPAAPtPAAPAPA	activatory
AKT2	MEHRFFLSI	TP53	APAPAAPtPAAPAPA	activatory
XPO1	FLQEYVANL	TP53	APAPAAPtPAAPAPA	activatory
NFE2L2	AHIPKSDAL	TP53	APAPAAPtPAAPAPA	activatory
NFE2L2	NEMMSKEQF	TP53	APAPAAPtPAAPAPA	activatory
SESN2	SLAELIQAL	TP53	APAPAAPtPAAPAPA	activatory
NLRP1	VLMPWIHEL	TP53	APAPAAPtPAAPAPA	activatory
TKT	HASDRIIAL	TP53	APAPAAPtPAAPAPA	activatory
DYNC1H1	SLFSMLHQA	TP53	APAPAAPtPAAPAPA	activatory
DYNC1H1	VMFKTPVSI	TP53	APAPAAPtPAAPAPA	activatory
RRM1	FVDPAQITM	TP53	APAPAAPtPAAPAPA	activatory
NR2C1	LSIPSFQAL	TP53	APAPAAPtPAAPAPA	activatory
B2M	FSKDWSFY	TP53	APAPAAPtPAAPAPA	activatory
MLH1	DETVVNRI	TP53	PLSQETFsDLWKLLP	activatory
SIAH1	HQHKSITTL	TP53	PLSQETFsDLWKLLP	activatory
OGG1	VLADQVWTL	TP53	PLSQETFsDLWKLLP	activatory
TP53	TAKSVTCTY	TP53	PLSQETFsDLWKLLP	activatory
TGFB1	TQYSKVLAL	TP53	PLSQETFsDLWKLLP	activatory
HIF1A	IQHDLIFSL	TP53	PLSQETFsDLWKLLP	activatory
HIF1A	VETQATVIY	TP53	PLSQETFsDLWKLLP	activatory
E2F4	IRAPSGTSL	TP53	PLSQETFsDLWKLLP	activatory
APC	KIMDQVQQA	TP53	PLSQETFsDLWKLLP	activatory
MSH2	HEFLVKPSF	TP53	PLSQETFsDLWKLLP	activatory
BNIP3	SIYNGDMEKI	TP53	PLSQETFsDLWKLLP	activatory
TRRAP	MEEEIPKNY	TP53	PLSQETFsDLWKLLP	activatory
CD74	MHHWLLFEM	TP53	PLSQETFsDLWKLLP	activatory
NQO1	SLFDLNFQA	TP53	PLSQETFsDLWKLLP	activatory
RPSA	YVNLPTIAL	TP53	PLSQETFsDLWKLLP	activatory
NME1	SEDLLKEHY	TP53	PLSQETFsDLWKLLP	activatory
CDK2	IPLPLIKSY	TP53	PLSQETFsDLWKLLP	activatory
SREBF1	TLAEIYVAA	TP53	PLSQETFsDLWKLLP	activatory
TNFSF10	TSYPDPILL	TP53	PLSQETFsDLWKLLP	activatory
IGBP1	YPSLPTMTV	TP53	PLSQETFsDLWKLLP	activatory
BUB1B	SQKIPGMTL	TP53	PLSQETFsDLWKLLP	activatory
BUB1B	YLHNQGIGV	TP53	PLSQETFsDLWKLLP	activatory
MCM7	SLADYITAA	TP53	PLSQETFsDLWKLLP	activatory
HTT	MHIDSHEAL	TP53	PLSQETFsDLWKLLP	activatory
HTT	THANYKVTL	TP53	PLSQETFsDLWKLLP	activatory
DDB1	GMYGKIAVMEL	TP53	PLSQETFsDLWKLLP	activatory
DDB1	RLYDGLFKV	TP53	PLSQETFsDLWKLLP	activatory
DDB1	RLYDGLFKVI	TP53	PLSQETFsDLWKLLP	activatory
DDB1	VVVAVGRAL	TP53	PLSQETFsDLWKLLP	activatory
DDB1	YGKIAVMEL	TP53	PLSQETFsDLWKLLP	activatory
CPD	SLITLIEKV	TP53	PLSQETFsDLWKLLP	activatory
CORO1B	SLHPDLIYNV	TP53	PLSQETFsDLWKLLP	activatory
ODC1	MLFENMGAYTV	TP53	PLSQETFsDLWKLLP	activatory
CDC42BPA	FQDDNNLYL	TP53	PLSQETFsDLWKLLP	activatory
ZMIZ1	IQHSEFEEV	TP53	PLSQETFsDLWKLLP	activatory
CTNNB1	HAIMRSPQM	TP53	PLSQETFsDLWKLLP	activatory
NF1	GLTTILKNV	TP53	PLSQETFsDLWKLLP	activatory
PDGFRB	TLINESPVL	TP53	PLSQETFsDLWKLLP	activatory
TOPBP1	DETVTHFIY	TP53	PLSQETFsDLWKLLP	activatory
ILK	VLHEGTNFV	TP53	PLSQETFsDLWKLLP	activatory
UIMC1	GLTEGIWQL	TP53	PLSQETFsDLWKLLP	activatory
NPAT	IASPVQPVL	TP53	PLSQETFsDLWKLLP	activatory
MAP3K1	FEVESLFQKY	TP53	PLSQETFsDLWKLLP	activatory
STK11	QLIDGLEYL	TP53	PLSQETFsDLWKLLP	activatory
AKT2	MEHRFFLSI	TP53	PLSQETFsDLWKLLP	activatory
XPO1	FLQEYVANL	TP53	PLSQETFsDLWKLLP	activatory
NFE2L2	AHIPKSDAL	TP53	PLSQETFsDLWKLLP	activatory
NFE2L2	NEMMSKEQF	TP53	PLSQETFsDLWKLLP	activatory
SESN2	SLAELIQAL	TP53	PLSQETFsDLWKLLP	activatory
NLRP1	VLMPWIHEL	TP53	PLSQETFsDLWKLLP	activatory
TKT	HASDRIIAL	TP53	PLSQETFsDLWKLLP	activatory
DYNC1H1	SLFSMLHQA	TP53	PLSQETFsDLWKLLP	activatory
DYNC1H1	VMFKTPVSI	TP53	PLSQETFsDLWKLLP	activatory
RRM1	FVDPAQITM	TP53	PLSQETFsDLWKLLP	activatory
NR2C1	LSIPSFQAL	TP53	PLSQETFsDLWKLLP	activatory
B2M	FSKDWSFY	TP53	PLSQETFsDLWKLLP	activatory

## Sheet: Stability source proteins
Source protein	Regulatory role of source protein phosphorylation	Phosphopeptide	HLA-I peptide	Upstream kinase	Regulatory Phosphosite
NFE2L2	inhibitory	RDEDGKPySPSEYSL	NEVSSATF	FYN	Y30
NFE2L2	inhibitory	RDEDGKPySPSEYSL	NEVSSATF	FYN	Y420
NFE2L2	inhibitory	RDEDGKPySPSEYSL	NEVSSATF	FYN	Y39
NFE2L2	inhibitory	RDEDGKPySPSEYSL	NEVSSATF	FYN	Y28
NFE2L2	inhibitory	RDEDGKPySPSEYSL	NEVSSATF	FYN	Y417
NFE2L2	inhibitory	RDEDGKPySPSEYSL	NEVSSATF	FYN	Y365
NFE2L2	inhibitory	RDEDGKPySPSEYSL	NEVSSATF	FYN	Y214
NFE2L2	inhibitory	RDEDGKPySPSEYSL	NEVSSATF	FYN	Y213
NFE2L2	inhibitory	RDEDGKPySPSEYSL	NEVSSATF	FYN	Y185
SHOC2	inhibitory	VAFSVDNtIKRPNPA	SAAQPGVAF	PRKCD	Y514
SHOC2	inhibitory	GLRYNRLsAIPRSLA	SAAQPGVAF	PRKCD	Y514
SHOC2	inhibitory	VAFSVDNtIKRPNPA	SAAQPGVAF	PRKCD	Y334
SHOC2	inhibitory	GLRYNRLsAIPRSLA	SAAQPGVAF	PRKCD	Y334
SHOC2	inhibitory	GLGENLLtHLPEEIG	SAAQPGVAF	MAPK3	Y204
SHOC2	inhibitory	VAFSVDNtIKRPNPA	SAAQPGVAF	PRKCD	Y313
SHOC2	inhibitory	GLRYNRLsAIPRSLA	SAAQPGVAF	PRKCD	Y313
HTT	inhibitory	TRFGRKLsIIRGIVE	VAVQPGEQL	PRKACA	Y70
DUSP1	inhibitory	AVLDRGTsTTTVFNF	EHIVPNAEL	PRKAA2	Y436
VIM	activatory	TTSTRTYsLGSALRP	LERKVESL	AKT1	T450
VIM	activatory	TTSTRTYsLGSALRP	SLQEEIAFL	AKT1	T450
