# Supplementary material for: Kinase inhibition rewires the HLA-I immunopeptidome in chronic myeloid leukemia
Source: iScience. 2026 Apr 30;29(6):115944. doi: 10.1016/j.isci.2026.115944 (PMC13196390; doi:10.1016/j.isci.2026.115944)
Supplement: Table S7. Statistical analysis of tumor-associated antigens (TAAs) modulated by kinase inhibitor treatment in BV173 cells [file mmc8.xlsx]

## Sheet: TAA_Significant
Peptide Info				IMA vs CTRL								PP2 vs CTRL								SP600125 vs CTRL
Sequence	Gene	MHC	Bind Level	Det CTRL	Det IMA	Log2FC (imp)	Cohen d (imp)	95% CI lo	95% CI hi	FDR (imp)	FDR (no imp)	Det CTRL	Det PP2	Log2FC (imp)	Cohen d (imp)	95% CI lo	95% CI hi	FDR (imp)	FDR (no imp)	Det CTRL	Det SP600125	Log2FC (imp)	Cohen d (imp)	95% CI lo	95% CI hi	FDR (imp)	FDR (no imp)
EEKDWKTAY	PSMD11	HLA-B*15:10;HLA-B*18:01	WB;SB	100%	100%	-0.358	-0.812	-1.458	0.742	0.5738	0.5581	100%	100%	-1.301	-4.854	-1.948	-0.654	0.0421	0.0402	100%	100%	-2.04	-7.164	-2.7	-1.38	0.0202	0.0190
KLYSVVSQL	USP9Y;USP9X	HLA-A*02:01;HLA-A*30:01;HLA-C*03:04;HLA-C*12:03	SB;WB;WB;WB	100%	100%	0.944	4.194	0.417	1.471	0.0910	0.0827	100%	100%	-0.653	-2.082	-1.396	0.091	0.1624	0.1475	100%	100%	-1.159	-4.878	-1.703	-0.615	0.0315	0.0284
GVIAEILRGV	NOP56	HLA-A*02:01	WB	0%	0%	-0.231	-0.446	-1.472	1.01	0.7480	NA	0%	100%	3.585	6.945	2.345	4.825	0.0255	NA	0%	100%	3.246	5.798	1.962	4.531	0.0250	NA
DEHAGVISV	LAMTOR5	HLA-B*15:10;HLA-B*18:01	WB;SB	100%	100%	-0.369	-1.491	-1.037	0.3	0.3722	0.3462	100%	100%	-0.86	-2.196	-1.791	0.07	0.1492	0.1350	100%	100%	-1.433	-5.462	-2.083	-0.783	0.0341	0.0306
NEIIVKRY	NEMF	HLA-B*18:01	SB	100%	100%	0.457	1.082	-0.654	1.568	0.4801	0.4576	100%	100%	2.586	9.03	1.932	3.24	0.0152	0.0173	100%	100%	1.484	3.162	0.195	2.772	0.0961	0.0833
GAYGKVFLV	RPS6KA5;RPS6KA4	HLA-A*02:01;HLA-A*30:01;HLA-C*03:04;HLA-C*12:03	SB;WB;WB;SB	100%	100%	-0.131	-0.435	-0.965	0.702	0.7599	0.7534	100%	100%	-1.095	-3.2	-2.083	-0.107	0.1132	0.1027	100%	100%	-0.904	-5.931	-1.256	-0.552	0.0248	0.0229
LLNDNIFHM	RB1	HLA-A*02:01;HLA-C*03:04;HLA-C*12:03	SB;WB;WB	100%	100%	1.028	4.344	0.492	1.565	0.0811	0.0737	100%	100%	-0.039	-0.159	-0.588	0.51	0.9008	0.8946	100%	100%	-0.919	-4.596	-1.403	-0.434	0.0406	0.0359
DELHIVEA	NPM1	HLA-B*18:01	SB	100%	100%	0.903	6.359	0.449	1.357	0.1044	0.0929	100%	100%	1.791	6.754	1.137	2.445	0.0285	0.0280	100%	100%	1.032	3.322	0.214	1.851	0.0827	0.0717
KQLNHFWEI	XRCC5	HLA-A*02:01;HLA-A*30:01	SB;WB	100%	100%	1.459	2.643	0.012	2.907	0.1964	0.1734	100%	100%	1.703	4.901	0.915	2.491	0.0338	0.0326	100%	100%	1.136	2.591	0.09	2.183	0.1029	0.0894
DEKLNNAKY	LCP1	HLA-B*18:01	SB	100%	33%	-2.145	-1.431	-6.947	2.657	0.4128	NA	100%	0%	-3.368	-5.125	-4.994	-1.742	0.0419	NA	100%	100%	-1.177	-2.232	-2.385	0.032	0.1249	0.1098
RQLESLIRL	MCM4;MCM8	HLA-A*02:01;HLA-A*30:01;HLA-B*15:10;HLA-C*03:04;HLA-C*12:03	SB;WB;WB;WB;WB	100%	100%	0.733	2.239	-0.404	1.87	0.2941	0.2676	100%	100%	-1.064	-24.224	-1.167	-0.961	0.0097	0.0107	100%	100%	-1.404	-4.368	-2.519	-0.289	0.0904	0.0784
YGLPVVVKL	CTNNB1	HLA-A*02:01;HLA-B*15:10;HLA-C*03:04;HLA-C*12:03	WB;WB;SB;SB	100%	100%	1.079	17.801	0.929	1.229	0.0304	0.0340	100%	100%	-1.764	-6.274	-2.729	-0.799	0.0647	0.0599	100%	100%	-0.751	-2.438	-1.811	0.31	0.1801	0.1605
VQNGKVIGV	GDI2	HLA-A*02:01;HLA-B*15:10;HLA-C*12:03	SB;WB;WB	100%	100%	1.279	4.382	0.61	1.949	0.0828	0.0753	100%	33%	-0.629	-2.467	-1.209	-0.049	0.1128	NA	100%	100%	0.913	3.896	0.363	1.462	0.0481	0.0422
DEKRDFRTY	PLK1	HLA-B*18:01	SB	100%	100%	-0.121	-0.429	-0.857	0.616	0.7610	0.7544	100%	100%	-1.418	-7.523	-1.846	-0.99	0.0187	0.0204	100%	100%	-1.597	-5.935	-2.287	-0.907	0.0337	0.0302
DEVRLLKY	NUP107	HLA-B*18:01	SB	100%	100%	-0.149	-0.294	-1.603	1.305	0.8423	0.8372	100%	100%	-2.649	-5.754	-3.929	-1.368	0.0478	0.0448	100%	100%	-1.885	-6.45	-2.566	-1.205	0.0232	0.0217
DDMKHLWDY	ACTR2	HLA-B*18:01	SB	100%	100%	1.155	1.922	-0.393	2.704	0.2787	0.2521	100%	100%	-1.843	-4.098	-2.881	-0.805	0.0476	0.0446	100%	100%	-2.041	-5.807	-2.864	-1.217	0.0266	0.0244
KSKDFVQVM	PRKDC	HLA-A*30:01;HLA-C*03:04;HLA-C*12:03	SB;SB;SB	100%	100%	0.003	0.008	-0.724	0.729	0.9948	0.9949	100%	100%	-1.961	-5.273	-2.811	-1.112	0.0312	0.0306	100%	100%	-1.67	-6.459	-2.431	-0.91	0.0418	0.0370
DEEAGGRPAM	HNRNPU	HLA-B*18:01	SB	100%	100%	1.368	5.594	0.808	1.928	0.0616	0.0584	100%	100%	0.409	1.411	-0.292	1.111	0.2902	0.2697	100%	100%	-0.869	-3.763	-1.393	-0.345	0.0463	0.0407
KVLSKEFHL	SET	HLA-A*02:01;HLA-A*30:01;HLA-C*03:04	SB;WB;WB	100%	100%	-1.677	-5.91	-2.472	-0.883	0.0900	0.0817	100%	100%	2.672	9.591	1.897	3.446	0.0273	0.0270	100%	100%	1.399	7.532	0.959	1.838	0.0204	0.0193
RQSDLLVKL	EXOSC9	HLA-A*02:01;HLA-A*30:01;HLA-B*15:10;HLA-B*18:01;HLA-C*03:04;HLA-C*12:03	SB;WB;SB;WB;WB;WB	33%	33%	-0.832	-1.244	-2.415	0.751	0.4134	NA	33%	100%	2.226	4.593	1.093	3.358	0.0416	NA	33%	100%	2.129	4.269	0.979	3.279	0.0392	NA
FLHEATVRL	SREBF2	HLA-A*02:01;HLA-B*15:10;HLA-C*03:04;HLA-C*12:03	SB;WB;SB;SB	100%	100%	-0.535	-2.006	-1.374	0.305	0.3067	0.2801	100%	100%	2.124	10.484	1.529	2.72	0.0284	0.0279	100%	100%	1.197	14.479	1.003	1.391	0.0129	0.0144
NELKHVKY	SMAD4	HLA-B*18:01	SB	100%	100%	1.426	3.572	0.47	2.382	0.1176	0.1040	100%	100%	-1.339	-5.265	-1.993	-0.685	0.0446	0.0422	100%	100%	-2.04	-3.783	-3.499	-0.581	0.0718	0.0626
NEHDYAKAAF	EMC2	HLA-B*15:10;HLA-B*18:01	SB;SB	100%	100%	0.239	0.692	-0.557	1.034	0.6218	0.6075	100%	100%	-1.373	-3.568	-2.293	-0.453	0.0657	0.0608	100%	100%	-1.541	-6.36	-2.177	-0.905	0.0328	0.0294
DEILGRSAF	RAB3GAP1	HLA-B*15:10;HLA-B*18:01	WB;SB	0%	100%	4.237	14.614	3.457	5.018	0.0407	NA	0%	0%	0.358	0.895	-0.555	1.271	0.4601	NA	0%	100%	3.262	9.088	2.447	4.077	0.0159	NA
NEINNPKF	SF3A1	HLA-B*18:01	SB	100%	100%	2.42	13.982	1.95	2.889	0.0429	0.0443	100%	100%	0.837	3.632	0.314	1.36	0.0551	0.0515	100%	67%	-1.107	-0.501	-8.8	6.586	0.6856	0.2154
SLLDTLVLL	AP5B1	HLA-A*02:01;HLA-C*03:04	SB;WB	100%	100%	0.167	0.769	-0.363	0.697	0.5916	0.5765	100%	100%	-0.014	-0.06	-0.576	0.549	0.9625	0.9596	100%	100%	-0.761	-5.055	-1.107	-0.414	0.0306	0.0277
DEHHSVNF	RIF1	HLA-B*18:01	SB	100%	100%	0.459	2.856	-0.08	0.997	0.2305	0.2050	100%	100%	-0.422	-2.02	-0.901	0.056	0.1622	0.1473	100%	100%	-1.31	-4.623	-1.99	-0.631	0.0390	0.0345
DEVPVGVEM	ZMYM4	HLA-B*15:10;HLA-B*18:01	SB;SB	100%	100%	-0.312	-0.625	-1.95	1.326	0.6760	0.6649	100%	100%	3.242	29.494	2.96	3.525	0.0097	0.0107	100%	100%	2.295	8.751	1.553	3.036	0.0278	0.0254
LLHELLTHV	KLHL24	HLA-A*02:01;HLA-C*12:03	SB;WB	100%	100%	2.996	11.836	2.4	3.592	0.0344	0.0410	100%	100%	1.85	6.01	1.148	2.551	0.0257	0.0260	100%	100%	0.884	4.071	0.249	1.519	0.0752	0.0654
KLLKLFQGV	GIGYF2	HLA-A*02:01	SB	100%	100%	1.107	0.896	-3.174	5.389	0.5716	0.5556	100%	100%	0.855	0.578	-4.287	5.997	0.6567	0.6432	100%	100%	2.025	5.976	1.019	3.032	0.0467	0.0410
QLIPKLIFL	WDFY4	HLA-A*02:01;HLA-C*03:04;HLA-C*12:03	SB;WB;WB	100%	100%	-0.581	-2.143	-1.402	0.241	0.2810	0.2546	100%	100%	-2.796	-3.716	-5.385	-0.208	0.1194	0.1083	100%	100%	-2.921	-9.071	-3.936	-1.906	0.0340	0.0306
MEAKVENEY	PIK3AP1	HLA-B*15:10;HLA-B*18:01	WB;SB	100%	100%	-0.194	-0.533	-1.227	0.839	0.7116	0.7032	100%	100%	-0.315	-1.43	-0.828	0.198	0.2778	0.2577	100%	100%	-1.405	-6.359	-1.92	-0.889	0.0236	0.0221
YTSEVQAIL	FERMT3	HLA-A*02:01;HLA-B*15:10;HLA-C*03:04;HLA-C*12:03	WB;WB;SB;SB	100%	100%	0.025	0.048	-1.543	1.594	0.9747	0.9735	100%	100%	0.292	1.107	-0.32	0.904	0.3738	0.3557	100%	100%	0.979	5.04	0.508	1.45	0.0358	0.0320
MAAERVKAW	NRM	HLA-C*03:04;HLA-C*12:03	WB;SB	100%	100%	-0.027	-0.036	-2.476	2.421	0.9818	0.9804	100%	100%	4.728	18.691	4.145	5.311	0.0097	0.0107	100%	100%	1.349	3.645	0.361	2.336	0.0739	0.0643
LLYGHTVTV	SLC35B2	HLA-A*02:01;HLA-C*03:04;HLA-C*12:03	SB;WB;SB	100%	100%	-1.189	-8.115	-1.531	-0.846	0.0458	0.0473	100%	100%	-1.287	-4.061	-2.182	-0.391	0.0785	0.0720	100%	100%	-1.012	-7.135	-1.351	-0.672	0.0226	0.0213
NELPVSKY	USP13	HLA-B*18:01	SB	100%	100%	-0.514	-1.801	-1.374	0.345	0.3308	0.3034	100%	100%	1.009	6.079	0.599	1.419	0.0326	0.0318	100%	100%	-0.164	-0.833	-0.687	0.358	0.4904	0.4737
RLFADILNDV	RUSF1	HLA-A*02:01	SB	100%	100%	1.85	1.778	-1.12	4.82	0.3243	0.2970	100%	100%	3.133	5.311	1.775	4.491	0.0317	0.0309	100%	100%	2.122	3.523	0.728	3.516	0.0552	0.0482
HESGHAIIAY	YME1L1	HLA-B*18:01	SB	100%	100%	0.126	0.513	-0.554	0.805	0.7210	0.7132	100%	100%	-1.76	-6.214	-2.421	-1.099	0.0267	0.0266	100%	100%	-2.306	-8.866	-2.96	-1.652	0.0206	0.0194
LEHLQSKY	SF3B5	HLA-B*18:01	SB	100%	100%	0.152	0.63	-0.682	0.985	0.6764	0.6653	100%	100%	-1.546	-23.309	-1.741	-1.351	0.0149	0.0173	100%	100%	-1.663	-4.086	-3.085	-0.241	0.0984	0.0854
VMFKEPVEV	BTBD2	HLA-A*02:01;HLA-C*03:04;HLA-C*12:03	SB;WB;SB	100%	100%	-0.219	-1.043	-0.7	0.262	0.4737	0.4508	100%	100%	-0.667	-2.063	-1.536	0.203	0.1913	0.1738	100%	100%	-1.916	-6.815	-2.631	-1.202	0.0278	0.0254
HELPDVSEF	EMC7	HLA-B*15:10;HLA-B*18:01	WB;SB	100%	100%	-0.875	-1.427	-2.997	1.247	0.4246	0.4004	100%	100%	-1.492	-6.87	-2.178	-0.806	0.0505	0.0474	100%	100%	-2.166	-14.698	-2.586	-1.747	0.0187	0.0177
LQIQQGLQTL	UBQLN4;UBQLN1	HLA-B*15:10	WB	100%	100%	-1.97	-2.571	-3.927	-0.013	0.1967	0.1738	100%	67%	-4.293	-11.349	-5.493	-3.093	0.0315	0.0272	100%	100%	-2.995	-6.35	-4.083	-1.906	0.0229	0.0215
SVMSILPKI	SERINC1	HLA-A*02:01;HLA-A*30:01;HLA-C*03:04;HLA-C*12:03	SB;WB;WB;WB	100%	100%	1.801	11.423	1.41	2.193	0.0393	0.0425	100%	100%	1.587	5.237	0.647	2.527	0.0668	0.0618	100%	100%	-0.384	-2.644	-0.732	-0.036	0.1003	0.0871
ATKKENLAY	FANCI	HLA-A*30:01;HLA-C*12:03	SB;WB	100%	100%	0.067	0.347	-0.385	0.518	0.8037	0.7976	100%	100%	-2.773	-9.869	-3.54	-2.007	0.0250	0.0253	100%	100%	-2.698	-9.026	-3.532	-1.863	0.0261	0.0240
YTFGRIVIY	TFIP11	HLA-A*30:01;HLA-B*18:01;HLA-C*03:04;HLA-C*12:03	WB;WB;WB;SB	0%	0%	1.982	2.047	-0.479	4.443	0.2560	NA	0%	100%	5.873	6.756	3.083	8.662	0.0530	NA	0%	100%	5.586	5.334	3.12	8.051	0.0305	NA
DEFDGRSF	TJP2	HLA-B*18:01	SB	100%	100%	0.364	0.932	-0.54	1.268	0.5164	0.4972	100%	100%	-0.877	-1.759	-2.138	0.385	0.2245	0.2058	100%	100%	-2.086	-7.468	-2.794	-1.378	0.0248	0.0230
NELKFHYM	TRAPPC2L	HLA-B*18:01	SB	100%	100%	-0.139	-0.245	-1.486	1.208	0.8657	0.8611	100%	100%	-1.777	-4.275	-2.736	-0.817	0.0447	0.0423	100%	100%	-2.287	-5.796	-3.227	-1.348	0.0280	0.0256
WLIEDGKVVTV	NUDC	HLA-A*02:01	SB	100%	100%	-0.08	-0.276	-0.758	0.598	0.8480	0.8434	100%	100%	-1.252	-2.319	-2.693	0.189	0.1612	0.1462	100%	100%	-1.735	-5.736	-2.429	-1.04	0.0253	0.0233
LTYPRAVVF	POMT1	HLA-A*30:01;HLA-B*15:10;HLA-B*18:01;HLA-C*03:04;HLA-C*12:03	WB;WB;WB;SB;SB	33%	0%	-0.385	-0.715	-2.275	1.504	0.6424	NA	33%	100%	5.369	6.962	3.62	7.117	0.0206	NA	33%	100%	1.98	2.046	-0.345	4.305	0.1555	NA
VERIMSETY	CABIN1	HLA-B*18:01	SB	100%	100%	0.127	0.316	-0.974	1.229	0.8284	0.8233	100%	0%	-4.441	-3.612	-8.621	-0.262	0.1217	NA	100%	0%	-4.516	-7.787	-6.293	-2.739	0.0374	NA
AIWKELISL		HLA-A*02:01;HLA-C*03:04	SB;WB	100%	100%	0.831	2.489	0.006	1.655	0.1964	0.1734	100%	100%	-1.622	-2.929	-3.273	0.028	0.1340	0.1211	100%	100%	-1.684	-4.784	-2.573	-0.795	0.0427	0.0378
AMASLGALALL	SSR4	HLA-A*02:01	WB	100%	100%	-1.015	-3.151	-1.764	-0.266	0.1296	0.1144	100%	100%	-2.398	-6.387	-3.321	-1.474	0.0305	0.0299	100%	100%	-2.549	-3.902	-4.516	-0.582	0.0835	0.0724
AMYSRKAMYK	RPL6	HLA-A*30:01	SB	100%	100%	-1.232	-2.298	-2.466	0.003	0.1986	0.1756	100%	100%	-2.155	-4.813	-3.179	-1.132	0.0356	0.0343	100%	100%	-2.35	-5.192	-3.382	-1.318	0.0284	0.0259
AVRKPIVLK	CDCA5	HLA-A*30:01	SB	100%	100%	-1.107	-7.566	-1.493	-0.721	0.0640	0.0601	100%	100%	1.583	6.722	1.018	2.149	0.0265	0.0265	100%	100%	0.092	0.337	-0.605	0.789	0.7744	0.7638
DDWKVIANY	MYB	HLA-B*18:01	SB	100%	100%	0.892	2.871	0.022	1.762	0.1925	0.1699	100%	100%	1.19	5.012	0.593	1.788	0.0449	0.0424	100%	100%	0.181	1.155	-0.177	0.54	0.3388	0.3178
DEEGKGAVY	PSMB1	HLA-B*18:01	SB	100%	100%	-0.521	-1.318	-1.896	0.855	0.4497	0.4259	100%	100%	-2.395	-11.47	-3.105	-1.685	0.0355	0.0341	100%	100%	-2.232	-7.236	-3.299	-1.164	0.0505	0.0443
DEEIKRAY	DNAJB1	HLA-B*18:01	SB	100%	100%	1.017	2.244	-0.011	2.044	0.2005	0.1771	100%	100%	5.44	10.942	4.302	6.579	0.0129	0.0151	100%	100%	1.752	1.035	-3.814	7.317	0.4329	0.4140
DEIGKMELF	NTPCR	HLA-B*18:01	SB	100%	100%	-0.238	-0.834	-0.919	0.443	0.5596	0.5432	100%	100%	-1.696	-5.126	-2.445	-0.946	0.0317	0.0309	100%	100%	-1.608	-5.636	-2.289	-0.927	0.0295	0.0268
DETEARKY	BUD23	HLA-B*18:01	SB	100%	0%	-2.454	-4.393	-4.182	-0.726	0.1385	NA	100%	33%	-2.427	-1.764	-7.152	2.298	0.2784	NA	100%	33%	-3.3	-6.718	-4.771	-1.829	0.0415	NA
DETNARDTY	TCEA1	HLA-B*18:01	SB	100%	100%	1.917	4.196	0.464	3.37	0.1509	0.1329	100%	0%	-3.544	-16.492	-4.082	-3.006	0.0121	NA	100%	67%	-1.557	-1.046	-6.735	3.621	0.4353	0.3889
DETRTIISL	AGPS	HLA-B*15:10;HLA-B*18:01	WB;SB	100%	100%	0.623	2.525	0.047	1.198	0.1784	0.1570	100%	100%	-1.022	-2.577	-2.136	0.092	0.1478	0.1337	100%	100%	-1.985	-7.42	-2.627	-1.343	0.0217	0.0205
DEVTWLVRH	NCKAP1L	HLA-B*18:01	SB	100%	100%	1.411	4.646	0.7	2.121	0.0805	0.0733	100%	100%	1.282	4.366	0.578	1.985	0.0479	0.0448	100%	100%	0.223	0.861	-0.524	0.97	0.4869	0.4702
DEWRETAW	PUM2	HLA-B*18:01	SB	100%	100%	0.502	0.757	-1.305	2.308	0.6060	0.5917	100%	0%	-5.1	-9.436	-6.456	-3.743	0.0205	NA	100%	100%	-1.382	-3.049	-2.445	-0.32	0.0744	0.0647
EEWKLDTL	EIF4A1	HLA-B*18:01	SB	100%	100%	-0.093	-0.246	-1.124	0.938	0.8684	0.8640	100%	100%	-1.446	-5.909	-2.009	-0.882	0.0275	0.0272	100%	100%	-1.644	-9.714	-2.105	-1.183	0.0232	0.0218
FAITEPLVTF	CEP55	HLA-C*03:04;HLA-C*12:03	SB;SB	100%	33%	-2.726	-2.668	-6.174	0.721	0.2467	NA	100%	0%	-2.548	-11.464	-3.053	-2.042	0.0117	NA	100%	33%	-2.786	-2.605	-6.407	0.835	0.1634	NA
FTPNNIKQV	DDX5	HLA-A*02:01;HLA-C*03:04;HLA-C*12:03	WB;WB;SB	100%	100%	-0.94	-2.588	-2.006	0.126	0.2254	0.2004	100%	0%	-2.85	-7.788	-3.905	-1.796	0.0365	NA	100%	0%	-3.287	-8.144	-4.278	-2.297	0.0210	NA
FVVDHVIKI	USP48	HLA-A*02:01;HLA-C*03:04;HLA-C*12:03	SB;SB;SB	100%	100%	0.796	2.731	-0.174	1.766	0.2387	0.2131	100%	100%	-0.995	-0.628	-6.239	4.248	0.6277	0.6134	100%	100%	-1.901	-5.057	-2.762	-1.039	0.0302	0.0274
GTNPLNRQK	HDAC4	HLA-A*30:01	SB	67%	100%	1.882	4.014	0.817	2.948	0.0900	0.1049	67%	100%	2.524	4.721	1.27	3.778	0.0400	0.0541	67%	100%	2.218	5.246	1.253	3.183	0.0281	0.0329
IESDKFTRF	GRK2	HLA-B*18:01	SB	100%	100%	1.477	1.351	-1.563	4.517	0.4109	0.3856	100%	100%	4.03	8.01	2.807	5.254	0.0221	0.0231	100%	100%	3.149	7.028	1.83	4.468	0.0382	0.0340
KAKPVTTNL	RBIS	HLA-A*30:01;HLA-C*03:04;HLA-C*12:03	SB;SB;SB	100%	100%	0.982	5.866	0.595	1.368	0.0596	0.0567	100%	67%	-2.074	-8.349	-2.743	-1.405	0.0288	0.0173	100%	100%	-1.559	-7.265	-2.103	-1.014	0.0256	0.0236
KIGEGTYGV	CDK1	HLA-A*02:01	SB	100%	100%	0.26	1.217	-0.25	0.77	0.4237	0.3991	100%	100%	-0.917	-3.148	-1.706	-0.128	0.1048	0.0952	100%	100%	-1.565	-10.815	-1.914	-1.217	0.0162	0.0163
KISTITPQI	CDC27	HLA-A*02:01;HLA-A*30:01	SB;WB	100%	100%	-0.293	-1.277	-0.823	0.238	0.3995	0.3737	100%	100%	-1.788	-7.56	-2.329	-1.247	0.0191	0.0208	100%	100%	-1.892	-6.526	-2.564	-1.221	0.0226	0.0213
KIWDPVHRV	TPP2	HLA-A*02:01;HLA-A*30:01;HLA-C*03:04;HLA-C*12:03	SB;SB;WB;WB	100%	100%	0.128	0.384	-0.628	0.883	0.7799	0.7732	100%	100%	1.393	4.775	0.685	2.101	0.0439	0.0417	100%	100%	0.689	2.297	-0.022	1.401	0.1257	0.1105
KLLAVIHEL	RAD54B	HLA-A*02:01;HLA-A*30:01;HLA-C*03:04;HLA-C*12:03	SB;WB;WB;WB	100%	100%	0.747	2.669	0.094	1.399	0.1649	0.1454	100%	100%	-0.941	-2.025	-2.128	0.246	0.1859	0.1690	100%	100%	-1.701	-5.68	-2.383	-1.019	0.0250	0.0231
KLSFIIRTV	LNPEP	HLA-A*02:01;HLA-A*30:01;HLA-C*12:03	SB;WB;WB	100%	67%	0.534	0.341	-4.417	5.486	0.8182	0.1623	100%	100%	3.922	8.455	2.819	5.026	0.0193	0.0211	100%	100%	2.537	5.655	1.437	3.637	0.0316	0.0285
KLWPLFVKL	AIWKELISL	HLA-A*02:01;HLA-A*30:01	SB;WB	100%	100%	0.962	7.568	0.579	1.344	0.0825	0.0748	100%	100%	-1.517	-2.275	-3.722	0.688	0.2044	0.1865	100%	100%	-1.701	-8.578	-2.163	-1.24	0.0175	0.0170
KTIETSPSL	FANCI	HLA-A*02:01;HLA-A*30:01;HLA-B*15:10;HLA-C*03:04;HLA-C*12:03	SB;SB;WB;SB;SB	100%	100%	1.035	2.002	-0.646	2.716	0.3132	0.2861	100%	100%	-0.081	-0.205	-1.295	1.134	0.8765	0.8694	100%	100%	-1.081	-7.888	-1.397	-0.765	0.0184	0.0174
KTLERSYLL	RRM1	HLA-A*02:01;HLA-A*30:01;HLA-C*03:04;HLA-C*12:03	SB;SB;WB;WB	100%	100%	-1.152	-4.01	-2.028	-0.277	0.1499	0.1319	100%	100%	-0.453	-3.523	-0.748	-0.158	0.0597	0.0554	100%	100%	-1.578	-18.477	-1.848	-1.309	0.0196	0.0184
KVDTVWVNV	THUMPD3	HLA-A*02:01	WB	100%	100%	2.307	7.337	1.203	3.411	0.1058	0.0942	100%	100%	1.72	7.17	0.878	2.562	0.0581	0.0541	100%	100%	1.245	15.931	0.974	1.516	0.0254	0.0234
KVLQGLIEV	INTS1	HLA-A*02:01;HLA-A*30:01;HLA-C*12:03	SB;WB;WB	100%	100%	0.999	3.307	0.227	1.77	0.1441	0.1268	100%	100%	-0.392	-1.599	-0.967	0.184	0.2402	0.2209	100%	100%	-0.719	-3.725	-1.159	-0.279	0.0480	0.0421
LLFTWEELI	CDC123	HLA-A*02:01	SB	100%	100%	-0.073	-0.336	-0.654	0.508	0.8161	0.8099	100%	100%	-1.588	-6.326	-2.301	-0.875	0.0449	0.0424	100%	100%	-2.641	-8.679	-3.558	-1.724	0.0323	0.0289
NEKTTKVSY	MKI67	HLA-B*18:01	SB	100%	100%	0.117	0.439	-0.576	0.811	0.7551	0.7484	100%	0%	-1.965	-5.405	-3.021	-0.908	0.0564	NA	100%	33%	-2.7	-10.898	-3.323	-2.078	0.0176	NA
NEMMKSHVM	IKZF1	HLA-B*15:10;HLA-B*18:01	SB;SB	100%	100%	1.324	3.539	0.476	2.172	0.1066	0.0947	100%	100%	5.066	14.28	4.259	5.873	0.0111	0.0120	100%	100%	2.707	7.171	1.851	3.563	0.0190	0.0179
RFKDVLVLL	ARHGEF2	HLA-A*30:01;HLA-C*12:03	SB;WB	100%	100%	2.123	17.594	1.844	2.403	0.0234	0.0274	100%	100%	-1.207	-4.533	-1.97	-0.445	0.0691	0.0638	100%	100%	0.19	1.431	-0.111	0.491	0.2545	0.2330
RLVQGSILKK	PCNA	HLA-A*30:01	SB	100%	0%	-3.785	-15.142	-4.406	-3.165	0.0344	NA	100%	33%	-1.588	-0.948	-7.412	4.235	0.4883	NA	100%	33%	-2.378	-1.474	-7.979	3.223	0.3178	NA
RVLELIPQI	TOM1	HLA-A*02:01;HLA-A*30:01;HLA-C*03:04;HLA-C*12:03	SB;SB;WB;WB	67%	33%	-0.569	-0.68	-2.496	1.358	0.6276	NA	67%	100%	3.009	5.117	1.444	4.574	0.0499	0.1314	67%	100%	2.302	3.83	0.757	3.847	0.0625	0.1486
SAKSGAVTF	WDHD1	HLA-A*30:01;HLA-B*15:10;HLA-B*18:01;HLA-C*03:04;HLA-C*12:03	WB;WB;WB;SB;SB	100%	100%	-0.151	-0.741	-0.673	0.371	0.6076	0.5934	100%	0%	-3.907	-10.765	-4.823	-2.992	0.0180	NA	100%	0%	-4.902	-13.242	-5.843	-3.96	0.0162	NA
SEGKVTVF	DENND3	HLA-B*18:01	SB	100%	100%	-0.86	-3.089	-1.686	-0.035	0.1895	0.1675	100%	100%	1.431	6.355	0.809	2.053	0.0421	0.0402	100%	100%	1.275	9.419	0.965	1.584	0.0158	0.0159
SLTSEIHFL	CDK5RAP2	HLA-A*02:01;HLA-C*03:04	SB;WB	100%	100%	0.881	5.301	0.357	1.406	0.1205	0.1066	100%	100%	-0.49	-7.487	-0.641	-0.339	0.0199	0.0215	100%	100%	-0.83	-12.855	-0.978	-0.681	0.0130	0.0144
SSFLIKRNK	RPL28	HLA-A*30:01	SB	100%	100%	-0.651	-2.205	-1.516	0.214	0.2659	0.2392	100%	100%	-2.227	-11.07	-2.737	-1.717	0.0178	0.0197	100%	100%	-0.869	-2.793	-1.796	0.057	0.1298	0.1141
SVYHISGKKK	SMC4	HLA-A*30:01	SB	100%	0%	-3.161	-6.757	-4.49	-1.832	0.0824	NA	100%	0%	-3.31	-3.778	-5.512	-1.107	0.0678	NA	100%	0%	-3.823	-4.54	-5.906	-1.74	0.0437	NA
VLDTLTKVLV	MYCBP	HLA-A*02:01	WB	100%	100%	0.325	0.854	-0.861	1.512	0.5776	0.5625	100%	100%	-2.156	-5.56	-3.368	-0.943	0.0629	0.0583	100%	100%	-1.883	-6.146	-2.786	-0.981	0.0443	0.0391
YRAQPSASL	RBM14	HLA-B*15:10;HLA-C*03:04;HLA-C*12:03	SB;WB;WB	100%	100%	-0.491	-1.797	-1.292	0.311	0.3263	0.2992	100%	33%	-7.705	-2.815	-17.159	1.749	0.1665	NA	100%	100%	-2.472	-6.764	-3.301	-1.644	0.0202	0.0190
YSKEGWEYV	MICOS13	HLA-C*03:04;HLA-C*12:03	WB;SB	100%	100%	-1.076	-3.361	-1.89	-0.261	0.1400	0.1234	100%	100%	-2.648	-6.589	-3.559	-1.737	0.0220	0.0230	100%	100%	-2.644	-6.506	-3.566	-1.722	0.0211	0.0199

## Sheet: Sensitivity_Analysis
Sensitivity Analysis: Imputation Strategy Comparison (TAA peptides)
Condition	N (with orig imp)	N (with alt imp, 5th pct)	N (no imputation)	Sig in ALL 3	Sig in ≥2/3	Only with imputation	Only without imputation
IMA	8	21	6	6	8	2	0
PP2	52	63	47	41	55	11	6
SP600125	65	77	64	55	71	10	9
Note: Original imputation = strategy used in manuscript; Alt imputation = 5th percentile per sample; No imputation = complete cases only (≥2/3 replicates per group)
Interpretation:
Results are largely consistent across imputation strategies, confirming robustness of key findings.
Peptides significant in ≥2/3 strategies can be considered high-confidence candidates.

## Sheet: High_Detection_Peptides
Analysis Restricted to High-Detection-Rate Peptides (≥2/3 replicates in CTRL and ≥1 treatment)
Total TAA peptides: 255 | High-detection peptides: 223 | Sig high-detection: 85
Sequence	Gene	CTRL det	IMA det	PP2 det	SP600125 det	IMA sig (imp)	PP2 sig (imp)	SP600125 sig (imp)	IMA FDR	PP2 FDR	SP600125 FDR	IMA Log2FC	PP2 Log2FC	SP600125 Log2FC
EEYKIQSF	MIF4GD	100%	100%	100%	100%	no	no	no	0.4698	0.3292	0.0527	0.305	-0.51	-1.099
EEKDWKTAY	PSMD11	100%	100%	100%	100%	no	YES	YES	0.5738	0.0421	0.0202	-0.358	-1.301	-2.04
KLYSVVSQL	USP9Y;USP9X	100%	100%	100%	100%	no	no	YES	0.0910	0.1624	0.0315	0.944	-0.653	-1.159
DEHAGVISV	LAMTOR5	100%	100%	100%	100%	no	no	YES	0.3722	0.1492	0.0341	-0.369	-0.86	-1.433
YERSIVDY	ACTN4	100%	100%	100%	67%	no	no	no	0.5025	0.2145	0.2456	0.4	-0.75	-2.324
NEIIVKRY	NEMF	100%	100%	100%	100%	no	YES	no	0.4801	0.0152	0.0961	0.457	2.586	1.484
AAFLKAIGY	SF3B1	100%	100%	100%	100%	no	no	no	0.2112	0.1857	0.1953	0.892	-0.457	-0.509
GAYGKVFLV	RPS6KA5;RPS6KA4	100%	100%	100%	100%	no	no	YES	0.7599	0.1132	0.0248	-0.131	-1.095	-0.904
DEALINSHVL	MYCBP2	100%	100%	100%	100%	no	no	no	0.0727	0.3238	0.4878	1.498	0.404	-0.176
RVMPSSFFL	TIPRL	67%	0%	100%	100%	no	no	no	0.5098	0.1389	0.1572	-1.54	4.591	3.659
DESPMKANF	SEC24A	100%	100%	100%	100%	no	no	no	0.8495	0.4694	0.1218	0.098	-0.3	-0.717
KISVIVETV	RPN1	100%	100%	100%	100%	no	no	no	0.7055	0.2970	0.0623	0.117	-0.493	-1.082
LLNDNIFHM	RB1	100%	100%	100%	100%	no	no	YES	0.0811	0.9008	0.0406	1.028	-0.039	-0.919
DELHIVEA	NPM1	100%	100%	100%	100%	no	YES	no	0.1044	0.0285	0.0827	0.903	1.791	1.032
KLQEVGQVSV	ITGAV	100%	100%	67%	67%	no	no	no	0.1688	0.3210	0.0805	1.769	-1.41	-1.824
NEVEAVKV	P4HB	100%	100%	100%	100%	no	no	no	0.4193	0.3035	0.0613	-0.179	0.243	-0.393
DEVKFLTV	ANXA4	100%	100%	67%	100%	no	no	no	0.2008	0.8347	0.2034	1.145	-0.857	0.8
STLHLVLRL	UBC;RPS27A;UBA52;UBB	100%	100%	100%	100%	no	no	no	0.9446	0.7695	0.3778	-0.161	0.701	-1.804
LLKDSIVQL	PRKAR1A	100%	100%	100%	100%	no	no	no	0.1191	0.7320	0.3787	1.364	0.187	-0.402
KQLNHFWEI	XRCC5	100%	100%	100%	100%	no	YES	no	0.1964	0.0338	0.1029	1.459	1.703	1.136
HEFGAITF	ALAS1	100%	100%	100%	100%	no	no	no	0.5330	0.1772	0.3417	0.286	0.774	-0.337
DEKLNNAKY	LCP1	100%	33%	0%	100%	no	YES	no	0.4128	0.0419	0.1249	-2.145	-3.368	-1.177
FLVGERVTL	EEF1G	100%	100%	100%	100%	no	no	no	0.5078	0.1431	0.0935	0.209	1.614	-0.945
YEAPSLATGY	PSMB4	67%	100%	100%	100%	no	no	no	0.4663	0.3274	0.3599	4.059	4.908	4.233
KSAEIYPIM	CASP1	100%	100%	100%	100%	no	no	no	0.3636	0.1100	0.9648	0.948	0.612	-0.023
KLNAKLAEL	MAT2A	67%	100%	67%	100%	no	no	no	0.1044	0.6361	0.4130	2.931	0.339	0.551
RQLESLIRL	MCM4;MCM8	100%	100%	100%	100%	no	YES	no	0.2941	0.0097	0.0904	0.733	-1.064	-1.404
FLETNVPLL	CTNNA1;CTNNA2	100%	100%	100%	100%	no	no	no	0.9691	0.4068	0.7777	-0.042	-1.33	-0.145
YGLPVVVKL	CTNNB1	100%	100%	100%	100%	YES	no	no	0.0304	0.0647	0.1801	1.079	-1.764	-0.751
FLLPIKTVGV	GMPS	100%	100%	100%	100%	no	no	no	0.9700	0.4650	0.0680	-0.026	-0.575	-0.774
VQNGKVIGV	GDI2	100%	100%	33%	100%	no	no	YES	0.0828	0.1128	0.0481	1.279	-0.629	0.913
YAIKNIHGV	DNM2	100%	100%	100%	100%	no	no	no	0.6363	0.9764	0.0741	0.274	-0.067	-1.428
DEQKITEMVY	LRBA	100%	100%	100%	100%	no	no	no	0.4561	0.1904	0.0612	0.451	-0.613	-1.343
DEKRDFRTY	PLK1	100%	100%	100%	100%	no	YES	YES	0.7610	0.0187	0.0337	-0.121	-1.418	-1.597
LLPDLIQKV	NPEPPS	100%	100%	100%	100%	no	no	no	0.1342	0.1187	0.0553	1.098	-1.665	-0.985
AAGTTVKVW	CORO7	100%	100%	100%	100%	no	no	no	0.6158	0.6041	0.7294	0.28	0.232	0.104
DEVRLLKY	NUP107	100%	100%	100%	100%	no	YES	YES	0.8423	0.0478	0.0232	-0.149	-2.649	-1.885
DDMKHLWDY	ACTR2	100%	100%	100%	100%	no	YES	YES	0.2787	0.0476	0.0266	1.155	-1.843	-2.041
TERDLREVF	TRA2B;TRA2A	100%	100%	100%	100%	no	no	no	0.8139	0.9472	0.9093	-0.729	-0.266	-0.432
KSKDFVQVM	PRKDC	100%	100%	100%	100%	no	YES	YES	0.9948	0.0312	0.0418	0.003	-1.961	-1.67
EELFARKF	CLTC	100%	100%	100%	100%	no	no	no	0.6750	0.5511	0.7565	0.488	1.657	0.723
DEEAGGRPAM	HNRNPU	100%	100%	100%	100%	no	no	YES	0.0616	0.2902	0.0463	1.368	0.409	-0.869
KVLSKEFHL	SET	100%	100%	100%	100%	no	YES	YES	0.0900	0.0273	0.0204	-1.677	2.672	1.399
HEIIWPAGF	EP300	100%	100%	100%	100%	no	no	no	0.0776	0.1935	0.6422	1.365	0.806	0.135
FLHEATVRL	SREBF2	100%	100%	100%	100%	no	YES	YES	0.3067	0.0284	0.0129	-0.535	2.124	1.197
RMQSLSLNK	PDAP1	67%	33%	100%	100%	no	no	no	0.7576	0.2287	0.1582	-0.556	1.997	2.39
NELKHVKY	SMAD4	100%	100%	100%	100%	no	YES	no	0.1176	0.0446	0.0718	1.426	-1.339	-2.04
DEDPIYKLY	SPIDR	100%	100%	100%	100%	no	no	no	0.2427	0.7389	0.1404	0.574	-0.158	-0.37
VSSHIASML	TRIP12	100%	100%	67%	100%	no	no	no	0.1264	0.4518	0.1634	1.212	-2.435	-0.563
NEHDYAKAAF	EMC2	100%	100%	100%	100%	no	no	YES	0.6218	0.0657	0.0328	0.239	-1.373	-1.541
DDGVQFHAF	EFTUD2	100%	100%	100%	100%	no	no	no	0.4346	0.3613	0.3253	0.425	-0.34	-0.401
NEINNPKF	SF3A1	100%	100%	100%	67%	YES	no	no	0.0429	0.0551	0.6856	2.42	0.837	-1.107
FSKAKPSVL	CCNG2;CCNG1	100%	100%	100%	100%	no	no	no	0.5455	0.0534	0.0781	0.254	-1.751	-1.98
SLLDTLVLL	AP5B1	100%	100%	100%	100%	no	no	YES	0.5916	0.9625	0.0306	0.167	-0.014	-0.761
ALIEDEHNL	CCDC14	67%	100%	33%	33%	no	no	no	0.3995	0.6710	0.4881	2.689	-1.386	-2.097
KLLKDLPEL	PDCD4	100%	100%	100%	100%	no	no	no	0.1106	0.9369	0.2999	1.35	0.17	-0.463
DEWKGMVL	SPIN4	100%	100%	100%	100%	no	no	no	0.7846	0.1963	0.5035	0.187	0.656	-0.266
DEHHSVNF	RIF1	100%	100%	100%	100%	no	no	YES	0.2305	0.1622	0.0390	0.459	-0.422	-1.31
DEVPVGVEM	ZMYM4	100%	100%	100%	100%	no	YES	YES	0.6760	0.0097	0.0278	-0.312	3.242	2.295
EELKFLQM	RNF213	100%	100%	100%	100%	no	no	no	0.1650	0.2932	0.1595	1.089	-0.659	-0.774
KIMEKIRNV	SLFN13;SLFN11	100%	100%	100%	100%	no	no	no	0.2092	0.1100	0.7475	-1.95	0.542	-0.109
KIFSGVFVKV	RPL7L1	100%	100%	100%	100%	no	no	no	0.8518	0.2744	0.0694	-0.136	-0.877	-1.557
LLHELLTHV	KLHL24	100%	100%	100%	100%	YES	YES	no	0.0344	0.0257	0.0752	2.996	1.85	0.884
KLLKLFQGV	GIGYF2	100%	100%	100%	100%	no	no	YES	0.5716	0.6567	0.0467	1.107	0.855	2.025
QLIPKLIFL	WDFY4	100%	100%	100%	100%	no	no	YES	0.2810	0.1194	0.0340	-0.581	-2.796	-2.921
MEAKVENEY	PIK3AP1	100%	100%	100%	100%	no	no	YES	0.7116	0.2778	0.0236	-0.194	-0.315	-1.405
NEITGHTY	DENND5B;DENND5A	100%	100%	100%	100%	no	no	no	0.8814	0.5708	0.1320	-0.136	-0.202	-0.698
KVLDLRINL	VPS13C	100%	100%	100%	100%	no	no	no	0.1117	0.0956	0.6493	1.866	1.503	0.242
DENHLFIKY	DET1	100%	100%	100%	100%	no	no	no	0.2976	0.2029	0.2142	0.568	-0.82	-0.762
DETAKKIQY	TRMT1L	100%	100%	100%	100%	no	no	no	0.5026	0.6259	0.0651	0.548	1.789	-1.335
ILMHHPPQV	KCTD20	100%	100%	100%	100%	no	no	no	0.3362	0.2378	0.0677	-0.383	0.395	-0.991
YTSEVQAIL	FERMT3	100%	100%	100%	100%	no	no	YES	0.9747	0.3738	0.0358	0.025	0.292	0.979
MAAERVKAW	NRM	100%	100%	100%	100%	no	YES	no	0.9818	0.0097	0.0739	-0.027	4.728	1.349
DEFNLQKM	EMC1	100%	100%	100%	100%	no	no	no	0.0736	0.0679	0.1460	-0.473	-0.9	-0.786
DEWKAIQN	SERBP1	100%	100%	100%	100%	no	no	no	0.0841	0.2787	0.9723	1.303	0.419	0.011
DEYKPPKF	SLC30A7	100%	100%	100%	100%	no	no	no	0.2062	0.9819	0.6260	0.836	-0.016	-0.2
LLYGHTVTV	SLC35B2	100%	100%	100%	100%	YES	no	YES	0.0458	0.0785	0.0226	-1.189	-1.287	-1.012
DEAPPARVA	SH3TC1	100%	100%	67%	67%	no	no	no	0.1346	0.9201	0.3489	2.468	-0.255	-0.942
HAAELIKTV	PDCD6IP	100%	100%	100%	100%	no	no	no	0.0615	0.2183	0.8230	2.392	-0.513	0.061
LEDLLEKSF	NELFB	100%	100%	100%	100%	no	no	no	0.3142	0.6818	0.1073	0.99	0.731	-0.982
ALADVATVL	NCSTN	67%	67%	100%	100%	no	no	no	0.8000	0.2531	0.2367	0.951	3.665	3.673
NELPVSKY	USP13	100%	100%	100%	100%	no	YES	no	0.3308	0.0326	0.4904	-0.514	1.009	-0.164
FGIPFLLRI	USP7	100%	100%	100%	100%	no	no	no	0.6716	0.3724	0.6139	-1.37	2.207	1.073
DEVSFIQNL	PHKB	67%	100%	100%	100%	no	no	no	0.2166	0.2273	0.3791	3.506	2.654	1.587
RLFADILNDV	RUSF1	100%	100%	100%	100%	no	YES	no	0.3243	0.0317	0.0552	1.85	3.133	2.122
HESGHAIIAY	YME1L1	100%	100%	100%	100%	no	YES	YES	0.7210	0.0267	0.0206	0.126	-1.76	-2.306
KAYHEQLTV	TUBA1C	100%	100%	67%	67%	no	no	no	0.3076	0.3151	0.2272	0.751	-2.258	-2.822
MERLSVDY	TUBA1C;TUBA3D;TUBA1B;TUBA3C;TUBA3E;TUBA4A;TUBA1A	100%	100%	100%	100%	no	no	no	0.1373	0.5005	0.1707	1.179	0.38	-0.722
LEHLQSKY	SF3B5	100%	100%	100%	100%	no	YES	no	0.6764	0.0149	0.0984	0.152	-1.546	-1.663
VMFKEPVEV	BTBD2	100%	100%	100%	100%	no	no	YES	0.4737	0.1913	0.0278	-0.219	-0.667	-1.916
IMNDIPIRL	PCIF1	100%	100%	100%	100%	no	no	no	0.9389	0.4322	0.1667	0.081	0.99	1.052
KLYPQLPAEI	EPG5	100%	100%	100%	100%	no	no	no	0.8981	0.4849	0.0886	0.113	1.761	-0.978
HELPDVSEF	EMC7	100%	100%	100%	100%	no	no	YES	0.4246	0.0505	0.0187	-0.875	-1.492	-2.166
LQIQQGLQTL	UBQLN4;UBQLN1	100%	100%	67%	100%	no	YES	YES	0.1967	0.0315	0.0229	-1.97	-4.293	-2.995
SVMSILPKI	SERINC1	100%	100%	100%	100%	YES	no	no	0.0393	0.0668	0.1003	1.801	1.587	-0.384
ATKKENLAY	FANCI	100%	100%	100%	100%	no	YES	YES	0.8037	0.0250	0.0261	0.067	-2.773	-2.698
DDLEWKIIY	ASF1B	100%	100%	100%	100%	no	no	no	0.1891	0.1886	0.1491	1.215	0.626	-0.539
DETIHIYDM	PAK1IP1	100%	100%	100%	100%	no	no	no	0.1636	0.9858	0.1013	1.065	0.008	-1.073
EEMKFHEF	HIF1AN	100%	100%	100%	100%	no	no	no	0.8811	0.0894	0.0549	-0.104	-1.17	-1.3
NGFHGLVAY	FAM120A	100%	100%	100%	100%	no	no	no	0.1923	0.4940	0.1063	0.419	-0.176	-1.052
RLNNIRVLL	ANKFY1	100%	100%	100%	100%	no	no	no	0.1291	0.7864	0.2490	0.895	0.11	-0.439
DEFDGRSF	TJP2	100%	100%	100%	100%	no	no	YES	0.5164	0.2245	0.0248	0.364	-0.877	-2.086
MAQHHLWIL	CD84	100%	100%	100%	100%	no	no	no	0.7118	0.9394	0.2844	-0.284	-0.292	0.619
LEKEGIVF	PARP4	100%	100%	100%	100%	no	no	no	0.7560	0.1607	0.1297	0.087	-0.549	-0.751
NELKFHYM	TRAPPC2L	100%	100%	100%	100%	no	YES	YES	0.8657	0.0447	0.0280	-0.139	-1.777	-2.287
AAADSIKIW	WDR3	100%	100%	100%	100%	no	no	no	0.8516	0.4210	0.0838	-0.069	0.296	0.415
DEKSVITY	MACF1;DST	100%	100%	100%	100%	no	no	no	0.4016	0.7176	0.7256	1.05	0.343	0.304
WLIEDGKVVTV	NUDC	100%	100%	100%	100%	no	no	YES	0.8480	0.1612	0.0253	-0.08	-1.252	-1.735
VERIMSETY	CABIN1	100%	100%	0%	0%	no	no	YES	0.8284	0.1217	0.0374	0.127	-4.441	-4.516
AAIKIIRQL	TERF2IP	100%	100%	100%	100%	no	no	no	0.2157	0.9793	0.2814	-0.798	-0.022	0.356
AIWKELISL		100%	100%	100%	100%	no	no	YES	0.1964	0.1340	0.0427	0.831	-1.622	-1.684
ALESFLKQV	PRKDC	100%	100%	100%	100%	no	no	no	0.0889	0.1946	0.0994	1.133	-0.822	-0.411
AMASLGALALL	SSR4	100%	100%	100%	100%	no	YES	no	0.1296	0.0305	0.0835	-1.015	-2.398	-2.549
AMYSRKAMYK	RPL6	100%	100%	100%	100%	no	YES	YES	0.1986	0.0356	0.0284	-1.232	-2.155	-2.35
AVFPHLTVV	TMEM258	67%	100%	67%	67%	no	no	no	0.2784	0.3466	0.2277	1.028	-1.383	-1.483
AVRKPIVLK	CDCA5	100%	100%	100%	100%	no	YES	no	0.0640	0.0265	0.7744	-1.107	1.583	0.092
AVRNISKEVAK		100%	100%	67%	100%	no	no	no	0.8849	0.6165	0.1670	0.09	-1.248	-0.947
DDWDNRTSY	KDM5B	100%	100%	100%	100%	no	no	no	0.2280	0.1745	0.4669	1.287	0.466	0.182
DDWKVIANY	MYB	100%	100%	100%	100%	no	YES	no	0.1925	0.0449	0.3388	0.892	1.19	0.181
DEAEREKQQY	HMG20B	100%	100%	100%	100%	no	no	no	0.1481	0.3255	0.4562	1.94	0.514	0.237
DEAPEELTF	NOL7	100%	67%	100%	100%	no	no	no	0.7538	0.3023	0.2345	-1.409	1.967	2.323
DEEEKVSRY	ARAP1	67%	100%	100%	100%	no	no	no	0.3449	0.0803	0.1183	1.162	2.4	1.701
DEEGKGAVY	PSMB1	100%	100%	100%	100%	no	YES	no	0.4497	0.0355	0.0505	-0.521	-2.395	-2.232
DEEIKRAY	DNAJB1	100%	100%	100%	100%	no	YES	no	0.2005	0.0129	0.4329	1.017	5.44	1.752
DEIGKMELF	NTPCR	100%	100%	100%	100%	no	YES	YES	0.5596	0.0317	0.0295	-0.238	-1.696	-1.608
DEKLVTVW	PPP6C	100%	100%	100%	100%	no	no	no	0.1045	0.0898	0.7179	0.876	0.665	-0.075
DEKNYTKAM	ADI1	100%	100%	100%	100%	no	no	no	0.0636	0.3987	0.0978	2.228	0.314	-0.794
DEKTAADY	NEDD8	100%	100%	100%	100%	no	no	no	0.7646	0.5861	0.2286	-0.322	0.207	-0.522
DENGKISRL	RPS27A	100%	100%	100%	100%	no	no	no	0.4291	0.9291	0.4027	-0.591	0.099	0.752
DENVAHVLL	ITGA4	100%	100%	100%	100%	no	no	no	0.0596	0.0684	0.0838	2.12	1.344	-0.708
DERIYVKM	LSM3	100%	100%	100%	100%	no	no	no	0.9809	0.2903	0.0795	0.016	-1.455	-1.628
DESKFNAVL	ANXA11	100%	100%	100%	100%	no	no	no	0.2645	0.2994	0.2719	1.414	0.901	0.934
DETLHVAKF	KIF20A	100%	100%	100%	100%	no	no	no	0.1042	0.2921	0.0652	1.476	-0.569	-1.599
DETNARDTY	TCEA1	100%	100%	0%	67%	no	YES	no	0.1509	0.0121	0.4353	1.917	-3.544	-1.557
DETRTIISL	AGPS	100%	100%	100%	100%	no	no	YES	0.1784	0.1478	0.0217	0.623	-1.022	-1.985
DEVDMAHRF	ADPRS	100%	100%	100%	100%	no	no	no	0.8235	0.1256	0.1929	-0.356	3.722	2.404
DEVHAVGLY	ALAS1	100%	100%	100%	100%	no	no	no	0.0864	0.6064	0.8617	0.864	0.154	0.036
DEVTWLVRH	NCKAP1L	100%	100%	100%	100%	no	YES	no	0.0805	0.0479	0.4869	1.411	1.282	0.223
DEWRETAW	PUM2	100%	100%	0%	100%	no	YES	no	0.6060	0.0205	0.0744	0.502	-5.1	-1.382
EEWKLDTL	EIF4A1	100%	100%	100%	100%	no	YES	YES	0.8684	0.0275	0.0232	-0.093	-1.446	-1.644
FLPEAPAELL	MCM2	100%	100%	33%	67%	no	no	no	0.2614	0.1922	0.2088	-1.114	-3.537	-3.899
FTPNNIKQV	DDX5	100%	100%	0%	0%	no	YES	YES	0.2254	0.0365	0.0210	-0.94	-2.85	-3.287
FVVDHVIKI	USP48	100%	100%	100%	100%	no	no	YES	0.2387	0.6277	0.0302	0.796	-0.995	-1.901
GTNPLNRQK	HDAC4	67%	100%	100%	100%	no	YES	YES	0.0900	0.0400	0.0281	1.882	2.524	2.218
IAIGKVLKL	GSPT1	100%	100%	100%	100%	no	no	no	0.3695	0.0971	0.9560	0.37	-0.9	-0.028
IEDYFPEF	GNAS	100%	100%	100%	100%	no	no	no	0.7321	0.6916	0.0701	0.33	-0.148	-0.649
IEISVHKF	RB1	100%	100%	100%	100%	no	no	no	0.2434	0.2518	0.6754	1.129	0.813	0.236
IESDKFTRF	GRK2	100%	100%	100%	100%	no	YES	YES	0.4109	0.0221	0.0382	1.477	4.03	3.149
IEVEQALAH	MAPK1	100%	100%	100%	100%	no	no	no	0.6312	0.5750	0.1828	0.422	-0.427	-1.336
IILDEIHLL	SNRNP200	100%	100%	100%	100%	no	no	no	0.1175	0.3330	0.1275	1.113	-0.872	-1.132
ILDKGRAMFL	ANAPC5	100%	100%	100%	100%	no	no	no	0.3835	0.0757	0.2614	-0.421	-1.088	-0.455
ILDLIQVFV	AP3S2	100%	100%	100%	100%	no	no	no	0.2817	0.6739	0.4457	1.475	0.376	-0.685
ILQDPRLITPL	CIP2A	100%	33%	67%	100%	no	no	no	0.1471	0.5722	0.9010	-2.012	-1.096	0.078
ILTSIQSLL	UBE2A	100%	100%	100%	100%	no	no	no	0.2119	0.4272	0.1180	0.786	0.229	-0.685
IMVDDSKTV	TLN1	100%	100%	33%	33%	no	no	no	0.2185	0.4132	0.2984	0.327	-0.72	-0.98
KAKPVTTNL	RBIS	100%	100%	67%	100%	no	YES	YES	0.0596	0.0288	0.0256	0.982	-2.074	-1.559
KAYPKRPLL	DDX24	100%	100%	33%	100%	no	no	no	0.4437	0.2931	0.9125	-0.492	-1.051	0.054
KIDRLILEL	EFTUD2	100%	100%	100%	100%	no	no	no	0.6879	0.4401	0.6757	0.504	-0.49	-0.139
KIGEGTYGV	CDK1	100%	100%	100%	100%	no	no	YES	0.4237	0.1048	0.0162	0.26	-0.917	-1.565
KILKQVISL	MSH6	100%	100%	0%	0%	no	no	no	0.1283	0.4710	0.7964	1.254	0.259	-0.216
KISTITPQI	CDC27	100%	100%	100%	100%	no	YES	YES	0.3995	0.0191	0.0226	-0.293	-1.788	-1.892
KIWDPVHRV	TPP2	100%	100%	100%	100%	no	YES	no	0.7799	0.0439	0.1257	0.128	1.393	0.689
KLFADAVQEL	MCM7	100%	100%	33%	0%	no	no	no	0.0829	0.2539	0.2231	1.363	-1.392	-1.487
KLFPKGTIFTA		100%	100%	100%	100%	no	no	no	0.4521	0.0589	0.5856	-0.523	-0.628	-0.165
KLGEILANL	MED24	100%	100%	100%	100%	no	no	no	0.2521	0.0731	0.0818	0.664	-0.998	-0.891
KLLAVIHEL	RAD54B	100%	100%	100%	100%	no	no	YES	0.1649	0.1859	0.0250	0.747	-0.941	-1.701
KLLEGQVIQL	ZNF76	67%	67%	100%	100%	no	no	no	0.6573	0.1815	0.5427	0.899	3.323	1.185
KLRGIVSEK	KLRGIVSEK	100%	100%	100%	100%	no	no	no	0.8056	0.0892	0.9228	0.058	1.028	-0.07
KLRSPFLQK	DBNL	67%	67%	0%	100%	no	no	no	0.7644	0.0900	0.2372	-0.63	-2.826	1.457
KLSFIIRTV	LNPEP	100%	67%	100%	100%	no	YES	YES	0.8182	0.0193	0.0316	0.534	3.922	2.537
KLTAFVNTL	PIPSL	67%	100%	33%	33%	no	no	no	0.3427	0.9322	0.2497	1.884	-0.183	-1.869
KLWPLFVKL	AIWKELISL	100%	100%	100%	100%	no	no	YES	0.0825	0.2044	0.0175	0.962	-1.517	-1.701
KLWPLPKAL	TBL3	100%	100%	100%	100%	no	no	no	0.7285	0.3979	0.9927	-0.906	1.15	0.012
KMSEKILLL	PSMB2	100%	100%	100%	100%	no	no	no	0.8792	0.9353	0.0971	-0.107	-0.21	-0.918
KQFHLTPVM	NMT1	100%	100%	100%	100%	no	no	no	0.0862	0.0597	0.0583	1.542	-1.121	-1.106
KTIETSPSL	FANCI	100%	100%	100%	100%	no	no	YES	0.3132	0.8765	0.0184	1.035	-0.081	-1.081
KTLERSYLL	RRM1	100%	100%	100%	100%	no	no	YES	0.1499	0.0597	0.0196	-1.152	-0.453	-1.578
KTWKVDVVL	FTSJ3	100%	100%	33%	33%	no	no	no	0.1342	0.4949	0.0561	1.242	-0.62	-1.772
KVDTVWVNV	THUMPD3	100%	100%	100%	100%	no	no	YES	0.1058	0.0581	0.0254	2.307	1.72	1.245
KVGNFKFIYV	SAMSN1	100%	67%	33%	100%	no	no	no	0.3481	0.1822	0.0696	-2.708	-3.747	-1.23
KVIEAIRVEL	PRC1	100%	100%	33%	100%	no	no	no	0.2848	0.2601	0.3690	1	-0.938	-0.405
KVLQGLIEV	INTS1	100%	100%	100%	100%	no	no	YES	0.1441	0.2402	0.0480	0.999	-0.392	-0.719
KVWVDGIQRV	RASSF7	100%	100%	100%	100%	no	no	no	0.5982	0.3877	0.0985	0.274	-0.547	-0.568
LENGAHAY	DNMT1	100%	100%	100%	100%	no	no	no	0.6989	0.7287	0.0843	-0.162	0.128	-0.507
LENVLAEKF	NIN	100%	100%	100%	100%	no	no	no	0.7408	0.3748	0.0880	-0.159	-0.401	-1.284
LETLITKF	FBXO8	100%	100%	100%	100%	no	no	no	0.1329	0.2850	0.2154	0.569	0.63	-0.447
LLFTWEELI	CDC123	100%	100%	100%	100%	no	YES	YES	0.8161	0.0449	0.0323	-0.073	-1.588	-2.641
LLIDELNKL	ANLN	100%	100%	100%	100%	no	no	no	0.5227	0.5546	0.6883	1.071	0.524	0.323
LLPDIISRL	NCAPD2	100%	67%	100%	100%	no	no	no	0.9259	0.3039	0.3735	-0.161	1.218	0.956
LLVKELQSL	TMC6	100%	100%	33%	100%	no	no	no	0.0570	0.1580	0.0550	0.523	-1.854	-1.247
NEKTTKVSY	MKI67	100%	100%	0%	33%	no	no	YES	0.7551	0.0564	0.0176	0.117	-1.965	-2.7
NEMMKSHVM	IKZF1	100%	100%	100%	100%	no	YES	YES	0.1066	0.0111	0.0190	1.324	5.066	2.707
NENDIRVM	CELF2	100%	100%	67%	100%	no	no	no	0.7107	0.2564	0.0611	-0.194	-1.691	-1.213
NENLSAKF	UBR4	100%	100%	100%	100%	no	no	no	0.5259	0.0566	0.0815	0.286	1.322	1.125
QICSSIRTHK	CDCA8	100%	100%	100%	100%	no	no	no	0.4865	0.5354	0.4100	0.358	-0.267	-0.621
RFKDVLVLL	ARHGEF2	100%	100%	100%	100%	YES	no	no	0.0234	0.0691	0.2545	2.123	-1.207	0.19
RLLPRLLLL	SSR1	100%	33%	100%	67%	no	no	no	0.4865	0.0762	0.2932	-4.176	-2.094	-3.692
RSRGFAFVY	TRA2B	100%	100%	33%	100%	no	no	no	0.0591	0.3756	0.3538	1.698	-3.494	0.503
RVLDLVLQL	POLRMT	100%	33%	100%	100%	no	no	no	0.3820	0.0878	0.0567	-1.014	1.95	0.988
RVLELIPQI	TOM1	67%	33%	100%	100%	no	YES	no	0.6276	0.0499	0.0625	-0.569	3.009	2.302
SAFPHLRVL	PAOX	100%	100%	100%	100%	no	no	no	0.1795	0.0939	0.1446	-1.449	-1.521	-1.093
SAKSGAVTF	WDHD1	100%	100%	0%	0%	no	YES	YES	0.6076	0.0180	0.0162	-0.151	-3.907	-4.902
SEGKVTVF	DENND3	100%	100%	100%	100%	no	YES	YES	0.1895	0.0421	0.0158	-0.86	1.431	1.275
SETDFKVM	WTAP	100%	100%	100%	100%	no	no	no	0.3799	0.8733	0.0671	0.429	0.063	-0.719
SEVRVYNY	MED14	100%	100%	100%	100%	no	no	no	0.4934	0.1904	0.1236	0.361	-0.601	-0.796
SLTSEIHFL	CDK5RAP2	100%	100%	100%	100%	no	no	YES	0.1205	0.0199	0.0130	0.881	-0.49	-0.83
SSFLIKRNK	RPL28	100%	100%	100%	100%	no	YES	no	0.2659	0.0178	0.1298	-0.651	-2.227	-0.869
SVSPASTLK	CEP68	100%	100%	67%	100%	no	no	no	0.8960	0.5220	0.5063	0.136	-0.801	0.42
TAAPTGTTI	NUP98	100%	100%	100%	100%	no	no	no	0.0987	0.5746	0.9245	-1.155	-0.213	0.034
VEHILKIGY	NT5C3A	100%	100%	100%	100%	no	no	no	0.9571	0.9618	0.9020	-0.055	-0.077	-0.127
VIIKGLEEI	KIF11	100%	100%	33%	0%	no	no	no	0.7887	0.1355	0.1390	-0.151	-1.818	-3.234
VLDTLTKVLV	MYCBP	100%	100%	100%	100%	no	no	YES	0.5776	0.0629	0.0443	0.325	-2.156	-1.883
VLIDVLKEL	CNOT1	100%	100%	100%	100%	no	no	no	0.3387	0.9086	0.0660	0.265	0.181	-1.149
VMFRTPLASV	FBXO5	100%	67%	100%	100%	no	no	no	0.2859	0.1897	0.8733	-3.616	2.416	0.199
YAVDRAITHL	HNRNPL	100%	100%	100%	100%	no	no	no	0.2158	0.1190	0.9165	0.607	-0.669	-0.022
YEDLSQKY	CENPF	100%	100%	100%	100%	no	no	no	0.9505	0.6739	0.6763	-0.046	-0.134	-0.102
YENLIHVW	TRAF7	100%	100%	100%	100%	no	no	no	0.6934	0.2855	0.0988	-0.185	-0.802	-0.968
YGYDNVKEYL	CDCA7L	100%	33%	67%	67%	no	no	no	0.4538	0.8630	0.8606	-1.161	0.316	-0.261
YIFDNVAKV	RCN1	100%	100%	100%	100%	no	no	no	0.3995	0.1709	0.2197	-0.505	-1.006	-0.657
YLSPDLSKI	ARAF	100%	100%	100%	100%	no	no	no	0.1934	0.2029	0.2498	0.495	-0.407	-0.552
YRAQPSASL	RBM14	100%	100%	33%	100%	no	no	YES	0.3263	0.1665	0.0202	-0.491	-7.705	-2.472
YSKEGWEYV	MICOS13	100%	100%	100%	100%	no	YES	YES	0.1400	0.0220	0.0211	-1.076	-2.648	-2.644
YSYFSPRTM	NCAPH	100%	33%	100%	100%	no	no	no	0.6040	0.6199	0.9909	-2.25	1.407	0.033

## Sheet: Detection_Rates_All_TAA
Detection Rates for All TAA Peptides
Sequence	Gene	Det CTRL	Det IMA	Det PP2	Det SP600125
AMYSRKAMYK	RPL6	100%	100%	100%	100%
KTLERSYLL	RRM1	100%	100%	100%	100%
KLSFIIRTV	LNPEP	100%	67%	100%	100%
ATKKENLAY	FANCI	100%	100%	100%	100%
SVMSILPKI	SERINC1	100%	100%	100%	100%
LQIQQGLQTL	UBQLN4;UBQLN1	100%	100%	67%	100%
HELPDVSEF	EMC7	100%	100%	100%	100%
KLWPLFVKL	AIWKELISL	100%	100%	100%	100%
VMFKEPVEV	BTBD2	100%	100%	100%	100%
LEHLQSKY	SF3B5	100%	100%	100%	100%
HESGHAIIAY	YME1L1	100%	100%	100%	100%
RLFADILNDV	RUSF1	100%	100%	100%	100%
KTIETSPSL	FANCI	100%	100%	100%	100%
NELPVSKY	USP13	100%	100%	100%	100%
KVDTVWVNV	THUMPD3	100%	100%	100%	100%
SLLDTLVLL	AP5B1	100%	100%	100%	100%
LLYGHTVTV	SLC35B2	100%	100%	100%	100%
KVLQGLIEV	INTS1	100%	100%	100%	100%
MAAERVKAW	NRM	100%	100%	100%	100%
YTSEVQAIL	FERMT3	100%	100%	100%	100%
LLFTWEELI	CDC123	100%	100%	100%	100%
MEAKVENEY	PIK3AP1	100%	100%	100%	100%
QLIPKLIFL	WDFY4	100%	100%	100%	100%
KLLKLFQGV	GIGYF2	100%	100%	100%	100%
LLHELLTHV	KLHL24	100%	100%	100%	100%
NEKTTKVSY	MKI67	100%	100%	0%	33%
NEMMKSHVM	IKZF1	100%	100%	100%	100%
DEVPVGVEM	ZMYM4	100%	100%	100%	100%
YTFGRIVIY	TFIP11	0%	0%	100%	100%
DEFDGRSF	TJP2	100%	100%	100%	100%
KLLAVIHEL	RAD54B	100%	100%	100%	100%
NELKFHYM	TRAPPC2L	100%	100%	100%	100%
EEWKLDTL	EIF4A1	100%	100%	100%	100%
FTPNNIKQV	DDX5	100%	100%	0%	0%
DEWRETAW	PUM2	100%	100%	0%	100%
DEVTWLVRH	NCKAP1L	100%	100%	100%	100%
FVVDHVIKI	USP48	100%	100%	100%	100%
GTNPLNRQK	HDAC4	67%	100%	100%	100%
DETRTIISL	AGPS	100%	100%	100%	100%
DETNARDTY	TCEA1	100%	100%	0%	67%
DETEARKY	BUD23	100%	0%	33%	33%
IESDKFTRF	GRK2	100%	100%	100%	100%
DEIGKMELF	NTPCR	100%	100%	100%	100%
DEEIKRAY	DNAJB1	100%	100%	100%	100%
DEEGKGAVY	PSMB1	100%	100%	100%	100%
DDWKVIANY	MYB	100%	100%	100%	100%
KAKPVTTNL	RBIS	100%	100%	67%	100%
AVRKPIVLK	CDCA5	100%	100%	100%	100%
KIGEGTYGV	CDK1	100%	100%	100%	100%
EEKDWKTAY	PSMD11	100%	100%	100%	100%
AMASLGALALL	SSR4	100%	100%	100%	100%
AIWKELISL		100%	100%	100%	100%
KISTITPQI	CDC27	100%	100%	100%	100%
VERIMSETY	CABIN1	100%	100%	0%	0%
LTYPRAVVF	POMT1	33%	0%	100%	100%
KIWDPVHRV	TPP2	100%	100%	100%	100%
WLIEDGKVVTV	NUDC	100%	100%	100%	100%
DEHHSVNF	RIF1	100%	100%	100%	100%
FAITEPLVTF	CEP55	100%	33%	0%	33%
RFKDVLVLL	ARHGEF2	100%	100%	100%	100%
KVLSKEFHL	SET	100%	100%	100%	100%
RVLELIPQI	TOM1	67%	33%	100%	100%
KSKDFVQVM	PRKDC	100%	100%	100%	100%
DDMKHLWDY	ACTR2	100%	100%	100%	100%
DEVRLLKY	NUP107	100%	100%	100%	100%
SAKSGAVTF	WDHD1	100%	100%	0%	0%
LLNDNIFHM	RB1	100%	100%	100%	100%
DELHIVEA	NPM1	100%	100%	100%	100%
SEGKVTVF	DENND3	100%	100%	100%	100%
DEKRDFRTY	PLK1	100%	100%	100%	100%
VQNGKVIGV	GDI2	100%	100%	33%	100%
SLTSEIHFL	CDK5RAP2	100%	100%	100%	100%
SSFLIKRNK	RPL28	100%	100%	100%	100%
YGLPVVVKL	CTNNB1	100%	100%	100%	100%
RQLESLIRL	MCM4;MCM8	100%	100%	100%	100%
SVYHISGKKK	SMC4	100%	0%	0%	0%
KQLNHFWEI	XRCC5	100%	100%	100%	100%
DEKLNNAKY	LCP1	100%	33%	0%	100%
DEEAGGRPAM	HNRNPU	100%	100%	100%	100%
VLDTLTKVLV	MYCBP	100%	100%	100%	100%
YSKEGWEYV	MICOS13	100%	100%	100%	100%
NEIIVKRY	NEMF	100%	100%	100%	100%
YRAQPSASL	RBM14	100%	100%	33%	100%
GAYGKVFLV	RPS6KA5;RPS6KA4	100%	100%	100%	100%
NEHDYAKAAF	EMC2	100%	100%	100%	100%
DEILGRSAF	RAB3GAP1	0%	100%	0%	100%
FLHEATVRL	SREBF2	100%	100%	100%	100%
DEHAGVISV	LAMTOR5	100%	100%	100%	100%
NEINNPKF	SF3A1	100%	100%	100%	67%
GVIAEILRGV	NOP56	0%	0%	100%	100%
KLYSVVSQL	USP9Y;USP9X	100%	100%	100%	100%
RQSDLLVKL	EXOSC9	33%	33%	100%	100%
RLVQGSILKK	PCNA	100%	0%	33%	33%
NELKHVKY	SMAD4	100%	100%	100%	100%
KAYPKRPLL	DDX24	100%	100%	33%	100%
YENLIHVW	TRAF7	100%	100%	100%	100%
YEDLSQKY	CENPF	100%	100%	100%	100%
YLGEGPRMV	PSMC4	33%	33%	0%	67%
KIDRLILEL	EFTUD2	100%	100%	100%	100%
VQSGLRILL	CIP2A	0%	0%	0%	67%
KILKQVISL	MSH6	100%	100%	0%	0%
VMFRTPLASV	FBXO5	100%	67%	100%	100%
VLIDVLKEL	CNOT1	100%	100%	100%	100%
YAVDRAITHL	HNRNPL	100%	100%	100%	100%
IMVDDSKTV	TLN1	100%	100%	33%	33%
YGYDNVKEYL	CDCA7L	100%	33%	67%	67%
IEVEQALAH	MAPK1	100%	100%	100%	100%
ILTSIQSLL	UBE2A	100%	100%	100%	100%
ILQDPRLITPL	CIP2A	100%	33%	67%	100%
YLSPDLSKI	ARAF	100%	100%	100%	100%
IAIGKVLKL	GSPT1	100%	100%	100%	100%
YIFDNVAKV	RCN1	100%	100%	100%	100%
VIIKGLEEI	KIF11	100%	100%	33%	0%
YLIQLVQVL	PIK3CA	67%	33%	33%	0%
ILDKGRAMFL	ANAPC5	100%	100%	100%	100%
IEDYFPEF	GNAS	100%	100%	100%	100%
ILDEMSHKL	GNPAT	0%	67%	0%	0%
IILDEIHLL	SNRNP200	100%	100%	100%	100%
IEISVHKF	RB1	100%	100%	100%	100%
ILDLIQVFV	AP3S2	100%	100%	100%	100%
KLRGIVSEK	KLRGIVSEK	100%	100%	100%	100%
VEHILKIGY	NT5C3A	100%	100%	100%	100%
LLIDELNKL	ANLN	100%	100%	100%	100%
KVGNFKFIYV	SAMSN1	100%	67%	33%	100%
KVIEAIRVEL	PRC1	100%	100%	33%	100%
KVWVDGIQRV	RASSF7	100%	100%	100%	100%
LENGAHAY	DNMT1	100%	100%	100%	100%
FLPEAPAELL	MCM2	100%	100%	33%	67%
RVLDLVLQL	POLRMT	100%	33%	100%	100%
LETLITKF	FBXO8	100%	100%	100%	100%
LLPDIISRL	NCAPD2	100%	67%	100%	100%
KLFADAVQEL	MCM7	100%	100%	33%	0%
LLVKELQSL	TMC6	100%	100%	33%	100%
RTWLGVWGV	ATP5IF1	33%	33%	100%	100%
RSRGFAFVY	TRA2B	100%	100%	33%	100%
NEATSHTM	ELF4	67%	0%	0%	0%
RLLPRLLLL	SSR1	100%	33%	100%	67%
NENDIRVM	CELF2	100%	100%	67%	100%
NENLSAKF	UBR4	100%	100%	100%	100%
KTWKVDVVL	FTSJ3	100%	100%	33%	33%
SAFPHLRVL	PAOX	100%	100%	100%	100%
KTAMSTPHV	MSN	0%	33%	67%	100%
KQFHLTPVM	NMT1	100%	100%	100%	100%
KLFPKGTIFTA		100%	100%	100%	100%
KLFPQETLFL	FAF1	0%	100%	67%	33%
TAAPTGTTI	NUP98	100%	100%	100%	100%
KLGEILANL	MED24	100%	100%	100%	100%
KLLEGQVIQL	ZNF76	67%	67%	100%	100%
SVSPASTLK	CEP68	100%	100%	67%	100%
QICSSIRTHK	CDCA8	100%	100%	100%	100%
KLRSPFLQK	DBNL	67%	67%	0%	100%
KLTAFVNTL	PIPSL	67%	100%	33%	33%
KLTQILSYL	IK	0%	100%	0%	67%
SEVRVYNY	MED14	100%	100%	100%	100%
SETDFKVM	WTAP	100%	100%	100%	100%
KLWPLPKAL	TBL3	100%	100%	100%	100%
KMIEDLQNEL	SMC5	33%	100%	0%	0%
KMSEKILLL	PSMB2	100%	100%	100%	100%
LENVLAEKF	NIN	100%	100%	100%	100%
EEYKIQSF	MIF4GD	100%	100%	100%	100%
FETEFRQY	XRN1	33%	100%	67%	67%
ALIEDEHNL	CCDC14	67%	100%	33%	33%
AAGTTVKVW	CORO7	100%	100%	100%	100%
TERDLREVF	TRA2B;TRA2A	100%	100%	100%	100%
EELFARKF	CLTC	100%	100%	100%	100%
HEIIWPAGF	EP300	100%	100%	100%	100%
RMQSLSLNK	PDAP1	67%	33%	100%	100%
DEDPIYKLY	SPIDR	100%	100%	100%	100%
VSSHIASML	TRIP12	100%	100%	67%	100%
DDGVQFHAF	EFTUD2	100%	100%	100%	100%
FSKAKPSVL	CCNG2;CCNG1	100%	100%	100%	100%
KLLKDLPEL	PDCD4	100%	100%	100%	100%
DEQKITEMVY	LRBA	100%	100%	100%	100%
DEWKGMVL	SPIN4	100%	100%	100%	100%
EELKFLQM	RNF213	100%	100%	100%	100%
KIMEKIRNV	SLFN13;SLFN11	100%	100%	100%	100%
KIFSGVFVKV	RPL7L1	100%	100%	100%	100%
NEITGHTY	DENND5B;DENND5A	100%	100%	100%	100%
KVLDLRINL	VPS13C	100%	100%	100%	100%
DENHLFIKY	DET1	100%	100%	100%	100%
DETAKKIQY	TRMT1L	100%	100%	100%	100%
ILMHHPPQV	KCTD20	100%	100%	100%	100%
LLPDLIQKV	NPEPPS	100%	100%	100%	100%
YAIKNIHGV	DNM2	100%	100%	100%	100%
DEFNLQKM	EMC1	100%	100%	100%	100%
STLHLVLRL	UBC;RPS27A;UBA52;UBB	100%	100%	100%	100%
YERSIVDY	ACTN4	100%	100%	100%	67%
AAFLKAIGY	SF3B1	100%	100%	100%	100%
DEALINSHVL	MYCBP2	100%	100%	100%	100%
RVMPSSFFL	TIPRL	67%	0%	100%	100%
DESPMKANF	SEC24A	100%	100%	100%	100%
KISVIVETV	RPN1	100%	100%	100%	100%
KLQEVGQVSV	ITGAV	100%	100%	67%	67%
NEVEAVKV	P4HB	100%	100%	100%	100%
DEVKFLTV	ANXA4	100%	100%	67%	100%
LLKDSIVQL	PRKAR1A	100%	100%	100%	100%
FLLPIKTVGV	GMPS	100%	100%	100%	100%
HEFGAITF	ALAS1	100%	100%	100%	100%
VADGIFKAEL	RPS3	100%	0%	0%	33%
RAMVARLGL	CD24	0%	100%	67%	33%
FLVGERVTL	EEF1G	100%	100%	100%	100%
YEAPSLATGY	PSMB4	67%	100%	100%	100%
KSAEIYPIM	CASP1	100%	100%	100%	100%
KLNAKLAEL	MAT2A	67%	100%	67%	100%
FLETNVPLL	CTNNA1;CTNNA2	100%	100%	100%	100%
KLSQYLIQL	PIK3CA	0%	100%	0%	67%
YLWNTVSKL	DDX60	0%	0%	0%	0%
DEWKAIQN	SERBP1	100%	100%	100%	100%
EEQRFNNF	XRCC5	0%	67%	0%	33%
DEKLVTVW	PPP6C	100%	100%	100%	100%
AAIKIIRQL	TERF2IP	100%	100%	100%	100%
ALESFLKQV	PRKDC	100%	100%	100%	100%
AVFPHLTVV	TMEM258	67%	100%	67%	67%
AVHKLLTLI		33%	0%	0%	67%
AVRNISKEVAK		100%	100%	67%	100%
DDWDNRTSY	KDM5B	100%	100%	100%	100%
DEAEREKQQY	HMG20B	100%	100%	100%	100%
DEAPEELTF	NOL7	100%	67%	100%	100%
DEEEKVSRY	ARAP1	67%	100%	100%	100%
DEKNYTKAM	ADI1	100%	100%	100%	100%
DEKSVITY	MACF1;DST	100%	100%	100%	100%
DEKTAADY	NEDD8	100%	100%	100%	100%
DENGKISRL	RPS27A	100%	100%	100%	100%
DENVAHVLL	ITGA4	100%	100%	100%	100%
DEPAFKASF	ERAP1	33%	100%	100%	100%
DERIYVKM	LSM3	100%	100%	100%	100%
DESKFNAVL	ANXA11	100%	100%	100%	100%
DETLHVAKF	KIF20A	100%	100%	100%	100%
DEVDMAHRF	ADPRS	100%	100%	100%	100%
DEVHAVGLY	ALAS1	100%	100%	100%	100%
AVMDVVKKQK	SUPT16H	0%	100%	33%	33%
AAADSIKIW	WDR3	100%	100%	100%	100%
DEYKPPKF	SLC30A7	100%	100%	100%	100%
KVAGRVIVEV	TXNIP	0%	33%	100%	100%
DEAPPARVA	SH3TC1	100%	100%	67%	67%
HAAELIKTV	PDCD6IP	100%	100%	100%	100%
LEDLLEKSF	NELFB	100%	100%	100%	100%
ALADVATVL	NCSTN	67%	67%	100%	100%
FAFSGVLRA	RREB1	0%	0%	100%	67%
FGIPFLLRI	USP7	100%	100%	100%	100%
DEVSFIQNL	PHKB	67%	100%	100%	100%
KAYHEQLTV	TUBA1C	100%	100%	67%	67%
MERLSVDY	TUBA1C;TUBA3D;TUBA1B;TUBA3C;TUBA3E;TUBA4A;TUBA1A	100%	100%	100%	100%
IMNDIPIRL	PCIF1	100%	100%	100%	100%
KLFNDAIRL	RABL2B;RABL2A	33%	100%	0%	100%
KLYPQLPAEI	EPG5	100%	100%	100%	100%
DDLEWKIIY	ASF1B	100%	100%	100%	100%
DETIHIYDM	PAK1IP1	100%	100%	100%	100%
EEMKFHEF	HIF1AN	100%	100%	100%	100%
NGFHGLVAY	FAM120A	100%	100%	100%	100%
RLNNIRVLL	ANKFY1	100%	100%	100%	100%
MAQHHLWIL	CD84	100%	100%	100%	100%
LEKEGIVF	PARP4	100%	100%	100%	100%
SIASLVKFY	RCOR1	0%	67%	33%	33%
YSYFSPRTM	NCAPH	100%	33%	100%	100%
